# Supplementary material for: Identification, Diversity and Evolution of MITEs in the Genomes of Microsporidian Nosema Parasites
Source: PLoS One. 2015 Apr 21;10(4):e0123170. doi: 10.1371/journal.pone.0123170 (PMC4405373; doi:10.1371/journal.pone.0123170)
Supplement: S1 File — (XLS) [file pone.0123170.s005.xls]

## Sheet: Genomic data
The genomic sequences of N. antheraeae
Scaffold name	Sequences
scaffold1|size448871	TCTTTTCTTTGTAATCTTGTTTACTTTTATTATAGCAATCGACATCAGAAACAGTCATTCCAAAGTGATTCTCGCCTTGATTCATACTTCTTGTATTTTCATCGTCCGAATTGTCTTCACACGAAACTTGATCAAACAGATCAGATTCCATTTGATTCGTAATTGCTGAATTGTCGATCGATGACAAATCACTACAAACATGGGGTTCTACATCCGTAAGTTCTTCACTGCTCGAATCAGTCTCTTTTACAACTGCTGCACTAATATTCTCAATACATTTTCTATAATTGTCCATTAACATCCTAAAATCAGCCTTATTGGTATATTTTTTGCAAAGATTCAAGAACTTCAAATTTAAACTCGTCAAAGCATCAAATTTACTTTTGACGTTTTGCTCTT…
scaffold2|size248780	TCCTTATACAAATAAATGTACAAGGGAAGAAACATTAAATTTGAAATACAAACGATTGAAAGTAAAATAAAAGCAAGGAGGTTATTTCTAAAGAAAACCCTACTTATTGCGAAACCCTCTTGGTTGTTTTGCAGAATAGGAATAGATTGTTCTCCATATAAATCGTAAAACTCCCGCTTATACTTATCTCTAAGTATTTCGTAGGCTCCGTTAATTTCGTAGTATTTTGCTGTTTGCTTATCATTCCTCGTTGGATGTACTTCTTTAATTAATCTCTTGTAGTTTTCTTCTATCTCGGCATATGTTGAAGACATTGTACAATTAAGAGTTTTGTATAACTTCATTGGGGGTGTAAACAAAAACTTATTTATATTTTGAAACGGTTAGTTTGTTTGTTAA…
scaffold3|size184414	TGTTATTTGGTAGTTGTGTAATTTGAATATGTTGAAGTATATAAGTTATTATATATTGAATAATCAAATGAGCAGATCTTGGTGGTAGTAACATAATAATTTGTATTTATAGAGATTAGGGTTGTCATTATGATGACGTGAGACGGTGTTATAATAAAACGAATAGTATTAATATTTTATTATCTTATTTATTGAGTGGTGACACAAATATGGACTATTATTGTAAAAAGTTATAATATAAATGAGTTATAATTTGTATATGATGTGATAGTTGTTATAAGATCATCATTTGAATAATAATATGTTAAAAAAGAAATAAATAAACCGTACCTATACCGCATCAGGTGTCTCTGTTTTATAACAAATATATATAAAGTAATCTAAGTAAGGGAATTCGGC…
scaffold4|size346830	TCCTTATACAAATAAATGTACAAGGGAAGAAACATTAAATTTGAAATACAAACGATTGAAAGTAAAATAAAAGCAAGGAGGTTATTTCTAAAGAAGACTCTACTTATTGCGAACCCCTCTTGGTTGTTTTGGAGTATGGGAATTGATTGTTCTCCGTAAAGATCATAGAACTCGCGCTAACGTAGAAGACATTGTGCAATTTAGAGTTTTGTACAACTTCATTGGGGGTGTAAACAAAAACTTTATTTATATTTTGAAACGGTCAGTTTAATTAAACCTAATCAGGATAATGTATAAAAAAAAACAAAAGTAATAAGCAATTTAGAAGCAAAATAAGATTATAAAACTTTTTACGGACGTGATATTTAGGATCTTTCCATATATCAATTATTAATTTAA…
scaffold5|size202698	TAAACAAATTGTAAAAATTTGAATTTTGAGATTAATAAAACTGACATCTAAAAAAAATTTATATGAAATTATTTTCAAATTTTTATTACAAAACATATCCTTAAAAAAGTAATTAAACCTAGATCCCGATTTATTTTATGTCACAATTTACTACCAAACCTCAATTTGCGTCATCCTATTTTATATTTTTTTTTAAAAATAATTTTGCACGTTGAATTTTATTGTTCAGTCATTTTAAATCCGAGATGTTTTGGTTATAAACTAAATTTTGCTATCTATAGACCTTATTAAATATGTATGTAATCATGATTTACTTATTTTATTAGAGTTAAAATGAAAAACAAGATAACATATTATAGTTTTCTTTTGTTTTTGATGAATATGCTTTAAANAGTTTTT…
scaffold6|size166394	AGCTGCGCGCCAGGAATATGCACGCAGACTCGGGATTGTTAAATGTGTCTCTGAAGAAGATATCATCAAATTTAATGTCTTGAAATGTTTTGACAGTGTAAATTTCCTCGGACTCAACAATTTTTGTCCTTGATATTCTTGGCATGTTTTTTGTAAGGGGGGTGATTTAAAAATTTTCAATGCGGGCACTTATTGGTCAGACACCAAAATTAATACCAAGCTAATAAAGAAAATCGATTAGTTAAAAAAAATTCAAAGTTTACAAATCAATAACTTTGTATAATTAGGCGTAAATCGAAGAGCCTTTTGTATACGACCATTTCAAAGTTGGATTTAAAGTTGTGCTACATAATATAAAGATATTAAATATTACACAATTGAAGAACAACATTTTACAGA…
scaffold7|size289203	GATATAACTTTTTAATCGACGAGATATGTGAAAGAGGAAGAAATGTGGAAAACTATACGTGTAGAATTGAAACAACACCAAGAAAAATCGTAGTAGATAAACCATTTAAAATAGAACAAGCAATTGAAGGAAAAGTAGAAGAAGAAGTGGAACAGTTACTTTAATTTGGGTACATTGCCCATTCTACTTGAACTTGGTTAAATACAGTGAAGACGGTAACAAAACCGAATAGAAAAATAGATTAACTGCTGTCCCGTTTACAACTTTGAATATGGTTTTGTAAGAAAGACATTTAATTTCGATTACCCTTCCTTCGGGAAAATTTATTTATGTAAATTTTTTTTAGAAATTTTTATTCGGGATCGAAAAGTTGGAAGGAAGTTATAAAAGATTTGCAAA…
scaffold8|size154512	ATTAAACATATGCTAAAAGATTTTTAAATCCATTTACTTTCTTATAAAACTCATTTCAATATATTTTAATGTTTTCATTTTGTACAGTCAGTTGTGTCTAATGTAAAACAAACACTTAATTTGTTTCGATTAAAAATTAAATAAATCTAACGTAATTAGACGAACATCATACTACCTCAAACATAAATCTTAGGGTAAAACATATATACTTTTAAGAGAAGTTTCAGAAATAATAACAAATTTTAAAATTTGATTTCTTGTCTCCAAGGGCTCAAAAGTGTTTTCAGCCACAAACAGATACGAAGTGTCTTCTGGAATGTTGTTTTTCAAAATATTCAAATAACTCGGAAGATCAACAATTGTGCTATTTTGAACAGGAGAAGTGTAATTATTTTTGAC…
scaffold9|size149647	ACAGTGAGAGCAATAAAGGGATGAGAAAGAATAATAAATTAAATAAAAGTCTTTCAACCGTAACCGATGTTCCGACTGACGTCGACAAATTAGTTTCATTATTAATTGAAAAAAACTAATCCTTACACAAATGAATCCAAATCCAGAAACAGTATCACTTAAGGAAAACCAAAACAAAAAGAAAAACTGATAAATATAATATTTAGAGAGAAAATAATTTTATGTATGTCACCTGCAGACACAGGTGATGCTTTATAGAAATAAGTACTTTTTCGGGCAAAAAAGGATTTCTTTGTGTTTATATAGTTTAAACATGATCTGAAACACTAATTTTAGATCATGTATCAGGCGGGTTCACCCTGATCATTACAGAATTGGAACTCGGAAGTGACAATTACT…
scaffold10|size151180	TCTGTTAATATTTTTTCCTTGTTTCGATTAAATACAGACACTGTTGTCTCGAAACTTGTTACTATCTACAACCCTTGTCTTTATGTCTTCAAAATGCGTTTCCTTTTTATTGAACCCTATGGCCATCTATTGATCTTTTTCTGTTATTTTTATACTTATTATTATAAGATTCAACGACATTTTTGTCAAATTTATTGCATTTTTTGGGTTTTATTTCAAATCAAGCTTTTTTGCTACCAACTTTACGATATCGGCAATTATCATCTATACGTAAACCATCGTACTCATTAATGTTCGATGGATCAACGTTTTTTCTATTTTTATTATTAGCGTTTGAAACATTTGGTCTGTTAATATCATCTTCTTTGAATGATGTTCTAAGTTTAAAAGAATTATCAA…
scaffold11|size129287	CGCTTTTATCTCAATGCATACAGAACTGAGGGAATCTTTTTCACATTAATCGTTTATATGCTTATTTTGCTTTTACTTTCATTTTTATTTTATAAAAATGCTTTAAATGCTATTGTCGATACTTTACTTAAAGTATCTTTTGAATGTGACACTTTAAAAGATTTAACCGATCACGCAAAAACTTACTTCACTTCAGATATGAAAAGATTTTCTTCGTATTTCCTCTTTAAAAAGTTTTTAGGTGTTAGTTATATTTATATGTTCTATTTAAGAAACGTTTGTGACAACAGAGTGCAGATTCTTGAGGATATTTACAGTGCAAAATATTCCGTCTTGACGTGTTTTCTAGGGTACTTTTTACACGATTTTTTTGTGACTGCATTTTGGTTTTCCTGCACG…
scaffold12|size165829	TCGAAGAAGCAATAGATATTTTTTCTACAATAGATCCAGACAGAGAAAGAAGCTTTAAAACATCCCAATCAATACATTCAGCTATAAATTACTATAAGGAAATATATTGTGAGTTTAGAAAAAAAGCAGTACAGCAAACGTTAGACCAGTATCTTATAAAAAATTCATCTGAAACAGCCCCACTAGACGACAAAAAAGACCACAATTTAATTATTACGTTAAATAATATGTTTTTTTACAATAGTTTTTGTTTATATTTGTCGTAGAGACTCTCATGTCTCTTCGTATGTAGAATTCTAGAAATTACTTTACTTAAAAATTTATATTTATTTTAACCCATGCAAGAAAATAATAAAAGTTCTTCTTATCAATCTGACAATATTGTCTTTAAGTGTTAGT…
scaffold13|size118952	ATATTTATTTTTTGTAAGTAGTAAGAAGTAGAGAAACAATATTTATATATGAGATAATGTTAAATAGTTTCTTTCTTTGGTTTGATCTATAATTAATGACATATATATTTTAACATATCTTTACTACACAATAGTTAAGCAAAAATAAAAATTATACGTGTGAACAAAAAAGTTAATTTATCTTGATATATAATTTAATTTTTAAAATAATTTCCTTCTGTCAATTTAGCAATCTAAATTAACTTCACATCATTTTTATCATAACGTTTCTGTCTGGAGATCTCCATCCACAGGTCTTCAACTGAAAAATCTGACACCTACTATTAAGTTTGGAGGATGATCAATTATGCATGGGGTTGCTTTTCATATTACGGAGTGGGAAAACTCGTGTGGATTGAT…
scaffold14|size115329	AGATATGAAACAACGTCAAATTCTTAAAAAATTAACAAAAAATTTTTGTAAAAATTCCATCTGATTCCAAGTTAAAATCTCTTATGCTTACTGTTTTTTGTTTTCAAAGTGTTTAAAGTTAATAAATTAAAATCTGTTGGACATAATTTTCCTTTAATATGTGTTTAGAAGAAAAAATTTACAATAAATAAAATTTAAATGAACTTTTAAATCCTAAAATTATGTGTAAGACAAAGAAATGGCACATTTAAGGTGCTGATCTATTAAAAACGACTTGTTAGAAGCATTTATTTGTATCTGTGTATAAGTCAAGATCAATCATTTGAATCAAACAAATAAGTTGTTTTTGATATGTGTTAACGCTAGCCGGAACACTATTAGAATAAATGGATTTAATAT…
scaffold15|size99834	TTCGATGATTATTTTAGTACTTATAATAGGCATTTCAATTGTGCTTGGATTGATTTTTAAAGGAAATGATAATAGAGAATTGACTTTTTGAAGATGAATCAGGCGTATTAAAAAAGAATATTTCAGTTCTTACTTTTAAAATTTGTATATAATAATGTTAAAACTTTCTTTATATTCTTAAATAACATAATTTTGGCCAAGATTGAAGGCCATATTCGTAATAGTCTTAAGTATTGTGTTCAAGAATTTAATTTAAGAGAAAAAGCAGGAATACAAAATAAACATAAAATGTATACATTCACAAGAGTAGCAGAAGAAAATTTAGAGTTTATTAAAAACAATAAAAAAATAGATCATTGTGTAAAAATTTGCAATCGAATCGCGGATCATTTTAAAACA…
scaffold16|size149553	TTGATTTTAGATAAAAATAATAATACAATTGTCAATTTCATAGGGATCCCAAAATATTTTAATTTTTAATATAAATTAATATGTCAAGATTTTATTTAATGTAGAAAAAAATTAGGCAAAATATTCAATGGTTTACAAAAACAAACTTAATAATATATACACAATAAGATATTGCATTTTTATAAAAGATGAAAGTAATTGAAATGATTAATAAAAAAAACTAAAAACAACGTATTCATGCTATGAACTAAACTCCACTTAAAATTTTTGCCATCAAAAAAAATAACGCAGTCTGTGTATTTAAAACAATCAAAATATTTTTAAACTTACACCAGGCAATATCATGCTCAAAGTTCTAAAAGTTTTTTTATAATATCTTATTTGTATCTTAGATGTAAA…
scaffold17|size110473	AAATCTTCTCGAAGCTTCTCAATTCTTTCATTATACTTACGACGATATCGATTGATTGAATCGGGACCGTTATCTTTTAAATCTTCTAAAATTGAATCAGCATCTTTTACAAATTTTTTTTGCCAAGCAAATTGACCCTCCTCTTTTTTTTTCTCTGATTTTAGCAAAATTTCTAAATTAAATCTTTCTTTAAGTGATTTGATCATGTAATAAATTTTTTTTGTTCTTTTTTTAACATCATCATATGATTTAACAAACTCAAATTTATTTGTACTTGGAATTAATAGAGATGACGAAGTTTTGAACAATGTGTTAACAATTCCAAAAATATATTTTTCAACTTCCCATATTTTTAAAATAGATGATTCATCATACTCATTGGATCTGATTGCTTCATAT…
scaffold18|size74435	GACATGACGTTGGGCTGTTGATCGTAGTTCTTGTGTAGATCTAGGCTGATCTTGATGGGGCATAGTTACAACCTGTTGACTAGGGGGGTTTGATCCAGGAAGTTGAGGATTTGATGCAGGCAATGCGGTTCTAGATCGTTCTTGTACCTGTATTTTTGCTTGATGAGCGTTATTTCGAACGGGAGCATGAGGTTGTGCTCCAGGTGAATTTTGGTTGGTTCTTGCTGCTTCCGACGACGATCTTTCATTATTAATGTGTTGCTGTTGCTGAACTGCAGTAGTCGATGAATCCGTTAATCTTTGTTCTGTTAAACCAGCACGCTCTTGAAGGGGTGTTTGTAATACTGATTGACCTTGACGTACAGAAACAAGGGTCTGTGGGACTGATTGTACTGTTGA…
scaffold19|size75244	TTTGTCGTGTTTTACAAGAACATAATATTATTTAACAAAATTTTTAACATCGAATGCATGTACCACTTGCCGATTATCAACAATCCACAAATACATTTTTTACAAAAAAAACTCTTTACATCTCCGCCCCATGGAAAAACAAAAGTTTGGTATCTCAGTCAAAAAACAAGAAAATTTTTCTGAATGGTACACCCAAGTTATAACTAAGGGTGAACTTCTTGATTACTACGATATTAAAGGCTGTTATATCATGAGACCAGCTGGCCAATTCATTTGGAGAATTATCAGAGAATGGTTTGATAAAGAAATTACTAAATTGGGAGTACAAGAATGTTATTTCCCAATGCTAATTCCAAAAAAGTCGTTAGAAAAAGAGAAAACTCATATCGATGATTTTAG…
scaffold20|size75027	ATAATAACATGACTAAGAATATTGCTGATCCTTGTATTAAATCCATTTATTCTAATAGTGTTCCGGCTAGCGTTAACATTGGCGACAGCGGAAACGGACCTGCGAAAGAAGATAGAACTAGCAGGCTAATAAATAATTTGAGAGTCGGGAGAAATAATATGAAAACTTTCGATGGTTTAAAGAAGATAAGTGTGAGTTCCTGGATTGAACAGTTTGCTTATCTCGAAGACGAGTGGTCGGATGCAAAACTATTAACTTTTGTCAGGCCCTTTGTTAAAGGTAAGGCCAAGAAATGGATGACGGCTATGGAAAATATTGAGTTCGATGGTTACGCTTCTTTTAAGTGTGCCTTGGGTAAAGAATTTGCTGAGGAGGAAGCTGTTAATCGAAATGAGGTAA…
scaffold21|size73174	TGTATAATGCAGTGAAATGGAATTACAGGATGGCCGATTATGTCAGTAAATAATTTTTTAAATCCGGAATGCTTTCCGACCATATTCTGAGCTCCATCAGTTGTGATGGAAACAATTTTTGAAATATAAACCTTTAATTCAGTAAAAACCTCTGTTACTACCCTACAAATTTCAGCACCAGTAGTTTTCAGCGGTAAATTTTCTAATTTAATCAATTCTTCCCTCATGTCCTGACCATCGAAATATCTGACAATGATTGCTAATCTTGCATTTGAGGTAGCGTCAGTTGTTTCATCTAAGGAGATCGAAAAAAAATTACATTCAATTAAATCATTATACAATTGTTTTTTCACGTCTTTATTCATTTCCAAAATTCTTTCTCTAATTGTATTTCTTGAA…
scaffold22|size199144	CCAATTCCGCCACAGCCGACAACCAAAACTTTTTTCATTGGATGAGGGTGTGTTGAAAATTAATGTCAATTGTCCGTTTTTAATTTAGAAATTTTTTCTTCTATTAGTGACAACTATTATTTATCACTTTATTTTTACGGTTTTATTCTTAGACGTCATTCATTCTGGATTGCTATTTTGGATTTTCTCATTTTTGAGTCCTTATGATCACTTCGCAAGAATTTGAAATAGACGAAACACAAAACTTAAAAATATTCATAACTACTACAGGTATTAGTGAGATAGAAAAAAACATTATAAAGAAAACACTTCCAACTAATATAATTTTAGAAGATGAATTGACTACTCTCACTACATATTTAGTTTCGTATAAAGCGATCATTACGGACAAATTTGTAC…
scaffold23|size58335	ACAGACAATTTCAGGCAAAATCAATGACATCGAACTCAAAATTCAAACAGTTGATAAAAACATTAAGGATCTACTTCACTACATAAAGGAAGTTAATCAGAATACAAAAATAAGTGCTACGTACAACCTAATATTAGGATTTGGTTTGTTCTTAACACTTGTTTTAGGAATTAAGGAGTATCAAAGGTTTGTTGTCAAGAAAAAAAAATCTTTAATAAATAGGATTAGTTAAAAACAATTGTAGTGTAATAATTTTTATGGTCACATTAATAAATTAATTTGCTGTAATGACATTAGTTGATTTAAATATCGGCAATAACGCAATCAAGCATACTAATATGAAACAGTTTTAAGGCAGACGTTACATATTTTTAATTAAATCATTTAACCTTTGGTTTT…
scaffold24|size74117	CTCAAACAGAGTCAAAACATCATAATACGTCATCGAACTCACATGATGAAACATCTTCTCCTCTTAATCTGATATCTATGTCCCCTAATTTGTCATCTTCTCAACCTGTTCCAAGTTTAGTTTCCGCTGAAACAGAATTGACACAATCTAGACACGAGAACGATTCGAAAAATTCTGAGCCTTTGATTCGTGAACGTATGTTTAACTATAGAAACATTTTTAGTTTCTGGGAAGAAAAATGTAAAACAAAATAAATAAAAAAAATTGAAGTTTACAATTTATTTATTGGCTTAAATTCAATTTTGTTGTTTTAAAAACTTAACAATTGCTATCAAATAATCAATCAATATATATTTATAATTATTTTAGAAAAAAACGATATGTGCATGACAATTTATT…
scaffold25|size105611	AGATAATGTATTACCTGGTTCTATTGTAATAACTGATCAATGGAGAGCATACGATTATCTTTTACAATTTATTTGGACTTACCAGATACCTAAAAATTAACGTATAAACCATCTTTTGTTATTATTTAAAATAAATCGTTAAATAAGATATTTTTCTTTTTTTTTTAATTTTTTTACCCCTTATATTTATTTCAATGCGGGTGTATTTTCCCAATGCGGGTGTCAAACGGTCATACGCCCAAAAAGTATAGGTAAAACTTGTAAATTTGACGCTTGAGAGTGTCTTACCAAGGATCTGAGCAAAAAAAGAATTATGCATAAATACGCTGACAATATTTTTTAAAATTCTAAACGCATGTTTTGTTTATTAGTTAATATAAAAATTTGGACAAAAGCTTG…
scaffold26|size48338	AAACCTGATCTAAAACACTAGTTTCAGATCATGTATCAGGCGATGATAGCTATTTACCATAAATTTATTTTTTAACTAATCTAGTTCAATTTTAATCTAAAAATAAATTTTTAAATTACAAATTATTCAAAATCTACTTTGCAACATAACTCACTTTACCACATTACTTCATACTCAAATTTAAACGTCTTTTTAATAATGTCTATACTGGTGTTTAATATCAAAATTTCAAATTTCCCATTTTTGCTTAAATTTTTTTACCCTATGGATTTACTGGTCAATAAATACAGCCCACAGTCAATTAACGAAGTAATTGGCAATACAGAGACTTTAGAAAGCCTTAAGTGTATATTAGAGAATAAAAATATGCCACATCTACTATTCACTGGTCCTCCTGGT…
scaffold27|size61250	TCGTAGACCCATGGGTGGGCCATCCATCATGATTTGGGCTTGTTTCAATTATTGGGTAAATCGAAATTAGCCTTCAAAAATAGAACAGTGAATAGTGAGAAGTGTTGGAAAATACTTCAAATTTTTTTACTCCATTTATTTATGTTCATAATCGTCCAAATATAATTTTTCAACAAGATAATGCTAGACCTCATGTTTCAATATCTACTAAAAATTGGCTAGAGGATAATAATATACAGACAATGTACTGGCCTCCTTTTTCTCCAGATTTAAATCCTATTGAAAATCTATGGGGTGAACTTTCTAGGTTAGTTTATGGCAATGGAAGGACATATGATACTTTAATTGAATTAAAAAATTTTATAACAGAAAACTGGGAATTGATAAGTGAAAGATACT…
scaffold28|size62501	TAACAGCATTTGTAAAAAACATTTTTCTCGTATCCCTTACGGAAATACAACTTTAAAATAGATAGAATGGGTTTATTATTGGTGTTACTCCCTTCCATCTCGTGGGATTAAAAATAAGTTTTTTTTTAAATATTTTTTTTAAAAAAAAATAAATGTGGTACTTAATAAAATAGAATACTATAATTACATATTTCGGTTCAAGTAAAGATTTTAGCGTTCCATAATTTTTTTTTACCCCTATTTTTGAACGTTGTTTTTTCCAATTGAAATAACTTATCTTTTCTCAATTGTCCTGTAAAACCAAGATATTCTTGCTTATGCTTCGTGTCATAATGTCTCTTTAAATTGAATTCTTTAAATACATATATATTTTTAGACATATTAGACAAACAGCTTTTT…
scaffold29|size79953	TACAATCATTATACAGCGACAAACATTTTTTACTTTATTCTTTCACACCAAGTAAATCTACAAAAACTTTTTATTCATTTTAAAAATCAACAAACTTCAACATTTTTTTGACAATGACGATAATTCGCTTGCAAGAATGTCGTATTTTCGAAGCTTCTCTGACTCGACTTGTTGGAGGTTATCTGCTGATGTTATTCCAACCTCGACGATCAAGATCTCTTTACTCCTTTTGTCTATAACAACGAGATCCGGACGATTGTGCTTGACCTTGATGTCGGTCTTCACAAAAGTATCTACTCGAATTTCGACGTATTTATTGGAGGCAACTTCCTGAACAGAATGATTTCTCAGCCTCTTTGTCGATCTAACCCCGTATTTGTTACACAATAAGAGATGTAT…
scaffold30|size43996	TTTAAAGAAATATCTAAATTAAAGCTTATTTGACTCCTTGAAGACTTTATCATCCATTGTTGCAACACTTTTAAAACTTTTATTTTTGAAATTTTAATTGAAGAAAAAATTGTATTTTTCCACTTGTTATATCTGAAATAACAGCTTTTAAAAGTGCATCTGACCATTTTCGGACGTGAATTGATCTTAACAACTGGACTGTTACATCTAATGCAATTTAATTCATCGATGTAATTCTCAATTTTTTTAATTTCTTCTTCCAATTCTTCTGCTTTCAATTTTTTAAAACGCATTTTTAGGGGTAAAAAAAATAAATTTTCAAGACCCCCTTTTTTTGCACTTTTCGTTGTCATCCTCCCAATATTGTATCATTCTGGGCTTTTTTTATTTTTATAAGTT…
scaffold31|size40726	CCTGTGTAGTCTGGTTCAGTGTAAACAAACTATTCGCACGTCACAGCTACCGATAGATTTAATTTACTATATTAACTTATAGCTTTTAGCTATAACGGAAGACAACATGTGTTGACGTTATCAGTTTACATAAATGCGCGACATTTGAAGAAAAAGAAAGATAAATCGCACGCAATGAAACTTTAACATGAATTTTCACACTTTTGCTTGAACTGCCATTATTTGAAAAAAAAAACAATATATTTATTTAGAGATGCAATGAAATGAAACTTGAAATGTTTAATGAAGGCCAGAAGAGGAGTATATCAACTGAAAACACTTTAGTAAGAAAGCATATAGTGACAAAGGTTCTGAGATGCTTGATAATAAATCACTATCATGTATTAGATGAGAAAAAAT…
scaffold32|size67428	ACCTGGATAACTTGGGTGCCCATCTGAAACAAGTATCGAACCTACTCTGATCCTACCTTCTAAAATATTTGGTAATGTATGTATCTTCCTATCTGGTACTTTTGTAACATAAAATTGGTCTTTATTGTTTGGATCACCTAATATCCAAACAGTATCTTTAATCATATCATTTTTATTTTAGCTATTGTAGTTTGAGAAACCCCAGTCATTTCTTGTATAAATTCATAACTACTATTGCATATTATAAGATAAACAATAAAGAGAAAAACATCTAAAGGCAATCTTATACCTACCTTCAACGGATGCTTAGACCTGCATTTTCGATTTAAACATCTATAAATTTTTTTTTCAAGATGATTTTCGGTATATAAAATGAGTTTTACACCTTCTCCACATCTT…
scaffold33|size77880	TAGAAAGTTTCTTTTGGTTAATAGAAAGTCGATTAACATTTTTGGGGCGGGAATAGAAAATTTTAGTCATTTGTTAAGAGTTTAAGGATGTGTAATGAAAATCAATTTTTTTAATAGTTTAGTTTATAGTTTTAATCAATGTCTTTAAAGAAATTATATTAAAAATATTATTATATTGTTACAAAGACATGTTTGTAGATGAGCTCCTGCTTTATTTACACTAAAAAATATCTAAGTTTAAGTTGATATGTTCATTTTTTATTTTGGTTAATAGAAAGTCGATTAACATTTTTGGGGCGGGAATAGAAAATTTTAGTCATTTGTTAAGAGTTTAAGGATGTGTAATGAAAATCAATTATTTTAATAGTTTAGTTTATAGTTTTTATAAATGTCTTTTAA…
scaffold34|size54832	TAAACAATACCGAATTACAAAGATTTTCTTTCATAACAAATTTTAAAATTTGATTTCTTGTCTCCAAGGGCTCAAAATTGTTTTCAGCCACAAACAGATACGAAGTGTCTTCTGGAATGTTGTTTTTTAAAATATTAAAATAACTCGGAAGATCAACAATTGTGCTATTTTGAACAGGAGAAGTGTAGTTATTTTTGATATTAGCAGATGAATCAAAACGAGTAGGAGTGCCGTTATCCGAATATCCAATCTTAAATGTTTCTGTGCCGATGTCGACGACTACTGTGCTGGAGTCATTGGCTACGAACATTAAATTTGGGGCATTGAAAAAAAAAACGAAATAAAATATTCTTTATTACGTTTGTTATGTCGAATAAAGCATAGTTAGCCACTTTAGAT…
scaffold35|size28530	GCTATCGTATTATTTTATCATGCAGCCTTGCCTAAAAAAAACTTATTTTGTATCTTTACACCGCTGAAATTATCACAATACAAAACTAATCATAAAAATGATTAACACACAGTGTATGTTTAATTATAGAGACACAATGGATTAAAGCATTGATCTTCAAAAACTTAAATCTATAAAGTAAAATTGCTATCGTATTATTTTATCATGCAGCCTTGTCTAAACCAAAACTTAATTTGTTATCTTATTTAAAAAGGTTGCTTACTCCTCTTTCAGGGCATTCTGTAAATCATAGATAGCGATTGTAAGTGGTGCTTATGCGGCGTACAGTTACTTGCCTAAAACCAGAATGCGACACAAAGAATTGCCGTTTGAAGAACTCGTCTGAACAAAAAAAAATAA…
scaffold36|size26430	ATATGGTAACCAATAGCCACAGATTACCACATCGGAAGAGTGGCAACTGTCTAGCCAGCAGTTATCCAGGAAGAGAAACCCTTTCGAGTCCTAACTCCTGAGAAACTGCTAACCTTACCCACGCGTGTAGGTGACACCCTAGGTAGGTACTATCTGTTTAAAGGTAGGTCTAAGGTAGATTGGTTACCCTGGAAGTTGAGGAACTTAGGCGTAAAAAAGCCTAAGCCTTCTAATCCTATAGGTTTTTACACCTATTCTGGACTGACATATCCAGTAGTTGACTTGTAAAAAAATTAATTAAAACTTTTTAACCTAAGACATTTCCATTTATACGGAAATGAATATGTATTTACTGAGTAAGTTAACAGCTTACTCTCTTTAAAGCTTGATACTGCTTCC…
scaffold37|size40223	GAAAAAGACCCAGATCTAATAGATAGACCATTTGTACATGGTATATTGCAACGCCATCTATATCCGTCTAAAGATAATGCGTTTTTTACGTATTTAAGGTTTGGATTATCTTCGCACCTTTCACAAATTTGCGTATTCTTGATTAATTTAACCTTTGCAAGGAATTCGTTTGCCTGATGGTCATCTTCGAAAATAATGCCAACAAAAGCCTCTGTAAATGTAGTCTGTACTATATCCACATCATTAAAGATACTTTCTCCGTTGACTATCTGAGTTTTTCTTATTCTGACCATTTTTAAGGGGGGCCTTGAAAATTTTATAAACCCGAGGAAAAAGCAACAATTTTTTTGGAAATCGGGTTTTACCAACATAGGTATTAAAACTACAAGTAAATAAGCA…
scaffold38|size29024	TATTGGAAAAGATACACATAAGGGTCGTTTATTAATAAAGTAACTATTTATAGGGCTGACCAACATCCCCCGCCAAAGCAGCCTTATGCAGACTTTTCATGTTTTTTAAAACATCTCCCTTCATCATGTCCTTGTCCTTTACAAAAGGTGCAGTGCAAATTTTTCCTTCTCTCTTCTCTCAACCTCTTCATTTTATTTTCTATTTCAACAAGATGTCTAGAAAATTGTTCAAAATTATCATATACTCTTAATAATGCAGTAGTTTCTAAGTTTCGTGGATATAAGGAACTTGACAAATAATTGATGATGCATTTTTCGGAAACTCCGAGTTCTTTTAACTTTTCAAATTTTGCAGTTGCAAATTCCATAATCGGCTCATCAAAATGCCGTTGAATTGCA…
scaffold39|size39538	GTCATTACAAGATGGGGAACGTGGATCAAGTTTGTATGCTATATAGCGGAGAATTTTAATGTGATAAAATTATTTGCAAAGGCGATTTCGAATACAGAAACTTGTTTGTATGATTTCTCAATTCTTTTTAATGACAATTTACTAATTGAAGAAATTAAATTAGTGAAAAAGTATAAATTCATTGTTGACACAATAACAAGTCTTGAAAGCGAAAACTTATCGACTGAAGATCAAATAGTTTTGTAAAAAAATGTTAGAAGAAATATTTAGGATGATTTTCTTAGAGAAAAATTAGAAAAACTGTGTAAAAAGAATCCAGATTCGAACTTTTTTATTAATAATTGTTCAATATCAAATAACCACAATGAAAAACTTTTTAGTCAAGTTCCATTGTCGACA…
scaffold40|size17821	GGATGTTGATATATTTTTAAATATTTTATATGTAACCCCTAATTTTTATGAATAAACAAATTAACAATATAAAAGGCGAAGATAATTATTCAGATGGCCTTTGTAGGATTTGTGCCATAAAAACAGTGACTCCAACTGAATTGTCACAAGAACAAATTGAAGAAATACTTATAGAATTTTATCTTAGATTGGGACATGAAAGTGCGAACAATATGAAGGCCGCGATTTCGGCAAGATACAAATGGAAAACTATGTACTGAGATATTGATGACTATTACAACAAATGTTTAACTTGCCAAAAGGCTGGAGAAGCCATAACTAATACTTTAAACAAAGTAATAAAGACTACAAAATTTGGAGAGTTATGGGAAAATTGATCTTATGGGAAGACTATCAGAC…
scaffold41|size31590	GAAGTTGCATCTAAGGGCAAAACTCAACCTACTGGCACTACTTCGTCTGGGGGCACTCAACCAGGTCAGCCTGAAAATAGAGAATCCGAATATGATGGATCAAAATTAGATACTTCTTCTAGTAAAAAGCATATCGTAGATAGTAACATTCAAGCAAGGCTTGAAGACTATCTCATAACAAGATCAACTTTTATGTTAGTTGGACCTATGAGTTTTTTCATTTTTATGTTTATAATTTTGTTTTATAAAATTACAAGCTTTTTTATACAAAATCCGGTAAAAAATATATGTTCAATATTTATAAATTTAATGTCTTAGCTACAGCTTTTTTAATTTATAAAAGATCACATAAATATCTATATTTTTAAATGGTATGAAAAGAAAAGTTTAGATGCAAAT…
scaffold42|size19119	AAACTCATCCATAAAGACTTATATACTTCTATCACCTGAATCCTCGACTATAAATAAATAAACGGTTTACTGTAAAAAAAAATAACAATAAATATTTACTGACAATAGTCTTAAATACTGGTTCAAAGTTTAATTTTATTTCTCTAGAATTATTTGAAGATATAGGTTTAAAAGCATGAGAGGAAAAACCTGTCAATGTGGTTTGTGGAAACGGAGAGTCTGTCACATGCACTAAATTGGTAGAAGCGAATTTGAATGATAAGGAAACCAAAGTAGAGGCAAATATAGATTTTTATATTTTAAAAAAAAATCCCATCCCTATTACTTTTGGGGACAAGTTTATGGGAGAAAATGATATTATTATTAATTTTAAAAAGAAATTATTTACTTAGAGTACAC…
scaffold43|size23095	CTGATAGGTTAAATAATCTTGATGCATCTGGAAATTACTTAAAGCCAATTGTTTGTAGGATTGTAAAAAAATTAGGTTATACCAACAAGACTTTAACGTTAGTGCCTATAAACTGAAAAGTGCTCAAAATAAACTGCTAAGAGCTCAGTATGCACAGAATATCGTTATCATATCTAATGAAAGGCTTATCTGATGTGTGACATTACATTTAAACGTCTATATGCTTATAAAACTAAAATAGGTAGTTTTAAATCCGCAGATTTCTTAGATTTATTAACAATGAAAAGCCATTATCGAGCCTAAAAGAAAGAAAATTGTTAGTATGGATAATGGCTCAGTCCATAGAACCTCTGAGGTGAGCTTTTCTCTAAGAGAAAGAGGATATGGCGTCATATTTCT…
scaffold44|size29986	GAATTAATAGACTTACAATGCAACAATAACTTGAAACAGATATTTTTAAATACAGATAAGCTTAGTTTCTATAAATCCCTACCAAAGACTGAATTTCCAAATTTAATTAATCATGCTCAAAAAGTAATGGCAATGTTTGCTTTTTCTTATCTATGTGAATAAGCATTTTTACAATGAGGTGCAGAAAAAATTAATTACGACACCGTTTAACAGATGAAAGTCTTTTTGATCTATTAAAAGTCGTATTCTCCCAGTTAGATCTCAATCTTAAGGAAATTATTTCAAATCAAAAACAGCTTCATACTTTCCTTGCATCTAAAAATCTTAAAATGATTAACAATATATATTGGAATTTTTTGTTAATTACAAAACATTTGTAATTTTACAATTTAATATTCG…
scaffold45|size23613	GTTACATTTTGTGGACCCCAATACATCTGTCCATACTAATACGATAGAAGGTAATTGGTGTGGTGTCAAACTACAAATACCCCATAAAAACAGGACAAAAAACAAAATAGTTTTGTATTTAGTACGCTATATGCTTTTAAAAGACAAACAAATCATCCTATATTATTACTATTAACACGTTGGAGACGGCGCGTTAAAAATAAAATTTTTTCTCTGGACGGAGCTTTTATGTATTTTTTAAATCCTAAAAATGAAAAAAATTAAAAAGACTATAATTGAAACTAACTTAAGTACAAATACAGGAAATAGCTCTAATAAATCTTTATTTGACGAAAGTTTTTTCTCTTAAAAAGAATATTACAATGATACTGTTATTTCTGACTCGTCTAGCTCAGGTTA…
scaffold46|size15993	GTACCATTCAGAAAAATTTTCTTGTTTTTTGACTGAGATACCAAACTTTTGTTTTTCCATGGGGCGGAGATGTTAAGAGTTTTTTTTTGTAAAAAGTGTATTTGTGGATTGTTGATAATCGGCAAGTGGTACATGCGTTTAATGTTAAAAATTTTGTTATTTATTTTTATTACGATCAATTATTTGTATTGATTTTTTTAAGTTAAATTTTTTGTACATTAATTTTTTATTTTGTTAATTTTCTCTTCTTTGATCTTGCAGATAATCTTCTAAATCTCTTAAAACAACTCTAGAATTATCAACTTCGCGTATTTCTTCAGGATTTTCTTCTCCAATTACTTTGCGCGTATCTCCCCAAGAAAAATCATCAAAGTGCCAGAATGCGTATACTGGCAGCAC…
scaffold47|size14130	TTTTTTCTTTATTTTAATTTTTTAAAAAAAAATTATGGCGGATTATATTGTGATTTTACCTTTGCTTTTACTCATCATCTTTAAAAAAATTATTTCACATAGCTTTTAACGGCTTTAACAAAACTTTTCGTCGTTTGTTTAACAAAAAAAAACATTCAAGCTATTGAAAACTGCTGGATGCATGCTAAAAAAAGCTTGTGGTTTAAGAAGCAACTAAGCTTGCTATTTTAACAAATTCTCGTCTAAAAAATAGTAGAAATACCTGTTTGAATAAGCTTTACCTAATTTATCAGATATGCTTTGATCAATAAATTTTTAACTTAATATTTTTAAATTTTAATCATTTTTTTTATTAAGTTACTTGGTCTCTTTTTATTTTTTCTTTATTTTAATTTTTTA…
scaffold48|size40764	TTTTTTTCATACACATTCAGTTAAAAATATTTGTTTTCTGTTTTAATTTATACTACCTCGTGCACTGTATTACTGTTTTTAATGAAAAATAAGTCTTCAATTTGTTTTGTATTTGTTCCTTCTTGAGTACTAACCCCACAGTATTGATTACAATGTATTGAACTGACCCAAACTGACGCACTGCCCATGGATATGAAGGATATCCATCTGTTACAATTATAGTACCCGGCTTAACATATTGTTTAGAAAACTCAAAAATTGTTTCCTTTTTCTGTTAGGAATGATTTTTAAAACGAAATTTCTAAAATTTTTTTCTCCACGCCGCCTAAAATCCATTGTATTCCGGGAATGTCGTCGGAGGAGAGAACCTTAAGGTGTAGAAACGGATACTAGTTAAAA…
scaffold49|size29147	AGAAAAGGGAAAAGGAGCAAAAATAATTTTAAAGTCTATTTTTAAGTTGGGAGTGACTTCTTTTAACAAACCGACCTTCTGTATCAACTAGGTAGGTATCATTATCAAGGACTTCTTCTATAAAACCTTCTTTAGAGAACCTCGATATTATTTTTGATTGGCTCTCTAAGGCGTCCGTTTTAATCCATACTTTATCTCCTACATTAAATTTTTCTCTTTTGCCAAGTATAAATTCTTCTTGGTATTTTGACTCGCATGAGTTCATTTTTAATAATTTTTCGTTCATTGGAGATTCCCAGGCTTCTAAAGGCGTCATCTTGATCCCTCTATGATAAGTATTATTAATCTGTTTATTTATTTTAATAATAACATCCTCTAAATTATCTTTTACATCTATTG…
scaffold50|size24583	GCAGAAGGAAATTACATATCTATGAGCATAGCCAAAAAGACTAAAAGAACCATTCAGACGTACGAAGATCCTAAAATAAGATACACATGCATAAAAACATCTTTCTACATTAGAAATTACATTGTGACAAGCTTCATATACAAAGGAAAAGAAGAGAAAGCGAAATTCGATATCCTTCCAAACAGAACAGATGACTTCATTATTATTGGAAGGGAATTTATGAATAAGTTATCTAAAGAGAACATAGTAAATGATAACCCCCAGATCGAGGAAAATAGAATAGAAACTTTACTAAAAATACTATGTAGTTACCATGCAACAGGAGAAATAGAATATAAATGCCACATCCCAACTAGACCTGGAGAAATTGCAACGGGAGGAACGTATTTTATTTCATAT…
scaffold51|size34783	TTAAAAAGACTTCCAAAGTAAAAATATATCAAACAGACACACTTTGAGTGTTTTTTTTCCTTGATTGGTTATAATTTTACAAAAAACAATTTTGATAATAAGTTAGAAAACGTATTTAAACTACAAAAAACGCGGTTATACATATTACTGATAAAAAATAAAACTTTATTTATCCTATGGTACCTTCATATATTGTGGTGTAACTCTAAAATAACTTTTTGTTTGATTTTAAAGACGATTAAGTAAACAAAAAGTAACGAGAAAACAGGAATAGAGTTAAGTAAAAAATATTTATTGAGGTTATTTTTGTTTTGATTTTCTACAAGGTAACAGTTTTAATTATTGCTTACACTTTGATAACAACTTTTTTTGTATTTCATATTGTTAAGAATTTTTTCT…
scaffold52|size23080	AAATCTACAGGGCCAAGAGAATTTACCAATAGTGGCATTAGAAAAAGACCATCTTGGGAGCATATTTTAAAGTTTATATCCGAAAGTGTAAATGCTATTTCAGAAAACTCTATTTGTAAAGCATTTAGATTGTCTGGGATCACAAATAATTTTGATGCTTTTTCTCATGTCGACACTTTAAATGATAAATTAAGAACAATAATTGAAGGAGATTTGGAGGATGACCCAGAGATTTTTGACTTTAGATATGATAATTACTGTGAATACGAAGGTGATTGTTATTAAATTAATAAATTTTGAGTTGTCCGTGATTTAAACGCTCGCATATATAAGCCCGAAGCTTATTTCAAAAAAAGTAAAAATTAAAATCGTTCAAAGAGGGGGGCTTATTTATGCGAG…
scaffold53|size32103	AACAACAACAAGAAGAATTGAGTTAATATCGAAAAACTTAGAATCTAAACTTTTTAATGATATTGAAATGTGTAAATTCTTCTCATTACAGTTAGATGAGTCAATTGATGCAGTGGATACGGCGCAGTTGGTTATTTCTGTCAAAATGGTATTTCAGGACTTTTCAACAAAGGAAGAATTTTTAAAAATCCTCCCTTTAAAAGGTCGTACACGAGGAATAGATTTATTTTCAACATTTAAAAATTTTGCAGTCGAAAACAATCTACCGTTCGAAAAATTATCGTCAATAACCACGGACGGTGCCAGAGCCATGATAGGCAAAGAAAATGGATTTATTGGTCTGTGCATAAAAGATTCTTTATTTCCTAAATTTATCTCATATCATTGTCTTATACACCA…
scaffold54|size11457	AAAAAAGAAGGGCTAAAAAAATTATTTTTTTTTCTTTTATAGGTGGCGCGTTTTGCACAGTGGCGTGCTTTGCACGCCACATTTATTAATAAATGCACATACCATTCTATTGACAATGTTTATTTCAAAATAAAATACAATTACCAAACTAATCTTAAAATCGTAGTGCCGGTTCTTAATAAATCGCCTTTCTTCACAACAACTAAATCATTTTCACATCTATAAAGTTCCTTGTTCTATTTGTGTAAACCTACCTTTTTCTGCTTATACCTTTTGTCCTGTTCAACGTGGTTGGAGTCGAAAAACATTTATTTTGATTTTGGGGTATCCCCGTTTTTTTTTATTTATAGTAGTTTTTGACGTGGCGACACGTCATCGGCATTTCTCCAGAATTAGAAA…
scaffold55|size12391	TATTAAACCCCTATTCTAGATAATTTAATAGTAACAATTTTTTCTATGGGTTTTTAGAGTTGCGTTTTTATTAAACAAACTGTATGTGTCTGTGGTATAAACCACGTTAATCTAAAATCCTCTATTTGTAATCTTATAACTTTTTAAGTCGATAAGATTAATTATGATTAGAGGTACGGAATTTTCGCAAAAAAAAATCACCGATTTCGCATTTATAATTTTCAAGAATCCATAATTTCGCATAAATTTCGCATTTATTATTTTAATACGAAAAATTTAACAAATTTTATTTTTTACACATTAAAAATACTTACGTGTTATTTTTTACCAAATCTGAAAGTAAATTTTAGCAAATATACAATTTAAACACATTTTAAATATTTAATAATTTTAATTAAT…
scaffold56|size15671	TCTTCAGAAGGCAGAAAGTGGGAAGAAAAATCCAGATCTGACGCCTGAAATCGTCTCTAAAGGCTTGTGAGTAAAAGAAAAAGAAGTACTTAAATATACCCTATTAAAATTATTTACTTTAGATCTATGACGTCTGGCTGTATTCAACACATTAAAGGGTGTTTTATGTTATCAATAAAATTAAAATAAAAACGATATTTGCTTTTGTTAGCAGACATACTGTTCAAATGTAACAAAATTTTTAAAGTTTTCCATAATATTTATAAAATATGATTATTCCAATCAATGCTGACATCGACAGCCATTGGTGCCATCATCTGGTCTGGACATTTTCGCACTTCAACACTCTTTACGTGCAAGGCCTCAAACAAGCTTTATACTTGCTTGTAAAACCTACAA…
scaffold57|size20262	CTCGGCTCCCGGTCGTAAATCTATGAAGAACAGGCTTTCTCTTCTTCTAGGAGGCAACGCGAATGGTGACTTTAATTTAAACCATTTCTTATTTATCAGTCCGAAAACCAAGGGTGCTAAAAGGGTTATCAAAGAATCAACTTCCTGTACATTGGAGATCCAACTCTAAAGCGTGGATTACTGCATCTATATTTCAAAATTGGTTCAAAACATGTGCTATACCTGAAATTCGAAGTTATTGTGCTAAACAAAATCTTGGTTTTAAAGCTTTAATTCTCGTCGATAATGCTCCTGGACACCCAGTATATCTCGATAAGATATCAAACAACGTTAAATTTTTTTTTTACCGCCTAATACATTTTCTATCATACAGCCAATGGACCAGGGGTTTATTTCAAC…
scaffold58|size10800	GTTCTTAAACTCTTTTCTTGTGCACAAGGGCGTTTGCACCTCCAAACGTACTTGTCAATAACCTTTTTTTTTCTGCGTAAATCTCATTGGATTTCCACAGCTCAAACATATAAAAGAATTTTTAATCAAACCTAGTCTTGCGAAAAGGTAGATTTCTCCAAGTTCTTGTATTTGAACTTCCTATTAAAATATATATGTGTAAATTTTATGCCTAAAATTTTTTCTCTAGTACAGAGATCTTCGGCAATCTCTGTCTTCATTTCCTTTTTACTCATGGGCAATAATGTAATTTAGTTTATAAAGATTAAATGTTTTGATCGTGCAAAAAATAACCAATAAAACCCTTTGCTGATCTTTGATATCAAACATCTAACCAAACAAATTTTTTTTTTATGATTT…
scaffold59|size18487	GTCATTTATTAACATTTAAGTTGAGACTTATTCAAATTAAATTTAATCTCAACCTGCTAGTTTTTTAGAAAATATGCATTTTGTGTTACAAAAAAATAAAAAACTCTCATATATAGACAGTCATACGGTGCGGACAACATCGAACAACCTATTTGATTGCAAAAACAAATTCTAAGCTATAAAAATATGTTTTTAATGTCTTTTAACCTTAAAATCATGCTGTATTTCGTTATGCATTTTAATGTTACAAACTGTATATGTATGTATGCCTTTTCTTGTTCAATGACAAAAAACCTCGAAACTTTTAAGATTTTTTGATTAACAAATGTCTCGTATTAAAATTTATAGGAATTTAAATTTCTTATGGGAGTTATAGGACAAAGGTAAAATACTTAGTAT…
scaffold60|size14084	AGCTACCTTTGGGTCTGTCCGGATATCAAACAAGCACCCAAAAAATAATCACCATAACTCCTAAAACCATGTGGGATACCACACGTATATAATTTTTTTTAAAGTAAATTAAATTAGTGACGTGTATAGAATTACTGATCAAAAAGAATATCTTTAAAACATTCATTAATCTTTAAACAACAAGAACAAGCTCTTATTTTTTCTAAAAATTTTTTTTTTACGCTTTAAAGTTTTTTAAAAAATTAATTTATTTCTATGCAAATATGTATGGGCCTTTTAAACAAACATCAAATACAATCACAAGTCATTTATTAACATTTAAGTTGAGACTTATTCAAATTAAATTTAATCTCAACCTGCTAGTTTTTTAGAAAATATGCATTTTGTGTTACAAAAAAA…
scaffold61|size19764	GTTTGCAAGAAATTAATAAGAAAAAATTTGTTTCCTCTTTTGTTTTAAAAACATAAATATTTTTATTACACTGCTAAATAAGTATACAAGATTTTTAAAATTATAACCCTCGAAATATACTCAAAAAAGTTTAGCTATTTTTTTTTGTTCTAGCAAATGTACAATTTTTGTTATACGAAAGTACTTTAAATATAAGGTGAGAAAGTGATATAAAATTACTATATTATAAACAGAAAGACTTATTATAATTTCTAATGAAACCAACAAATTATTTACTTACATATCAATGTAGTATCCTTCTTTTTTTTATAATGTAGTATCGACACGAAACATTTTATCTACTTTGTGTATATTTATTCAATATTGAGAATTGTAAACCGACTTTTTTTATTAAAAATT…
scaffold62|size10294	GCTGCAAATTCTGTTTTTCTTATCAACATTATTAATTTTGTCAATTAGGTACTCATGGTATAATGGTCGATTGATTAAATACAAAGTTGACATGCCGGGTTCGAGCCCATGTGGGGAGGTTTTTACAGAGGTTATACTTTTTTATTTTGTTGTTTGAATTTTTTATATTCCTATGTTTGAATTATTTTATACGTTGTTTTCTCTTTTGTATTCAATTGTTTTCTTTTTTATATTCCCGTACTTCTTTTTATTTTTTTTAAAAAACCCTTAACATGCCTAGAAAACTCAGAAAAACCGTTGCGCCAGATCTACGAGAAACACTTAAAACATTGTTTAAAGAAGAAACTCTTACCATTTAAAAAATTCAATTATGGTTAGTCTCTGCTCAAAGACTGTCTC…
scaffold63|size12782	AAAAAATTAACAGGAAAGATTTTAAATTCAACAGAATTTTTTAATATTTTACATTTTAAAAATTAAAATAATAAAACTTTTAAAAAAAATAGGGGTAGCAAAAAATATTTTTTTTCTTTTTATAGGTGGCGCGTCTGGCGCGCCACATTCTTTAATCTTTTAATTTTCTTTTCGTATAGAAACAAAGGTTTTCGAAAAAGTTTTCTTTTAATCTACGCTCACATTCTTCATCGGTAAGATTCTCGATGATTGCGTATTGTTCTAAAATATTAAGTATTTCTTCATGATAGTCTTTGATGCATTCAAAGTTTTTTTGCTTTATTCATCTGAGGTTATAAATGAACTCTTTAGAATCCATCTTACCGGTTTTTCCGGGTTAAGAAATCTACCCATGGAAGA…
scaffold64|size8926	GTAAGCAGTGCTTGTTTAGTTTTAAAAAATACAAAGTATGAGCCTAATATTAAGGATTTATCTAAAAGCTAAATATAAGTATGCCATCCCGAGGATACATACTTCTAGATGAAAACCCATTCAACTATATTGTAATTATAATTGTTTTTACTATTTTACTTGGTCCCATAACAGTCATCTCCTTTGACATCCACCGTCACCATCGTCCCCTTCTTCAGTTTCAAAATTTTTAAGTTAGAAAATTTCTACAAATTTAAAACAATTTCTAGAAAAAAGATAAAAAACTTGACGGGAGGAAAACGTGATCAAGCAGTGTACCACAGAAAGGAAAAAAACGTATTGTCACCTGCATCGGGCAGGTGGGAATTACTCCGTAGACTAATACTCTTTTTAGGCATC…
scaffold65|size8563	AACTAACAATTGTACGATTACAATTTATAAAAGCAAGCCAAGAAAAAAGTGCTTTTACTTAGTTCTTAACATAAATCTGTTTCTGTGAATAAAGGTGACAAACAGTTTTTAGAAACTATTTCGTATTACAACAAAACAAAAATTGGGGCAGATATAACTGATAAATGGCAAGAAAGTTTTCTACAAAGTCAAAATCATGCAGGTGGCCTCTTCAAGTTTTTTTAGCGTCCTTGATTTGGCTGGTATCAATGCTTGGGCTTTGTACAAAGAGACAACAGGAGAAAATATTTTGAGACAAAAATTTTTACTAAATCTTATATTTGAACTTGCATCTGATTATAAAAAATTGTGTTTGCAACCTAAAGAAACAATTAGCTTTAATGAGTCATCGTAGTAGTC…
scaffold66|size19303	ACTTCTTCTTTCACGTCTTTATTTTCTGGAAGTTATGATCAATGGCGGGGTTGATGGGTGATGTCCTTAGATGAAAATATGGAAATGAAGGCAAAAGGGGGAAGTTTTTGGATGGAATGATACTAAATATTAAATGTCAAACTATAAACCGTAGAACAATTGAGCTCTGATGTTTAAAGATCATTTAATTTTAAGTTACTTGTTTTTTGAGTATTTTAGGCATTAAAAAGTACAATGTATATTTAAATTGCATGGTTTATAAATTTCTAACAAAGTGATTCCTTAAACGTTTACAACATTGTTTTGCATAATTTAAAAAAATACGTACAAATGCCGTCCTTTAAGGTCTGTAGTGATCTAAATGAACATTAAACAAAAATCATTTGTTTGCTTTTTTTT…
scaffold67|size7732	CTTTTAAGTCGTAATGTCTTTTCTTTAATATTTTCCCATTTTCTAACCTAATAATATAAGAATCGCCTGGACACACCTCAAGCACCTTACCCATATCAAGAAATCTACCCTTACAATTCTTTGCTGTGTCCTTTAAATTTTCTCTCTTGGCAACTCTAACCTCCTGACCTCTTATAAATTTCTCTCTGTACCAACCCTTGAAATTTCTAGCGTAAGTCCCATCCGGACTATTCTCAATCATAACTGTTCCTGACTTATCTTCTGCTGCCTCTATTGGTGTGCACTTCACACCTGCATGAAAACTACTATTATAAATTTCTACAGCCTCTTTAATCTTATCTTCAAATAAATCTTTTTTACTCTTTAAAACACTATCCCTTATGGTTCTAATTATTCTTT…
scaffold68|size7536	ACGTCTTTATTTTCTGGAAGTTATGATCAATGGCGGGGTTGATGGGTGATGTTCTAAGATAAAAATATAAAGATGGAGGCAAAAATACTCTAAAATGTATGTAAAAAGGTCGTAAATAGATAAAAATATGGTTTTAATATACAATTAAAATATTAGTGTGATTTTTAAACTTAGTTTTATAACTTTAAAAATTTTTTAGAGCTCATAACGCAATAAATTTTAATTTAAATTACAAATAGATAAAAATACGGATTTAATATATAGAGAATATTTTTGTGATTGTTAAACTTAGTTTTTTAACTTTAAATAATTTTTTTATAGCTCATAACGCAACAAATTTTAATTTAAATTACAAAAAAGTTTTTATCGTGCTGTGATTAATTTAATTCATTGGAGTAT…
scaffold69|size7520	AACGGGGCTAGCGTTAGCTAGTTTATAATGAAAAAAGAAGAAGTTTGAAAGTTAAATCTCTTAAAATGCTCATTGGATCTAGTTTTAATAAATTATATTAAATAAATGTGCAAGTATTTATTTGTTTTAAAACATAAAAAAAGTACTTTAATACACAAATTACTCAATTAAGACTAAAGATGTCTTTATTTTGTCATTCCGGCCTTATTTTTTTATTTTTAGAGTTTCAATTTTTTTTGAACGGGATTTTACAGAATAAATTTGATTTTTTACCCTTGTCAAAAAAATTACCTATTTTTTACCGCTATTTTTTTAAAAAACCTTATATTTTTCCCGGGGTCTGTTTATGAACGTTTTGTAAAAAATGTCTTTTTTAATTCTCATCTAAAAGTATTTCTT…
scaffold70|size11939	TTAGTATTTTTTAATGTTTTTATGAGATTTGATATTTTAGAGCCATCTTTTGTTTTTAATAATTTCTTGTTTAATGTAATTTTAGGCAAAAATTTTCTCTTTATTTTATTTTTGGCACCTCCTTCAAGAAAACCTTTAACCAATGTAATGCCACATTTTTTATTAAGCCACGCATTATCGTAAAATTTTACAAAATCAATATTAACATTAAATACGTCTTCATCTAAATCCATTAAATTACATATTGCAGTTACATATTTTGTATTAAGACCATCAGAAAATTTAAGTAAAAGGCTTTGAAATACACTTTCATCTTTATCAATGTGATAAAAATTTCGTAATATTTTTTTAATTTTCTCAATGTCGCCATTTTTGCAGAAATTTTCAAAGATTCTCAGC…
scaffold71|size15064	TATCTTCTTCAATAGACTTCTCTTCATCTTGTAAAGACCTTTTAATTGGTCTAGGCTCTGTATTAAGTAGAAAATGTATCAGACTATCTTCTTCATTAGACTTCTCTTCATCTTGTAAAGAACTTCTACTTAGTCTAGGCTCTGTATCAAGTAGAAAATGTATCAGATTATCTTCTTCATTGATTTTCTCTTTATCTTGTAGAACTTGTAACTCAGGCACTTTTTCAATTATTAAAGAATTTAGATCTACTTCTTTGTACACTGTTTCTTGCAAACTAGGCTTAAACTCTAGCACTTCTGACGCTGTCTCTGATTTTTGTGATAAAAGTTTTTGACGTTCCGCCTCTGCTTCATGTAAATAGCAATTTGGATCGGATTCTGTATTTAATATTTCTGTAG…
scaffold72|size7116	CTTTTCCTAATACCACTTGCTGTAAATTCTCTCGGACCTGAAGATTTCCATTGTTCCCATTTTGATTTCATGTTTGCCTTGAATAATGTAAATATTAACACATCCAAAGGTTGGAGAAAAAATGTTGTCCGAGGTGGTATAACATAAACTTGTGTGTTTTTACTAGAAAAAAAAATTTAAAACATCTTCGATATGGTGTGATTTGAAAGAGACCAGCAATAATAATTTTTTACAATTATCATTTGATGGACCACCTCTATTTAAGCAAGATTGTGCCCAATCTTTCATCAATTTTTGGTCCATAGACCCACTTTTAGAGACACCTACGACTACATTTCTAGGACTTTCACGCTTTGAAACCTTTTTAAGACCTCTTAAAATTACGAAAGCCTTAAGCAT…
scaffold73|size12863	AGAAATTCTCTCCCATAATCGAGTAAAAGTCGAAACTGAAGAAGGTTCACAAATTTTTCATATGTCTAGGCTAAAAAAAATTAAAATAAAAAATATTCTTCTTAAAATTGCATTTAAAGTCATTTTATTTTGAATTTTTTTTACGTTCAAGGGGGGGGGGTCAACCCACTCCTGCACGGGGTCGCGCCTGGCGCGCCACAAAACATCTTCGGTATGGTGTGATTTGAAAGAGTTCATAACAAATATAATTTTTTACCACTATGATTGAAAGGACTACCTCTATTAAAGCAAGATTGTACCCAATCTTTCATCAATTTTTGGTCCATAGGACCACTTTTAGAAACACCTACGACTGTATTTCTAGGGATTTCACACTTTGAAACCTTTTTAAGGCCTCTG…
scaffold74|size7770	TTAATAAGTCATAAAATTTCTTTGCAATTTAAAACCAATAATATTCTTATTAAAATTTAATTGCCACAGTAAAAAAATTCTCTATACAACCTTTATAAACTCAAACCGAGGGCCATTAAAAAGACCTTCGCGTGCCACAGTTTGGGTGTAAAATCATACAAAGTGTGCCTGACTGGCTGTTTCACATATAACACTAAAATTTATACTAACAATATGTTATAGCGTTTCGAAGGATATATCACATGATTTAGCAATGCGATTACTACAGGGACTTTTATACAGATTATTTTCATAAACGTTTGGTTCAAAGAAAAACCTTAAGAATGCTAAACTCACTTTTGTAAAACTATTAGGTTAAATCGAACAATTCTCCTTTGATTTCCAAAATCAAACAGAAAA…
scaffold75|size9097	TGTATAAATGCCGCTTCTGTCATTTTATTGTTGTACAAGGGTGATCTAAGATGGCGCCCCCTAATTTCCCCAAAAATCGTCACGGCGCCCCCCAAAACGGCGGCGCCTGCGTGCATTGCACGCACTGCACTCAGGGTAAAGACGGCCCTGAATAATACATACGCGATATTACATTAAACAATATGGTAGAACCTTGTTCAAATTCTGATCGTAATCTGTCATTGCTTAAGAAATCTTTTAAATGACTTTCCATTCGTTCTTTCGGCCAGTTTGTCCATTTGACTGAGGATGGTATGGTGACGAATGTTTAAACCTAAACGACCATGACGTGACCACCGTATTTGCCAATCTTTACGTAAACTCTAGTCTCTGATCACTCCTTGTTTTCTTTACAATTCC…
scaffold76|size6820	GAAAAATTTATACATTTATTTTAAACTAAAAAAAATTAAAGAAAATACATTTTTTCGTAGCTAAAAAAACTTTTTCTTTTTCTGGTAAACCAGGATTCAAAAAAAGTAAAATTCTTTTATAGGTGGCGCGTTTTGCACAGTGGCGTGCTTTGCACGCCACAGATATTAATCAAAGTTTCATCCGGATATATAGTTTAGCTTCCTCTTGATTTTTCAAAAAAATATCTTTATGTACACTTTTAAAATGTCTCTCGACATTATATGTTCTACAAACAACAAATTCATTACAAATAACACATAAAACTCTTTCTTTGTGTTCTATTACTCCATATTTTTCAGTCCAAGTTTTTTGAAATAAACGTTTGCTTCTGCTTTTATCAGCCTTAAGTAAAGAAAATT…
scaffold77|size6521	AATTAATCAAAAAAATTAAATTATCTAAGTGTCAAAAAACCCCGGGTGGAAATAGCATTTTATTTTTTAAATTTTAATTTATGATAATTTATATTACAATAATAAAGTTTTTAAGGATTTTTAGTTTGATAAGTTGTGTCATAAAAAAAACCCCTTGTCCGTATTTTGAACGGGAGAAAATCCAATATTCGACTTTTCTAAGTATCAAAAAAACCCGGGTGGAAATAGCATTTTATTTTTTAAATTTTAATTTATGATAATTTATATTACAATAATAAAGTTTTTAAGGATTTTTAGTTTGATAAGTGATTACTTAAATTAATAATTTTTGTCCGTAATTTGAACGGGGAATTAATCAAAAAAATTAAATTATCTAAGTGTCAAAAAAACCCAGGTGGA…
scaffold78|size6406	TTTTTTTCCGGATCTTCCCATTCCCAAGTATCACTATATATGAATCACCTGGACAAACTTTTAAAATTTCACCTGTGTCCAAGAACCTACCCTTACAAACTTTTGAGCTTTCCTTTAAATTCTCTTGCTTAGCCACCCGAACTTTCTGGCCTTTAACGAATTTTTCACGATACCATTGTTTGAACCTTTTAGCATAACTTCCCTGAGGACTATTTTCTATCATTACATTGCCCGAATTATCCTTACCTGCTTCTACTGGAGAACACTTAATACCTGCGTGGTAACTATTATTATAAATTCGAATTGCATCTCCAACTTTCTCTCTTAACGATCTCTTATTACTCTTTAATATAGAGTCTCTTAATGTTCTTATAATTCTCTCAACTCGGCCATTACTGA…
scaffold79|size6355	CTTTAATTTTTTTAGCAATTGCAACTTGAGTGATTTTTTTTGCAGCCAGATAATTAATTTTTTGTTTCATCAAAAGAGAGACTCATTTAGGGGTAAAAAAATGTTTAAACAAACATGTTATTGAAGGGAAATCCTCTTCAAATTTAAAGCTATTTACAATGATCCTCCTGCCATAATTGATCCTCCTCCAAAGTTAATAGTAGATGTCAGATTTTTCAGTTGAAGACCTGTGGATGGAGATCTCTAGACAAAAACGTTACCATCAGATTCATAAAGCTTAATTTTGCATTCATCTGAGAAAATTATAGATTTTATCTGAGTCTTTGACAAAATAAGAAATTTTTTGGTTTCCTGTATTCTTCTTAATATGTTCTTTTTAGAAAGGAGAGGTTTTTTAAT…
scaffold80|size16177	TCCATTATTATTGAAATATTGTCAAACAATCGAGTAAAACTAAATTTAGAAAATAACAAGGTCATCGTAGATTTGAATTTAATTAAAAAAATAAAAAATTAGTATAAAACACTTTAAATTTTACTATTATTAATAATAGACTCTACTCTGATAAAAAAAAATATATTTAACGCATTATAATAATAAAAAATTTATTGAGAAAAATTAGATTTTTTGTATTTTTTTAGGGGGTCTAATTTCCTTCGGAAAAAAAAATTATTCTCACTGCGCTAGAACCCGGCAAAAACTTCGTTTTTGTGCGCCCAAGGCGCTTGACATTTATTATTAAACCCCTTATGCATGTTAATTCCTTCAACATATTATGAAAATAAAATTAAGTAGCGCGTTTTTTTTATTGAT…
scaffold81|size6139	TAGTAGTCTCAACATCCCCCTCTAAACAGCTTTATGCATTTTTGCCATTAATTTTTTTGTTGTTTAAACATCTTTCGGTGTCGTGATTATTTGTTTTGCAATTCTCACATCAACGTTTTTTCCTTGATTGCGTGTGCGTATCAACCAGAAAGGAGACCTGTGACTTAAAATCAATGATTTTTTAAATGTAATTGATGATTGCTATAGATCAGATTTACCAGGCCAAATATAATAAGATAACCATCTAAGGGTTGTTTCTGAGACTTGAAAGTAGGAGAAAAAACAACAAAGGTGTTACAAACTTATCCCTGCGATGACAACATAAAGAGACAAGGTTATCTTGGCTAAAAGATTCACTTCAATATGTTTCTTCCAAAGATTGCCAGTTAGAGATTCTTC…
scaffold82|size8510	AAAAAAATTATTACAACTGCAAAATAAGCCAATTTAAAGTTAGATATCAAAACTTCTTTTATGTACGTAAGCAAGGGCGCCAAAATCTCATCGCACACGTGCGCTACGAAGGCTAGATTTGGAGGGAATTACCATATACATATTTAAACTTGTAAAAAAAGTGCGTTTATTATTTTACAATTTAGATAAAAAACGAGAAATATAGAAAGTTTGTAGTTATTTGTTTAAAAGTAAATCCGTAAATGTACAAATTATTTTTATAAAACCTTAAATATACCTTTTCAGACATTTTTTGCTTATAAAAGCACGAGAAAAAAAATATGCGTTTTATATTTTACAGACTATATGTCACATTGGTGATGTTTCACATCTGTATCGTAAACAGATTAGATGTGAGAC…
scaffold83|size7800	ATCATGCTCAAAAAGTAATGGCAATGTTTGCTTCTTCTTATCTATGTGAACAAGCATTTTTTTAATGAAGTGAGAAAAAAATCATTGCGAAACAGTTTAACAAATGAAAGTCTTTTCAACCTAATAAAAATCGCATCCTCCCAGCTAGAACTCAATCTTGAGGAAATTATTTCAAATCTAAAACAGCTTCATACTTCCCATGCATCTGGAAAATCTTAAAATAATAAACAGTATATTTATTTTTTTTGTTAAGTAAAGAAATTTGTAATTTTACCATTAAATATTCACCTTGACTTAATTTAAACATAACTATTGACAAACATGAATATAAGGGTATTTAATAATGTTTACGAGTATTTATAGGAAGGGTCTCGACAATAACATTAACACTTTTATTTT…
scaffold84|size8832	TTCAAGTATAACTTCGTCACCTCTACCCTGCAAAAACAAAACGAAATTATTGTATTCAATTGAATTTCTTGGAGAAAGACTCATTTTTAGGGTAAAAAATTTTCACCGTAAAGAGACAATTGCTTTTTGTTGTAGATTAAGTTTTACGTTATCCATTATTTAGTGTACTATAGTCTATTGGTATGCTTTAGATCGCCTAACGAAAAAGCCGTGGGTTCGAATCCTGGTGGAAATTGCACGGGATCGTGGCTGGCGCGCCACAATTATTAACCAGAGAATACCTGTTTATTCTTTTTAAGTATTTTTGATCAATGGATGACATTTAAGAAACTAAACAATTTTGATTCATTTTTTCTTTTTCAGAAATTAAATCAATATCTGCTAACGATTCTTCCTCTT…
scaffold85|size5928	GTAAAAATTTGGGATTTTTCAAATCTGTGAGGACCATGTGAAGGGGCTAAAAAAATTCGCCAAACCTTTTTAAAAGCTAAATTTTCCAAGTTTTTGGTAGTCTGAAAAAATTTTGCGTTTTTAATAAATAAAAGCTTTTTAAACTTGAAAATTTGAAAAAAAATATTTCAAATCATCATATTAATTTATCGTCTGTTTTTTAGGACGATTATTACCTCCTAGATGCTCTAACGTACCATGATCATTAAACTTTTTGACTAATCTAGAAACTGTGCTTATACTTACTTTAATTTTTTTAGCAATTTCAGTAAAGGTCATTTTTTCCTGATAATATGTAAAAATTTGGGATTTTTCAAATCTGTGAGGACCATGTGAAGGGGCTAAAAAAATTCGCCAAAC…
scaffold86|size13498	CTTTTCTAGAAAAATGTTTAAAATTTTTTACTAGAAGTCTTATTTTAAATTCCTTCTTCATTCACCAAGCCAAGATAATTTTTTTCAAAATAATTTTTAAAATTTTCTATCGTTTCTATTCTATTTTCTTCAATAAATTCTTTTATATCTCCGTAAAAATCCAACACATATACGCTGGGAACAAATGCAAGGCATAACATCACTATAAATACTTTTTTATAAAGAGGATTATTCTTGAAGTAATCAATCTCTCCCATTGTCGACACCCTTTTATAAGCTGCTTGGCCTAAATGAAATAAGCACCCGTGATGCTTTGCTTTTGGGAAAGATGTTTGAAATGCATTCATTAAAGCCCTTTCAAAGTCTGTGACAATGTTTTTAACATTCATTGTTAGTAAT…
scaffold87|size14997	TGTCGAGACCCTTCCTATAAATACTCGTAAACATTATTAAATACCCTTATATTCATGTTTGTCAATAATCAATGTTTTTATTATCTTCTAAGCTATTACCAGGTGTTTCCTCTTTTTCAATTGCATTACTTGTTCTATATTTCTTCCAGCCATTTTCTTCTAATTGTTTTACATAATAGCAGTTTTCTGTTGAATGATTCCCATTTTTATGAATGATGCAATGTAAATTTTTTCCTGAGTTTTTTTTCTTATTCCCTTGTTTTTGCTGGGCACTATTTTTCGTCTCAGCGGAGGCAATCCTATTATTAATTCTTTCAGGGAAGGCCATCCAGGCCGCTTCCTCCGCTTGCTGTACGAAAGCGTTCCAGTCTGAAGCAGTACAGGCGTATTGATATAATA…
scaffold88|size5499	CATAAAACATCAGAAGAGATCATAAAGGCAGTAAACGAACTTATAATAAAAAAACATGGAACTCCGGACCGCATTTTATCAGATTGCGGTTTAGAATTTTCGAATACACTAGTAAAAGAGTTTGCGGATAAAAATAATTTTATTTGGGATTACTCATCGCCCTTCCATCATCAAACTACGGGCGCAGTGGAGAGAGTTATAAAGACCCTCATGGGTAAATTGAAAAAATTATCGGACTTCGGTAAGAAAAGTTGGCGCATATGTCTTCCGGCAGCCACAATGGCCGTAAATATATCTTTTAATTAAAGCCATAAAAACATCTCCGTTTATATTTACAAAAGGAAGACTTCCATTGATGGAAATTGACATCAAGTTGAAGCAAAAGAATGTGTTTGTGGA…
scaffold89|size6115	GTTAATATAAGAAACAAGGTAGTAGTTATCAACACGTGATTTCTTATTACAACAGCAGATCTTCATGATGCAGTATTTTGTCATTGTTTGTGCTATAAATCGATCATAATAGTTACGTATATGCATGCTAATCAGAATCATGCTTTTTGATAGAGTAGTTTCCAAAAAAAGACGTTTTTAACAGGCTATCATATACAAAGTTATCTTAGTTTATACAAAAACATTTCCTTTGTATTTTTAACCTAAATTATTTTTTTCAAAACACATTAGAAAATAAATGTGACCATAAAAACACGTCGCAATATATAATATCTTCGCTAATTTGTATATTCAACTATCAATTGCGTATTTAATCAAATTAGCATTCATAATATTGTGATCGTTCATGCTTACTTAACA…
scaffold90|size18196	GATCTTTTATACCTTTACTTATCTACTATCTACATATTTTGTTTCGTTTTTATTTTCAGTTTTTTCTTTTTCTTTTTTACCCATATATAAGGGGCTTCTAAAAAATATTTTTAAATGATGATCAAAAAAATTCTTAAATGTTTGTAAAGTGTTGTTTTGTGGTAGGATATATAATTTTTAAATATTTTTACGCGTTAAGTTTTTATGATATTTATAAAACTTTTCTCAATTTTTTCTCAATACGACTATTACGTAACTTATTGCTTCATATTTTATTATATAAAATTTTTAATTTAAATCTCCCTCGATCTCTCACTTCTGTTTATATGATAAATTAAAAAGTATAAAGTATTTTTTTTCTATAGTTTTTTATGGTAAAAAATACAATCGAACGACAAC…
scaffold91|size5115	AAACAAGTCTTATATAATCTTATAATCAAGAAAATGTATCCCGATAAATAGGTTTAAAGGTGTTTAATATATTAAATTAACATAGTTCTTAATGCAATTAATATTTTTTTTTTAGCTTTAAGGCCTTTGCGTTTTTTTTTTAACATACTGTATGTTTTGGAGTTTAACGAAGTTATAAAAAAAATTATTGAAGAAAGTAGAATAGAAATGATAGAAAATTTAAAACATTATTTAGAAAAAATTATCTTGGCTTGGTGAATGAAGAAGGTGTAGAACAAATTGCTAATGTTGGATTTCCAATAAATTTTTGGAATGCATTTTTAAGAATTGTCAAAGAAATATCAAAAACATCTAACAATAACGAAGGTTGGAATAAAACTTTTAATGCAAAAATGGAAA…
scaffold92|size4958	ATTTATATGTGATTTATATAAATCAGTTATTTTATTACAACCCAAACACCTTTTGCGTTGTTAATTTGTTCATGAAAAATGCGAAGAAAGTAAATCTTAAATTTGGTCAAAAACACAAAGAAATCGATAATTTGTTCTGTTTTTTTGCAAAGGCAGTATTCTGAAGATATAAAATTAAAAATAAATTTTATGGAAAAAAAGCAAAAACTGTGTTCTTAACAAAAAAATTAGTTATTTTTGTTTAATAGATTTTTTTTCTGCTAAATAACGATAATATCTTTAATTAAAGTGTAGACTCGAAAAAAATAATTTGCTACAAACGATACATTTTTTTAAGTAACGCATTTAACACAGTTTATTTTTAAAAAAAAAAATTTAAGCGATAATAGTTGTCATAGA…
scaffold93|size6549	AAAAAAACCAAATTCTGGCTTGGATGGTGTAACTTGTGTTAATCATCAAATTTTCGTAAACAGTTATAAGTAAAATTTAATGAAATGGAAGTTTTATTTTGGCTTTTAACGAAAAGTAAGTACAAAAAGTTTAAACTCAATTATGGTCATTTCAAGGTTAAATAATAACTCATATATATGATTCTTGTGAATAGTTTTTCTATGCAATTAATATCATCACTTAGATTTTAATTTATGTTTCACAATGCCTTCTGATCGCCTATATTCTTACAAAGATAGTTTTTCAAATGTGTAGCATAACTTTAAACTCGTAATGTAAGAATGTACTTGTAAATATAATCATCTTATGTTCAGTTTATAGATTAAAGTATGCTATTTGGCAACCACAATTTGAGTTTT…
scaffold94|size6665	ATTATTGGTGTTTCTGAATATAAAATGGGGTTTTAGTTATGATTTTTAACACTGAATCTTGGTCATAACTAGAGACTGGATAAAATGATATCATTTTTTTAACCTCCATTATTTTATGCCATGTAAAGTTGAGAATAATTTACTTTGTCAAAAATTTAATCTAAAAAACAAATATTATACCATTTTTGCAATCTTGTTTTAAATAAATTATGTTTTATTACAGTAAAACTCTTTTCTATTACAATACATACAAAGACATATAAAAAAATATATAGGCTTTGTTAATCTAATTAATTTTTCGTCAACAAAATAAGACTTCGAAATTGCATTGGACGCCTTAAAAGTTTCATGCCTTCGATTCCTGACTGATAAAAGCCTTTTAATACTTATTTTAATAAA…
scaffold95|size10521	CCATCAAATACTTCTTCTCCTTTAGTGATAATAAATTTTAAAATTCAAAATAAATTATAAAATTACGACGCATTAAGAGTAAATATTACTGAAGAGTGTAAATGGATAATTGTTCTAATAAGCTTGTGAATTCCAATAATAATGTCTTTAAAATGGGATTAGGATGAATGGTCTGAGTAATAATCTGGATGGAAATGGTTGTTAAATTTGTATAAATGGCAATCTGGATGGAATGGTGGATATTCATAGTTATACTCTAAATGAGAGTGCTAATCTTGATGAGATGGGTCCACATGTGTGATCTGGGAAGATATTTATAAATTAATGACTCTTTAACAACGGTATTTACTGTTTTGAATTGCAAACTATGAAAAAGACATCATTTATAAATTTTAATCT…
scaffold96|size7455	CCCTAGAAAACCAGGAAATTTATCCATGTACCAGTACCCCCCAGAAAAACAAAAAAATTTATAAGTATCATCAATACTTCCCTTGTAATCGAAGCAATAGAAATGGTTAAATAACAGATAACAGAAACAAGATTATTCGTTCTCAACATTTATAAATAGAGAATCTCTGAGAAGTAGAAAGTCTTAACAAATGTGTATTATGAAGAAAAGCATGTTCAGTATTGGCATTGAATAGTTTGTTTTCATAGTGCAACAAACATATTAAACCAATTTCTTTGTAAGATTTGTCCCTTTGTCAAATGATACCTTTTATAAACAAGACATCAACAAATAAGAAAAGCTTTTTAAATATTTAATCTAGGGAAGAAAGCATAAAGAATGTTGTTTAAATAAAAATTT…
scaffold97|size12326	GCTTTCAATTATCATAAATGTAATATAATGACAGTATTATAAATACAAAAACTTTCTAATACTCTTTTTTTAGATGTCACTCTGGTATAATCAATGTAAAATAAGGGATTGGATCTTTGTAAAACGTGTAGTTTTAGATTCTAATTACAAACTGAATAAGTCGATGTTGTGGCTGTTTTTTTGCTTTTGAAATTGCTCCAGATACGAGATATCGTAAATTTTGATCACTTTTATATCATGACAATTCACTTGTAATTTTATGGCAAAAAGATACAGGCGTTTTAATCTCAATCAAGCGTTATTTGAAATAGTTAATGTTGTTGCCCCAGGCTATAGTAGTTAATGCAAGTTTAAAACATTATTATGTTAACTATATTCGCGATATTAATATAAAAAACT…
scaffold98|size4158	AATGAAATCATCATTTAGAACCATACACCTAATTTCATCTGTGGTGTAAAGCTCGTCGACAATTTAAGTTTTCATTTCTTTTTTGCTAATAAATATAAGTAAATTTTTCTTTATATAGATGTGTGTTTTGATTTTAAACATTTATTAGCTAATTAAGGGATAAAATATTATTTGTTTATATTTCAACAGATTTAAAGGGAAAAAACCAATACAAGCATTTCTCTTTTTTTTCTTCTTTTTCTCTCTTTTCCATTTTTTCTCATTTTTTTCGATTTTTCTTTATGCCGGCATATTTTTTTTATGCCGGTACTTTTAGTTTATGCCGGCATTTTTATTTTATGTCGGCATAAAATTGGATATTTCCAATTCTTTTCTAGTTGAGAAGTCATTATACACCAT…
scaffold99|size13366	AAGTCGGTTTTGGTTGGTTACTGCCTTCTAGCGTATTGTTTTCCATTGTTTTTGGTTCATCCTTGTTTTTTTCTTCAATGTTTTCTTTACCCTTCATGTGAGGCATTATTAATATCAATTAAATATATCTTTGCTATACTTTTATAGCTTGAATTTCAATTCTGCTGATTTTTTTTGTTCTTGGTTCATTATCTTTGAGTAATTTTGAGAAGAACTGCTGTTATTACTTTAAAATAATTTTTTTAAAAATATTCGATGTCGAAATAATGTTGATATGCTATATTTATATCCTGTTTTAATATATGATTTTTGTTGTAATTATGTGCTGAATAGCTCAATGGTAAGACAAATGTATTCATATCAATCCTCGCGGGTTCGCGTATAAAATTATGCAGTTTT…
scaffold100|size4103	AAACTTATATTACCAATATTGTTAAGATATTACGCTAAAAAAATAAACAGTGTAAACGCCTTTGACGGTTAAAAGAATTCAAACAAAACGTTTATTTAAGTAGATTATCTTTTAAATAGAATTTACCAGTCATAAGCAAAAAATAATTAGACTTAATTTTTAAGCTAAAAAACTATTTGAATTGGCAAAGAGTGGCTCACAAAAAAGTAGTCAATTATTTCAATAGTCATTTCAAGTAAACAAAATGTAAAGTGTTTAAATCCATAAATAGCATTAAAAAATGTTTTTTTTTTAAAAAAAGTCTTTTTTATATTGCCCCCTAAATCAAGTGTTGGCTTAAATTCCCTTGGCGAAGGGGGGTAATTTTTCTTAGGTCAAAATCTAAATTGCCCTCCTCGA…
scaffold101|size5556	AGATTTTTTCATTAGATCATGCTGTACATTTGTATTTGCTAACTCTTTGTTCTGAATTTCGCAACTAATATTTTCTTCGTCGTTACTAACGGCCATCTTATTATTTAAAGTTGATGATTCCTTTTCATCATCATTTTTAGCGTCGTTCTTCTTATATTCTACAAAATGTATTTCCTTGTTTGTTAAAAAATCATCAGATTCATTGTTAGATTTAGAATGATCTACTTTCTGTACGATTGTGTTTTCTTTTATACAACATGAATTGTCATTTATGGGGTTGTATGTGGATAAATTTTCAATATTACCTTCGAACGGTTGAGCACACAAAACGTTTTCTACAATTTCAGTTTCTAAAGAATTTTCGTTATCTTTATCAGTCTCAACGCGTCCAATTATACC…
scaffold102|size3998	AACTTTGTTTTTTATTAAAAATTTACCGGCAAAAAACTCTATCCGTTTTTTTTGAAACACACTGTATCTCTAAGTAAATTTTATTTTAAAATTTTAACTCAAAAAGACATGAGAGTTTCAAAGTCATGTAAGAAACATCAAAAAGAAAAAAATTACAGCTTTGCAAGGTTACTTTAAGCAGAATGTTTGTCTTTTACGCCTTAATAATTATTTTTTTTGCAAATAACTTCTTGTAAAACTTACATTAACAAAAGTATTTTTAATTACAAATAATTGCTTTAAACTATTCATATTTTAATTTCTAGATCGACTTACTGTAAAATTAAGAGTTATTGTATCTAGAGATTCATTTACATGAAGTTTACCAACAAATTTTAGTAGGTTCTCATTTTCAAGTTT…
scaffold103|size3929	TATTCAATACTTTTAGCTTTCTTGAAATTGTTGATAACGACAACGATACATTCGCCCTTAAGATAAGTTCTTCTTTAATTTCAGCAAGGCTCATATTGTTGCGACGAGCACGATGTTTTTAATAATAAGGTTTACTGGATTTAATGCTCTTGGAGGAGGAATGTTCATTTGATTTGACACAACCCTTTGAGCATTGTCATCTGCTTCCAAAATTTATTTATGAATTCTCCAAACTGACTTATAATTAAAGTCTTTAGTCTCTGCAACATCTTTAATAGTCATGTTTTCATTCATAAGATGTCTTCTAGTCATTTTAAGAACATTTGGTGTGACTGTCTTTCTTGCTTTTCTTGGCATTAAGGTTAATTTTTTTTTCAAAAAGAAACAAAAAAATGGACT…
scaffold104|size3729	CCATTCTGCAACAAAAGCTACACCTTTTCAACTTTTTTTTAGACGCTCAGGAGTTAATACCGTCGCTATGGACGTTACAGACATTAGTGGAATTAGTTATCATTATAAAATAGAAGAGAATCTAAATGAACTGAAATTATATCAACACATTCTTAACCCAGCAAAAATAATCGAAATTTAATCTAGTAACAGGGCAAAAATTTTAATTGGTAATGAGGAGAAAGTGGTACAATTATCTAGACTAAAACCGTATAATAAATAAGATTTTATTTATTTGTTTGTTTTTATTTTAAAATTTTTTTTAAAAAAGAAGGGCTAACAAATTATTTTTTTTTCTTTTATAGGTGGTGTGCAAAGCACGCCACAAAGATTAAAAAGGATTGAGAAAGATAGTAGTTT…
scaffold105|size3672	CCCCGAGGGAGCTCACCTAGAGCGCGGGGATGTTGCGAATACTTAAAAATTTATATATTTTTAACCCCTAATTCTAGATAACACAATAGTGCTAATATCTAAAAAACAGAGGATATAAAAATGTGAAAAATTTATTTATTTAATTTAAACTAAAAAAAAATTAAAATAAATACACTTTTTCGTAGCTAAAATCCCATTTTCTTTTTCTAATAAACCCGGATTCAAAAAAAGTAAAATTTTTTAGAAAACACCAAGTGGGTCACTAGTGACCCACGGGTCGCTTGTTTGACATCACTGCTCTAGTTCATAATTCTATCTTTAGATTTGAAACCGTGGATAAAGTTATTGTTGCAGAGGATTTTGACAACAACATTAAAACTAAAAAACGAAAATTGTCGT…
scaffold106|size3661	ATATCGACTGTAATAAGAGTTTTTATTTACTTTTTTGTTTAAAGTTTGTTTATTGGACATAAAAATTAGGGGTAAACAAATAATAAATTTATAAGGGCTTCATCAACATACTTAAAACAACGTCATACCCTTTTTATTGTTTTATTAACTAATTATATCTAAATAGCTGCTTTAATCTAATTTCCGCTGAGAATCTGTAGGCGACACAGATTTTAATCAAGATATAACGATCTATTCTATTTTTACTAAAAGTTTTACAAAAGCATGCAGTATTTATAAGGTGCGTGAGGTCAAATGACATGATACAATGATTTTTTTAATTTAACGTCAACAGAAAAAACCAAGACATTACTTTGTTGTCTACTGAAAACATGGGTTTATTATTATTATAAAATTTAT…
scaffold107|size13261	ACCCCTTATTATGTATCACCTCTTTTTGACTACTTGTTTAGTTAAATGTCAAACACTAAACATAAAAGCAATTAACAGTAACTTTTATTTGTATTAGTTTTTAGTTCTTCTAAAAGGTTTTCGGACGGTTCTTATATTTTCAGTACAGGATTCTTTGTGGTTTTTTCGATAGACTGAGCATATTTTTGGAACATTTCAGACTGTAACTATGTAATTCAATTTTTCTTGTTTCTTTTAATTGAACAATTCTTATAGCCCATAAGGAGAAAATTAAAACTGAAACATTTAGAAAGCGGGGTAAAATTAGAAAGAAAGTAGTGTAAGCCCTATAGTATTGTAGCAATTGAAAAAAAAAATTTACGTAAAACATGTTGCAAATTAAACCAATAGAAACTAGTT…
scaffold108|size14582	ATGTACTAAATACTCGGTACATATTATATTCAGGTTGTACAAAGAAAATTAAGAAATACTATTTGCAGATTCGATGTGTTTAAAACATTGGATAATAGATAATTTACCTGTTAATTTTTTTCCAGATATAGATATTGCCTTATAAAAAGAAGGTGGTTTTTGCTGCGTATCATATGTCCAGCTTAACCAAATGTAACACGTTATCCTAAATCTATTAACTGTAAGAAGCTCCATAGTCATAGACAAACTGAGTTATGTTTTTTTGTAACCTACCACTCGTTATAATTTCAAACTTTTACAACGCCTACATTTCCATCTGTTATTCTCGATTATATAATATTAAGCGATATAACACCTGCACATTTATCTTCTTCTGAATCACCAAACAAAAATTCATAC…
scaffold109|size12322	TCCGTAGATAGTATGAATGGTTTTGAAAGGTCAGGATGATGTAGAAGTGTTCCTCGTCTAATCTCCTCAATAAGTTCGTGTAATGTTTGTGAGTCTTCGGGTTTCCATTCGAGTTTTACTCCATTCTTTAGTTTCTCCGTTATTCCAAATAGTTTTCTACTAAGATTTGGAATGTGCTCTCTGAACCAATTAACTATGCCTAGGATTCGCATAATGTCTTTCTTCGTCCGTGGTTCGCGCATATTTTCGAGTTTTACTACTGATGATGTATCCGCTGTGATCCCTTCGCTATTGATGTATTTGCCTAGATATTTGACTTCGCTGAGTAAAAAAGACGATTTCTCGAAGTTAACTGAAATGTCATGTTGTTTGCATATCTCTAGAGTCTGTTTAATGTGC…
scaffold110|size3549	AGCAAAAATGTCGTTTATTATATTTTGTAACAATTTTTTCTACTGGGTTTTGGAGTTGCATTACTTTTTGAACAAACTGTATAACACGGACAAATATTTGAAGATTTTATGAAAAAAAAAGGGAGAAATAGAGAAAATCCACGTGTCGTGTTTACCGGTCTGATATTTAAAACTACTCATGAAAAGATATTTTATTAGAGTTTAAAGTCAAACTTGCTTATATCTAATCTTAATCTTACTAAGGTTGACAGGTTAGAGGTAACTATGAAGATTCGAAAATCCACGTGTCGTGTTTACCGGTCTGATATTTAAAACTACTCATGGAAAGATATTTTATTAGGATTTAAAGTCTAACTGTCTTATGTCTATTTTTAACTTTACCAAGGTTAGACAGGTTAG…
scaffold111|size3514	CCACTCAATTTCGTAAAAACCTTTACTATTTCGGTATATTTCGTAATTCGTATCATGACCACTTAACTTTGTCAAGAGATGAATTAAGGGTATAAAAAATTTTAAGACTGATTCATTATAAACGAGTTTTCTACACATAAACGATTTCATTACACTCTTTATCTTGTTGTTACAATCTGAATGCCTAGATTTTAAATTTTTCAAATTCAAAGCTTGAAATAATTGCTGATAAAGCTGAAATGTAAGTGTGTTGATTACTGTCAATTTTAATGATGTCTTCAATCATTTTTCTTGAGGTATTAATATAAAATTTTATAGAATCAAAAAACTTTTTTTTGAAACTTGCTACCGAGCTGATCGTGGATACTTTTTTGTTTAACTGCTTATTAATACCGTCTA…
scaffold112|size8989	CTAGGAATTTTAAAATACACCCTATTACACTCGTACTCGAACTTGTGCATACCAAGACGATGACCTTGGTGACAAGTTACAAATTCCAATTCCATAATTTCGATCTCCTCGTCGCACAAAACTCTTTTGTGATTGCCATCACTATTTTTTAAATTAAGGATTCCATTAAAAAAATAAAGTCTTCAGATTTCTTTTTAAGTCTTTTCTTTGAGTGTTTATCTAGTACTGCCTCATTTCCAAGACCCTTTAAAAATAAAACTATATCATTATATTCTTTCCTGCTCCTTACTGAAGATGTCATTTTTAAAATTTTGTTAAGTTTTTTTTTATAAAAAAAAATATTTTATAGAAATAATTTGAATAAGTTATCTCAAGTAACAATTTTTTTTTGTTAAAACG…
scaffold113|size3453	GACGTCAGCTGATACTAAGATCAGCAGTGACGCCATCAAGCGTGCTATTCTGATATAGATCTAAAACAGATTGTTTCAGATCTTTGATAAAAGTATTTAAAGGCAGGAAACTGTGTTTCCATGCCAAATAATCCCAATAAAGTAATTACCCTGAATACCATTCCGGCTAACGTCAACAGATTTATAATTTAACTCTTATCGACCATACTTATTAAACGTAACAAAATTTTGCCATCATACAAAAGTGATGGCAGAGGTAAAGCGGTTGATGGGTCAATTTGTCTGAAATTAATAGATTTTAAAATACAAGACAGTCTCCTAGAATATTATAAACTGCAAAAGAAATTATTTGTAAACAAAATACTAAAAAACGACATTTTATTAAAATAAATTGCGTTT…
scaffold114|size3408	AGAACTCCGAAGTTAAACCAGTATGAGCTTAATCAGTACTAAGAAGGGAGACCACTTGGGAACGTTAGGTGTTGTATTTTTTTGGTAAGTTTATTTTATTATCTATCGCCTTCTTTTTTAAAATAAAGATTTAATGTTTTGTTATTTTTACTGTTTACTTATATAAAAAAATTTTTTCTAAATCTCTTATAAATATATCATACAAACTTCTTTTAAACCAGTAATAGTGTTGCTCTTTAGGACAGAATGTCAAATTTTAAAAAAGTTGTCGTAAGTGTGCTTTAAAACTCAGCAGTGGTTACCTACCTTTATAGGTTGCGCTTCAGGTCCGAGATTTTTACATCGACATGCCGTTAACTCATACAAAGATATGAATGCACTCAGTAAGAGGCGAAATTA…
scaffold115|size10981	AATTTACTTTCAAGCAATTATTTCAACATCAAGAAATCAGTTGCTTAATAAATTTATAAGCTCAATAGATGATAAGAAAAATATAGAAAATTGGATGAAAATTTCAGATTATAAAAGATTATATGATATAGAGACATTTAAACAATTAACAAGTAAGATTAAAGATGTTATTATCGTAATAAATACCAAAAAATATACAAAAGTAAAATCTTTTCTTATGAATACAAAATTAACCCTTGATAATGCTAGATATCCTTATTTAGAGATTTTTAACATTGTATCCTCCGCTAAACGTATTCTTATGATGAACGATAAGACTAACAAAAATGAATCTGAAACTAGCAAGATGAGTAAGTTTAACGAAGAGATTCTATACAAAGAATATGAAGAGATAGATAG…
scaffold116|size3394	TTTTCTGTATAAGCCAGCTTCATCCACTTTTATATAATGAGTTAAAAATGACGAAACAAAAACTTATTAATCTCAAACAAAGCTAGAATTTATATTTTTATTATTGATGACTTTTTTATTAGTGTTTTCTAATTTTTTAAGATGTTTGATGTTGCCCTGACGATAATTTATAAAATGACCTTGGCAGTCAACATGTAAATTGGTCAGATTTACAACTCTTTGAGATAAAAATTACAAATGGGTCACTGGTAAACTGAAAACAGCATGTGTAACATCATCACCAACATTATTAAAATTTTTAAAATTTAATTAATTTTACGTAAGTGTTAGTTTACAAAGATAGTTTTACTTTTTAAAGTTGCTTAAAAATCTAAAAATTTTTTGCCCTAAAAATGATTC…
scaffold117|size3367	GATAAGCATTTAAAAAATATTCAAAAAGAGTCTAACGTATGTTCTACATCTATAACAGCCAAGAATAAAAATACCATCATAAGTTTACAAGGTTTTAATAAATGTGAATTGACTGTAAGAAAAGAACATAATGCTGTCAAAAAAACACAGAAAGTGAATGATAAAATAAACAACATTGGTGTTGATGATAAATTTAATGATAACAGAAGCGAATTGATAGATGGTCATACAAATCTTAATAAGTTTTTTTCAAGTATTTCTAATAACATATCTGCATCTTACATGTGCGGATATATTAAAAAGATAAAACTTATCGAAGAATTTCATACCGTTTTAAAAAAATATAAAATAGAAAATGAAAATTATTTTTGTTTTTTAATATAAAAAATTACGAAAATT…
scaffold118|size3227	TTTCTAAAAAAAAAAATAGTGTTCTTTGTAAATTTTATTAAAATTTCAAAACAAGTTTTTTTGTTTTCTAAAATAATTCTGGCACGGGATCGATTGTGCAACTCATTTACCAAAATTTTTACATGATCGCACAACAAGATGATGTCAATAAAAAATTATTTAAGAAAAATGATGGCAAAAAAGGTACACAAAGGGACTTTAATTTAAAAAAGTATCTAAAGTAATTAACATAAAATAATAAAAAGCATGCATATCTTCCTTTAAAAAATCTTTCTGTTGAAAGCCAGTTTCATAAATATATTCAAACTACTCTTTCGAACAATCTTCATTTTCTTTCATACACCCTTCATTTTCTTTCTTTACACTCTCAATTTCATCTTCGCTTTCACAATATCCAGT…
scaffold119|size3187	TGTGATAAATTAAAAAACGACAATTACACATTAAAGCAATTTATTAAAACGACCTTGGTTTAAAAAAAAACATTTTAATAAAAAGTGATAAATGGAATCGGTATCGCTGTTGTTTATTTTGAGTTAAAATATACTTATTTTATAGCTTTAGAAGGTACCACTAGATGCCGGACCTTACTAATAAATCCTCTTTTTAAAACCCCTCATTTTATGTAAATTTTACATGCATCAGCCCTTAATCTAAACTGTAGAGTTTAAGCTATAAAATTTTGTCTTTAATTATTTTTCTTACGCTAAAGTTGCCTTAATCATGGTGTCATAGGTTTTTATAATTTTAATCAGTTTCTGGAGGGTTTCCCTCGTCAGGAGAAAATCCTGTTCTCAAATAAGTGACAATTA…
scaffold120|size3147	ACACTTCTTGGTTTTGTAGGAACGTCTAAAAAAGGCCAATCATAATGTGGAACTTTTTTAATTGGTTTTTCTGGCTCAATTTGAAATTTTTTATAGGCTGGGCAGTTGACATAGAAAAAATATATGAGAAATTTGTAGATTTGAGAGTTAAAAGCCATTTGATTTTCTCCTTTATTTTCCTTGTTGTATTGTCCCTCAAAATCCATACTAAAATCTAATTCGTGTCTTTTTTTATTAAATTGATTCTTTGTAACGTCTGATTGATTTTTCTTTTCTTTGTAATCTTATTTGCTTTTATTATAGCAATCGGCATCAGAAGCGGTCATTCCAAAGTGATTCTCGCTTTGATTCATCCTTCTTGTATTTTCATCATTCGAATTGTCTTCACACTAAACTTGA…
scaffold121|size3078	ATTCTGGAATGATAAACAAATGATGAACATTTAAATCATAATCAAATATATGATTAAGCCCCTTCATAATATGATAATTTTTCTGTTATTTAAACTTTGCAAGATATTTTCTATTAATAAACAGATAATTGTTAAAGATGACGTAATTATGATGGTAACAGATAGATATATCGCAGATTATGTATTTTTAAACTATTCGATTCCAAATGAAATTATTTTTGAAGATGGTTTTGTAAAGTGTGTTAAAACAGAAGAATTTTTATGTGATAAGTATTTTCCTAAATTGTTCTTCTATTCTTTTGACCTTGGAAAATTGAAGAAGTCCGCTAAAGATTTTACGATAATTTTAAAATGTTTTTCAAAAAAAGCAGAAATGATATTTGAATTTAAGATTGGATA…
scaffold122|size2972	ATGTAGTGAAGAAGATCCTTAATGTTTTTATCAACTTGTTGGATTCTGAGTTCGATGTCATTAATTTTGCTCGAAATTGTCTGTCTAAAGCTCTCACTGTTGGTCTCATCAATTTTGTCAATTATTTCTTTGGCTTTTGTTGTGATCAAGGGTGCCTCAACATCTCCTAAAACCCCTTTTGCGTACTGAATAAAGTGAGTAAACTGAGCTATGAATATTCTGAGTTCTTTGTTTGGGTGGTGGATTTCGTGTTCGTAAATAGGAAGAGATGCCTTGTGTATCGCATGTGGATCAAAAGAATCTCTGTGGATAGTATGATCTTCAAATTCATTTAGATTCTCTCCATTGTTCATTGCATACACTATTTCAGGCGACATTCCTTTGAACTCAATACCCGCC…
scaffold123|size6126	AATAAAAAATAATAATGTGGTATGGGATACCACACAAAGCAAGACCATTCCAATAATTAACCCAATTCTAAAACACATTTTATTAGCATCTATTTGGAGCAGTACTTTAAGTTCGGCTCCCTCACACGAGGGTACGCCAATAAATAAATGTAAATAGGCCAAATTGTGTAAACAGATGCAAGGTCAAGAACCATTAAACGACTTCACTTTTGAGTACCCACAATCGTTTACTAACAATTAGAATGGTTCTAGTTCAAACATCTTTGATTTTATTTTTTTCAGGGGTTTTTTTAAAAAGTAACGCAACTTTTTTACAAAACAAAATTTCCTTCCACAAAAAGCTTTTCTTATCAAAATTTATAGCCCCTAAACATGACTCTTTCTTTATGTTGGTGGCTA…
scaffold124|size2804	ATGATATAAATATTCTTGGAAGTTTCAGTACGTATGTTTATGAATGTAAGTAATAAAATTTTATAAAATTAAAAATTTTAATGTACGATTGTTTGCTGTAAAACACTACAAAAATCTATTTTTTTGAAAAAGTCCATGATTAAAAAAGACTTCCAAAACTTTATTTATCCTATGGTACCTTCATATATTGTGGTGTAACTCTAAAATAACTTTTGTTCAATTTTAAAGACGATTTAGTAAACAAAAAGTAATGAGAAAAAAGGAATAGAGTTAGGTAAAAAATATTTAATAAGGTCATTTTTGTTTTGATTTTCTACAAGGTAATAGTTTGAATTATTGCTCACACTTTGATAACCATTTTTTTTGTATTTCATAATGTTTGGATTTTTTTCTTTGTTA…
scaffold125|size2715	ATATAAAAATATACCCATTTTTGGGTATATTTTTGCAATTTTCTATGGCGGCAAATTTTTTCTATGGCGGCAAATTTTTTCTATGGCGGCATAAAATAGGAACCTACCCATCACAACATCACCCGACAAAAAGGACTCGACCTCTGAATTTTCAACCAACTCGCGAGCCCTGATCTCTCTCTCAATCTGCAGCATATCGTTACGGACACCATTTAACCATCGCATGATCCGGCCTCCCCGTCTTTCATATCCAGAAGCCACCTGAGCGCCTGGTGATCTGTTCTTATTATGAATTCGTTTGTGAGATAAACCCTAAATTTTGTAACGCACCAAACTACTGCCAGACGCTCTTTTCCAGTCATGGTGTAGTTCAGTTCCGCTGCGTTAAGCTTGCGGGAG…
scaffold126|size2699	AATACTTTATTAATTATAACGGCTTATATAGCCTAGGGGCAACAACAATTTATAGCTCCTAAAAATTCCTGTAGTTATTGCTCATCCCTTGGTGATTTTAAATGCGCAAAATCCATGAACCTCTAGAATATTGCAGGTGAATTCTTAAATCCTTGTGGCATCACCTTCCATTCGTACAGTCTATGTTTGAATCTAAATGCTGTCTTAAATCTATCTCTTTCCACCAACTTAATTTGAAAAAAACCATCTTCCAGATCTAACTTTAAAAAAAACTTCATTCCACGCAAATTACATAAAATCTCGTCTATTCTGGGGAGGGAGTACCTGTCAAGTTCAACTAGCTTATTTAACGCTACCAAATTTGTAGTCACTCGAATAGAACCATCTGGTTTTATCACT…
scaffold127|size2698	GAAATAAACGATTTGAAAGTTAACAGTAATATTTTCCCAGTTGTTATCTTTGGCCCAATTATACACTGCCTTAGCTTCTCTATGAACCAATTTTTCATGTAGCTCTAAAATTCGAGGATCATTTGTTTCCTCGACCGATTCGACGGTGTTGTAATCTAACTGTGGTTTAAAACTTCTACTTAGTGCGTCAACGTGGTTATTTTCCGTTCCTTTCCTATATTTAACAGTAAAATTAGAATTTTGGATTCTATCAATCCACCTATGTATTCGTGCGGATTTAATTCTCCTTTAGTATTAAGTGCTTACAGTGCTTTATGATCTGTTGTAAGTTCAAATTCGATACCTTTTAGATAATACTGGAAATGTTCCATCGCCCATATTGCTGCGANNNNNNNNNNN…
scaffold128|size8952	TTAATTAAAACTTGACTTAGTTTTTTTTAATTAATTTTTTGATTTATTTTTTTAATTAATTTTTTAAATATTGTGGTACACTGGTTGGTACCACATTTGACATGCTGTCAAACCTGTCATCGTGATTTCTAGAAATTATTATATTTTTATGTTTTAAATCTAAATAGGGGTACGAAGGATGGTGACAGTGGATGTCAATATGAGTAACGGTCATGAGACCTAAGGTTATAATAAAGGTATATTATATTAATAGTGTTATTGAATGGTATCTCATCTTAGGGCGTGCAGCCGCGGGGTGCAATAAATATAAACTTAACTTCATTTTTTCAAATTTATTTTTTAATTAAATTTTAAAATTAAGGATCTTTTAATTAAAACTTGACACTAATTTTTTTTAAT…
scaffold129|size2653	TCCTTATACAAATAAATGTACAAGGGAAGAAACATTAAATTTGAAATACAAACGATTGAAAGTAAAATAAAAGCAAGGAGGTTATTTTTAAAAAAGACCCTACTTATTGCGAACCCCTCTTGGTTGTTTTGGAGAATGGGAATTGATTGTTCTCCGTACAAGTCATAAAACTCCCGCTTATACTTGTCCCGTAATATTTCGTAGGCGCTGTTTAAATCGTACAATTAACTCTAATATCAAATTAGATCTGTTGATATCACGGTGTTGATCTTGATATTAATAGTAAGTTAACTTCTAAAGTTAATAGTAATGATTCTACCAGAATCTAATTGTTTATAAATTCAAATTTTTTTATAATGCAATCTGTCATGTAATGACAGCATTTGGAAGATAAGAATT…
scaffold130|size2530	TTTTTAGAAAAATATCTGAAACAATGTTAGAGAACATGTTTGATTTTAGGGTGGCGACGGTATCATATCAGATGACATAGTTTGACGGTAAGCAACAGTTATAAAAAGTCTTTGCAGAAAGTCATGAATTTTTTATGATCAAATATCAAAACCATTAGTGTCAGATGTATATCAAATGTTTTATCTTTATTTTGAAAAATCTTTCCTTATGACTGGATTTATACAATATCACAACAAATAAACAATTTTGATTTTATGATTTTTGTAAACACCTATGTAATATCACAGATCTCAGATTATGAGAAGAAATGAAGGCCTTTTAATGAATATTTTACGCAAGAATTTTAGACATCTTACAACTATTTTAGGTTTTGTATATATAAAAAGTGCAACGCTGCC…
scaffold131|size2417	AAGAATGAGTTTTAAGAAGTTTAGGCTTGTTTACATGTCCAATTTGCACTTTCTCAATTCTCTTATAAAAGGAGATACCATGGATGATCTTATCAATAATATAGTTAACGAAACAATTTTAAAAGAGTTTTATATTAAGGGATCTGCAAAAAAACACTTTCCTCCTAAGGAATACTTCGATATCTCACAAAGAGAATTTTATAAGAATGAGTTTTAAGAAGCTTTCTTGCATTAAAGAGCGATTTATTGAAGTCTTAAAAAAGTTTGTATTTATATATCGATGTAATTGCCAGGAAACTTGCATAAAATATGCATATGAACAGTATGTTTATGATTATGCAACTTATTATAAAGTAGAAGCTGAAGGACTTGTTTTATTAGGAGATCATATTACTCTAA…
scaffold132|size2392	TTGTAGTGGATATATACCTCAATGAATGATTTAAATCTATTTAAATAGGATTTAAAATTCATTTTAACCAAATCAGAATTACAAACTTCATATTTAGATACAAATTTAACTGCATTATTAAATCTTACAACAGTTGAATCTTTGATACAATCGTTTTGAAGTTTAACTTTGTAATCGTTTTCCGCACAATTAAATTCTTTATTTGTTAAAATTCCAGTGCTTTCTTCACTTTCGTAATTTTGATTTTGTATAGATGGATTGTATTGTTGCTCATTAAGCAAATCATTTAAACTGTTAAAGTCCATTAAAACCGGTGTCCAATTGTTAAGCTCTTCTTTTAAATTTTCCGAAATGTCTTTTTGTTCGAAAAGATTAATAAAGTTTTGATTCATTTTACTT…
scaffold133|size2340	TAGGCACTGGGAAAATTGAAATCTCTGACGAAAACAAAGCTAAATTAGGTCCGTTGCTTGAAGACTCGTTAAAATTCATTAGAACTTGTGTAACAAACGTTTTTATTAAATACAGGAGGAGATTAGATACGAGTGTTTTGAGACAACGTTCGGCGTTGCAATTTTTGATCGACGATTTTGGTAATTATCCAGCTAAAACTCAGGGAAAAACGATCTCAGCGTTTTTTCCGGACATAAAAGATCTTATAGAGATTCTAGACCATTTGATCTTTACTTGGAAAGGATTTTCGGATCCCGAAGATCCGGATACTGATCATGATGAAACCGACGATTTACCCGCTTCTCATACTTGGTGGAAAGACTGACGTACTGAAACAAAAAAGTTAAAGAACACGAAAA…
scaffold134|size2285	TGATTACGCGGTAGACCAGCTCAACTATCAAATTGCGTTTCCTAGAGCTATAGTGAAACTCATCCATAAAGACTTATATACTTCTATCACCTGAATCCTCGACTATAAATAAATAAACGGTTTACTGTAAAAATTATGTAGAACATTTTAACAGTTTTTGCTAACAAAAAAATATAATTTTTTCCCTGATCAACCTGGAACACCTTAATGAACATATAAACTGATAAAATCAATGTAACACGTTCTATATAAATCGAGTCTAAGTATATTACATATTGATTATACTATAGGGCAATGGTTGCAGATTAAATTGGGTAAGTGGAATATTTTATAAAATTTTAAGTTCCCAAACATTTAATTAAACACTTAGAACAAAATAAATTGCTAAAACAATTTTTT…
scaffold135|size2189	CAGAGTAATGTTTTAATAAAATCTCATACCAAACAAAAAATGGGCCAGACATTTGTTATATTTAAAATAATTCAGTTTGATATTTTAACAAAATTATTATTTAATTAAAGTTAATAAAGTAAGTTTGTCAATTCTATAGTGTCTAGTAGTTTATTAACAATATCATAACCACTCAAAAACTCGCATTTGCCAAATAATTGATTGTATTATTTCTCTTATCTTTTGGTGTATCATTAAAAACTCGTGTTTTTTGTGAAAACATGGGTTACCTTTTTTTTTAATATGTAGACCTAAACTCGTCAAACCTTATAAAAACATCTTCACTTATTACACAAATTCACCTCGACTAAGAATTTTAGTAGAACTAGAAGTCCCATATGTTTATTCGAAATTTATTTT…
scaffold136|size2154	TATAGTGTATGCGGCGGGTTTTTTTTCTTAAAAAGACCCCTAAAATGTTCGAGAATAAAAAACCCGGCAGAATACGCTATAGAAGCACAGAAACGCTTCTAACAAGCGTTAGAATGCTTGTTTGTAGTCTTTCTAATTGTTTACAAGCAATTATTAAGGGAACTGTTTCGTGCTCAAAATTAGCTATTTTCAAATTAGATCCAAGACGGGTGTAGCTGGTTCTACAATAGCCACAATAAAGAAAAAATTAAGACAAATATTTAAAGAAGCAGTAAACAATAATACAAAAATAGGTGGGGAAGGCCGAATTGTCCTGGTTGACGAATCAGTTATATGCAGGAGGGAAAAAATAAGGTCACCTATCTCAGTCGATGATTAAATTCGGGATACAATCTGGAT…
scaffold137|size2150	GTTTTCTAGTTCTATTTTATCAATCAATTTAGTGTCATGATTTTTCGTTTGCTTTTTAATTTTATTTATGTTTTCATTGATTTCTGAATAAACGTCTTTTATATCATTAGAGATTTTGAAAAGGTTTGGAATTGTTTTAAAATATAAAATACCAAGATCAATGCCTAAAGTACTAATTTTATCTTCTAATAAACAAATTTTAGTTAAAAAATCTTGTGTTTCTGCTGTAAAAGGCAATGAAAGCTTACTTGTAGTTACTATAAACCTAAAAGCAAAGCACTCAAGATCATTTTGCACTTGACATTTAATATTCGATTCGTTACATCTTGATGTTTTTATTCTTTTTAAAGGTCTATTATGTTCTCCAACTCTCAAATCTTCAATTGGCTCACTAACAGA…
scaffold138|size2137	CTGGATGTTTTTTTCGACTTCTGCATTCGAGGTGTAACTTTGTTTTTCTGTTTGGTCCAATAAATCAGTAGCACATTTCAACGCATCATTTAACGATCTACTAATCTCATCCAAATTCATATTTTTAACCATCGACAATCTTTCATTATCTAAAATATTGTAAATCCCTTCTCTAACGTTTTTTATTTTAGAATCAAAATCAATTCCAAGCTGATTCTTAAATTCTAAGTTTGTAGATACAAATACCATAATTTCATTATGAATATTCCATAATATGTAATGAATATCTTCTTTATTTATTTCATAAATAGAAACATTATGGATTGAATTATGTTTGCCTTTATACCCTATTTCAAGTTTCTTTAAATTCCCATTAAAGAAAGTGACGACATTTTTTTC…
scaffold141|size1764	AAATAAAATATAATATTTTGTAGTAAATAGTATTAATTGATGTAATATAATGTTTTATCTATGTTAAATGTCCGTTATGCCTTTTGTTTATTTACATTATTCTAGAAATCTAAATCGAATAATTTTTCCTGTCTTAATTTGGCAAGTATTTTATTATGAAATGATAGTACTTTTCATGTAATTGCAAAAAAAAATTATCTTTCTTTGTAAAATATTTCATTTATAACTTTTACCGCCATTTACAGTTTTAAAATGGACCAGTAAAATATTTACAAGTCTTTAATTAACATAAAATTTCAAAAAAAAAAGTTTAAATCGTTTAGCACGGTTTTTTTATAGTTTAAACTTCGTCAAAAATTTTTATTTTTTTTGTTGTGTTTAAATTTTTTTTGCAAACAA…
scaffold142|size1725	CATATTTGTATAGCACTGTCCCTTTACTCATCTTGCTTATTTCTAAAGATTAAACAAAATCCAGTTGACTTCATAATGAGGATATCTTATCAACGTCACAGTTATCTTCACCTTTTTCTTGATATAATTTACAAAGTTTGAGGATCCTATTAACGATTTTGTGAAAGTATACGTCTCAAAATAATAATAAGAAATTTTATAAGGGAATTATGTCTTAGTGTCAATAATTATTTTTTTAAATCTTTATATTCTGGATTGTCAATTAAAATTAGAATGTCTTTAATTTTAACGATTATTTCTTTTAATAGATTAACAGCTGTTCCATTTATAGTATCACCATAGTTTTTCCAGTTTTAAGAAGTGTATATTGTCAAAGACAGTTTCTAAATTACTAAAAAA…
scaffold143|size1705	TCCAAGCTTTAAAAATACAGTTTTTTAACTCTTCTGTTGTTCTTGGTCCCATTTTTTCTACTTTTGGCTTGATAATAGCCCACAGTGTCTCAATAGGATTAAGATCAGAAGATTGCGGAGGCCAGGGTAACAAATCAAAGTTTTTTCAAAGAACTTCTTTGCTAGCTTTGAAGTATGTTTTGGATCATTATCTTGTTGAAAGATAAAATTTTCCATGTTCATACTTATTGCAGAAGCTTTAAAATTATTAGAAAGAATAAAAACATATTTCTTAGAATCCATAATCCCATCGATAAATACAAGTCTTCCTACACCCTGATAGCTAAAGCATGCCCAGACCATGACCGAGCCACCTCCGTATTTTACAGTAGAATGGATATGTTTAATATCCAAACCGGT…
scaffold144|size11801	CTAAATTACAAAAATACTTAAATTAGACTCAAACAAAATGTAATTTTTTATATAGAAAAACTTATTTCTTGATTAAACGTAAATTAGATAAATTTATCCTTTCATTCCTTCTTTTTACATTTCAAAATTTAATAGTTAAGTGGGATATGGTTACGTGGCTTTTTCCCCGTTCTCTAAGTGGGGTATTGATAAGGGTCTTTTTCCCCGTTCTCTAAGTGGGATATGGGTACCTACCTTTTCCCTGTTCTCTAAGTGGGATATTGATACGTGGATATTTTCCCCGTTCTCTAAGTAAGGTATTGGTACGAGGGTTCTTTCCCCATTCACTAAGTGAGATATTGATACGGGGTTTCTTTCCCCGTTCTCTAAGTGGGATATTGGTACGGGTCTTTTTCCCCG…
scaffold145|size1593	AAGTATAATTTGTAAAGCATTTTATTTTGTTGTATTTATAACTAACATTAAAGTTTGTATCAAATGAAATTAATAACCTTTTATTATAGTTATAATTATGTAAATTTAGTCGTTAGTGCAATAACTTTTTTAAGATTTAGAAGTCGTGGCATGAGTAAAAACTTAATAAAAAAATAGTTGAATTACGTATTAACTTGTTTGTTTGTATAAACAAAACCTAAATATCCTTGTCGTCCAAATATAAGTTTGCAGAGATTTTAAATCATACAAGGAACCAACATCAAAAATTTGATCAAAGCTTATGTTTTAATATTGATAAAGTATAATTTGTAAAGCATTTTATTTTGTTGTATTTATAACTAACATTAAAGTTCGTATCAAATAAAATTATAAACTTGT…
scaffold146|size1591	TATCACCAAGAAACAGTAAATAATAAGCATTGAATAGAATCATACAATAAACAAAATGATTTTTTAATTTTATGTCTTTAAGCAAAAATTTATGTGCTGAAATGTTCATGCAAACCATGATCTTAGTTGTTTTGTTTGTTTCAGGCTGATAACAATGATGATTTTACAACTTAACTTTGGTAAGGTTATATGCTATAATAACATCCAATAGTTAAGTAACAATCTCATGGATAAGAATTGCATGAGACCAAATCTAATTTTATTTACGTCATTTTTTTATATGTTCATTGAATGATTTACGCGCTTGTTAGAAAAAATAGGCTAATTAAACGATGTGTAAAATGTAATCGGGCTTTTTATAATCAAATTTAAGAAACTAAGTAAACTATTCTTAAGTTA…
scaffold147|size1576	ATATTTTTTATTTATGAACGAAAACGTTTAGATGTGAAAAAATGTTTAGAATTGGAATTAGAAGAACTGAAAATGCAAGTTGAAAGGTCTGTAAAATATTTACACCAATCCCAGAATTTTGTTTCTTACCGTAATTTAAACATAGAATCAGCGTTGGATCAAATGCTCCAAAAGGAGTTATTACATGCGTTTTATTAATGTCTTCTGTCTATAAAACTGAAAGTATTCCTAAATACCGAGGTTTTGTAATATCTCTGATTTTAGCTCATAAAGGTATTGTCCTTGTGAATTCTCAAACAGATTCTGATTCTAAAGTTACTGAGATTCAAAAAATTAAGAGCAGTATTTACAAAAAGATGTGCGAGATTCTTTTTCCAGATGCTACAATTGCTAAATGCG…
scaffold148|size1529	ATTAGGAAGAATCTTCATAGAAAAACAACTAAAATCAACAGAGTTAATTAAAAGTAGGAACGAACAAGAATATACAATTGATGAATTATTTAAGAGATTATGCGAAATAAAAAAGGAGACAAGGATAGACTATACATGCACAATACCGACCAAACCAGGAGAAACTGTAATGGGTGGAGTATATAGGATCCCGTATTCTGAAGAAGCTATGATTGAAGAAGAAATTGAAAGACTATTGGAACTAGGATATATAAGGCCTTCGACATCAACATGGCTGAATAAACTAAAACCCGTGGTCAAACCGAATGGTAGTCTAAGAATTACGCTTAACCTAATTAAATTGAATCAACTGGTAAAAATTGACAGGTATTCACTACCGTACATGGAAGAAATGATTTT…
scaffold149|size1513	TTTTTTTTTAGCATTAAAAAATTATTCTTACAAATTTTAGTAATTTTTTTAAATTGTTTCAATGTCCATGCATATAATTTTGCAATATTTTATAACGGCATATATTAAAAAGTACCCAAATTTTTGCATTCGCCTATAAAAAGCCACTTTTGTCGAAAAAGAATATTGCATTAAGAAAAAAATTGTCCAAAAAAATTATTTTCTGTTTAGAAGACAAAATTAAACGGCAAAATTTTCTTTGATGAAAGTAAATTTAATCTTTTTTATTCTGATGGGAGATTATAAATTTGGCAAAAACCGTCTAAAACGCTCAAATTAAACAATTTGATGCCTACTGTGAAGTTTGGGGAGGTTCAGTAATGGTTTGGGGATGTTTTTTTTTATTATAAAATGGGAAAC…
scaffold150|size6029	AAAAACAAAATATATTTGTATTTAGTACGCTATATACTTTAAAAGATAAGCAATCCATCCTATATTACTATTAAAACATTTATTTTAGTTTTGTGTTTTTGTTTACCCCTGTTTTTGCACTTTTTGATTACATTAGCCGTAAATGTGGTACATTGCTAACCACATTTTCTTCCTGTCAAATCTATAATCTTTGTTCTAAAAATTTTATAACTTCAATATTTTGAAACTAAAGAAGGGTACTATGGCGACAGTGGATGTCAAATGAGAATTACTGGTGAGTGACGACACTCCGCTCACTTTGAGATTATGTCTTCCACCTGTTTGACAGGGGTTTGATCGGCATGTTCTAGAAAGTTCCGCAGAACATACCAAATGTCTCATTACTTCCCTAGGGTATAT…
scaffold151|size6815	ATTTTTGAATATAGTTTTTCTCTAATAATTCTTCTATAGCAACGTCTGCACCAACTTCTAACTTCTTTGGCAAACCATAAACCTTTTCCAGAACTTTTACACCTGGCTTGGTTTTTATTTCACATATTCAGTTTGTTGGTTTCGAAAAAAAATTTATTAGCTCTTGTTTTCCGAATAAAATTTTAAATTAAAAGACCTTTGGCAAGATAAACAGTTCTGTTTTAACTTAATGGCTTCTGTCTTTTCATATCTCTGATATAAATTCTCTAACGGCGTAATAAGAAATAAAGATATAACTAGAACCTGAATTGAAAACTACCGTACCTTTTGAGAATTAATATAGATGTAATTGTTTTTTTTTCATAAAATGCGGTTTTTTCCTCAGACGTCTCTTCGTTA…
scaffold153|size1390	AACGAGAAATTTCTTAAACCAGAAATCTTAAGAATGCCGAGATTGTTTGTTAGTGAATAAGAAAAGGCTTTACATATCTAGACCCGTTACTCTTCTATGGTACTGGTTGTTCTTAAAGTACTTGTAAATTTCATAATTCGGCAGACAATATGACTTTAATTGATTTTGACAAATTTAATACAATTGTGCTTACCCTTACTTCATTGATCTTGTTTAAATTTATTTTTATGGTAAACAAACATTGTAAAGTTTTAGATCTTAGGAATTGAATAACATCCATCTATATCCGAATACGATGATTAAATATCAAAAGAAGCATGCACTGATACAAAACTTTGTGTCAAATTTCTAGATTTTATTTTTTTTTAGCTTGTTGATTAAAATCTATTTGTTTTTTAA…
scaffold154|size1377	TAGTTGATTCTGAAACAAAATAAAAAAAAGATCGATAATCCTTTGATATTTGTACTAGAGTTAGTTATTGTTTTGTTGTTTCAGATACGAATAATTTCTAAACATAATTAATAGCTATGATCAGTTACTTGAATTGTTTAAAAAGTTTTTAAAAATTAATATGTAAACTACAATATGTAATCCGCAAATATTTAAGGAATTTGTTTAATTGTATTTTCGAAATGATGTACGACTTTAATTTATTGTTTTGACAAATTTTTTTCATATTTATTTTTAAATGCATCAAACAAAATATGTTTTTGTGACATTGAGCGAAGTATCGATTTTTTTAAATCAATTTGATCAAAATGAATAAATATAAACCATTCCGAAATGTCTAATCTGTTTTTAACGAACAAA…
scaffold155|size1374	CATGAAAAAAAATCTTACATTTTACATAAATTACTTGAAGGATTGCAAAAGTTGAGAGACAATGATGGAAACGTAACATTAACAGCTTAGATTTACACATTACTTGTAATTTGTTAAGGAATTGGATGAAGCGGAAATGTTTCAACAAAACAATATAATAGAAACTAATACAGGCTCCAGTCCAAAATGCCCTGAAATTGAAAGAAAATTGGTTGATGTAGTCCAAGTTGAACGCGGGTAAAAAAAGAAAATTATTTCTACATAAAATATACAAAATAAAGCCCCTTAGGTGGCCGAAGAACTCACATGTACAAAGTTTTTAAATCAAGTATGCGTTGGTTAGAAGGATTTAAGAAAAGAAACAGGTTTTACATTTCGTAAAATCACGTAATTTGGGCA…
scaffold156|size1358	TGCAAATTAAAATGGTATTTACTTGCAAAGACATAACAAATCTGGCTTATAATAATCCAAATATTATATTTGCGACGGTTTTTTTAAGTTACATTATTGATATTATACCTAAATAAAACACGGCATTTTTTTATTAATTTATCAAAAACAGGGTTCGCAATGAATTTTAAAAAATTAGTTTTTTACGTATGTAACTACAGCAAGATATAAAAATTTATTAAAAAAAGTTACGATAAACATCATAAAATTTATACATCTATTTATGATCAAAAACTTACAATGTTGTATTCAAAAAATTTATTATTTTTTAAGCACATAAAAAATAAATAATCCAATTAAACTAATAGCGGCAGACAAAACAATTATTATTTGAAGTATATAAAAGCCCTTAGAGTATGC…
scaffold157|size1347	TTTTCACTGAATATTACGAAATTCCATATGATAATTATAAGGAAGTGTTGTATTCTTTAATTAATAATAATGGATGCGAGTTCTGTTCATTTGAAAAGTATTTAAATTTACTAAAGTTGGATCTACAATTATATAGGATAAAAAATAAATAATTAATTTAATCACTACCATCAAATTTAAATGCGACATAAAAATCTTCTAATGATTGGCAAAAAAATTTTTTCAATAATATCAATTTATGTCGAATCTTGATCACTGAAGGAACAAAAAACATTTAAGTTTATATATTAAAAATTGTCGAATATAAAAAATTTAGTATGTTTTTAAAAAAATATTTTAATTACGGATGAGTGACTAAAAGCTTTTTACCAACGAAAGTGCCATTGAGCATACAAAGAT…
scaffold158|size1344	TATACAGCAAAAAATTTTGACAACTTGACGTTTTTTATTGGTGTTTCATGGTTGTCAAGAACAAAAATTAATATTAAAGTTTAAAAAAATATTTAAATTTCAAAATAAAACACTAATAAATATGCAAAAAAATGCATATGAGCATTTTTTAAAAAAAATTATCTGTTTACAGAAAAATAAAAAAATTGATAATTGATCTATTTCTCATATAAATCATTTTTAGATAATTTTACGCATCCAGAATCAAAATAAACAATGCATAGGTCTTGTAAAGCTAAATAATTGCTGCCAAATAGTTTAAAAGTCACAAACATTTACAATAGGATTTATCTTCGATTGATTATGAAAAGATAATTTAATATCCATTTGATGAAATTAATTTTACGAAAGGAAAGCAAT…
scaffold159|size1293	TATCATTATTTTGCACAGGATTTTCCAAATTAGAAATAATTTTTTTAAATGTTTGCTGCTCAGAAGGGTCATCTAAATTGAAAGCAGATATTAAATCTTCTCGAAGCTTCTCAATTCTTTCACTATACTTATAACCATCTTTGAAAAATTTTACATGATTTTTTCCTAAAATATTTCCTAGCGTATCACTTCCTTGCCAAAATATATTATAACAATATTGTAAATTCGCTTTTACTTTCTCAGATAATTTATTCTCAAAATAATCCGTTTGAGAAAAAATCATGAAATCTGTTTTATCGTTCTGATAATTCAAAAGGTATTTCTTCAATTCTCGAGCAATTAAAATATCGTCGTGCATGCCTTCTAAAACTGTAAAGTTTGCAGTACGTACGTATTTAT…
scaffold162|size1247	GAAAGGTATAATGCAGTAAAATTAATTGATACTTGGAATGATATAAAAAAACTCGATCCTGATTGTGATTTTAATGTTGAAGATGATAATCAGACAATAAAAAATGATTCGAATGATAATGAAACATGGTCAGAAACTATCAATAAAGACGATTTACAAGAGAGTAAAGATCTTCAAGCCGAGCAGGCAGATGAGAGCATACCTCATAACCAGAGTGAAATAAACAAATTTGGTAATAGTGAGGTAAATGATCAAAATTCAACATGCACAAAATGAAAGTCATTATTGACAAATCTGATCAAGATTTACAAAATAATCCTAGCAATTTAGCAACAGCTAATGGTGTTTTGAACATAAATTGTAATGCTATGACATCTTCTAGTGCCGAAAAATTAAAGA…
scaffold163|size1221	TCATTTACATTTTCTTTCATTATGCCACATGTCTAAAAAAGAAACTCAAAATAATAAAAAATCATTAAACAGTTTTAAATCTGTAAATGTATTTTTGTACATTATAAAAATCTATTGGGACATCTGAGGTAAAATGTTTATCTGCATTACGACCATTATTATTCCTTTTCATAATTTTTTTCTATTTGAATGCTCCACTTTCAACAATGCTTATATTCTTTTGAATTAGTCTGATATGTCGCACACTACAAACTCGTTTTGTTTTAGACAAATCAATCAACGATTGTTTGTTATTACATCAGCTGTTGCTCAGATGCCATAACAACTTTTTAATAAAACTGTTTATCAGAGAACAAATACATGCAGTGTTTTTTAAAATGTAAATTCTTACTATAATTG…
scaffold164|size1215	ACAAAGGGGAATAGTACCATTAGAAATATTATTTGCAGACGGTACAAAGGAGCCTGTGACTTAGTAGCAGAACTAGATTTAGAATTTAGGGATACAGTAAAATGTTACATGAAGATTTTTATGTTTTGAAAGAACTTCCAGAAGTCATTTTACTTGGAAACAGTTTCCTAATTTCCAATGAAATATTACTAGATTACAAACATCAAGTGCTAATAATAAACGACGAAGTTATACCAATGATCGGAAAGGATGAATTATATTCGGAAGAATTAGATAAGATTTTGTTTGAGAGAGTAATGCTAATAAGTGACCAACATCCTATTAGTGAGGATGAAGAATTAAAAAAATAAAATTTTGGACTATTATCGATTAAATGAAAAGTTTGGCGCTATTAAAATA…
scaffold166|size1182	GTCATAGTCTCGGTGTTCTTTCAGTTTTTCCTAGAAAGATAACCACAGTAGAGAAAGTAAAAGGTAATTCAAGTGTATAAAATAATTTCAGTATAAGTAGTCCTTAAAGGAAATCCCAGTGTAAATTAACAGGAAAGTTTACCATTTCAAATTTAAAAACTCTGTATTCTTGTTAAAATATTCAATCACATTCTCACAAGAGTATCTTGGTTAAAGACAATCTTATATTTAAGTAAAGGAGATACTTTTTATGATTGAAGACTACATGTGTGGCTCGAATGTTAGAGATGATCGTAAGGATTANCCAATGTTTATTTCTTATTATGCCATATGTCTGCCAAGTTTTACTTCTTATTTTGTCATATGTCTGCCAAGATTTATTTCTTATTATGCCAAATT…
scaffold167|size5287	ACACACAACTAGAATTATTTTTTGTTTAAGATGCTGCACTAAAGTGTCAAGAACTTGCGTAAATAAACAAATCTACTGCATGACCAATAAGACTATTCATTCTTATATTTTGCACATTAAATATATGACTTTGTAGCGTACATTATAATTACTGGTAAATATTCTGATATAGTTTGTTTGTTAAAGTATAAATTGCTTCTATTATCCTAAGGCCTTCAAAGCTTTTTTTAAAAGTTTGAACGGCACAAATCCTCTAAATGAAATCGAAAATGATTACTTTACGTGTATGAAATTGTTGTTTTCAATTGAATATAATTTGTTAAGCAAAGTGAAACAAAATTTTGAAAAAAAAAGCTGACGAATAGAAAGTTTTGTTTATTATGTTATGAAAAGCCACTA…
scaffold168|size1177	AAACAAACTCGTTAGATGTCCACAAAATATAGGGTTTGTTCAGTTATTTACCGTTTAAAATATCTTATGTGAAAATATGCCCTTTATAGAAAAACATGTAGGTGACAGATTTTTCATGTTCCAATACTTGTTCTAGAATATATGTCAAAATCATCCACAAAGACATATGAATTAAAATATTTAGACGTCTGCAAAGCTTAGTTTCATACGAACAGATTGCACTACAAAGTCTACTAGTGGATCTTTATTTGCCATATTTAGCTTTAGCTCATTTTTCACATTAGAATCTGACGGGCAATGACGTCACTTGTAAACATAAATGGTAAGGCTCTTTGGAGCAACAAAAACAAATTCTACAAGTAAACAACGTTGACAAGGACGCTTACAGAATAGTTAAAC…
scaffold170|size25901	AAAAAAAGCAGATTTTATTTTCCTAAGTCATGTTTTTTTGGAGGTTTTACGTTTTTAAATTGCATATAAATTTATCTGCAATTATAACGCACTTATATTAAAGCTTTGCCGATCATTTAATGCTTCTTTATGCGAGTTTTAGTCATTAAAAAAAGTAAAAATTGCTCTATATCGCTGTGCAGGTCATTGTCGTTTGATAAAGAAAAGACAGGCTAGTAATTAACAATGATACGACATATCCTCTGTATTTGTATGGTGCCTGCAGTAAAAAAATTTTGTCTTTTTGTATATTTTGACTCATGATGATGATTTTATCTGTTTATATAGACTGTGACGATACATTTTCTAATTGTTTTTTAAAGATGATATAAAACGCTTGATCTATGCAGAAGTCATCTA…
scaffold173|size1124	AGGCATAAATAGAAAAAATAATATTAGAATGAATAAAAAGTAGCGATAATAAATAATATTAAAGTAAAGACCATTACAATTGAATTTAATATAATTTTATAATGTTTTTAATTAGGTAATAAGCATTAAGAAGAAAAAAAAAATAATTTAATTTTAAAAAAAATTCTGGTATGTGAACATTTAATAGATCTTTCTAAAAGAAAATATTGCCATCCTACTTTTAAATTGTTATTAATATTTATGAAGGTAGATTTTTTAATATTAAATGAGACAGTAAATAATTTAAATACCTATGAATATACATAAGCTCTGTATTGTCTATAAGAATTTTTAAATATATTTAGAATAAAGACATAAGTAAGTCATTATGTGAATTAACATAAAACTTAGTTTCATAAA…
scaffold174|size1115	TTACAAAATTCAAAAAAAATATTTTTTAATACTAAATTGTCAGAAGAATCTGTCGAAAATTTAGTTAAGATCTGTTTAGAAATGATTCTATAAATACAAGCGGTAATTAAAATTTTTATTTGAAATAAAAGTCTTCAGATATATGCATGTGTTTGATAATATCCCCTACAAATAGTTTGTTAATCGATATATCCAAGGATTTTATTTGTGTTTTTACATAATTGTTTTTTTTATTGAAGGTTTTTGATACATAAAATTACATACATTATATGAACCATGCCAGAACTATATTATTAGTCATTTTAAGTAAACAGTATTGTAACTTGGAACTTATAAGAAATACAACAATAACCCTTAATATTGTTATTATAAAGATCGAAGAACACAGAGGAGTTCAAC…
scaffold175|size1114	CATTTCTTATGTCATGAACAGCTAATGTTTTTTCGTTCCTCATGATTTAAATTGCTTTATTTGAAGATATTTTTTTTTTGAAAAAAGTTCTGTAATATTAAGCTATAGGAGAAAACAACATTTTTTTTCAAAAAAAGACAAAATACGTTAAAAGTAAAACTAACAACAATGGTTTTTCTATTTTTTCTTAGATCGAATTTTTGCCTCCAGCTCTTGTTATAAATTAAAATTACAACGTAAAATGAGATTGTATGATCTAACTCTGATACTAAATAGTTGGTTTTGACATTTTCTCCTCAACTATTACAATAATGAGTTTAGTGATTTTTTGGCACTTTTCGAAGTTTCCCCTAGTGATGTTTTTCAATTTTCAAAAATTCGAGAAAATTTTACAAGATT…
scaffold176|size1076	AATTTTTACAAAATATCAAAGTAAGAAAACTAGGCCGTATTAACCTAAAAAATGTGAGGTTTTTTATCATTTTTAAAAACTTTCTTGTATAGATTTTGATTGAGCATACTTATATTTACGATAAAGAGATTTTTTTTAAAAAATTAATTTAACAAAAATTTAACAAGTTTTACTTCTGCAAGAGAAAATTTAATTAAAACGTATGTCTTTACAAAACAAAAATAAATTTCTATACTAAAAAATGTATTTTTCTACAAGATCATACCGACAAGTGTACAAAGATAAGACATTTTCAAAGGTAAAAATAACTTTTATTTTATATTCGGTCTCTAGTTGTAACAGGTTAGTTGCATTGTAAAAAATGTTAATTTAAAAAAACAACTTATTTTAATCAAAAAT…
scaffold177|size1071	CGATTCTTAACCTGGTCCCCCAGGTACGAATCTTGAAAATGAGGGATTTTTAAATTGGTAAGAAAATTAAAAAAAGGGAATAATTGCGGAATGCACAGGGTGGCGCGTTTTGCACGCCACAATATCTTTACATATTTCTCCTAACTTGTCTCTTGCTCCAACAAACCTTTCACTACTGTTCTCAGCATGTAGCTTAAGTTTGCAGACATATGAAACAATGTCGTGATATTTAGGACCTTCAAGATACAGCTTCCAAAACAAATCCCTGTGATTGCACGCTTCTTCTTTTTTGAGGTACCTACGTTTAAAAGAGGTTTGGAAATCAGCGTATGTATGGATATCTTCTCCAAGATGTGCCTCAAACCAAGTTAGGACATAAGATTTCAATTTCGAATGGAC…
scaffold178|size1071	ATGACATTTTGATGAGTTAAAGATTATCTTAATTTAAAAGAATCTATTGAATCAAAAAAATATCTAACACAAAAACAAACACTTAATTGTAACACCGTTGATAAAAACAAGCTTTCAACTGCCTGTGCAACGGATTTTACAAAATTACTTTACAAGTAAACAGTAATTTAAAGGAAAAAACAAATTTATGGTCAGAAGATAGGCTTAATTTTATTGAACAAGATGCAACAAATGACCATAACAAAATGTCTGCTTATAGTAAAAATCTTTAGACACAAATGTTACGTCTAGAATTAATGAAATTATTGATGAGTTATATTGGGACATCGAGCATTACATAGCAAATAGTATTGAAACACATATCGATTTAGTAATTTGAATAGATTGGAAGTTATTAAT…
scaffold179|size1064	GTAATTCTTTAGGACATATTTGTCAATGTCAAATGAGAAAAATACAGTTCAAATATTTTCTTGAAGATATATTTCGAACAGCTTGTTAAATATGGTTTTGTTCCCAAAATTAATATTATAAAAGTCTAATGTTCATGTTTTTGTACATGTTAAATTAAAACTTTTATTTTAAATAAGTTTACATACCTTTTAGCTAACTAGTTTAAAATTTAAGCCGATTAGATTGTAACACCGTTTTACCGGTTTAAAATTTATCTACTCAGTGTTTTAGTTTATAATTTATCGATCGTCACTTATTACAACAAATTAGCTTGATAATTTTTCATTACAAAAGCTATAAATTTGATTTAAATAAATCATACATAAATATTCATCACATTCAAAATGAAACCATTATAA…
scaffold182|size1024	AAGGGTTATTAATAGAGCCCGGATAAAAATCAGATCTGATTTTTTATGAATACTATGTTATATATTTGTTTAAAAATAAACCCCTGTTATGTCAAGTGGTTATATACTATACTGTTTACTTCTTGAAAATCAAAGAATTGTAGGAAAAGAAAATTTTTAAAGAATAATTTTCATGTAAAAATAAACAAACAAATGCTATTAGAACATAATGATAGTGAAACACGACATTTGTACATTTAATAGTAGTCTAGGCCAGTTGTGGGCAAACTTTTTGGGGAGCGGGCCAATAAATTAAAAAAAGCAAAGAGCCATTTTTAAAAAAATTAAAGAGTTTTTGTTTTGTTTAAATTAAGTCAAACGAATATTTAATTTGTAAAATTACAAATGTTTTGTAATTAA…
scaffold183|size1018	AAATTTCTGCAAGTGTAATATCGTTCCTTCTAATAATTGTATTTTTAACAACCTGATTTTTAGACCTATTGACAACTACTCTAGGAGTTGTATTCAAACTGTTTTCGGAAGAAATAAAACCTTTCGCCTCGTTTTCAAACTCGCGTCGTATCTTTGAAATTGTAAGACGGCTAAGATTAAAATTTTTTGCGATTTTTTTTATTGGTAAATTTTCGTCATCTTTCAATTGTAGACACTAGACCAAAAGACGCCCGCATTGGAAAATTAAAAATAAAAGGTAAAAAGAATGAAAAAAAATTTTTCGAGAACTTATTCTGAAAAATAAGAGAAGATGATTTAATAGTTTGTCTATAGGTAATTGATAGGTTTGAAGAAATTGTTAAAGATATTAGTGATGCT…
scaffold185|size999	TGTCAATGCAATCGGTTCCCCACAATTTAAAACACAAAAGTTCAACAGTGACCTCCAGGGCGTCCAAATGTTACGAAAAACTTCAAAGTAGAATAATAAAAGTTTTAAGTATACAAGTATGGATTCATAATACAACCGTAGGAATTCCTCTAGATTTCCATTTCTTCAAAAATCTAAGGTGATTCCTTCCAGCGTCTTTTTCAAAAAAAAGAGACTGAATGTAGGATGCGATCCGGTCGGATAGTTCTGACCTTCTTCTGTATATTTCGTGATATATTGATACCATACCATCCCAAGTTAATACATATGGAATTATGGTTGATTTGAACCCGTAAATCTGTGTGAGTTTTTTAGCTAAAATGTCAATTCCCTCAGTTTTTCTGTTTCGACTTGTTGGTG…
scaffold186|size974	ATTCTTGATACTGACCATTAGAAATGATGACAAATTTATTACATCTTAATCTTTTGTTTCGTAAATAATTGCTGTGATTTTATTAATGAAAAAAGTAAATACCATTTATTTTATAGAGTAAAACTTGTAAGTTGTAGCTTATACGATTTATTTGATTCGGATTTTTAATTTTTTTTATTGCAAAAAGAGTTGAACAATGTCTTTTAAGTTTACAATATTGTAAGACAGTCTATAATATTTTCTCAAAAACTTACTTTTGTTATGTAAAATCAGTTTTAATATTCTGATTGCTGTAAATATTCGAATTTGGCGGTCGATCTAAAAAATATAAATTTCTAAAATAAGAAAGAAAGGTTGTAAAATTATCAGAAAAAAGCTTAAGACTGTTTTGCAAATTTT…
scaffold188|size957	TAAACAAAATTATGAAAAAATACAATTTAAGTCTATAAGATAGCAAATTGACAACTTACGATTATTTAAAAATTTTCTGACTATCAAAATTAGTAATTAGCAAATCAGTAAATTCAAAATTAAATTATTTCTGTAATATAAGATGTTTAAAAGATAAGACTATTAACCGAAAAAATATGCAAATATCTCAATTAATTTCTGTATCCATTAACGATATAAAATATTTAAAAGTTGTATATTAGTGTAAAAAGATAAATCTTAAAGTATAATTTGTAGCGTAAGTAAGATTTTATATCTAAGGCTGACATTGTTTTCTGCATTTTTAAGCTTTTTAATAAAAACCCTTACTTTGTTGTATAGCTTGAAGCAAACTATTTCTTGTGTAAAATAAAGATTAGC…
scaffold189|size932	GAGATTATTTGGTATTGAAACACAGTTTCCTGCCTTTATATACTTGTATTGAAGATTTAAAAAGATCTGTATTAGAAATCACGCTTGATGGCGTCATTGCTGATCTTAGTATCAGCTGACGTCCACATCTTATAAATGTAAAAGTAAAAAAAACACATTTTGAAGAGATGCAAAAGACTTTAGTGTCACCGCGGAGTTCCACTCCTCAGGTGATAAGGGTGAAACCGCCTGATACATGATCTGTAACTTGTTTTTCAGATCAAATTTAAACTATATAGACATAATAATAAATCTTTTATGCCTGAAAACAGTACTTATTCCTAAAAAGCATTACACCCGTGTGCTGCAGGTGATATGTAGCTTTTTGCTTTACGATTTCTCCAAAAAACTAAAAAAAAT…
scaffold191|size5566	AACATTTATTTTTTCGTCTGTAAAAATATAAAGATTTTCATCTAGTTTGTCTTCGACTTTTTGTAAATTCTTTTTTCTTTTTGGTTCAAAAAAATCATCAATAAAAGCCATTAAGTCTTCATGTGTACTATTGTGGGCATAATCTTGAGTGTTGCATTGAATAGTACGATTTTCTGTATTTCCAAATGGCTGACTAACATCTTTTGAAGATTTTCTTTTTAATTCTGCTCTCATTGTAAAAACTAGATTTAAAACGAATAGCAAATGAATCATTTTTTTGGGGAAAAAGCTTTGATTTTTAATATTTTTGATTTTTTAAAAAATATGATATATGAAAAACATTTTAAAAATAATACGCTAATAAAAAAGAAATTCATCTTTGAAAACTAAATAATGATT…
scaffold193|size895	AAATTTACTTATACTTTATGTTTTTTTTTAGTTTTATTTTTCTTTGGGCATATATTTTGCATTTTCTTCTCATGGGTATATTTTTATGGGGGCATGTTTTTTTTATGCGGGCATATTCTTTTTATGCGGGCATAAACTGGGATTGAACCCAATAAAAAATATTTAATGTGTTGTCATTCCGCAAACCGACTTATGCTTTTAAATAAAAGTTTTTAAATGTACAACCCGCCAACCTCAAAAAGGGGACGAGACTCCAATTTTGTAAATAGTTCCAACAAAACCATAGATGATGATGGTTGTTCCTCTTCTGACGATAAGTACGACGTTTCTGATTCTACTANNNNNNNNNNNNNNNNNNNNNNNNNNNNNNNNNNNNNNNNNNNNNNNNNNNNNNNNNNN…
scaffold196|size855	AATTCTAGTTTGTTACTTGAAAGGCCAAATAGTTGGCTAGAATTTCGATTTTTTGACATGCGGAAAGTTTTAATTTAGTTACTGCCCCGCGATCATAAAATTGCAAGCAGCTTTCTTTTCATTAAATCTAACACTCATCTTCAGCCTTTAATTATGATCGAAATTATATAATTTTCTTAAAGTTAGATAGATAAATTGTTTTTATGTTCTAAAATATCTTCCCTATTTTTATTTTCAATTCTAGAGAGATTGCACGTCGTAAAGATCTTTTGAATAGTGGCACCAAACCCAATGCCAATTTTTTAAGTAATAAAATTTATTAAAATTGATTATAAAGATGAGAAAATAAAACTGATGGAGCAGACATTTTTACCCCGTATACTTTTTAAGTTTGACCCT…
scaffold198|size854	ATGTTCTTTTCTGATTCATACTATTTTCAGAAGTAAAAACTATTAGAAAATTAATTAAAATATTGTTTAGGATCATGGGCACCAGGCTTTGTTTATATTTAAAATGTCAAAACTTTATAAAAATAGTCATCTTTAAAATATTGATGCGATCACATGCCGCTCCTTATTATCAAACAAAAGTCAAATATTTAGATATTGTAATTGTATTCTCATTTACAATATGTTTAATTGTAAAAAGACGTGTTTAAGTAAACGTAGAGATGTCAAATCTTTTTTTAACAAATGCTAATTCTAATTCTTACGTGTTACCGCCGGCTGAGACTGACCCATCAGAGATGGTACCATCATGTCTCACTGATCTGAAACATAGTTTCTAACATTGTTTCAGATCAGCCTTTT…
scaffold200|size841	AAGAGTTGGAAAGTTTACTGATGAAGATGGTTAACTAGTGCAGACGAAGTAGGTGTAAGAAGCGGAGTAAAGAAGTAGAAAGTAGGAGTTCCAATTTGTAAAATGATAATAGAACTAGAAAACCTTCAAAATTTTAAATGTAATCAAATTTTGCATATCTTTATTGAATATAGAGAGAAAAACGGTTACTGAATAGTTTTAAAAAGCAAATGAGGGATAACAGAACTCTTATCTCATTATAATAACATACCTAAAAAATAAATATTAGAATAAATTAATGATTAAATTATAAATATCTTGTAACAAAAAAGCATTTTTAATAATATAAAATGATATTGAAAAACCACAACAGGAAATTTTGAAATACATCTATAACATACTTTTTACCTTATAATTATG…
scaffold202|size837	GTTATCTTTGAAAACGCCATTTGGAAACTAAAAAAATAAAAAAATTGTTTATGTAAAATATGTTGATTATAGATGATAGATAAGGGCATCTCTAGCTATTATGGCGTCCTTTATTTCTCGAAAAACCGTTTTGGTGCCTGCGTAATTTACACGAACTGCATTTAGAGAAAAGACGGCTTTGTATTTAGATGCTACATTAAGTTGGATTGTTTCTGCTTTTAAATATTTTTTTTACGATCTCCCATAAAGAATGATCAACTTTTTTTGCTCAAATTGCTGCAATTGAACACAAACCGTTTTAAAAGTAATAATATTAAATTCGGACTATTTTTAATACAATTAATTTGTTTAAAGGTTAATTAAATACTTATGTTGTCCATTTAGCCTTTTTTTTGTAAT…
scaffold207|size815	TTTCAAATATTACAGCTTTCTATATAATCGTTGGTTTCTTTGGTAAATAAATCAATGTCATCAAAGAGCAATATTTCCTGATCCTCAATTGTCTTTTTATAAAGTAAGTTGATTTTAGTTTTTAATTTATCACCTACATCTTCTCTTGTATTATTGTTTTTTTATTTTGATAGTATATTTATCACACATTAATTCAGTCACATCTTTAAGAAAAACTTTTCTGTAGTGGATCATGTTATCCTATAGAGGTGAGACAAGTATATTAGGCTTTTCTTCCTTGATAAAAATTGTATCATAATATTCCTTATATTGAACTATATCAGCTAATAATTTCTTGAACCACTCCAGCAATGGACAAAATGGATCGTTTTGAGGCACAGTTGGATAATCAGTTTTATT…
scaffold209|size807	CTTTAGATCAAAATAATTTTAATTTCTTCTCAACCTGTTAGTTTTTAAGAAAATATGCATTTGTGTTACAAAAAAAAATAATTATCTCTCATATACACAGTCATACGGCTCGGATAACGTCCAACATACTATTCGATTTCAAAAACAAATTCTAAGCAATAAAAGTTAGTTTTCTTGTTCTTTTTACCTTAAAACCATGCCGTATTTCATTATGAATTTTTAATGTTACTGTCACCTGCATCGGGCAGGTCAGAAACACTTCGTAGACTGCTACTCTTTTTAAAAATAAAACAGTTATTTAACCTGCTTAAATGCTATTGCCCTGATCTAAAACGTGACAGCGTTTCAGATCAGTGATCTCCGGAAGNNNNNNNNNNNNNNNNNNNNNCAGAAAACTGA…
scaffold210|size806	ATATTCTTATGATAGACCTTTTGTCTCTTAAAGACACCCTTACATCCGTACGAACACCCTTACAACCCTAGTACACCCCCCCCCTTTCTTAATCTTTATTCCTTTACGAGTTTTTAATCATAAGAAATACTTAAATCTTTATAATCCATTTCATTAAAAATTTGTTTGGATGTCTTCCCTTTCCTTTCTGCTATCTTATGAACTAAAGTCTCTCCTATTTCTTTAAGTTCATTGTATTTGTTAAGTTGATCAATAAAATTCTTAATCTCACTCTCTACTTCTGTAATTCCTAACTCACAAGCCAATTCTTTATTACGGACTTCTAAAATAAAAGATTCACAGACTTCTAAAGGGGAAATTAAATAAAAATAATCTTTATCAATTTCTTTTAAACAATTT…
scaffold211|size800	AAATTACATCTATTGAACGTAGTAACAACACAAATGTACAGAGCAAAATACGAATAAGTGAAAGACAGTATGACTTTCATAAAATGCGGGCATTATTCGAAAACCCCAATGGCAAAACAAAACGCATAGAATCCACAAATGTGAAATTAGAGACACAAACTACATCAAAAAATGAAACAAATATAGAAACAAAAAAAAATAAAAAAGAAATAAAAACAATAACTAAATGTAAACCACATGATAAAGAACATAAAACAAATAAAAAAGAAAATCAAGCAGAGCAAAGAGAAAACAAAATAAAAACCAATCGCGAATCTATTGTTAGAAACAACGTTGAAAAAGATGACGATAATAAATCAACTAGGCATCATATAAATAACCACGATACGGAAACGGCTT…
scaffold212|size794	TATTTTGAAATAATTTAATCATACATCTAGCTCTCTACTTTTTGTTTTATATATGATGATAAAACAATCAATGTAATTTACAAAATACATGAAGAGACTTAATTTGCTTTTACCTCCGTTAAAAGGCATATTTAATAACAATTCTAAACAAAATTGAATTACATAAAATGTAGTTTACATCGAAGATACAAATGAGATATTATAAAAAAACTTTTAGAAGTTTGAGCATGATATTGCCTGTGGCAAAAATTTTGGATGGAGTTTAGCTCATAGCATGAATTCAACAATATTTGACTTAAGTTAATTTTATTATTATTTGAAAAAAAAATGTAATCGGTGTTTTTCTAAAATATCTCATTTTTTAAAAAACTTCCTTGTGAATAAAAATTTTAAGCTAAA…
scaffold214|size791	AAAATTCAAACACATCAGAAAAGAGAGTGCTTTTGACACAAACTAATAGTCAATCCGCATCCTCCAGATTCGGATCCCAACACAGTGTACCACATTTTTTTAAAATGAAAAGCTTTTGCAAAATTTCATTTGTTTTTTTTCTTGAAAAACTTTCCTTTCTTTTGTTATTTTTTTTTAAAAAATTTAACCCCAAAAATTAAATCGAAAAAAAAAGAAAAATTATCTGCCAAGAAACTGTGGCTGGTCTGAGGAATTAAAAAGGAACATAACCTCTCAACAACTTTTTTTAAAAGTCATAAAAGTGTCCAAAGATCCTTAACGTTAGCTGGACACATTGTTGCCTACAAAATAGCTAAAAGTAATAAACCGTTCTCAGAGGGAGAATTTATAAAGGATGTA…
scaffold215|size783	AAATAATTGTCGTTGTTTAAAGACGATAATGTAAAAAGATGTTGACTGTTGCATTAAAACTTTACATATACAATTGTAATTATGCTATTTAAAAATCTAAAACCACTCTTAATAGTGTCGCTTTGAATGTTTAAAGACACTACTTTGTCGATTATAAAGTTTCATTTCTTAGCAAGTTTAACATCCGGAGACGGTCTAATATAAAAATAATATCATTTTGTTTATAACTAAACACCTCTTCAAACTTTTGCATTTTAATGTTTAAACATGATATTGTAAATAAGTAAAATACAAAAGGTCTGCATTTAAACACTTCCCCTATACGATCATTAGTCACACTTTTGTCACATCAACCATTTTATCAATAACTTTTTTTATTTGAACTAATTTAATTTTTTG…
scaffold216|size773	ATAGCTTTAGGTGTAATATAGTTCTGATCATTATATCCTTTAAAATAAATTCCATAGTAAATATTCGCTTATTATCTGCATGTTTATAGAAGAATAGAACAGAAAAGATTATATTTTTGAAATCAATTTGCATATGTTAAATTTTTATGAGATATAACAATTAACGTATCTAACTGTCCTTTTAAAGAAAATGATTTGAAATTAGCCTTTGATGTTCTAATATCAAACTATCATTTGTTTAGATAGATAAATAGTTGTCATAGTCTCAATAACATCCTTTTTAACATTTAAAATTAGATATTTAGTTTCTATGAAAAATTGTAAACGTAAATAAAATGCCTTTTATCAATATTTCTATCTGTTTCAGCGACAGCAAAATCGTAGATTTTTTGTTTTGTA…
scaffold220|size5546	AATTACATCTATGTTTAGACTGGAAAGTTGCATAGAAAGTAGACTTAAAAGATGCTAGAGAACATTTCTTAAACTGTAAAAGGTAAATATTTGGGTGCATTTCATACAGAATAAATTCCTGGTACGTTATTTATCGGTGAGTAACTTTTATAAAGAGTGTTGAAGTGCGAAAATGTCCAGACCAGATGATGGCACCAATCGCTGTCGATGTCAGCATTGATTGGAATAATCATATTTTATAAATATTATGGAAAACTTTAAAATTTTTGTTACATTTGAACAGTATGTCTGCTAACAAAAGCAAATATCGTTTTTATTTTAATTTTATTGATGACATAAAACACTCTTTAATGCGTTGAATACAGCTAGATGTCATAGAACTACATAGCATTATATAGT…
scaffold224|size750	TAATAACCTTGAGATGCTTTCAACTCTTCTACTAACATCTGGTATAAATATTCTGTACCAGTTAATAACTCCTAGAATTCCCTGTACATCAGTGTTTCCCAAACTTTTTTAGACCACGCCCCATTTTTGGATTTTTAAAACCATCATGTCCCCCCAAACGCAATATAAAAAAAAAGTTAATTAAAATTAATATAAAATGACTAAAACAACCTATTTTATAAATTTTATTATGTTTTTGACGAAAAAATTTTTCGAAATATTTATAATGAATAAAATTTTCTTAAAACAAACTTTTAATGAGATCCGTAAGCTTGATGTTTAGAACACAGCGATTTAATNNNNNNNNNNNNNNNNNCTTAAATCTCCACGCTGAGTTATATCCAAACGAATCCTTTTTTT…
scaffold226|size749	ATCATGTGCAATATCGAGGAAAGAACCCCGATTAATGTACTTGTACATTAATTTGACTATCTTCAAAAACTTAATTTCGAATTTTCGAAAATTGAGTCAATTCTTATTAACTTGGAAGCATTACAAGGCTTAATGCAATTTAAATAATACTGTCAATATGTTTAGACCTTTAACCAGTTTCATGGGCCTACCCGAGTTGCATTTATTGCAAGTGGTATTGTTTTTTATTATAAAACTGCGTGCCATGAAAGCGCACGCAGTCTCACAGTTTAAAAATATTTCATCAAATGTCATATCGTTAAATAAAATTGCTTTAAAAAAAATTGTCGTAGGAGCTCTTGGAGCTACTACAATTTTACTTCTTTAAAATTTTATGTTTTTAAAAATTTTTATAAATAA…
scaffold230|size743	ATAAACAAAAAAATTTTAAATATAAAATTGAGTTATTTTAAAACTTGTGATGATACAAATTTTATAAAAAAAGGGGGACAAAACATTTATATTTTTAAGGTAAACTTGAAATGCAGACAAAAAAGCTTTAAATGTTATAAAAAGTTTTTCATATTTTATAAAAAACTTTAAAAGAACTTTTTAAAATTATGGTATGCTGATAAATTCAAAATTTAGATTTAAGTTTACGTATTTGCAGTATTTATCATTAGAAATGTTATGAGACATTCAAACTTTGTTTTTTAAACAAAATCGCATATCTNNNNNNNNNNNNNNNNNNNNNNNNNNNNNNNNNNNNNNNNNNNNNNNNNNNNNNNNNNNNNNNNNNNNNNNNNNNNNNNNNNNNNNNNNNNNNNNNNN…
scaffold231|size741	TCCATAAAGACTTATATACTTCTATCACCTGAATCCTCGACTATAAATAAATAAACGGCTAAAAAGTTTAATTATATAAGTTTTTATGTTGACAAAATACCAAAAGCTAAGAAAAGATAAAATTCGCTTTTTAAATCGGTCTGTACTTACACTTATTTTTTAAAAAATGTAAGCAATTTGATTGTGTATTAAAAACAATAAACATTTATTTATGCATTGCAAATCAATGGAAAATTAGTTTAACTATTCTGTAAGCGTCCTTGTCAACGTTGTTTACTTGTAGAATTTGTTTTTGTTGCTCCAAAGAGCCTTACCATTTATGTTTACAAGTGACGTCATTGCCCGTCAGATTCTAATGTGAAAAATGAGCTAAAGCTAAATATGGCAAATAAAGATCCA…
scaffold234|size735	AAATAAACAAAAAACGCAAGTCTCACCTTCAAAAGATTTCGCTATCAATTCATCAAAATGTTTATAACTTATATTATGATACTCGAGAAACATAATATGCTGAAATAAAAAAATTCCAAAAACAGCCCTAAAATGCTCAATGTTGTATATTGTAACATCATAACCGGAACCATTATTTTCTTTAATTTCTTTTTTAATTTGGCCAAACTTTACCGGATCGATAACCCAGGTTAAAAAGTGTAGATCTGAATGGTCTCTATCACAAATTGACTTAACTTCAAAAAATGTTGAAATTTTTAGTTTAACTTGCGATGTGATATCTAATTCTCTAGTTTTTCTATTTGACGTGCTGAATGATTTTTTTATAAAAAATAAAATGAAATTTCTAATCTGTTCTAA…
scaffold235|size734	TTTTTCTTATTCTGTTTTTATTTTTATAAATTTTAAATAAAAAATGTTTTTAAATTCTAAAAGTTGAGTATATTATAAACTAAGTTACCATTTGTTTGGTGAAAAGCACATTATGAATATAAATTCAATTAGACGTGAATAATGTATCAAAACACTTTAAAAATAAGTCTATGCTTAATTTTAAAGTAAAAAATATAAATCAAAATTATTTTAACCTTCAAACAACCACATCTTTGCATCTATTTGTTTTAAATATGAACATTTGGTGTAAATTATTTTTTCAGCACACTTACATATTTGCGTTATCTGTACATAAAAATTATTTGTTTTGTTTGGCAAATAAAAATCACTAAATTTTGAAATTAATTAAAAATATTTTATTTCAAAAAATCAAATTGA…
scaffold245|size663	AGATATGGATAACGAATCTAATGACGAAAGTCTAACAAGTAATGTAAAAAAATAGATGAAACCTAATAGACTTAAATGATCAAAATAAAGATATTCTAAATTCAGGCAATACTAAGTACAATTTTAGTGACGCAAATCTAATTGGTAAAGAAATAGAATTATATGAAAGACAAATGGACGTCAATTTACACAAGAAGATAAGTTAAATTTATATTGTGTTGTTGAAACCATTAACAATCATCAAAACATAGACGAAGCTAGACCAAAAGAGAAAAGTCAAGAATCTAATGATTTGAAATGTGAAAACGAAGTATCAAGAAAGAGGGATATAAAAATTAAAAATATTCTCATGAATGATGATGAAAAGACCACAAAAAATCTTCCGTTAAATTGTAATCG…
scaffold250|size640	GATAATCAATCATTTGTCACGAACCATCTTCTTTTTATTGATGATCTAAAACTCCTGGCAGAGAACGATGGGAATCTTAAGGCCATGTGTGAAGAAACTAAAAAATTCTTCAAAACAGTCGGTCTTGAGATGAACAAAGAGAAATCTGCCACCAATTGCATTGGGTGTCAAGAGGATGCTGTCGTATTAGAAGGATCACAGGGATACAAGTACCTTGGGATCACTGAAGATTCTTCTAGTGCAACCAAAAGAGAGACCTTTGAGAAGGTAAAGGCAGAGATTTTGAGGCGTGTCGAGCGACTCTGCATGACGAAGTTGAATGGTGTGAATATGTTCAGAGCCATCAACGAGCATGCAATCTCTGTCATCAACTATCATGTTGGCCTTCTGAAGCTTGAA…
scaffold251|size640	GATAATGTAAATAGATGTTGACTGTTGCATTAAAATTTTACATATACAATTGTAATGATGCTACTTAAAATTTAAAACCACTCTTAATAGTGTCGCTTTGAATGTTTAAAAACATTACTTTGTCGCTTATAAAGTTTCATTTCTTAGCAAGTTTAATATCCGGAGACGGTCTCATATAAAATAATATTATCTTGTTTATATTTGAATACTTCTTCAAACTTTTGCATTTTGAAACTTTATAATTTTAGACAAGAAGACCGTAAACAGTAATTAGAATGTTTAAACATGATATTGTAAATACGACTAAAGAAAATATTATTTTTTAAGCTTTTAATTAATACAGATCAAACCTATGATTTTTAAGAAATAAAGTCTTTAATGTAAATCTTTACATTAAAA…
scaffold253|size635	AGCACATTTTTTCTTATAACTTTCATGTTTTAGTATTCTAGCAACCGAGCCTAAAATTATGCTTGTTTCTAAAAAAAAATTATCTGTTTCATTAAAAAGTAGTGTGTTGTCTCCAATGATCATATCTTTTAAATCAGCGCAGTCTGGTGTGTCGATAACAAGCAAAATGTCTTTTACTTTATCAGAGATCTCTTTAACAACATCAACAAGTTCTTCATGTTTAAGAGTTTTACGCCAGTCATTCAGAATAGATTTGTTATCAAAAACAGAGACCAAATGATTGATAAATTTGGAACTATCTTGGCTTATGTTTGCGAGTGTAAAACTTGTAAGATTAAAAAAATCATTCGTAACAACAATTTAAATTTCATTAAGGGCAATTAGATGTAAAATTTGTAG…
scaffold277|size558	GTTTATATTAATTTATAAAATAATCATTTATGATTAATAATAAATACATAGCTTTTAATTTTCTTCTAATTAAGTGTTTTTCATAGTTTGTTAAATTTAAAGCAGTAATAATCCCTTATGTGCTAACTTGGGATGGTGTGGTGACTTAATACCACGATAAATACAGAAGGAGTCTTGAAATTTCCAACCGAATCGAGGCATACATTCAGTCTTTGATCTTGAAAAAGACACTGGAAGATATCTCACTTGACTTTAGAAGAAATCGAGACCTTGAAGAATTCATGAGCAAAGAGGAAGAAGTTTGCCGAGCATCGGGCCTGGAGACAAGAGAGTCGGTAATTCCTACTGTAACCATATGAAGGCTATAAATATGACTAGCTTTACAATTAAATTATTTAC…
