# Supplementary material for: Identification, Diversity and Evolution of MITEs in the Genomes of Microsporidian Nosema Parasites
Source: PLoS One. 2015 Apr 21;10(4):e0123170. doi: 10.1371/journal.pone.0123170 (PMC4405373; doi:10.1371/journal.pone.0123170)
Supplement: S2 File — (XLS) [file pone.0123170.s006.xls]

## Sheet: Gene data
The predicted genes information of N. antheraeae
Gene name	Scaffold name	Orientation	Starting site	Ending site	Sequences
orf00001	scaffold1|size448871	-	623	1195	ATGCAATATTCTAAAAAAGCAAATCCATTTTACGAAATTGATTATTCTGATAAAATCGTGTTTTTTGAAGAAGATACAAATGAATTAGAAGAGATAGATGATTCATTTAAGTTCATTAGACTCAGTAATAAGACGTTGGCTGATACTGTGATGAATACTTACAAAATAGAAAAGCTTCCTTGTGTTAGATTTTACGGTCAAAATATTTATTTAGATAAAGATTTAAACGAAGAGATGAAAGTTGTAAACTCAAATGTTGATAAAATTTTAGAAAAAAGGGTCAATGATATAATTAAAAGTGCAAAAATTGTTTTATTTATGAAAGGCTCTGTTGAAGAACCGTATTGTAGATTTTCTAAGGCTCTTGTAGAGATTTTAAAGTCATTGAATTGTGATATG…
orf00002	scaffold1|size448871	+	1525	2724	ATGTACATAGAAAAAAGAGAAAGCAAGTTAGATGACAGTCATCCATTTACTGAAAGTCATCCAAATAAAGAAGAAGTATCATTTACGTCAGTTATGGACTTGTATATGAGTGAGAGTGTGAAATTTAGTATGTCATCGGAAGAATTAGATACTTTGTCATCTAGAAGTACATTTGAAACAGTTGATTTGTGTGATAAACCGAACCTAGCTACAGTTCAAATTACTAGCAGTCAATCATTTAATGAATCAGAAAGTAAAAACGAGTCAGAAGTATCTAAACATACTAAAAGAATAGAAGTTTACCTTAAAAATGCAATTCCAAAAGATCAGACGTCCATCAGAATAAACAGAGTTCAACATCCTACTTTAGTCAACTTAAAATCGCACGATAGATCAATT…
orf00003	scaffold1|size448871	+	2790	3812	ATGGAATCAGATTCACAAGAAGAATCTTCTTTCGATATTATCGAGTATCCGCTTAAACATGAAGATGACAAGATACCATTTTTTATAAAAGTCAGTCCATTAAGATACGAGTTCAGAATTATGGATACTGTCGATTCAAAGCGGATTTACGCATGTAAAAAACGAAAAAATAAAGATTTACTTCTTCATCTGCGAATAGAAGGAAATGATTGTAATATTTTAGGAATCTCTACAAGTTTCTATGAATTCACAAACTCTTGTGATTTTTTCTTAGACCAAACAAAATCAACTGAAGTATATAATCTTTTAACCAGTAAATTACTAGCAGGATCTCTAAATGATTTACTGAGTTGTAGTAATGAATTAATGACAATGGTTGAAACTAACACACTTCCTTCT…
orf00004	scaffold1|size448871	-	3846	4361	ATGATTAAAGACATCCAAGTAAAATTACAAGCCACTGCTAAATATCAAGCAGACGAAGTACCAAAGTACATTGAGAAATACATGAAGAAAGTAGAAAAGAAGAATCATAGAGAAAGAAGAACAGACCTTTCTCTTGGAGACATTGTCGTTGTTTTGGAAGGAGAGTTTGAAGGAAAGAGAGTTGTCTATTTAAAGCAATTGGAAAACAACCTTGCACTTTGCACAGGGCCAAGTAAAATTAATGGTGTTCCTTTCTTTAAAATCGATGAAAGGTATTTACTTGCTACTTCCACTCATGTTGACTACAACGGCGTTATTGATGTTGATGAAAGTTCAGTTATTCTTACAGATAGAGAAGAATCTATTGAAAGAATGGAAACGGAAGGAGACGAGAAAATG…
orf00005	scaffold1|size448871	-	4465	5394	ATGGATAGATACAAGAAGCTACAACAAGTAGGGGAAGGCTCATTTGGTAGAGTTTACAAGTCAAAAAGTATCGACCATGACACCGAAGTGGCTATAAAAAGAGTGCCAATAGACAAAGAAAGTGGCATTCCATTTACGGCCATTCGAGAAATACGCATTCTTCGCAAAATTAAAAATCAATTTTTAGTTCAAGGGATTGACGTAATGTACGAAGAAGGTTTTATTTTTTTGATAATGGAATACATGGAATTTGACATGACTGGACTTTTACAATCAAAATATAATTTTAAACGAGAACAAATTAATTCTCTCATCTACCAATTACTTCAAGGATTGTCTTTTCTGCACTCACAAGGTCTTCTGCATAGGGACATTAAAGCTTCTAACATTTTAATTAAC…
orf00007	scaffold1|size448871	-	5473	6438	ATGCAAATTACAGATTTGGTGTGTTTAATTACAGTTGCAATTGGATTTGTGAAAGCTGACTTTGGTAGTGGTTTTCTGGTTAACGTGAAAGAGAAGATGTTCGTGAAGCAAAGTGCTGCAGATGCTCTTGAGAAAAAAGCAAACGAAATGAAACTCTTGAAGAAAGATGATGAAAGTAAAGAAGACAAAAAGAAGAAGAAGAAAGATGAATTATTGTCTAATGCTTTAACTTCAAGTAATCTCCACAAAAAGAGAGCTTTTGCCAAGGATAAGGACGAATCTGAAGATGACGATAAAAAATCTAAAAAAAATAAAAAAAAAGAGAAAAAATCGAGTTCATTAGTCAAAAAATCCCACGCTAAAGACGAAGAAAAGGAAAAGAAAAAGGAAGGCAAACGG…
orf00008	scaffold1|size448871	+	6998	7726	ATGGATTTTGTGGCTCTTGTTAGTGGAGGAAAAGATAGCATCTATTCTATAAAGTGTTCTATTGACCAAGGCCATAGGCTTGTTGGTTTACTTTACATGAAGAATCCTTCATCTTACGTGGATTCATACATGTATCAGACTGTTGGGTCAGAAGTTGTTGAACATTTTGGTAAATGTTTGGATGTTCCTTTGTTTACTTCAGTTTCACATTGCAAAGCCATTGACACTGAACTTAATTATATTGGAGATAAAGAAGATGAAGTAGAAGATTTGTTTAAAGCGCTTTCTGAAATTAAAAAGAAGATCAAATTTGAAGCTATTTCTTCTGGTGCAATCCTTTCACGATACCAAAAAAATAGAGTTGAACACGTTGCAAATAGGCTTAAATTGGTGTCTCTT…
orf00009	scaffold1|size448871	+	7733	8521	ATGAGATTAGAATGCTGTACAATTGTTTTAAGTGTTTTTAACAACAATTTTAATCTTCCCGAAAACTCCCTTAATATGGAAGATAAAATTTTTAGACTAATTAATGAACATAAAGAAACAGAAGCCAAAGATGTAATACTCGAGTATGAAGAGAAAATAAAAGAAGAAAAAAATGAATATACAAGATGTAGAATGATTGATAGACTTAACTCATACAAGAGAACATACTCGGATCATATTGAGCACATAAAAAACAATATTAAGGAGAAAGAAATTCATGACATCGATCTTTCAATAGGAACACCGTCATCTTTGAAACTAGAGATCTCCGATGAGAAGGCAAATTACGTCTTTGACAGTTCTTTCAAAATACCGCTTTTTAAAAATGATTTTACAACA…
orf00010	scaffold1|size448871	+	8560	9294	ATGACTTCATCAAATGTCCATTCTGAATACGTTAAAATCTTAGAGAAATTGAAAATGAATAAAGAAATTTTAGATGAGAACTCATCTGAGTTAAATGAAATTGTAGAAGCATCTAATTCTTTGTTTAATGAAATTGAAAACACATCCGATCTCAAAATAGATGCAAAAATCTCTTCGTTGTATTCAGAGGTATATTTAAAGATATTTAAAAAAGATTTAAACGGTAAACCTGTATCTTCCGATAAATTTATAGAGTTTGTTAATTCCAAAAAATGCAATGATTTGCTTGAATATTTTGCTTTATCCAGTAAAGGTCTCTCTTTTATTCCTTTCATTGATTTTAATTACTTTGTAGTGAAGAAAGAGAGAAAATACACAAAATTTAATAGAGAAATTAAA…
orf00011	scaffold1|size448871	+	9554	10858	ATGAGGATCATTATTTTTGGAGCTAGCGGGGACTTGGCTAAACGAAAATTATTTCCTGCTTTGGCGAGAATTAACACTGAAAACGTAGAAATCATCGGATACGCTCGGTCAAGATACGATAAGCCATTCACAGAAATTCTAAGTGAGTTATTTCCTTATAAAGAAGAATTTTTGAATAGAATACGATACATACAAGGGAGTTATGACGATCTTAGTGATATAAAGCATCTTATTACATCTGAAACTTCTTTATACTTGTCAGTACCTCCGACTGTTTACAAAACAATTTTGGAGCAGTTGAAATCTTTAGAATACAAAAATGTGCTCATTGAAAAGCCATTCGGAAATGAATTCGAAGATTTTAAAAAGTTTAAAGAACATGATGTGAGTAAAATGTTA…
orf00012	scaffold1|size448871	-	10898	11497	ATGAGAATAAAAAATTTAAAAATTGCGCTTTCGAGCGTTAAAAAATTTACAAAAGTCTCGTATAAATTAGAACAGTATATGACACCACCAGAACTCGCTGCTCTTGTCATTTACACTATCCACACAGAATATAACGATATCGAAGACAAAATAGTAATGGATTTATGTTGTGGCACCGGAATGCTCACAATAGGTTGTAGTTTCTTCAATCCTACTTGTTTGATTAGTGTAGACATTGACAAAGAAGCTTTAGAAGTCTGTAAAGAGAATTTAAGAAAGTTTGAAGTAGATTGTGATCTCATTCGAAGTGATTTGAATAATTTTGAAATTGAACCAGGCTATGTTCATACTATCGTCATGAATCCGCCATTCGGAACGAAAATTAAACACCAAGATGTG…
orf00013	scaffold1|size448871	+	11636	12325	ATGGATTTCATTCTTAGAAAAGATATCGCAAAGATAAACAAGACACAAGTCGAAAGTAAAATATTAGAACAAATTAAGCCATTCAAAGGCACGACTACTCTTGCATTTAAATTTAGAGAAGGAATGGTAATCGCTGTGGATTCACGAGCATCTGCTGGATCGTACATAGCATCACAAACGGTGCACAAGGTCATTAAAGTAAACAAATACTTGCTTGGAACAATGGCTGGTGGGGCAGCGGATTGTTATTATTGGGAAAAATTGATGGGTTTAAAAGCTAAAGAATATGAACTTATGAATAATGAGCGTATAAGTGTTTCGGCTGCTAGTATGTATCTTAGTGATTGTGTTTATAATTATAAAGGCAGGGGATTGTCTTTAGGATCAATGGTTTGTGGT…
orf00014	scaffold1|size448871	+	12473	14830	ATGAAAAAAGTTTTTAAATTTGGAATGTATGGCAAACCAATCACATTTTTAACTAAGTCAGAAATAAACGACTTACAAAAATATCATTGGATCGAGTTCTTTGATAAAAATGAATTAGATGAATTAGAAAATAATATTGAAATTGTGCCAAGCAAAAAAACGGTTTTAGATGATGATTTGTACGTTAGAATGAACTTTATTTATTTTAAAAATATTATTTTAGACAGCAGATTCAAAGAAATCTCTTCATTTAAAATTTTTAACCATTTGTTGATTTCTGACGATTATGTCAAACAAGCTGATTTAAAACACATAGGACAAGTAGATAATAAGAAAGTATCATATGTACTCAAAATATTAAGAAAAACTAATGTTATTAAACAAAAAATAATAAAAAAT…
orf00015	scaffold1|size448871	+	15621	16211	ATGCATTTGGTTGTGTTGTTTGCCACACTTATTCTTTCGAGTGAAGTAGAAGAAAAAGCAAAGGATAATTTGGAGAAAGCAATTCATGAAAGTAAAATTAAAGCAGAAAAAAAGTTTGCTGAGATAGTTAATCCTGCTTTAAGAGCAATAGATAGAAAAGAGTTTCCTATTCCTGATACAAATGTAAATGAATCGACAAAACAACCAGTTCCTGAAGACGTTGTTAAATTGAAAGAAGATAACGAACAGCTTTTAAATGAAAATAAACAATTAAAAGAAAATGGTGAAAAACTTAACGAAGAAAATCAAGAACTTTTAAAAGAAAACAAACAATTTAGAGAAGACAATCAGGCACTTTTGAGAAATTTCGATAAACAAGAGAGGAAATTTAAAGAACAA…
orf00017	scaffold1|size448871	+	16469	27226	ATGTTAACGATTGAAAATAATTACATAATAGAAATGAACAATAAAGATAAAATAGATTCTGAAATTGATGAATTAATAAGTCTAAAAATGCCAATAGTCTTGTTCGGAAATGTTGGAAAGACTTTTTATCTCAAGAATAAATTTAAAAACTCAATTGTGATCGATTCAAGAGAAATTAGTGATTTTAAAAATTTATCTGGTTATTACGCATTTAAATTTGGAGAAATAAAATACAACAATGGCGTTCTAATTGACTCAATGAGACTTGGAAAGACGCTCGTTATCAAAAGAATTGATTTAAGTTTGAATTTAATATATTTTTTATATTCAGTGATTAAGTATAGAACGATTAAAAACAGTTTAGGAGAACATTTTACTGCTCATAAAGATTTTAATTTG…
orf00018	scaffold1|size448871	-	27365	27976	ATGGGTAACGTAGTAGCAAAAATTCAAACTAAATTCCTTCAGAGATTCAGAAAGATATTTACAACAGGAAAACAACAATCAGTTACTATGATAGGGCTAGATGCTGCTGGTAAGACCACACTCCTCTACTTTTTAAAGACTGGAGAAGTGCAACACACGGTACCGACTCTTGGCTTTAATTGTGAAAGTGTTGAAATAGGCGATCTTAACTTCCTTGTATGGGACATTGGCGGTCAAGAGGCTTTTGTTAAATTTTGGCAAAATTACATTAAATCAAGTAAAGCCATAATTTTCTTGGTGGACGTGGCTGATTCCAAAAGATACTCCCAAGCTTCTTATGATCTTTGGTCTATTCTTAAAGAACTTCCTGTCCCAATGCCTCTTCTTGTGCTTGTAAAT…
orf00019	scaffold1|size448871	-	28153	29427	ATGCCAGACCTTCTCCATAGCAAAGACGTACACAAAACAAAAAATAAACCACATAACAACAACATCCATGGTCTTTACAATTTACTCAATTTAGTTGCTTTACTTAGTATGATAAGATATTTCATAGAAGATTATAAAGATTATGGTTTCATCATGAAGATTCCTCTTAATGAACTTACAATTTCGGATACCTGCGCCTTTCTTGGAATTTTTTGTTTTTTAAGTTTGGCTTGTTTAATTTGTTTTTTTATTGAAAAATGGCGAATAAGTCGCCTAGAAATTTTAGACAGTTCTAAAAAAGGGCCTATCTCTAAAAGTGGTTCAATCAAAAAATCTAAAAAAACTTCTAGGTTCATTTTAGTCCCTTTCTCTACTTCTCCTTGTTCATTTTCTTATCTT…
orf00020	scaffold1|size448871	-	29664	31322	ATGGAAAAGAAACGAATTCTTGTGATTCTAGGAATTACAATGTGTGTAATCTGCATAATTAAAATAAGTACAACTAGAATGTTCAAGAACGCGTTCAAGAAAAATAAAGGTAGTGATTTAAACGAAAGTGTCAAAAGTGTCAATGATGCAAATAAAGTGAATGATGACAAGAGCAAAGAGAATGATGACAAAAGCAAAGAAAATAATCAAAGTTTTAAGAAAAGGAGAAAAAACAAAAGAAAAAGCTTAAAAGAAAAACATTTAGTTGAAAATAAAGCAGGAAATAAGGCAGAAAATCCAAATGAAAATCTAGCAGAAAAAGAGGCAGAAAATCCAGCAGGAAATAAGGCAGGAAAAAAGGTTGAAAATCCAGCAGGAAATAAGGCAGAAAATTTAAAT…
orf00021	scaffold1|size448871	+	31610	32968	ATGCAGAAACAAAAAGAAAGGACGTTCCTTCACGACGCAGTAGATACAGTAGCACTTTCAACACATTCATTAGAGTCAGACGACTTTACTAGATGCTTTCAACCAAAGTCTAGAATGGAAATGGACTCAAGTGGAGTATTTTACTTTTTTTCGTTTATAATTCGATATTTCATTCTATTTCCAATACGCTTAGTCATCCTAACCCTTGCTTTGCTTGTTTATGCGATTTTAATTTCCGGTGCACTTATTTACAACTCGGAAAACAAAATGGATTTTGCTTACATTTTTATAATAAAAGCCGTGAACTTTATTTTAGGGACTCGAATAACACACCATGGAGAAAAGAAGAAGTTAGATTCACATCATATTTTTATTTCTAACCACACTTCTTTCTTAGAT…
orf00022	scaffold1|size448871	+	33449	33832	ATGAATTTCAATCATAACATTTTAACGGTCTTACTGTTTTTTTGCGTTTATTTCATCTGTTACGACCTTCCATTCAAGAAACCTTTCTTTAAAATCTCTGAAGACAATCATACGATTGTGTTTCCTCTGCATTTTGAAATAAAAAATGTAAAATTTTCATTATTTAGAATCAAAAAAAATGATTCCACGTACAAATTTTCGACAAACAATTGGAAAATTAAAACTTATCAAAATAAAAATGAAATTGTTATTGATCTAAGTGATATCGAGAAATACAGTGATAATAAATACAAAATATATTTATTTTTTGAACAAGACAAAAGCTTTTGTACTCCTGCGTTCGAATGGGATGATGATAAGGAGAATTTTGTGTTTGTAAGTTAA
orf00023	scaffold1|size448871	+	39050	39496	ATGATATTAAAAAAGATGATCGATTTTTTTTTAAAAAAAATTATATTAAAAAAAATTGAAAAGACCCTAATGAAAATATTCCAGAACTCCACCATAGTCGTCGTTTGTTTTATGATCGCGATTATATTTACCGAACAAATTGAAAAACTTAGATTAAAAAGTGATAAAAAATCAAACACAGTCCATTTGCTTTTGGACAAAGAAATAGAAATTAAATGCTATGAGATTTTTGAACTTAGTAAAGTTTTTGATTCAGAATTATATATTCCTATTTTTTTCTCGACAAAAATTCAAAAATTTAGAAGCTCTTTGATAATTAATTTAACTACTATAAATATAGATTGCAATAATAAATACAAAATATGTGTTACAACGAATGATGATAACTATATTTGGTCT…
orf00024	scaffold1|size448871	-	40074	40880	ATGTTTTCAACAAAGCAAGTCATGCTAAGCTCTCTTTTGTTTATAAGTAGCGTATATACAAGTAACGTTATTGGTAGGAACCTCTCTGTATTCGGAACCTATTTTGGATCACCTAACGATAATGATGTCACTCGTGAACACTGTCATAGCCCACACAACAAATTTCATCTTAAAAGCTTTTCTTCTGGATGCGATCTCCAAAGAGAAGTTGAGTGTTTAAAAGCAGAATGCAAGAAAGCCACAGATTGTGACAAAATCGACTCTATATGTTCTGGACTTACTGAATGTGAATACGTTGATAGAACTTTAAGGGCCATAAAAGAATTTTACGTTGTAAAACCCTTAAAAACAGATGCAGCAATTACTTGTGTCTTAAAATGGATTTACAGTTGTATGAAA…
orf00025	scaffold1|size448871	-	41470	42276	ATGTTTTCAACAAAGCAAGTCATGCTAAGCTCTCTTTTGTTTATAAGTAGCGTATATACAAGTAACGTTATTGGTAGGAACCTCTCTGTATTCGGAACCTATTTTGGATCACCTAACGATAATGATGTCACTCGTGAACACTGTCATAGCCCACACAACAAATTTCATCTTAAAAGCTTTTCTTCTGGATGCGATCTCCAAAGAGAAGTTGAGTGTTTAAAAGCAGAATGCAAGAAAGCCACAGATTGTGACAAAATCGACTCTATATGTTCTGGACTTACTGAATGTGAATACGTTGATAGAACTTTAAGGGCCATAAAAGAATTTTACGTTGTAAAACCCTTAAAAACAGATGCAGCAATTACTTGTGTCTTAAAATGGATTTACAGTTGTATGAAA…
orf00026	scaffold1|size448871	-	42624	45005	ATGGTAGACAAAAAAATTATTTCATTATTTAAAAATTCAAATTTAAATAATTTTAGATCAGTAATGGTCTTGATAGGAGAAAATAGTAAGAATCAAATTCCTATCGTATCTAATTTACTTTCTAAGAATTCGTATAAACCAGTAAATTCTATCATTTGGTGTTATAAAAATGATCCACAAGAAATAGAGGAGTGTGAAGAGAAAATGAAGGACTTTTATCGATCTAAAGACATTCAATTTATCAACTACACGGAAACAGAAAAAATTTTAGGACAAACTGTCGATATTTTAATTCTCCAGGACTTCGAAAATTTAACTCCAAATTTGATCGCTTTGAGTGTGGAGACCGTTCGAGGAGGCGGACTCGTAATTTTACTTTTTGATAAAAATGAAAATTTA…
orf00027	scaffold1|size448871	-	45439	45816	ATGAAGAGATACAATTGTATTTTTTGTAATAAAAATTTATTAGTAACAAATTACAAAGCCAGGAAAATGCATAACAATGGGACAAAGCATAAACAAATGGTAAGGACTTACTACTTAGAAATTTTAGAAGATGAAAAAATAAAAAAAGAATTAGAAATTATGTACAAAGATAAAGTTAAAATGAAAGGAAGAGATGAATACAAAGATAAACTTCCTTTAATCGAATTCAAAATGCCACCCATGACAATCCCCAAAGATTTTAAAATCCCACCATGTCCCTTGAACTTCCGCCTTCCGTTTGGTTTTGATTTTGAAAATAAATCGAATTTTGAACCAAATCTAAAGGATGCCATTAAAAAAATAAACAGGCATAAATGA
orf00028	scaffold1|size448871	+	45956	46543	ATGAATTTGAAAATTGTAGATCAAAAAGAAAAAAGTGCTGAAAAAGGCTGGATGCTTCTCAAAAGGAAGAGTGATGCCTTAAAACAAAGGTATAAGACCATTTCTAAAGAATTTAAAGATAAACAAAGTGCTATAACAAAAAGTCTTAACGATGCCTTTTTTAAATTATCAGAGGCTGAGTTTTTAGGAGGAAATATCTTAATGTACATCCATGAATGCCAAAAACAACCAGTTTATGTGGATGTGAATACTGAACTTGTTTCTGGTGTATCATTAACTTCTTTTAAAATGGACAGGTCTTCTATTAAACCCATTTTTTGGTTGGATAGGAGTGGGCCTATTCTTAATGAATGTAGGGTTATGTTCCTGGATGTCCTAGATAATTTAATAGAACTTTGT…
orf00029	scaffold1|size448871	-	46777	47979	ATGGAAGAAGTCTCCAAAATGAAAGAAGTCACGAACATGCCCACAAAGATTGTAGTTGATAATTTATTCATGAAGTTTAAAGAAAAGGAAAAAGAATACAAACTTCTTAATATTAGAGAAGAATATGTTAAAAAAGAAATTGAGACATTAAAAAGAGAAGAGAAACACGCTAAAGAAGAAATCAGTCGAGTAAAGAGTGTGCCTTTGATAATGGGGCAATTTTTAGAACCAATCGATAATAAAACGGCCATTGTGGGGAGTACGGCTGGAAGTAATTACGTTGTTAAAATTTTATCTACAGTTGATAGGGAATTGCTTAAACCCAATACGACAGTAGCCCTCCACAGACACAGTAGTGCTATTGTTGATGTCTTACCCCCAGAAGCAGATAGTACTATT…
orf00030	scaffold1|size448871	-	48076	49116	ATGACAGAAGATAGCCCACAAGAAGATTTAAGTCATTTAAATTTTCTAAAAGACAAGTACAAAATTATTGATAAAATAGGTGAAGGAACATTTAGTTTTGTTTATCGTGCTAAAGATATAAGAAATAATACAAATGTCGCAGTAAAAGCCATCACTAGGACTTCGGCCCCAAATCGAGTTCTTGACGAACTTAAATTTCTTCAGGATCTTAAAGGCATAAACAATTGCATTCCCTTGGTTGGTGTCTACAGAAACGAAGACCAAATCGTGGCTGTTTTCCCATATTTCGAATTTACGGATTTCAGGGAACTTTTGAGTACGATAACGCTTGTGGACATCAAATTTTACATGTACAACCTTCTTGTTTCTATAGCTCACACACACAGTGTTGGAATAATC…
orf00031	scaffold1|size448871	-	49371	51974	ATGAAATTGGAATTGATCATTATCTTATTAAGTACATTAACAGCTACAGTCTGCCAATCCGATCAACTAGTAAGTTTACCATTAGCCACACAGTTCCAACCTGTGACTAAGATTGTAGGAAGTGTGAATAATGTTCAAACGTACACTCAGAACAGAAAGGAGTGTGTTAAACCTGTTGTCAAGAAGCAGAATGTACAACCAGTTGCAGTTCCAGTAGTCAAGAAGCAAATAGTCAAGAGTAGTCCAAAGCCAAGTCAACCAAATTATTCAAGTTCATTGAAGTTCATTAGGCCAAGTCAGGTGGTTCAGAAGTCTACAAAATACATACCACCGCCTAGTAATAATCCACCAATAAGACTAGTGCCTATTGTTGTTAAACCAAGACCGAAAGCACCTCAA…
orf00032	scaffold1|size448871	+	52361	53944	ATGCAAAAAAGCTTAAAAGAAATCAAAAAGCATGAATACATGGAAATCGCAAGAATCATCTTTTCTGAAAATTTAGAAAAAATAAAAAATAAGATAGACATTTCATTTGTGAACAATGTTCCTTCTGAATATTTGGAATTTGTTATCGAAATTAATTTAATTGTTTTGTGTGATGCTCATCCTGTGCTGATCAATCAATTGATTTGTGATTTTTTGCCTTGCAAAGAAGCGATTACAAATTTAGTAAAAGAAGAAATAAAAAGAAAATACACGAAAGAAAATGTTGAATACACACAGTTAGTAAATTTTAAAGAGTTGTTTGATGTTCAAATAAAAACAAAGAATGTCCCCGTTTTATGTTTAAAATCAAAAATTAAAAAGACACATGAAATTTTACAA…
orf00033	scaffold1|size448871	-	54054	54518	ATGTCTCAATTATCCGAAAAAATAAGGAAATACAAACAAATTAAAAAATCAAATGAATCTCAAAATCTTTACAAAGAAATTCTTTTAGAAATTTTTGATAATTTTAAAAATCTTATGAATCTTTTGAGGTCTTCGATTATCGTGAATATGTTTTTAGAAATTGAAGAAATTGAGAAAATCAATTCTATGACACCCGCTCAAGTGAAAAGGTTTTTTAAACCGGGAAATTTACTTCAATACCACAAATTAGTAAAAGGAGATGAAAAAATTATAAAAATTTTGTGTAATAAAATTCTGATTGCTTGTAGACTTGATCTCTTTGGAGAAGGAAAGTTTGTTGATTTGTATTCCGAAATTGAAGAGAAGGCTGAGGAGAAAACGGAAGAAATAATTAAAATT…
orf00034	scaffold1|size448871	-	54708	55799	ATGGACTTCGCTTTTAGAGAACCAAACATGGATTTATTTGTCCTACTTTTTAATACAAAAGACACAACCAAACTTAGAGAATATTTAGTAGAACATTCTATGTATTCAATTTACACTAATTTAGTCCAAAAAGGAATTTTAGAAAATAATAAAGAAGATTTGACTAGAATTGTAACAGAAAAAGAAAATAAATTGAACAGTTTGTTGGAAGAGAAAAATAAAGATCCAGAGAACAGTACTTTTGTTCAATCCATAAAAATTAAAATTGCTGAACTACACGCTTCTTGTTTGGATGTGGAGGAAGCCCTGGAGGACATGAGGGGTCTTCTTAGGGAAGAGGCTTCTTTAAGTTTTCAAATGGATGTTTTCCTTTGTAAAATTCGAATGGGTTTTTTGACT…
orf00035	scaffold1|size448871	-	56039	56569	ATGTACAAAATAGATACAAATTTGAAAAATAACATCTCAACACTCACAATCTCAGAAAATGATTTACGAACCACAGCCCTTTGTACAGTAGAAGGTCCTATTCATTCTCGAAATGAAAATTTTGATTCCTTAATTGTTGATGTTAAATGGAGAAGTCAGGATCCTAAACAAGGGAAGTATTATGCTAATATCCTTAAATCTATTTTAGAACACTTTATATTAAGAGAAATAGATTTGTGTAGATCAATTTGTATTTCTATTTATGTGACTGGTTCTCCTAAATTTACATTTCTTTCGGGAGTAAACGTGGCTTTAGTAGGCCTAATTAATACGGGGATACCATTAAAAGGGATGTTTTACGGAATACAAATTGGAGATAAAGTTGAAATTTATGATAAA…
orf00036	scaffold1|size448871	-	56966	57367	ATGGATAGATCTTTTTATAAAATAGTAGACCCTACCTCCCCTATGGACTACACAAATAATAATTTACTAAGACCAACTGATAGACTTCTTCCTATAGCAAACATCTCTAAAATTATGAAAAAACCAATTCCTAAAGAAGCAAAAGTGGCTAAAGATGCTAAGGAATTGATGCAAAAATCGGCTTCTGAATTTATAGCAATCATAACGTGTAGAGCTAAAGAAATTTGTGAAAATGAAGCCAGGAAGACAGTAACAGGGGATGATCTTATTCGGGCTATGGATGATTTGGATATGCCTTACTATGCGGAATTGGGAAGGAAATATTATGTTCAGTACAGGGAATTAATAAAAAATGAAAGGATGAAAAAACACATAAAGTCTTTGGAGTATGATGATTTG…
orf00037	scaffold1|size448871	-	57818	59356	ATGCAAAAAAAATTGTACATTTTAGTTCCAGAAAATTCTTATCAAATCCAAAAAGAAAGTGCTCAAGCAGCAAGAGTCATTTCTCAAGTAATAAGAACGTGTTTGGGTCCTAGGGCTATGCAAAAAATGGTTATTACTAAAATGAATTCTATTGAAGTTACCAATGATGGGAATTCAATTTTAAGAGAAATAGACGTCTCTCATCCTTCAGCCAGGTGCCTTATTGAATTGGCTAGGACTCAAGATGAGGAAGTAGGGGATGGTACTACTTCTGTTGTGGTTATGGCTTCTGAAATTTTAAAAGAAATGGTTCAAGTCTTAGGGAAAGGGGTTCATCCTATTAAAATTAGTAAATACCTTACGACTTACCTTAAAGTTTTTCATGAAGTTTTAGAAGAT…
orf00038	scaffold1|size448871	+	59762	60169	ATGCGCCAATTATTAAAATTCAAATTGGATTACATAAACACACTCATGGACAAGATTGAATCTAAGAAGAGAACTTCCTTAGTCGACATCTTAAGAGAAGAAATAGAAAAATTAAAGAAATTGAATTTAGAATATAAAGAAGCTTTGGATTCAAAGAAAGTTATTCATAAAGAAGTACATCCTAATAAAGTAAGGTATTATCTTAAGGATGGGAGTACGTATGTCATTAGAAATAATAAATATAAATATTTGTATGATAATAAAACCAAAATTATGACTTACGAGTTTAGTAATGGACAAATAGAAAGGACTATGCCTTATGGAATTAAAGAGATACGGTATCCTGATGGGAGTATAGTAATAAAAAGTGATGAAAAGGATTATGAAGTGATAAATAAA…
orf00039	scaffold1|size448871	-	60495	61454	ATGACTTCAATTCTCAAAAAAATCAAATGTCATGAAAGACCAATCACTAACGTCCTTTATAATTCAGATGGTGATTTAATTTTTACTTCTTCTAAGGATTCTACTTCTTCTGTTATTCGTTCTGATGGTTCTCCTTTAGGAATTTATTCTGGTCATGATGGTTCTATTTTTTCTATTTCTTTAAGTCCGGATTCTCTTCATTTATTTTCAGGGAGTGCAGATCAAACTGTAATTGATTGGGATGTAGAGACAGGGACCCCTATTTCCCGTTTAGACACAGGGAGTGTTGTTAAAGCTTTAGATTCTTATAATGAAAATTTATTAATAGGAGTAAGTGATGATTCAATGGGATTACAAAGGAGTTTATTTCTTTATGATAATAGAACTAAAAAGGTTAAT…
orf00040	scaffold1|size448871	-	61820	62527	ATGGACTCCCTTTTTGATTTCATTAGCAATTACAATGAAGGCGTCTCTTTAGACCAGATCAGAATTTTACTTCCAAATTTATCTAAAGAACAACTAGTTGAATTCCTTAATAAACTTATAAATTCCAATAAAATCACAATTTTTAAGAAGGACGGTCTGGTTTATTATAAATCTACTTCTGGATCAGATGATTACGAATCTCTTCTTTTAAATTTAATAAGCCAAAGTTCAACTGAAGGCTTGTGGTTTAGAGAAATTAAAGAAAAAACGAATATGCCTCACAATTTGGCTATGAAAATCCTTAGAAATTTAGAGAATAAGAGATTAATTAAATCAATGAAATGCATAAAAAACAATAGAAAAGTTTATGTTTTATACGATTTAGTACCTTCTGATGAT…
orf00041	scaffold1|size448871	+	62763	64064	ATGCCATATTTCTGTGTTTTCAATAAAAAAGGCTGGCTTCTCCAAGAAGAAGGTATACCCCCTTCTTATCTTAATAGTATTATTTCTTCTATAGATCTCTCTACTTTATCCGGGTCTAGAATTGTAAGGGATGATAAAGTGGAGTACGAGATACGAGGTCCCATAATTTACTTATCCGTAGGAGGAAGGAAAGCACTTAAAGAAATGATACAAGATAAAAATGAAGTTAAAAGTAATGTTAAAAGTAATGTTAAAAGTAATGTTAAAAGTAATAAAAATGAGATTAAAGATAAACAAATTAATGAAGATATTAATCCTTTAGATTACTCTACTAGATCTTCTTCCCTTTTACCTCCTCCTATTTCAAATCAACCTTCTCTTAATTCAATTTCATCTAAG…
orf00042	scaffold1|size448871	-	64199	65089	ATGTCCGAATCTTTTCAAAAATTAGAAAAAATAGGAGAAGGCACATACGGTGTGGTCTACAAAGCCAAAGAGAAAAAAACGGGCAAAATCGTAGCTTTAAAGAAAATTAGATTAGAAAATGAATCAGAAGGTATACCTCCTACCACAATTAGAGAAATCATTCTCCTAAAGAATTTAAAACATTCTACGATTATTTCTCTTAAAGATGTCATTTACAATAATGAAAAAATGTATTTAGTTTTTGAATTTATTGATATGGACTTAAGACAATTTTTAGATAAAGTTTATACATCAGATAATGTTTTACAACCTTTCGTAATAAAAAAAATGGCTCATCAATTAATAACCGCCATTTATTTCTGCCATTCTAAAAATATTTTTCATAGGGATCTTAAGCCA…
orf00043	scaffold1|size448871	-	66935	67549	ATGGCCAGTCAAAAAATTCAGAAAAGTGGTAAAGTCGTTGTAATTGGTGATGGTGCTTGTGGGAAGACTTGTCTCTTAGAAGTTTTTAGAAGGAACACATTCCCTGAGGCTTATATTCCTACTGTAGTCGATAATTTTGCTAAAGATGTCACATTAGAACAAGATAATTCAAGGAGAGGTGGAACTACAATCACATTAGCTCTTTGGGATACAGCTGGTCAAGAAGATTACGATACTATAAGACCCCTTTCTTATAGAGAGACTGACTTAGTTTTAATTTGTTACACAATTGAAAATAAAAAGAAAATCCCGAATATATCCAAAAAATGGCTTATGGAAATTAAAAATTACTGTCCTAAAGCCGGGTACTTCTTAATTGGACTAAAATCGGATTTAAGA…
orf00044	scaffold1|size448871	+	67880	68347	ATGGTCAAACTTATCGTCCCCGGTCTAGAAGACGTTAGAGAAGAAGTCAAGAAATTAAAGGATAGATCAGCCATGTACTCCGTTATAAAAATTGTAAATATCGATCCTGTGACTTACAGTGTTGTAAAAAACGGAGGCATCAATATGAAAGGGATTATAAAAATTGATTATGATGAAGAAGTTTTAAAAAAGATTTTTAATGCGTGTATTGATGAAATTAAAGAAGATGAACCTTGTTATATTCTTTATGACTTTGTATTTTTCGATAAAGGTTTATGGAAGAATGCCTTTTGCATGATATCTTTTATTCCAGAAAGTTTACATATTTTCAAGAAAGTGGCTTATTCTACGAATGCCTTACGAGTAATTGACGACGTAGGGATTCCTCTTCATATTTCA…
orf00045	scaffold1|size448871	+	68649	68891	ATGAAAAAAAATAAATCAAATAAAATAAATTTATTCACAAAAGATTTAGAAAAGTTTATTGATGAACAAAAAACACAAAAAGAAAGAAATTCGGATTTAAGAAATAAAATTATAAAACTAGGAGCTCATGTTAAGAAGAAACAAAGAGATTTTAAAGAAATAAAAAAAATTAAAGAAGAAAAAAAGAAAGAAAAGATAAAAACCAGGGAATACAAAGAAAGGACAGGGGGTAGTAGATGTTAA
orf00046	scaffold1|size448871	+	69294	70112	ATGGATAAATCTAAAGTTGATATTAGAGAACATTATAATAAAATTAGAAAAACTCCAAAAGAAAGGCGTAATTCTAAAGTAGCAGGGATAAGATACGCCAATAATTTTATAAAAGCTGTTCTTATTCGCCAATACGCTAAACAAGATTTTTCTGTTTTGGATTTTGGTTGTGGGAAGGGGGGTGATTTAAAAAAATATGATAGAGCTAATATTAAGGAATATTACGGTTTAGATATAGCAGAGGTTTCTATTTATGATGCTAGAATAAGACATAATAATATGGATAATTGTTTTAGAGCTTTTTTTGATACTGCTGATGTTTATGCTAATCCTCTTAATTTAAATAAAGAATTTGAACTTGTTAGTTCTCAATTTTCTCTTCATTACGCTTTTCAATCT…
orf00047	scaffold1|size448871	+	70567	70989	ATGAACGGTCTCTACGCTGCAAACGACATGATTAGGTCGAGAAAACTTAAGAGAAGAAATGATCCTTATTATAGAAAAGTAATCCTTGGGACTAAATACAAACACTCTAAGATTGGTAATAAACCCCAAGCCAAAGGGATTGTTTTGGAGAAAATTGGTGTGGAAGCTAAACAACCAAATTCAGCTGTTCGTAAAATCGTAAGGGTCCAATTGATTGCAACTGGGAAGAGAATTTCTGCCTTTGTCCCTTATGATGGATCTTTAAATTACATTGAGCCTAATGATGAAGTAACAATTGAAGGGTTCGGTAAGAAAGGGAAGGCTTGTGGTGATATTCCAGGAGTGTCTTTTAAAGTTAATAAAGTTCAGAATGTGTCATTAATTGCTTTGTATAAAGGC…
orf00048	scaffold1|size448871	+	71216	71839	ATGCCAGAAATTACAATGGTCATTTATGATAATGGTCTCGCTTCTCAAAACCAAGATTACTTACCAAGTAGATCCCTTTTACAAAAAGAATTTATCCAATCTTTGATTTCTCGTAAATTTGAAGCTGATTCTGAAAATTTATTAGGAATCATTCCTCTTAATCAACCACAATACAATAATATAATTACTCCTACTAAACAAAGAGATTATTTGTATACTTTTCTTAATTCTATTACTTTAGGAGAGGAAGTCGATTATATTAAATCTATAAACCAAGCTCTGCATTCTTTTAAACAAAGAGATATTACTACTAAACATTTAATAATCTTCTTAGGATCTGAAATAAATGAAAATTTAGAAGATGAAATCTTTACTAAAGTCTTTGAGATCTTAACTTCA…
orf00049	scaffold1|size448871	-	71850	72212	ATGTGGTACGTTGTAAAATGGCACACCACAAACTTCAAGCATACATTTTTAAATGACAAGAAAACATTAATTCCATTTACTAAGCATCATATTATAACAATATGTGCTGCTGAACTCTTTGAAAATTATTATCGTGTAAATTTAAGAAGATGCTATCGAGCGTCATTTTTAAGACGAGAGACTAGATTTCAGTTTCGATACATTCGGATTTACCTAACCTTCTTTGGTGTATGGCATTTTGATTTTATAAATACGCATTTAAATTACAAATTACAAGTTTTATTCAAATTACAAATTACAGTTTTAAAGCTTTTATCTTCTCAAACTATCATAAACTTATATTTTTTACACAAAAACAGATAA
orf00050	scaffold1|size448871	-	72692	73087	ATGTGGATAGTTGGTTTTAAAAGAGATTTAATAAGTGATTATGCAGGAATGGAAATCAAAATAGTCATAAAAATCTTAAAAAAGATGTATAAAAAATTAATTTACACTTATCTAAACCAAGGGACGTTGTTAGGAGGTAACAATAGCATAGTAGAAATAGATATATCCACTTTTAACAATCCAAAAGAAACTGTTTTTGTGTTGGGTTTAGTTAAGAGATCAAATCTTAAAAGACTTAGATTTTATATTTTACCAGATCGTTGCAATGAAACAGTATGGTCTTTAATTAAACAACACGTTAAAAAAGATACAATTATTTATACAGATAAAGATAGAGTTTGTGAAGGATTAGAACAATATTTTACATCTTGTTGGCTTTACTCCTATCCGTGCTGA
orf00051	scaffold1|size448871	-	73691	74827	ATGGTCAAATTTTTTCTATTTATTTTTTACGTTTTTGAATTTATTAAAAGCTCGATGTTAAATGTAAACAACGTCTTTGAAGAATGTTGTCATCCAGAAAATATTAATAAAGATGCTAGTTGTAGTCATTGCCAGCAAGAAGATTTTGATTTTCTAAAAAACCTTGAGTATGATAAATTTTTATTGAAAGAAATCGACATTGAATATCAACATAATCTTTCAAACCCAAATGAACCATTTATATTATATTATTCTCAGAAGAAATCAACTTTTAATCATCTATTCATATTTGTTTTAACAGTTTTAAACAATTTAATTTCAATTTTTGATCTTAAAGATATCGAAAAGGTGTTTTATAGACATGATAATCCAGAAAAATTCTTAATGCTAAATTGCAAT…
orf00052	scaffold1|size448871	-	75996	77198	ATGCTTTTTATTAATTTCTCGATTTTATTAACAATGATAAAAGTAGTTTTATCAACAAACGAAGGTGAAATAATTGTTGATTGCATTCATGACGATAGAGAAGACAGCATGTCAACTTTGCAGAACTTTGAAAAGATTATGAGGTCAATTGGAAAAAATACTTGCGTAAAACGTAAACATAAATGTGATACAGTTATGAAAACGGGGAAAAATAAAATAGTTCCAAAAGAAAGTCATCTTGAAAGATTTAAGATATTAAAAAACAAAACAATCGATGATTCTAAAGAAATTATTGATTTAACAAAACCATGTGATAATGAAAAATTACAAAAACTAGAAGTTTATTATAGTATCTTGTCATATTTACACGTTATTATTAATAATTTAGCTGAATTGAAA…
orf00053	scaffold1|size448871	-	79084	80121	ATGGTTAAAAAATCTAAAAAAGCTTTGTTTAAAGATCAGAAGATGTTGAATTCTGATAACAAAATCTCAAGAAAAACAAAATCAAATTTAACGATTAAAGCTGATACAGATTATGTATATGAAATGAACAATAATGAAGAAATAAAAGTTAAAGAAAATATGAAAGCAATTGAAATACAAAAACTTGATGTATATTATAATGTTTTAAAATATTTACACATAATTATAAACAATATGTCAAGGTTGAAAATTATAAATTTAGAAAATGATCTAAGTTTTGATATAAGTAATGATTTGAATTACATGGCTGATCGAAATAATGAAATTTTAAATATAGTAATGAGTATTGAAAAGTTTATTTTACATTCAGGCTTCAATGTTTTACCAAAAAATGTCATT…
orf00054	scaffold1|size448871	+	80715	81128	ATGAACGAGGATGACGATTTATCTTTTTCTTATCCACTTGCTGATAAAAGTGTTTACGAACTCGAAAAAAGAATTAAAAGTTATATGAGGCGCTACTCTGTGAATATTCTTAAGGAAAAAGACATAGAAAGATATTCCGATATCTACAATGAAAGTATTCTTGTGGACTTACAATCTGCTAAAAAACATTTAATACGTGAGCTGCTGAGTCCAGAATTGTTAGAATCACTTGGTATGGAGAAAGCCGCTGTAGAAGGAAATTATGAGACAGAAGAATCATTCGTTTTAGATGCAGAGAATGAAGAAGATAGTTTAGAAGAAGACGTTAGTTCGGACGTAGACGGTGATTATAAAATAGGAATTTCAGACAATGATGATTCCAGTTCAAATAAAGAAGAT…
orf00055	scaffold1|size448871	+	81112	82371	ATGAAATGGTTTTTTGAAATAAAAAAAATAAATTTTTTAGCCGTTAAAATGTCGTTTAAAAATCTAAAACTTGATAAACGAATTTTGGATATTTTAAAACAAAACAAATTGCTCAAACCGACAGAAATTCAAATTAAAAGTATACCAGTCATTATGTCGGGCAATGATGTAGTTGGTGTCTCAAAGACGGGAACTGGTAAAACATTATCTTTTTTACTACCAATAATATCTAGGCTTTTACAAAGTGATAGATCTTTTTATTGTCTAGTAATCACACCAACAAGAGAATTAGCGATACAAATTAACAAAAACGTTTCACTTTTTGAATCTCTAGGTGTTAGATCTACTTTGTTGATAGGCGGAGAAAAAACATCTGAACAAGTTAATAAATTTAAAGAA…
orf00056	scaffold1|size448871	-	82455	83558	ATGGATGACTTTTTTAGTAAAAAAATTTTTAATAAATTATCAAACAATAAAAAACGAGAGATTAAATTAGAAATAGGCAGACAAAAGACAGGAGGGTACTTTTATCTTAAAAATCATAATTTCTCTAATTTTATAAAAATGAGGCTTAAATCTTTAGAAAATGCTTATAATGAAACAATAGACCAAGATGCAATTTTTAGACCTTTAAATTATGTTTCTTCTGAATATTTTCATGTTTTTGGGATGATAAACGTTGTAAATACAAATAATATTTACTTATATTCTAACATAAATGGTAATAATGAGGTATCTTTGAAATTAAATCTTGAACACGTAGGAAGATATTCTCTTTTTTCGGGCCAAGTTGTTGCGATTAAAGGCAAAAATCTAGGAAATGAT…
orf00057	scaffold1|size448871	+	83599	84255	ATGAAGAAGAAAAAAATTAGTGATGAAATTTTACGAAACAAAACATTTTTAGGAGTAAAATTTATAACTGAAGCATCTGAACTCTTACATTTGTCAATTAAATCTCGATTTCTTTCTATTTTGTTATTTCATAAATACACAAACGACTATGAGTTTGTGTCGATCATAATTGCATCTATACTTATTTCTTGTAAATTACATGAGGAGGATAAATCATTAAAACAGATTATAATAGCTTTAGCATATTTAAAATCTTTATATGATGGTTATACTACCATTAATAATGTTGATATCTCTTATTTTGATTATGTAAATTTTAAAGAAAAAGCAATAGAAACAGAATTAGATATTTTAGTAGATAACAACTTTAATATTGAATATGACGATCTTTACCAAGCC…
orf00058	scaffold1|size448871	+	84505	84858	ATGGTTTTAGAGAATATGGTAAATGAGAGTAAAAACAAATACTCTGGAAAAGTAAAGTTTTTCTGTAAAAAAAAAGGATATGGATTTATAATATCAGAAAATATAAATGAAGATATTTTTTTTCATTTTACCAGTATGAATAATACGCAAGAAGAGTTTTTTCTAAAGCCAGACCTACTTCTTATTTTTGATGTCCACAAAGGACCAAGAGGTTTACACGCTAAAAACATAAAATTTATTAAAGATAAACTTTGTACGGTTGATATTGAAACACAATATAAGAAATTTATATACTTCCTTGGAGATATAATCAACGAGGAAATAAAAAACAAAAAGAATAACAATAAAATTTAA
orf00059	scaffold1|size448871	+	84953	85852	ATGTATTCAAAATTAACAGACAAAGAGTTTGTACAAAAATTAAGATTTGTAAGACCAAATAAGAAATACAATCAAATTTTAATGAAAGAAATTGTAAAAAGAGAGCTTTGTAATGATTTATATGTTTTAAATTATATTAATGAATTACAAAATTTGAAATTGTATAATCATGAAGCACAGTGTTTGTTATTATCTAAGTATGACCTTTCACATAGAAACATTAGGTTCCTTAAAACACAAATTGAATATTATGAGATAGAAGGAGTATCTTACAATCTCAAAAAAGTAGCTAATTCAATTAAAAAAAAGAAAATGACTTGTGATTTCGAAACATTCATTTCTGCTTTAGAAACAATTTTAATGAGTACAAAAAATAAAACAGTAGAAGAAGATGCATCA…
orf00060	scaffold1|size448871	-	85880	86197	ATGGAAGAAGTGAAAATTTCAAGAAAGAAAATTACTCAATTGGTCCCAAAACTACCTCTATCACCACAAGATATCATTAAAAACGTCCATAATTCTGAGAAGGCTATGAGGAATGTTGAAGAACACAATACCATCGTTCTTATTGTAGACAGGAAAGCTAATAAATATCAAATTAGAAATTCTGTTACAGCAATGTACAATGTTAAAGTTTTGAAAGTTAATACTTTAATAGACATGAAGGGTAGAAAGAAGGCTTATGTTAAACTTGGGGAAGAAGGTGCTGCTATTAGAATTTACAGTCAAGTAGGAGCTATTTAA
orf00061	scaffold1|size448871	-	86740	88008	ATGTATAATTACAAATCTGTAAACAAACCCATGCTTCAATTAGTAGCATTTTTTACTCTTGTTTTTGGAATGCAAATTACAATAGATGTTGGATATTTTGGCAAGACAATTACGAATACGAAAAATTGTGAGATACCTCAGTCTGATAATTTATCACAACATTTATATTACAGAAAATACGGTGATGGATACGAATGTAAACCAGAACTGATGATTTTGAAAATGCTTAATGTTAAATCGCAGAAGATTGAAATTGACGAAAGCCAAAATTTTCTGAAAGAGCATCCTTACAGACCTGAAGTCTTATTTTTTAGTTATGCAAGAATGTTACCAAGTCTCTCGAGTTTGATTCCTAATTGTCCATTCATAACAATTGACCATAATCTACCAACAGAAAAC…
orf00062	scaffold1|size448871	+	89401	90270	ATGTCACAAAAATCTCAGATTATTAATATCAACAAAATTTTGGCCCCAAAAATGAGTAAATTCGGTAAAATTGAAACTGGAAAAAAATATACCGAATCTTATAAAGTATTTATAACTGAAGAAAACAAAATAATATCACCCTTTCATAGTATATATCTTTATTCAGAATCTTCTAAAGATGTTGTTCGTGTTGTAAATGAAATTCCTAGATTTGAAAACGCCAAATTTGAAATCAACAAAAGTGAAAATCTTAATTGTATAATGCAAGACACTAAGAAGGGAAATATGAGATTTGTAGGGAACGTATACCCATTTAAAGGTTATTTGTGGAATTATGGAGCACTTCCACAAACATGGGAAGATAAAGATGAAGTATGTTCTTTTACAAATTGTAAAGGT…
orf00063	scaffold1|size448871	-	90904	91560	ATGAAGTGTTCGGCTTGTCAAATTGAACTCGAAGAAAGTCCAAGAGAACATTATAAGACAGAGTTGCATAGAATTAATGTCCATAGACAAATTTACAACGCACCTCCCATATCTAATGAAGAATTGAATTCTATAGGTCATAGTTCAGAAATATCTCTAGAAATTTATAGAGATGATGAATCACATGACGTTTCTGAAGATAAAAATGAAAGAAAGTCAACAAAACAAAATTCAAAGATCATAAAATCAGAAATATGCCTATTATGTTCTGAGAATGAAAGTTTAGAGCACTATTTTGAACATGGTCTGGATAGTAGAGAAGCTTCTTACCTTTTAGAAAGGACTTGTTATGTGTGTAATGAAGGATTTACTACAAAAAGTGGCCTTAAAGAGCACTTA…
orf00064	scaffold1|size448871	+	91717	93054	ATGACTTTTAGCAATTTGAAAGATCATATCAAGGACATTGAGAACGTTTTCGATTTATTTAGAGACAAACTAAAAGATTTAAAGACACAGCCTATTGATTTTCAAGAAGACTTATGCAGAGAAAATGATTTGTTAAAAGAAATAGAAAATTTAAAAAATCAATTGTTAACAAATAAAAAGGAAAATGTTCCTATTTTAGATCATAGCGCAAGACAAAATGAAGAAGTTATGATTTTAAAGGAAAAACATAACCAAGAAATTTGTCGATATGAAAATCAATTGCTTACCTATAAAAATAAAATTAAAGATTTAAATGAAGTAATTAAGGCATTCAAAAAAGAAATAATGGATTTAAAAGGTGGTATTAGGGTATTTTGTAGACTCAAGCCAATTTTTGAT…
orf00065	scaffold1|size448871	+	93151	94227	ATGAGGCCTATTGTTTTATCAGAAGTCGAAGAAAAACCAATAGAATTTTTAGAAAAAGACATAAAATACAAAAAAAATGTTTTTTATGATAAAAACAATAATGAAATGACTAATGAATTAGAAAATAACATTCTTTCTGAAGCAAGACGCGCAGCTGAAGCGCATAGAAGGATAAGATATAAAGTACAAAATTTAATTAAACCCGGTATACCTATAATTGATATTGTAAACTGCATAGAAAATTCAACTAGAACTCTGTTAAAAGGAGAGAGGGGTGATGGAATAGGGTTTCCTGCTGGGATGAGTGCTAATGATTGTGCTGCTCATTTTACTGTGCTTCCAGATGATAACACTACTATTTTACAAGAGAATGATGTATTGAAAATAGATTTTGGGACA…
orf00066	scaffold1|size448871	+	94856	96721	ATGGGAGACGAAAACAAAGAAAACACGCCCCAGAACGAGGGAAATAACCAAGAAAAAGAAAATCCGGAAAAAGATGGTGACGAGACAAAACAGGAAAATAAAAAATCCGAACTTATCGATGACATCATGGCAAACAACCCCATTTCAGAACCAAATGAACGTGACGAGCCTGAAAGAGAGTTTTCAAAGAAGGGCGTCATAGAAGAAGTAAGTTTTTCTTTCTTAAATCTAAATGAATGGCTTGATGCACAATTTCCGTCAGTATCAAAAGTGTGGAAACTTTTATTTGAAATTTTAGTTGTTACATCAGCATTCCTAACTCTTCCTTTTTTTACTTTATATATGGAATATAAACGTGATACATTGTCAATACTTAAAAATATTTTTGGATCTAAAGAT…
orf00067	scaffold1|size448871	+	96749	97375	ATGTTTTTTTTGTTTTGTAAGGCGCTATGGTCCAGTGGTAAGATACTTGCTTCGGGTGCAGGTGACTCGAGTTCGATTCTCGATGGCGCCCATTTTAATTCGAAAAAGAGAAAAAGGTGTGATATTTTTTTTAGTCTTAGATCTTTATCAAAGTATGGCCCTTCTATGAATTTTGGTGAACATCTTATTCCTAAAGAGCATATCATAATTCGAACAGAATACACTTTTATTTTTACCAATTTAAGACCATTTCTTCCATATCATATTTTAGTTTCTCATATAAAAATACATCAGCACTTAGCAGATTTAAATACAAAAGAGCTTAATGATCTTTTTCAATGTGTTCAAATGTCAGTTAAAGCTTTAAAGTCATTTGGTAATGATTTTACTATTAGCCTT…
orf00068	scaffold1|size448871	+	97431	98186	ATGTTAGAAATATTAAAAACTGGAGACGGGTACATTTATAAAGATGCAAACATTTATAAGAATCTAATTGATTTTACAACGACAAACATTGAGACAGTAAATAAAACTTGTATTTATTCAATTTCTAAAATAAATTTAAGACAAACTCCTAGTCTGAAAAACTTTTCTCATTCAAATTATAAACTTAAATGTCCTCATGGCAAAATAATTGATTATTTAACAGCCAATAAATTACCACGTGAAGGATGGGAAGATTTAATTGATTGCTGGTCTTGTCATAATAATGAATTTAAAACAATGTTAGATCTAATTATAAAGCCAAGACAAAAAGGAATTCTTGTCTCTGATTTATATTTTATCATAAATGATTGTGATTTGCCTGTTTGTTGTTCAAAAAAT…
orf00069	scaffold1|size448871	-	98239	101424	ATGATTTATGACCAACTGAAAAAAATTAAAAGAGAACAAAAATCTATTCTAGGAAAGAGCAATATTCACATTTCATTTTCTGGATTAAATGATATTGAAAACGAGACATTACTTGAATTAATTCCCATTCAAACAAAATACACAACACGACAATCTCTTTATTTTGATAGATTTCGTTTATCTGCAGACCAAGAAGTAAAATTCAATACAAAATTCTCTAAATTTTTGATGGATTTAATTGAATCTGTTAAAACACCAGATATTGAATATTTATACGATTTTTTAATAAGAAAGTATTTTATCCACAAATTTAATCCTAAAGAAACTGTTTTTGTGGTTTTGTTGCACCCTGTGTACTACAACCAACTTATTAGCATAGATAAATACGCTAATCTACAA…
orf00070	scaffold1|size448871	-	101538	102659	ATGACACAAGGCAGAGTAGGAATAATTGGTATCGAATATCAACTTCCAAAATTTGTTTTAAAACAAGAAGAAATATCGGATGCTTTAGAAATTGATATTGACAAGCTTAAAATAGGACTTGGTTTAGAAGAGTTTAGTGTACCAGATTTAAATGAAGACTGTGTCAGTTTGGCTATGTCAGCAGTATCCAAATTAATAAAAAAAATGAATATAAACAAAGAAGATGTTGGTAAAATTGAAGTGGGTTCAGAAAGTAATTTTGATACTTCAAAATCAATTAAATCGTATCTTTTAGATTTATTTCCTGATAATACATCTATTTCAGGATGTGATAATGTTCATGCTTGTTATGGTGGCACTAATGCACTTTTAAATTCACTAGCATGGCTTGAGTCAAGT…
orf00071	scaffold1|size448871	+	103639	104508	ATGAAGAAAGACCTTTTAGATTTTTTCGGCAATAACGGCAAAGAAGGAAATTTTAGAGATGCAATTGATAGAGAGCTTATATTAGCCAATAAAGACCATGAACAAAGCTTTGATAAAATTTGTAAATCGCACGCTGAACGTACAAAAGAAAACATAGATTCTATATTAGATATAGATGAGAAAGATTGCCATGCAACATGTACAATTTGTAATCTCGATAAAACTTTACGAAATGGTTGGGATGATGTTTTAAAGGCTGAATTTATTCAAATGTATTACAAAAACATAATATCGTTTTTACACGATAACGCTTTTTTCCCTCAAACTTCAGATATATTTAGATTTTCATTTTATTTTCCAATAGAAGAAACTAAAGTAGTTATTCTTGGACAAGATCCG…
orf00072	scaffold1|size448871	+	104622	105428	ATGACCGAGAACATCAAAATCTATTTTCCTTTTTTTTCTGCTTGTTTTTTTATCTCAACATTCACAAAATTATTTACAAAGAAAGATAAATTTCTAATTCCCAATAAGAACGACAATAAAAAAACAATACTGCTGGATCCTTCCGATATACTTTTAGAAGAAAGATTTGATCTCCCTTCTTTTGATTGGTTTTTTCGTAAGAAAAAATATGTAGAAGAGTTTCTTTTTAATACAGCTTTAATTTATGAAATAATTTTTATAACTGATAATTCCTTACTTAATAAAAAAATAATGAAAGAGGTAGATCCTTATGGTTGTGCTTCTTATAACATTTATTGTGAAAATAAAAAAGATTTAACAAAGGAAAATATAAATAGAGATGTTAAATCTCTTTTGATT…
orf00073	scaffold1|size448871	+	105511	106209	ATGAAAATAGAAAATTCTACAATTTGTATAACAGGTGGTAATAAAGGCTTAGGTGCTGAATTGGTAAAACAAATGTTAAATAAATCTTTAAAGATTCATATTTTTGATAGGTCAGAACAAATATTGCATCACGAGAAAATAATCTATCATAAAATGGATCTTTATAAACAAAAACCAAGAAATTTACCGTTTTTTGATATTGTCATTTCTAATTTAGGAAAAAATATTGGTCCTAAAAATTTTGATGAAATTAATGAAGAAGAAATCGATGAAATGATTGAAATTAATTTAAAACTCCACATTTGGCTTTTTAAAAATGTTAAGTTTACTAAATTTGTTTTTATTTCATCAATACTTTCATTTATTGGTTTAGAAAAATACTCTTTATATTGTGCTAGT…
orf00074	scaffold1|size448871	-	106247	107215	ATGGTTGATAAGAAAAACATTAAGTGTATCAGAAAAACTTCAGTTGGTCCGTTTTGGGAGAATTATTTAGTGTATGTAGACACATATGGAGAGGATTCTAAGCTTAGTCAATTGAGAATAATGAAAAAAACCAGTATCATAAAATTTGAAGAAGAAAAATTGGTACAATACGAATATTTTACTCGAAGTACTTTAAGACATCCTAATTTAGTTAATATTTACCATTCATTTCAAGATTATGATCATTTATATTATATTTCTGAATATGCTGGCACTAGTCTTGTTTCCTTTTTAAAAATAAGAGGAATGTTAACTAAGAGAGAAGCCATGTTTTATATTGCTGAAATAATTTCAGCTGTACAATATTTACACGATAAAGGACACAGTTTTGGATTTGTA…
orf00075	scaffold1|size448871	-	107459	108163	ATGTCTAATAACGAACTCTATTACAAGGTTTTTAATTCTGATGGTAAAATTTTACAAGTAGAATACGGTCTTGAAGCCGTAAATAATTCATTACCTATAGTCATTTTAAAAAATAAAAATACCATTGTCTGTGCTGCTAAAAAAGGGATTACTGGTAAATTAGATGATGAAATTCATTCTTGTATCTCTCAAATTTACGATAATTTATATTCAGCATTCACAGGATTTCCAGCAGATATTAATTACATAAATATGGTTAGTTTAAATATTGCTTCTTCTCAATCTTATAAATTTGGGTTTCCTATTACTCCGGATATAATGGCTAGAGATGTAGCAGATAAAATGCAAAAACTTTTACAATCAACTGGTGAACGATCTCCTGCTTTTGGAGGAGCTTTC…
orf00076	scaffold1|size448871	+	109102	110835	ATGACAGAAAACGTTGATGTTGCAAATAATAACGAACAGAGAGACAACAGACAGTCAGGGGAGAAGGATAACCAATCAGATATGAATACTCTCCCCACTGAAGATCAAATAGAACTCGAAGCAAACAGTAAAATAATTAGATTAGCAAGACCAGAGTACAGGATGTTTGGTCATCTTGCTGGTATGTTTTCCATCATTTCACTCCTTTATTCTATGGGGAGAATCATTAAAGACGCAGCTGTTTTGAGTAAACAACATCAATCTTCTATTTTCGGATTGAAGATTCTTATTTTATTTTTATCTGTTTTTGTGATGGGTTTTATTCAAAAAGGGCTAATGAAACATCCACTCACCAAAATTTTTACAGTTATTCTTTTTATTTTTGCGTTTATTTTTTTG…
orf00077	scaffold1|size448871	-	111172	112890	ATGAAAATTGAAGAAGGAACAGTAGAAGCAATTTATAACACTCAGAAAAATAATCCACTTTTCGATAAGCCCGTTCTCCAAATCGTTTCTTTACAAAAAATTGGATCTAATGGTGGAGAAAAGTTTAGATACAGGGCTAATCTTTCAGATGGTAAATTTTATATTCGTTCAGTTTTTTCCAGTGACTTGACTTCTCATTTTGATAAAGGTTTGGTTTCAAAATACAGTTTAATACGATTTGATAGATTCTGTCTACGGACTTTAAAAGAAAATAATTATCTTTACATACAAGAAATCAAAGAATATGAAAGATGTAATGTAGAAATAGGACATCCTGTTAATATTGAGACAGGAAAAGCTTCTTTAAATGAACCCGGTAAGTCGGAATATTCTGATAAT…
orf00078	scaffold1|size448871	-	113061	114596	ATGAACCAACTATTTATTGAAACAGAACAAATTCAAGATCCAAGAGAAGGTAAATTACAGATTATTTCCAATATTGATGCTTGTAATAAAATTTCTGAGATAATGGAAGATACTTTAGGGCCTTTTGGTCTAGATAAATTATTTGCAGATGATATGACAATTACAAACGATGGTAGTACAATAATGAAAAAATTAAAAATCTCTCATCCTGTTGGTCACATTTTAGTAAAAATTTCTGAATCTCAAGATAATGAAATTGGAGATGGTACTACTAGTGTTGTGATCCTTACTTGTTCTATTTTAAATTCACTTAAACAGGTTATTAAAGAAAATATTGAGATTGAATTAATTTATGACACACTTTTAAAACTTAAAAAATTGTGTTTAAATAAATTAGAA…
orf00079	scaffold1|size448871	+	115007	117820	ATGAACTCGGAATTAAGAGAAATTTTTAAGAACACTTTGGATTCAGATGAGACAGTCAGAAAAAGATCAGAAGAACGCTTAGCCATTCTTCAAAGAGATCCAAATGCTTTATTACAATTACCAATGACACTTATGAAAGATACGGATTTAATTATTAAAAATACATCCTCTTTATTTTTCAAAAATGCGGTTATTTCAGAGTGGAGTAGTCCTTATTTCGAGCAATCAAGATTTTTTATAATTAATAATTTGGTTAATTACTTTCGAGAAGCTGATGGTGTGAGTTTAGTGGCTTATAATAATATTTTAATTCATATTTATAACGTAGAGAAAATGAAAGTAATTGAATCTTTTTTAAAGAATGTTATTCCTGGTCTCAAATCTTCAAATCAACAAGAT…
orf00080	scaffold1|size448871	+	117971	118414	ATGAAAGAAATTTTTAATCAAAGTATCAACCAAAAAATAAAACGATCTACTTTGTTCAAAAAAATTCGCAATGTTGTTTTTGATAAAATTTTGGAAAATTTAGAACAATTAGAAGAAATTGGATTTATGGTCAATGGTACACCGCATGATTGTATTGTTTATGTGCATAAAATCCATGAATTAGGAATTAAAAATGAAAAAATTAAACAAGTTATTGATTTGACCGAAAATTTATATGCAAAATTTGTTTTACTTTTATATTTAAGACTATCAAAAGATTTTAAAGATCATTTGGCTTTTATAAACTCATTTTTACGAATTTACAAAAAACTTAAAGTTAAAAATGAACAAAATGAAATTTATTTTGAGTATTTTGATGTTTTGGTTGATGGACTTTTA…
orf00081	scaffold1|size448871	+	118799	119923	ATGAAAGACAAATACAACAATTTTAAAAACCTGTTAAGTAATTTACTTGTACATTTAGGAATTGATAACAAATGCATTCTAAAAGAAAATAGTATTCTAATTGATTTAAACCAATTGTATTCTAAAATGGACTACTTTATAAATTTTAATGATTCACAATGTTTTATTTTTAAAGGTGATTTTACTTATTTAATTCAAAATGTAAAACATTTACTTAAAAATTCGGATGTATCTTTTGCTAGTTTAACTTACGATAAACATCTTTTAATTTCTCAGTTAGTAGATCAAATTTTAAATTCAATTAATGTACAGGAAATGGTTAGGTCTTGGACTATGAGAATTTCCAAAGAATTTTGTGAAATTTACGAAGAGCATAACGTGAGAAATATTTTAAATTTT…
orf00082	scaffold1|size448871	+	120239	120682	ATGAAAGAAATTTTTAATCAAAGTATCAACCAAAAAATAAAACGATCTACTTTGTTCAAAAAAATTCGCAATGTTGTTTTTGATAAAATTTTGGAAAATTTAGAACAATTAGAAGAAATTGGATTTATGGTCAATGGTACACCGCATGATTGTATTGTTTATGTGCATAAAATCCATGAATTAGGAATTAAAAATGAAAAAATTAAACAAGTTATTGATTTGACCGAAAATTTATATGCAAAATTTGTTTTACTTTTATATTTAAGACTATCAAAAGATTTTAAAGATCATTTGGCTTTTATAAACTCATTTTTACGAATTTACAAAAAACTTAAAGTTAAAAATGAACAAAATGAAATTTATTTTGAGTATTTTGATGTTTTGGTTGATGGACTTTTA…
orf00083	scaffold1|size448871	+	121067	131386	ATGAAAGACAAATACAACAATTTTAAAAACCTGTTAAGTAATTTACTTGTACATTTAGGAATTGATAACAAATGCATTCTAAAAGAAAATAGTATTCTAATTGATTTAAACCAATTGTATTCTAAAATGGACTACTTTATAAATTTTAATGATTCACAATGTTTTATTTTTAAAGGTGATTTTACTTATTTAATTCAAAATGTAAAACATTTACTTAAAAATTCGGATGTATCTTTTGCTAGTTTAACTTACGATAAACATCTTTTAATTTCTCAGTTAGTAGATCAAATTTTAAATTCAATTAATGTACAGGAAATGGTTAGGTCTTGGACTATGAGAATTTCCAAAGAATTTTGTGAAATTTACGAAGAGCATAACGTGAGAAATATTTTAAATTTT…
orf00084	scaffold1|size448871	-	132514	134556	ATGAATGAAGCGAAAATTTTATTAAGAGAAAATGAAAATGCAGTATTACTAGTTTGTGATTTTTATGAAACAAAACAAATACCAGTAGAGATGACTACAGAGAAGAACAATCTCTCTTTATTCCCAGTAGCCAATATTCCTTTAATTGAATACATTCTCTCATCTCTCCTTAAACAAAATTTAAAAAATATTATTATCACAGGGAAATGCATAGAAAGAGTTAAGGAAGTTGTCCAAGGCATGAACATTTTTAATTGCATGAATATTATTTTTATGGAAATAGAAGGGAAAAATTTAGGAGATGTTCTACGAATTATGAAAGATAATGATTTAGATGTTAAAGATTTATTAATAATGTATGCTAATCATTATACGAATTACGATTTAAATTCAATTTTT…
orf00085	scaffold1|size448871	+	135235	136323	ATGGACATCCAAGTTGGTTACAAACTTTTTATAAAAAAAAAATCTGAAAAACAACGTGCTGAAATTATTGGAATGAGATCTACTCCTAAGGGTATGGAATACTACGTTCATTACATTGATTTAAATAGACGACTAGATGAATGGGTCTCTTATGATCTTCTCGATTTGGATGATCCAACTCAAATTGAAATTCCAAAAAAGAAAAAGAAGATTGAAGATACGAAACTCGTAAAGAAAACCACGGACAACCCGGAAGAAGAAATTAAAATTAAAACACGAGAAGAGGAATACAAAATCAAAAATATAAAAAATTTAGTATTTGGGGATTATTTGGTAGAGCCTTGGTATTTCTCTCCTTATCCTAAGGAAATTGCCGAATCTGAGACCGTTTATATTTGT…
orf00086	scaffold1|size448871	-	136696	138024	ATGACTAATATCAACGGATTAATTGATCGATCACAAATCAAAAACACCAAGAAAGATATTGTTAACAAACACGATAAAAAGGCAGCAAACTCTAGAAAAATAATTTATACATCAGAAAAAAATCTTAGTAAATCAACAGGTTACCTTGAGTGCAAGGAGTTTAATTTAAAAATAAAGGACCTAATAAATTTCTACGATTCGATGTCAAAAAGAAATTATAGCCCTGTAGAAAGTGCATTACGCTTAATTAAAAGAAAAAATGAAGTAATGGAAACAATCAAACCTTCACAACTTGAAAGTTTATTTTTTGAAATCTCTATTCCTTTAAGCAAACAGTTTAAGAACAATGATGAGGAGACCAAAAAAACAGAACCTGACTTCCTCGATCTTTATTCTTCT…
orf00087	scaffold1|size448871	+	140842	142128	ATGATTTTCGTTTTTTCATCTCTTATTTCATCTTTTCCAAATCATGTTGAAGATCAAATATTGACCAGGTTTATCTTAGAATTAAATAATGAAAAAAATTTACAAAAATGGTTGGAATTTAATAAAATAAAAAAATTGTGCTCAGATGATTTATTCAAACGAATAATAAATAGAATAAAAGATGTTCTGTTGATCATTAATGACGAGAAATATATTGAAATCAAGTACTTTATAGTAAAAAGCCATATTTATAGTTTACAATTATCTTGTCCATATTTTGTGTCAGAGATCGTTATAGAAATCGTTTTTGCCATTATTCAAGTTAATAATATACAGAACAAATCAAACTCAAAGGCATATGATTTAAGTAATTATAATTATGATGTTTTATTCGATCTT…
orf00088	scaffold1|size448871	-	142543	142821	ATGAAAGAACATGAGGATTTTGTGCTTTTTATAGACTCGATTACTATAATTGGAGATAAAAGAGATGGGTCAACTACAGTTTTATCACTTCTTAATGAACTGGTTATTTTAAATAAAGCAACGATAATTTTATCAAATCATTATCAGTATTATAAAGATTCACATAAATCTTGTTTTCATCCTCGATTAGGAAAAACATTTGGAAAGCTTATGACAACACGTGTTTTTTTTCAGTATAAAAGAAATAAACTATTCTATGAAGTTGTAGATCAACTATAA
orf00089	scaffold1|size448871	-	143427	143912	ATGAAAATAGACACTTCAATAATAAAACCGAACTCAATTATAGAACTTTGTGTAATCCCAGACGTTCAAGTACATCTTATTATGAAAGAAATAAGTCAAATGTATGAAAATAATTTCTTTTTTGATACTATTGGCAATCTTAAATTCGTCGTAGATAATGTAATTGAAATTTACAGTATAAGAAAACTCATAAAAGAACTAAAGAAAATGAAAGAACATGAGGATTTTGTGCTTTTTATAGACTCGATTACTATAATTGGAGATAAAAGAGATGGATCAACTACAGTTTTATCACTTCTTAATGAACTGGTTATTTTAAATAAAGCAACGATAATTTTATCGAATCATTATCAGTATTATAAAGATTCACACAAAACCTGTTTTCATCCTCGATTAGGA…
orf00090	scaffold1|size448871	-	144003	144446	ATGATCCAAAAAACAAAGAAGACCAGAAGATTAAGAGGTCACGTCTCACATGGACACGGTCGTGTAGGAAAACACAGAAAACATCCTGGAGGTAGAGGTGCTTGTGGTGCTTCTACCCATATGAAGACTTGGTTTCAGAAATATCATCCTGATTACTTAGGAACTAAAGGACAGAGATTTTACCACATTAGAAAGAATACTAGTTGGGCTAAGCCTATTTCTGCTTCTAGATTGTGGTCATTAATCCCAAAAGAGACCAGATATAATTTATTAAGTAATACTGATGATGTACCAGTTATTAATTGCAGAGATTTTGGATATCATGTTGTTCAGGATGGCAAACTTTCTCTCGAAAGGCCTGTGGTTGTTAAAGCAAGAGGTTTTACAGAAGGAGCTAAG…
orf00091	scaffold1|size448871	+	144518	145171	ATGCCTTCTAAACTTCTTTTTTATGATAAATTACGTAAAAACAATGTATTTCAATTCCAAAATCATCCTATTGTTTACCATTTTTTAATTCATAAATATTTTTTTTTTCAATTATTCCCTATGAGAGATCTAAGAGCAGACGAAGAAAACAAAGTTATGAGCAAACTTAAATTTTTTATAGGAGACAACATCAAAGAAATTGTTAATAAAGATAGAAATTTATTTTTACATAAGAGAAGAGTTCTTTTAATGAATAAAAATGTAGCAAAAGCTGTTTCACCAATAGGAATAAAATCCTTGGTTTTCGCGGGTACAATCATTGGAAAATTTACAAAAAATGACAATTTTAAACTAAAAATTTCAAGTTTAAATCTCCTTGCTCCTTTTGCAATTTACAAA…
orf00092	scaffold1|size448871	+	145270	146526	ATGCATAAACAAAACAATATCACTTCACCATCCATTAATTTTTTAAATTTTAATAAAGAAGAAGAGAGTTTAAGGATCAGTTTAGAAAAAGACAATTCAAATGTAGGTTTAGATCATTTATTTCCAGACGGAACTCTTCCTATTCATTATGCTTGTCTTTATAATTCAGTCAAATTCTTTACTAATCCTAGTTTACCTTATTCACAAATTAATGTCCCAGGTGGTGTTTATGGTTCTACTCCAATTATGTTTACTATTTATAATTCGAGTTATAAAGCTTTATTATTCCTTCTTTTGAATGGAGCAGATACTTCTCTCCAAAATGCAAAGTCATCTGATGTATTAAGTTTGTGTGTACGATTTGATGACGTACTAGGAATGATTTTAATATTAAGTTTT…
orf00093	scaffold1|size448871	-	146599	148050	ATGTCATCGTTGGAAGAAGAAGCCAGTAAAGTAAGAGACCGCTTTAATTTTTTAGTAAAACAATATAAAAAATACGAAAAGAAAAAAATTTCAGGGAGTGATGCTTTTGTCGTAGAAAGGGAAGAGATTAAGAAAATGTTAAGTTTATTTTTTAAGGAGTACGGTGGTTTTATAAGGACAAGAAAGAATTCTTTTGGTACTTTTGATTATGATAGTTATCTCCTTCATCTCCGTAAAGAAGAAGGCCATTACGCAAAACCAAATCCAGTTGTTGATAATTATGGAGAACTGTATTCTCAAGATCGAGAAAGACAATTTATTCCTCAAGATGATTTTATAAGATCAAATAGGATTGAATATAAAAGGCCTTATCCTTTAGATTATCCTATGAGACATCAT…
orf00094	scaffold1|size448871	-	149394	151685	ATGGAAGTCAAGAGAATTAGAAAGAATATTGTCTTAGATATTAAATCTATAGAAAGTTGGATTAAAAATACTCTAGAAGAAATGAACTTAACTGGTGTAGATTTAAATTACTTAATTGATAAAATTGAAAGTGGTTGGTGTTGTACTATGAGTTTAAAAGAAGCCATTGATTATGTTTCAGAAACAGCTGGGTCTATGATGACTATTCATCCTCATTACGGGAAAGTGGCTTCTCGAATTTTAATTGATTACCTTCATCAAACAACTTTTGATACTTTTTCTGAAAAAATCGAGTATATTCAAAAAAATAGAAAAATTATTGATGGAGATCTGTTTAAAATTATCACTTTAAATAAAGAAAAGATAGATTCTATCATAGATTACTCTAGAGATTATTAT…
orf00095	scaffold1|size448871	+	152411	153538	ATGACCAAATCTCACCATGACAAAATCGACATTTTTTTTCTTTTAAATCAAAAACAAATCTTAACTAAAAATGAATTTAACGATATCCTTCCCCTTCAAAATTACGAGGAATATCAATTAAGTTTTTATAAAAGAAAACTCTCTGATTTCTTTTTAAAAAATTATAATTTTGATTGGTTTTACTCGACTTACGTAGAGAAAGTAAGGATTATCAAATACAATCATTTCAATATTAATGGAGACTACATGGTAATTCATAATGTATCTAATTATCATACAGAATCTTCTTTAAGAGATGTATTAAGTAATTTAGAAGGTTTTGTAGATCTTTATCTCTTTAGACCCGATCCTTTTAAATCTTTTAGAAGAGATTGTTATGTAAAAATGGAGAATGTTGAA…
orf00096	scaffold1|size448871	-	155026	156342	ATGTTCAATAAAATTCTAAAATCTATAGAATCCAGGGTCGAAGCTTTATGCAAATCGAACTTGAATGCTAAAAATTTAATTAGAGCAATAAATGAATATGCCATCTCTCAGATAAACTACTACATAGGTATAATCGAAATTGAGCCTGACCAATATAAACTAATAGATAGCGCTATACGTCGTATTTTAATAAAACATCATGTACACCAACAACCCTCGTGTAAAGAAAGACTGTACTTACCTAGAGATGAACTTGGAAGAGGCCTGTGCAGTGTCGAGCATAAGAGCGAAAGAATGCTCTTACAATTAGTTAAAGCGCTCGAATCAAACCAAGAATTAATATTAAGGAGAAAAGCAATTTTAAAGACTGAAAAGGATAGAAATACACATCTCTCCAAA…
orf00097	scaffold1|size448871	-	156921	157952	ATGGGTAAAAAAGAAAAACAAGAGACTGAAAACAAAAAAATTGAAAAAACAACTACAGCAGTCTCTAACGGGGAAACAAACCCACAGGATGAGGAAGATAGAATAAGTAATAGCGGAGGAACTGGTGCTTCGGAAACTCTGGCTTCTTTGGAAGCTATTCTGAGGGAAGTGCAGGCTTCTCAAAGAGAGTGGCCACAAGAAGCTCTCAGCGCTATTCTAAGCAGATGGAAACAGATGCCTAGAGGTGGCTGGCCTAAGACAATCTCCTTTTTCTGTGATAAGTTTCACACAAAGATCTCAGAAATAATGTTTAAGAAAAGAGCTAAAGAAATTTTAAAGACTGAAGCAGGAAAATCTACAGGAGTCAGAAATTTTTGCCAAGAAGACGGAAGGAAAAGA…
orf00098	scaffold1|size448871	-	158470	159810	ATGACTAAAAGAGTAGAAGTTTTCGTACGTATAAGATCAGGACTAGATCCAACACAAGAAGTTTGGAGAGCAGAAGATTCTAAACTTTACTGTGTGGATCGAAGAGAAGAAACTTGTTTTGAAGGATATGAAGGTGTATTTCATTTAGAAAATAATACAGAAATTTATAAAAAATCAATAAAAAATGTAGTAGATAAATTTTTGAATGAAGAGAATGGGACTGTATTTGCTTATGGACAAACTGGATCTGGTAAAACTTATACAATACTTGGTGAAGTAAATAACATTGGGATTATGCACCTTTGTTTAGAAGACATTTTAAAAAGAGAATCTGTTTTTGTGAGTTATTTAGAGGTTTATAATGAAAAGATTTATGATTTAAATACTAAAAATGAACTT…
orf00099	scaffold1|size448871	+	160528	161550	ATGAACATCGAAAAAGAGAGAGAAAAGAGAGATCTTTTGGTTCAAAATTACTTAAGATTGTCAAAAGACCTTGACTCATTAATTAAAACCAATCTTAACATTATTTCTAGCACATTACGATCTAATTTTGTTAATAAAATTGAAGATTGGCCTAGAAAAGTTGTATTGTTAAGAGTTCGTGATTGGATTTGTCAAATAAAAAACCAAGTTTATGAATTGGTGTCAAAAAAATTATTTAAAGATCAAAATTTATTAAATTTTAAGGAAAGCCTTAGTTTTAAATATCCTTGTAATCTTATTTCTTCAAAACCGTTTTCAGATTGTTCTCATAAAAGTAAAAGATTAAATTTAAAAGAAATTGATGATGAATCTTTGACTAACCTTTTAAAAACTGAATTT…
orf00100	scaffold1|size448871	+	161819	163693	ATGGATATTTTCTTAAAAGACATCTCTTGCCTTTCAAAACTCAAAGAAGATGAAATAACTTGGTCCAAGACAGATTCTTTATTGCTCAAAATATCTGATTCTCTTAATAACTCAGAAGATATTCACAAAATCTTTATTCCTTTGAAAGATTTACTTTTAAAATCCATTTTAAGTGATAGATCCAAACTTTCTGGTACAGCCCTGAACCTTCTCAATAAAATCACTGAAATTTCAAAGGGAGACATCCCGTGCATAAACGAAATCCTTTCAGTTTTATTTAAAATTTGTGGGAGAAGTAATAGAGTAGTAAGTAAAAGGGGACAAGATGGAGTAGTAAAATTGTGTAAATTTATAGAATTAGGTCCATATTTAAAGGTAATTAATGAACTTGTATCTTCC…
orf00101	scaffold1|size448871	+	164027	165625	ATGGATACAAATTTCTCAAATTTTTTTTCTGGTTCCATTTTACAAAATTTAAATCGTCTCGGGTTTACTAAAATGACCCAAATCCAACAAAAATCTATTCCTGTCCTTCTTTCTAAAAAAGATTTAGTAGTTAAATCCCACACTGGTTCTGGTAAAACTTTATGTTTTGTTTTACCGATTCTAAAAGAAATTTATATCAAGAATAGATTTACAGCTTTAATTATCACACCAACAAGAGAGTTAGCTTTACAAATCCATGAAATTTTAATTCAATTTCAAATCAAATCCTGTGTTTGTATAGGAGGAATCCAAAATGAAATAGATTTAAATTGTAATGTAATAGTAGGAACACCTGGGAGATTATATGAAGAAGTTAAGAGTAATACTGCTTTATTTAAA…
orf00102	scaffold1|size448871	-	165953	166312	ATGATTAAAATGTTTATTGATAAAAGCGTAAATATCAATCCAGAAATTCTTAAAATGAATAACTTTTTATTAAAAAAGTTTTTTAAAGGAGACAAACTTAAAGAAGCCCATAAAAATCAAATTTTAGATTTAGAAAATGAAGAAAAAATTGAATTAAGACGCCTTTTTTATAAAGTTTATTCTAATAATTTGGCTATTCCTAATACGGATTGTTATTTTTATCAAAATATGAATGTTTATCCTTCTAATTCATCAATAGACCCACAAGATGAATTTCTAGTTTTTGAATATTTATCACAAGGAAATAAAAAGGTTTTTATGAAGAATGTGACAATAATTGAAAAAGATTGGATTGTGTAA
orf00103	scaffold1|size448871	-	166822	169308	ATGTCCAAAAAGAAAGAAAAACTTTTGCAAAAATACATAGAAAAAAAGAAAAAACAATTAAAAAGAGATGAATTAATGGCCCAAATAGCACAAATTGACAAAGAAAATATGAAGAGAGTAAAATGTGAAAATAAAAAAGAAAAAATTGTTAAGAAGAGAGAAGTTTATGAAAAAAGTTTAGATGACTTGATTTATCTTGAATCTATAAACAATGAGAATGGTGATTTGGGTAAGAATGGAGATAATGATGATAGTATTAGTGATATTAATGAGGATATGGATAACAATAATGACTATAATAATAATGACTATAATAAGGATGACTTTAACAGTGAAGAATATGAAAAGAGTTGCAATGAAGATATAGATGTTAATAAAATTCATTATAATAATGAAATT…
orf00104	scaffold1|size448871	-	172319	173902	ATGTCCAAAAAGAAAGAAAAACTTTTGCAAAAATACATAGAAAAAAAGAAAAAACAATTAAAAAGAGATGAATTAATGGCCCAAATAGCACAAATTGACAAAGAAAATATGAAGAGAGTAAAATGTGAAAATAAAAAAGAAAAAATTGTTAAGAAGAGAGAAGTTTATGAAAAAAGTTTAGATGACTTGATTTATCTTGAATCTATAAACAATGAGAATGGTGATTTGGGTAAGAATGGAGATAATGATGATAGTATTAGTGATATTAATGAGGATATGGATAACAATAATGACTATAATAAGGATGATTATAACAGTGATGACTTTAACAGTGAAGAATATGACAAGAGTTGCAATGAAGATATAGATGTTAATAAAATTCATTATAATAATGAAATT…
orf00105	scaffold1|size448871	-	180125	181060	ATGTGTACATTAAAAAATGATATATGTAACTTTATAAAACAAAAGTCTTCAGAAACGGTCGTTAAATTCTATATCAAAAGAATAAATTGTATTACGAATGCATTTAATCTTCTTAAAAATGATGATATGATGTTTAGCGAATCACAACAATGTTCGAACTTCATGGAAGCAAATATCTTAGAAGTCTTATTTCATTTGTGCCAAAATTCTATACAAAAATATTGTTTTGGCGAAAAAACATGTGAGGATTTTATAAAAATGTTTGAAATTGAACATTCAGAATCTTTAGAAAAGTTTTCTAATTATTTTAGCATTAAATCGTCCAAAAATTATGGAAAATATTGCTTCTATATTGAAATTTTAAAGTTGTACAAATATATCGACAAAATACCAGAGTTT…
orf00106	scaffold1|size448871	-	181072	181650	ATGATTCTTGCGATGTTTTTTTGTTTTAATATCACGAACGCTGGAGAAAGAAGCTCTTTTGGGGAATATGCAAAAAATGATTCATTAAATTGTGAACTTGATCAATTTTTAAATGACACTTATGACACCATCACAACGCCTGCGAACAACTTTTGTTACGGCTTTTACTCAACTTATTTTAGTACGTCAGAGTTATCTGATGGAAATAATATTTATAATAATTTTGAACATACGGATACTTCACAAAAACTAATTCTAGACTTTGAAAATACACAGGAAAACCCAGCTGTGGAAAAAAACGAAAAAACAGCGAATGGCTGTATTACTAATCTTCCTGATTATATAAACACCTATGAATCTTCCCATAATATGCATACTTTTGAATCGAAAGAATTAAAT…
orf00107	scaffold1|size448871	-	182372	183724	ATGAAAATTTCCTTAATTGTTTTTTTATCAGAAATCGTTTGTTCTACAAACGAACAATTTAGTGTTGAAGTTGTATCAGTTTTGGTGAGCAATCTTTGGGGAAAAAATCGAAATCTAACAAAGAACGGATTTTTAAACGAGTTAAAAATTGCATTCAACGAAAATAAAGATTATGTCTATGGACACAAATATTGTCCATCTACCAGTCATTATTACAATGGAAACTTTTATATACCACTTTGTAGTCACATAACTCGATATCTCTATTCTAAGAAGACGAAAAGCGATGAACCTTGTGTTTTGAAATTTTTATTTACGTACAGCAATCTTCAATTTCGAAATCAAAATGAATTTAAGGTATATACCGGCAAGAAGCAAGTCTTTAGAAATTATAAAAAA…
orf00108	scaffold1|size448871	-	183997	185457	ATGAATTTGATTGTATTTCTTTTTAGTTTTATTTTTTGTTGTTTAGATAATGTTATTCAAGTTAAAAAAATATGTTTTTTAGAAAACAACTATTGGTGCGAAGATCAAAATACGAAAGATGACTTTTTAATAAGTGTAAATATTACCTTAAAAACGAAAAATGAGCTTATTTATGAAAACTACACCAAGAATATGTGTTATTATGATAAAAACAACAAATTATACTATGCAATTTTGCCTGAGTCTATAGTAAATGAAATTAATTCGATGGGATTTGGTAAAAAATATATGAAATTTTGTTTTACTTTTGGACGTGATAGAAATGAAATAAAATTAAAAAATAAAGGTAAAATTGTTCAGTGTAATGGAAAAATGAATGTGAAAGGTGTAGAGTTATTT…
orf00109	scaffold1|size448871	+	187061	187393	ATGAACATAGAATTTTGTTCAGAGTGCAATAATATTTTGTATCCTAAAGAAGATAACACAGAAGCACAATTAACATTAATTTGTAAGACTTGTGACCACATTCAAGAAGCAAGTACCAACAGGATTGCTTCATTTCATTATAAAACCAGACCAACTGGATTTAAAACTTATGCTAAGGAGTTGGCTAAAGACCCCACACTTCCTAAGATAAACCAAATCTGTTCTAATTGTGAAAATAATGTTGTAGTTTATTTCCAGAACAGAGATAATGAAGAAGAAATTGCTTTTGATCTTGTTTATATTTGTGTAAGTTGTTATCATTATTGGAGTTGA
orf00110	scaffold1|size448871	+	187498	188100	ATGGAAAATAAATCATTTCTACTTAAAAGACTAGAAAAGGCTTTAATCTTAAGAGAATCCCTTAATAAAACACTAGATCAAATTAAAGAAGAATTTATAAACACAGAAAGTCACATAAGAACTTTACTTCCCCTTTTGTATAAAAGTAAACCGGGTTTACAATTAAACAAACAAAACACTTTCCCCTTTGTCCCATCTACTCACATCACGGACTTTCCTTTCTTTGCTAGGAATTCAAAATACATTTTGGCTTTATACAACACCGGTATTCCAATGAAATGTATTGTTCCTAATCCACTTCCTCTTGTCATATACACTAATGGTTTTCATAGTAAAAGAATGTATTACAAACATAAGTATCATAAAGAAAAAGATGATAATTATATTTTTTATACTTGT…
orf00111	scaffold1|size448871	+	188358	190286	ATGGAAGCTTGTGAAAAAATTAAAATTAAGCCACTTGGTGCTGGTTGTGAAGTAGGACGATCTTGTGTGGTTCTTACTTATGGAAATAAAAACATTATGTTGGATTGTGGTATTCATCCTGCATACACAGGCACTGCTTCTCTTCCTTTTTTGGATTTAGTGGATTTATCTAAAATTGATGCCGTTTTTATTACTCATTTTCATCTTGACCATGCGGCTGCTTTGCCTTTTTTAACTGAAAAAACGGATTTTAATGGGAAAGTTTACATGACACATCCAACAAAAGCCATTCTTAGATGGTTACTAGATGACTATATTAGAATAATAAATGCGTCTTCTGATACGGATTTTTATTCTGAAAAAGATTTAAGCAATTGTTATAATAAAATTATTTCTGTA…
orf00112	scaffold1|size448871	-	190322	190987	ATGGACGGACTTTCAAATGAAAAAAAGATTAATAGGAGGAGGACAAGGAATAGAACTCAGGTAATACACTTCGATCTTTCAGAATTAGAGACTTTAAGAGAAGCATCTACTCCTGAAATTCCTTCTACACCTAATCTGGCACAATTATCTTTAAATTCATTTTTATCAAATAATTATGCGCATGAAAATGAAGAAGAAAGCCAAGGAATTAAAAGCAAAAGGAGTGTAAATTTAAACAGGGAAATAGTTGTACAAAACATAAATCAAGAGAGTGATGATAGAAAAGTTGGACCAATAAGAAATATAGGCCAGGTTGTAAACTCACAAGAAGTAAGTAATCCAAAACAAAACATCAATAATATTACAATTCGTGATCAAATGATAAATAACCGGCCAATC…
orf00113	scaffold1|size448871	-	191139	192995	ATGCAAATAAACAAAAGAGTAATATCATCAGATGAAGATAAAAACGTTTTGTATAATATAATATATCAGGATGACATCTGGGCAACACCAGATGGGTCTGAAACTCTTCTTGATCTCTTCTTGAATACCAGTAATTCGTATCCTAATAATAATTATTTTGGAACAATTATAAAAAACAAATTAATTTGGCAAACATACGAAGAAATACAAGAAAAAGTTAAGATAATCTCTGTTTTCTTTAATAAATTTACAGAAAAAAAGGATATAATTGGAATATTTAGTGTAAATCGATATGAATGGTTAGTATCTGAGTACGGGAGTTACATGTCGGGTTGTATAAATTGTCCTTTGTATTCGACTTATGGACCAGATGCAATTTCTTTGGTTTTGAATGAGACA…
orf00114	scaffold1|size448871	-	193508	194308	ATGATCTCCTCTGAAAAAATTATTTTCAAACTTTTAGATCATAAAAATCTTAGAGGCGGCCTTCTTTTGGAAAAAATAGCCAAAGTTTTAGATCTCCAATATTTTTTTGATGAAATTACTAAAATCCATACACTCGCAGGGACAAATTTCGTAATTGATTTTCAGGATGGGATTTTTAAACTTGTTTTTGTAAATGAAACGTATTTTTTAAATTTTAAATACGTTGAACATTTTTTAAATGAATTTTTTTCAAAAGGAGATCGATTTTCATTTTATAATTTTTTAAAATATTTTTCACTTTACGATAAACCAAAAGTAAAGAAACAAAAGAAAGTAAATACTATTTCTAATTATATTTGTGGTTGTATTAAGACTTATAATTATTGCGAAATTACTTCT…
orf00115	scaffold1|size448871	+	194446	194931	ATGGCATCTGGGAACAAAAACAGGAGAATTTTAACAGAAATGAATACAATGCAAACAGAGCCACCACCAGGATGTAGTGCAGGCCCTGTAAACCCTGGAGAAATGGACAAATGGGTTGCCATCATAACTGGTCCTCCTGATTCACCTTATCAAGGAGGGATTTTTGAATTAGAGATTCTTTTTCCTCCAGACTACCCGTTTAAACCACCAAAAATCACATTTAAAACCAAAATTTTTCATTGCAACATTTACGAAAAACATTTATGTCTTGATATTTTAAAAAATCAATGGAGTCCAGCACTGACCATAGACAAAGTTCTTTTGTCAATTATAGCTCTATTACAAGATCCGAACCCAAAGGATCCTCTTAATAGAGAAGCAGCCAAGTTATTTGAAACC…
orf00116	scaffold1|size448871	+	195308	196417	ATGACAAAAAAACCAAGAGAAGAAATTTCATATAAAGAAATTTACGAAAACTTAGACGTAAAAGCAAAGCGTGAAATTAAACTTGTTCAGGACCATAAATCTTTTATTGATCAAGAAACAAATCTTAACTCCCCTCATTCTCTTATTTATTTAGATCAAAATAATTTTTCTCTTGAAGATGTCGATTATTGTTTGGATGAATACGATTTAAAAAATTTTGATTTTGAAAATGTTGATTTGGATGCTTTTGAATTTGCAATTGATCGCCTTGAAAAAGATTTTTATGAAAATTTAAAAAAAGAAATTAAAGAAAAATTTTTAAAATTAGAACCAGAAGACCATTGTGATATTTGTACTTTCGAAGAAATAGATGATAATTTAATTTTAATTTGTCAAGGG…
orf00117	scaffold1|size448871	+	196506	197516	ATGAGACAACCTTTAATCTCATTATTTCTTCTTTGGCTCACAATTTGTTTTAATTTTTTAATTGGTTCATTTTCCCCTTTCAAATTTTTATATTTTTTTTATCCGTTAAACATGGAAAATCTTAAGTTTAACGATGTATTAAAGTCTTATGAAGAGAAAGATTCCGAAACTAAATACGAAATTGTAGAGAAACCAGCTAATGAATTGGCTGTAATAAACAATGATGTAAAAAGAACTACTTTTTTATCTGTTAATAAGAAAGACAAAGCAAAAGTTAAAATGTTAAAACATTTAACTTATAATATTCTTAGTTCTATTCCTGTTAATTATGTTCAGGGAATGAGTGAGGTCTCTTCTGTATTTATTGTTTATTATTTTTCAAGTGATTATGACCAATTT…
orf00118	scaffold1|size448871	+	197733	198170	ATGAAAATTTCTGAAATTTTGGGAATAAAACACATAGATCTTAGTAAATTTATAAAAGAAAACCAACTTTATGAAAGTTATGATAAAGAATTTGATACACATATTTTTAATGAAAAAATTGTTAAAAAAGAATTAAAAAAGACATTATATCCTTTAAATTCATTTATAATTGACACTCACTCACCAGAATGCGTATCTTTTATTGATTTTGATCAAATTTATATTTTGAAAGTAGAAAATAGTGTTTTGTATTCGAGATTAAAAGAACGTGGTTACACTGATAAAAAAATAAAAGAAAATATTAATTGTGAAATATTTGGAATAACTGAAGAGACAGTTGAAGATTTGTTTGGGGAAGAATACGAATTAGTGGGCGAACTAGAAGGATGTATTTCGGAA…
orf00119	scaffold1|size448871	+	198437	200215	ATGATTTTTTATTTAACTACAATAACAGTTTTAATAATTTCACTATATTTAAGTGTGAGGTATTACCGTAAAAGAAGAGAAGAAAAGATGATAAAATCGTTTTTGAAACCATACGATCCAAATTGGAAAATAAAAAAGAGGTCAGAAATTATCGAAGACTTAAAAGAATATGAATTTGATGTTATAGTAATAGGAGGTGGTTGTACTGGTGTTGGTTGTGCTTTAGATGCAGCAACTCGTGGGTTAAAAGTCGGTTTAATAGAATCAGATGATTTTGGATCAGGGACCAGTTCAAAAAGTTCTAAATTACTACATGGAGGTGTTAGATATTTAGAAAAAGCTATTAATGATCTTGATTGTAATCAATTTAAATTTGTTTCTGATGCTTTGAATGAGAGA…
orf00120	scaffold1|size448871	-	200301	200654	ATGCTTAATTTAAGAGAAACAGGCGTAATCGTAATTTCAATTGGATTTTCTTTTTTTCTCTTAGGATTTGTTCTACTCTTTGACCGGGCCATTATGATTGGTGGCAATCTTCTTATATTTATCGGGATCGGTATCCTAGCTCGTGCACGTATCTTTGACCTTCTTCAACCTAATAAATTACAAGGAACTGCATTTTTGACAATCGGTGTTATTTTTTTATTTTATAAACTTGCTCTTCTTGGATTTCTTTTGGAGTTATTTGGTGTATTTTTGATACTTAAAGATAGTATTCCTACCTTTAGATCGATAATAAGAGGAATGTTGTTTGGTAGAGTTCTGAGAAAAACAAAATAA
orf00121	scaffold1|size448871	-	200764	201579	ATGAAGAAAAATTTTAAAAAATTTGGCGATAAAAAGAGAAATGATGTACGAGGAAGACAAATAAACAAAAAGAGAGGGACAATGAAGTCTTCTATGGATAATAAAGTAGTTGTACAGGAACACAGTAGATTTCCAGGGGTTTATGTGTGTAGAGGAAAGGACGATATCCTCTTAACAAAGAATATGCTCCCGGGTGTCAGTGTATACGGAGAGAAAAGAATTCAAGTTGATTTAGATAATGAAAAAATTGAATACCGCTCTTGGAATGTGTACAGGAGTAAATTGGCAGCAGGAATAGTTTGTGGTCTTGAAAATATTTATATTGGACCGGGTTCTAAAGTTTTGTATTTAGGAGCAAGTTCTGGGACTACAGTCTCACACGTTTCGGATATCGTTGGA…
orf00122	scaffold1|size448871	-	201563	202249	ATGACCGATAGAGCAAGAATTTTACTTGATAAATTAATGGGACACGGTAGAGATTTAAATAAAACAACAGATATTTCTAAAATGTGCATTTTTTCAATGGCTGGTTTGTGTCCTTACGAATTATTTTTAAATACAAAAATGAATTTAGGGAATTGTCCTTACAAAATACACGCTGGCCCAGACCCGAAACTATGTAAAAAAGAGTACGAGCTCGAATTATTGCGATTTTTAATTGAAATACATAAATTTATTAGAAATCAATTTGCAGAAACTCCGGATATGAATGAAGAAATTTTAATTAGAGAAAGATTAATAGACACAAAATTAATTCAAATTAAAGAAAAAGGTTTAAGTGGTACAGTAAAAGAAGCTTTATCTCTTTTAAATAATCTTAATACT…
orf00123	scaffold1|size448871	+	202430	203143	ATGCTTGACGAAACTTTGTGGAAGTCAATTGGAGATAAAAAATTTTGTAGTTTTAAAAAGAAAACCAATGTCGCCATTTTGTGTAGAAATAAAAATAATGTAACCGGGTTATGCAATTCTTTTTCTTGTCCGTTAGCAAATACAAAATACGCTTCTGTTCGAGTTGTAGACGAAGAATTGTTTTTATTTGTAAAAGAACCAGAGAGAATTTACACACCAAAAGAAGAATACGAGAAGATAAAATTAAGTAAAAATTACGAAGAAGCTATGAACCAAATTGAAAAAGAATTAGAATTTTTTAATCCAAAACTTATACACAAATGTAAACAGAGACTTACTAAGTTAGTAGAGTATTTAGAAAGATTAGAGCATTTTAAAGAACATGGACGGACTGAGTTT…
orf00124	scaffold1|size448871	-	203487	206969	ATGTTTAAAGATTTTGAATTTACTTTACACAATGGTCGGGTTTTAAGTCAATTTTCAGTTTTAAAGAAGGATGATCGTTTCAATTATAAATTAGATTGTGATAGAATTAAAATTGAAGGTGCACCAGGATTCCATGGATCTAATAAAATTTATTCATTGGGTCAACCAACTTTAGTAGGAATTGAAAACATTATTAAATTCCTTGGAAATAAAAAAATAGTTTGGATTAATCTTAAAGAAGAGCCTACTATTTATATTAATAATTTGCCTTACATTGTCCGTGAGAAAAACAATCCTTTTTCAAATATTAGTTCATTTAAGTCCATAACATCAAACAATTTAGAAATTTTAGAGAATGTCCTTAAAGAAGACGTTTTAAATGAATCACAAAAAGGATTT…
orf00125	scaffold1|size448871	-	207114	208268	ATGAGACGAGTAACAGACTTAAGATCCAAAAAATATAAGAAAACAGAAGACTTGGTTTTAAAACAAGAAGATGATCTGAATTTAAATTTATTAAATAATGACATTTTCTTTATTCTCCAAGGATATGAAACTCGAATCAAAATTAAAAATAAAACTAAAAGAGATTCAAATATTTTTAAACCGTCTTATGAACGTTATTTACTTTACACGAACCAAAAACCTTTTACTTTGGATATTTTTTCTTTTATTAATTTGGAGACCGTTATTATAAAAAATTCAGATGAACTTAATTTAGATTTATTAAGTACTATGCCTTTTAAAACTCTTTATATTTCTAATATTAATCTTATTAATATTAACAAAGACTTATCTATTGAAGAAATTTACTTTAAAAATATC…
orf00126	scaffold1|size448871	-	208994	209245	ATGGAAATTACTAAAGAAAGAGTATTATCAGTCCTTAAAGCTCTTGGTTTTGAAGGGCAGCCTAAACTTGCTGAACTTTTTGCTTGTGATGTTATTAAAATGAAGAGTATGCTTTCTTCTGTATCTGCAACAGCTGCACCTGCTCCAGTTTCTTCTGCTGCCGCCCCGGTTGCAGAAACCAAGAAGAAGGAAGAAGTCAAAGAAGAACCAGAAGTTGAAGAGATTGGACTTGATTTTGGAGATTTATTCTAA
orf00127	scaffold1|size448871	-	209692	210315	ATGAAAGAATCAAAATATTTTTTTGAATATTTAAATAATGAAAACCCATTCGCTTTTCTCAAAGGCTATGAAAAAAATAAATTTAACAATCCGAATGTAAAGAAGAGGTTAGATTCTATTCAAAAAATGCAACCAAAGTTCATACCATGCACTTTAGATCCTGGAATTTTATCTAAAGAACACAACCATGCTATGAACAAAATTATAAAAGATGGCATTAACAGCGATATCAACCAAGGATTGAATATTCTTCTAAGAAATAAGGTTGTGTTTGATCAAAATGCATTTCTACAAGGGAAGACGGATACTAATCCTCCTGGAGATACTGCTCTTAGATTTTGTGATGTTGGTTATGATTCGTATCATAAAAGTTTTAACTTTGATCTTCCAAAAATCGAC…
orf00128	scaffold1|size448871	-	210593	213229	ATGGAAAACAACACGGGAAATAAACATCAAGAACACTCATCTCGTGGAGCCGGTGGAAATTTAAACAGGCAAGATCTAAATTTTCTTAAGTTTTTGTTTACAGAAAAACCATACGAGTACAAATTTAAGAAATACAAAGTGAGAAAAGTTCCTCATGAGACAATGAATTATGAGATCGATGACCAAACACGGTTCAGAAACACCACAATGTTTGCTAAAAATGATAATGCTGTGTTACAGTCACTTTACGGCTCCTCTAAAAATGCTGGTTTAAAAAATTATTTAAAAAAGAGACAAGCAGAGAAAGAAATTAAATCAAATTTTAGTAAAGTTCTCGACAAACAAGAAGTCAATAAAGTGCTACCAGATGTTAAATATCCTTTTGATGTTGTTGATTGG…
orf00129	scaffold1|size448871	-	213653	216289	ATGGAAAACAACACAGGAAATAAACACCAAGAACACTCATCTTATGGAGCCAGTGGAAATTTAAATAGGCAAGATCTAAATTTTCTTAAGTTTTTGTTTACAGAAAAACCATACGAGTACAAATTTAAGAAATACAAAGTGAGAAAAGTTCCTCATGAGACAATGAATTATGAGATCGATGACCAAACACGGTTCAGAAACACCACAATGTTTGCTAAAAATGATAATGCTGTGTTACAGTCACTTTACGGCTCCTCTAAAAATGCTGGTTTAAAAAATTATTTAAAAAAGAGACAAGCAGAGAAAGAAATTAAATCAAATTTTAGTAAAGTTCTCGACAAACAAGAAGTCAATAAAGTGCTACCAGATGTTAAATATCCTTTTGATGTTGTTGATTGG…
orf00130	scaffold1|size448871	+	216569	218029	ATGTCCAATGAGATTTTTAAAGATTGGAACATAGAACCAAGACTTTCTTATAGAAAAGTTGTGGGTGTAAATGGTCCTTTAGTAATCCTTGATAATATCGATTATTTGAAATACGCGGAGATTGTGAATATTACTTTATCCGATGGCTCAGTAAAAAAAGGTCAAGTCTTAGAAGTTTCAGGACGGAAAGCCGTAGTGCAAGTTTTTGAAGGGACATCCGGGATAGACGTAAATAAGACACATGTAACTTTTACAGGTCAAACTTTTAAAATGCCAGTTAGTGAAGATATGTTAGGAAGAACATTTAATGGGAGTGGGAAGGCTATTGATGGAGGAAGTGAAATTATTCCTGAGGACTTTTTGGATATCCAAGGTCAACCTATTAATCCAAATATTCGT…
orf00131	scaffold1|size448871	+	218022	218447	ATGATTAAAGATTTTTTTTCATTAAAACAAATTTGTATTTTATATTTTAAAACGGACAAGATATCCCCTATGGGTGGAATCCGAAAGAGAAAAGCTGAAGACCAACTTTCGCCGTATTCGAAAGATGAAGAATCACATGTAATTCAAGAAGAAATGCCTAAAAATGAAGATGTAAAAATTAAGAAAAGAGCAAAGGCATCTATCGGCAATAGAAAAGGAGGTTTGTCTAATCCTGAGTCTATAAAAGGATTACTTTCATCTGTACGTGTAATAAATACTGGTTTAGTAGATGATAAATTAAGTGGACTCAATAAGTCTTTCATAGATGCTGTACAAAAAGTCGTTAACAAACAATCTAATAAGGATTTAACTTTTCTTTTTAAACAATACGAGAAATAT…
orf00132	scaffold1|size448871	+	218599	220071	ATGAAAACTTGTTTAATAATTTTAGATGGTTGGGGATTTAACAAAACTAAAAATGATTATGATGCCATTAATAATAGTACTTGTTATAATATGAGACGCCTTAGTAAGATTTATCCTAGTTTTTTGATACACGCCAGTGGTGTTTACGTAGGACTTCCTGTTGACAAAATGGGAAATTCTGAAGTAGGTCATCTTACTATTGGTTCTGGTAGAATAATCAAACAGTATTCTACTATAATAGATGATTCAATAAAAGATGGCACGATAGTAAATGTTTTTAAACCCGTATTAGATTTAAACATAAAAGTAATTCATTTAGTGATTATGGTAAGTGATGGTGGAATACATTCTCATATAAATCATTTGTTTGGTGTTCTTGAAGTCTTAAAAAAAAAGTTT…
orf00133	scaffold1|size448871	+	220178	220804	ATGAGTTTTAAAGACGAATTAGAAAAACGTTTAATTGGGGGAAAATTTAGAGTTCTTAACGAGAAACTTTACAAAAATAAAAAATTATCGAAACAAGAGACATCTTTATACCATGATTGTTATGAAAATCAAATAAAAAAATGGCCTATAAACCCACTTGATCTAATAATCAAGAAAATCAAAGAAACTAACGAGAAGGCAGTCATTGCTGATTTGGGCTGTGGATCTGCTTCTTTATCGAAAATATTTGAAAATGTCTATTCTTTTGATGCTTTTCCGACTTCAAAAAATGTCGCTAAATGTGACATGGAAAATGTGCCATTAGAAAATAATGCAGTTGATATGGTTGTCTGCTGTCTCAGCTTAATGAAACAATATATTTCAAAAACTGTAAGAGAA…
orf00134	scaffold1|size448871	+	220984	222036	ATGATATGGACAGAGAAATACAAACCAAAAAATCTTTCAGAATTTAAAGGAAATAAAGGAACTATCAATAGAATATCACAATATAATCTTGAAAGTATACCGCATTTATTAATTCATGGTGTATCAGGCGCAGGAAAAAGGTCTTTAGTAAAATGTCTTATGACGTATCTTTTTGGGCATTCGCCAGTGTCGAGAATTCGAAAGTCAGAGATTAAGAATAATTCAAAAACAATAAGTGTAAGCTACATTGAGGCCGATGAATATATCGAAATAAGTCCTTCTGAATATGGTTATCAAGATAAACTTATAATTCAGACAGTAATAAAAGAAATGACTCAATCAAAACCAATTATGTCACTTTTTTCTAAAAATAAGAGACCATCTCTGAAAATAATAGTC…
orf00135	scaffold1|size448871	-	222458	223381	ATGGAAGAAAAAAGTTTTATGTATACAATTCCTGTTAAATTATTTTTCATATCAAAAAACAGTGAAACTTTAAATATTGTGATAGAAAATTTGTTTGACAAAGCAGAAATACTTTATAAAATTTATAAAATTTCGTTTTTTAATACAGCAGATATAAAGATTTTCGAAGGTATTTTTAGATTTGAACATGGAAAGGATGATACTCTTAAGATGTATACGATAAAGTCTGTAAAGGATGTTGGTAATTTGTGTTTAGTCTATCAAAATTATTTGATAAGATTATTTAACAAAGATAAAAATTTTAATATTGTACCAAAAAGTGATAAGTTAACTACAAAAGATTTTTTTAAAAAAAATAAAAAACACCTAACTCATTTTTTTAACCGTCAAAAAGGATTA…
orf00136	scaffold1|size448871	-	224458	225546	ATGTCATTTTTCTTTATAATTTCTATATTTTGTTTTAAACTCAAAACAATATTTCAACAAGATGCTCTAACACACATGATTATTTTTAATTTTAAAAAAAAATGTAATCTAAAAATAATTGAACGTGTAGAATTAAATAGAATTGGAGAAAATGTCTCTCTTCATAATATACCAATTGAATCTATGTTTTTGGGAAGAAATGGCACTTGTATCAATATTGTAGTAAAAAAATTATTTGAAAAAGAAATGTCTTGCACAAGTTTTTTTCATATCGCTTTCTATGAAGAAAAAGAAAACAATAAAGATAAAGTGTATGGTGAATACGTTTTTGAAATAAACAAAACGAGCAATGGTTTACTTAAAATATATCCAGGATCTATAAAAGGATCAATTTTATAT…
orf00137	scaffold1|size448871	-	226751	227848	ATGTTAAAGTTTGTCTTTATAATATTGAACTTGTGCGAACGAATAGTTTTAAATTCTGAAAATAAAATGAAATCACATGTTATTACATTTAGATTCGGTAAACTTCCTTTGTGTAATATTAGCCTAATAAAACAGGTTGAAATTAAATGCGAAAATATGAATGTTTATGACTACAGAAATCAAGTCAAGGTTCAATTTTTAATAGGTAAAAGTGAAGATCTGCATATAATAGTAGAAAACTTTTTACACAATACTAATCTACTGAAAAATACTTATTGTATATCTTTTAATGATTCATCTGGTAAAAAGGTTTTCGAAGATGCTTTTAGATTTGAAAAACATGATGACGGTACTCTTTATATGTATTCAATTAAATCAAGAACAGCAGTTAACGCTGTA…
orf00138	scaffold1|size448871	-	229333	230415	ATGTTAAAATTTACCTTTTTCATATCGAACCTTATCTGCATTCAGAGCACTTTAGTTTGTAGGTCTAAAGCTTCTTCGCATATTATTTCATTCCGATTTGGTCAATGTTTTTTAAAAGATCATATTGCCTCTATTAATAAAGTAGAATTTAAATGGTGTAAAGAAGAAAATTTTGAATTTGATGCTCCAGTAAAATCAATGTTTTTTACTGATAACAACAAAACTCTAAATGTTATCGTGGATGATTTATTTGGCAAGATAAAATCTTCAGCGGTTGTTTATTGTGTATCTTTTTTTACTACGAGTGACAGAAAAATTTTTAGTGAAATTTTTAACATCGAAAAAAATGAAGATAATAGTTTAAGTATGTATTCAGTGATATCCAGGGATAATGTTGAA…
orf00139	scaffold1|size448871	-	231509	232594	ATGTTAAGGTTGGTTTTTTTGATAATACTTACAATATGCGAACGAATCTTAAGAGTGTGTAATCCCGAAGATACTTTACACATAATTACATTTGAGTTTAATTTTAAAAATTTTATCATAGGTACGATCACAGATATACAAGTTTTTAGAATACATGAGGATGGTTTATCCGACAAAATACCAGTTCAATCTATATTTTTTAATCAAAATGGGGAATCTATTAATTTAATTGTCGAAAAGATACTAAGCAACAAAAATTGCTGCAGAGATTTTTTTTATATTGCCTTTTATGAAAATGAAGAGTACTGCGTTGTTGAAGATATTTTTGAAATTAATAAAACTAAAAACGGTCCAATTGAAATATGCTCAAGAACGTTTAAATCTGTAAATGTGTTTTTG…
orf00140	scaffold1|size448871	-	233137	233850	ATGTCTTTTAAAACAAAAGCACTGGAATGTTTAGAAAATGGCAATTACGAAGAATACTACAACTTTTCTAAGAAACAATACGAGGAAACAAAAGATGAAGAGTCTCTTGTAGAATTTAATAAAGCCAAAAGGAAATTAGAATTATATAAAGAGATTAAAGAATTTATAAAAAAAGAAAAAGCTTGTTATTACGAAGTTTTAGGAGTCAATAGTGACGCAAGTACAAAACAAATTAGAGAAGCTTACACAAGACTTATGAGTAAGTTTCATCCTGATAGGACCAAAATAAAGGAGTCGAATGCCGTCTCAAGAATAATACAAAAAGCTTATAGTGTGCTAAGTGACCATGAAAAAAGGCGCGAATACAATTTAAAAAAAAATTCATTGTTTCATAAAAGA…
orf00141	scaffold1|size448871	+	234152	235678	ATGGAAAATAGAGATAATTCTAGAAAAAGCGATTGCGCTTCAACAATATACGTCGGTGAATTGTCCTCGAAGACATTGGATTCTGATCTATTTAGGATATTTTCATCTATTGGAGAGGTGGTCCGTATAAAATTGAATAAACGAGCTGAGCCACAATCTTCATTTGCTTTTGTTACTTTTGCCAATGAAGATGATGCTGAGAGAGCAGTGAAGGAATACAACCAATACAATCTTCACAGAAAAAATATTCGAGTGGCTCATGTTTTTGATGATCCTAAGAAAAAAGAAGAAGCAAATGTCATCGTCAAGAATCTACCTCCGAACTTCACCACTAGGGATCTTATTGATACTTTTAATATGTTTGGAAAAATTATTAGTGCTAAGATTGCGACTTATCCT…
orf00142	scaffold1|size448871	+	236111	236563	ATGGATTTTTTTATGATACAATTGAGCAATGTAAAAAACGCCTTTGAAAACATGTTTGTGATAATTTACTTTCTATTTTTGTTTAAAAGAAGACAAACAATAGATACAAAAGCTAGAGAAAAGACTTTTGATGCGTTAAATGATTTAAAGACAAGTAATCAACCTTACAAAAATCTCCTTTATCAAGATCTGACTAATAAACCTGATAACAAAATCAATATTATTCAAAAACAAACAAAATCACCTGATAACCTAGAAATAATCAATAACAATGTTACATGTGAAACTCTTAAACCTAAAAAAGCGCCTGATCCAAATTTTAAACTTGATTTTAAAGATATTGAGAATCATTTGTTGGAAAAAAAAACTGATCATGGTTTGATAGAGGATCGAATGTAC…
orf00143	scaffold1|size448871	+	238742	239134	ATGAATTATTTTTTTATAACATTAATATGCACATTGATAAATTCATGTGCTCTAAGAAAAAATAAGCATCGTATTACTCATAATGTACTAAAAAATAGAAACTTTCCAGTTTTAGATAGTGAAGATTTGAACAAGTCTAAAAATTCACAAATATCGAAACGTTCTTCTCATGGTAAAGCAAATTTGAAAGCCAAAGAACAAAAAATTAAACGACCTAAGACAAATGATTCAAATGATTTTTTTTCAAATAAAACTTTGGAGATTGAGTCGGTTAATAAAGATAACAATATTAGCAAATCACCTAATACGTCTATTAATCATAAATTAAATAAAATTTATGATATTTATGATATTTATGATATTTATCATGAGAATAAAAAAAAAAGAGTTTAA
orf00144	scaffold1|size448871	+	239109	240077	ATGAGAATAAAAAAAAAAGAGTTTAAAACCAAATATTTAAAGTTTTTGAATGGTAATATTGAAGAGATTTATGAAATGATAAAGTTATATATAAAAAAAAACATAGCTGGGAGCCAATTTGATCATTACATGTTACGAATAGAGAATATAAACATGCAATATGAAAATATTGTTGTAAACGAATCGCTGGGCCTAAACCCTAGTTTATTATTCGAAAAACATCATAAGAAATTAATCAGTTTACTTGAAATTATGATTTCGGACGAGTGGTTGGATTTACAAGATTTTAGTTTCCATTCAAGTACTGGTTCGTACAAAGAGATAATTGAAAAACAGGATTTAAAACCTCTTTTAAATTCTTTATATTCTATCGAAAAAGATAATCTAAATTTTTATTTT…
orf00145	scaffold1|size448871	+	241007	242359	ATGAACGAAAATTCCATTTTTGAAGGAGAAGCTCAAATCACAAAATATAGCACAACCTTTTATAATCCCGCTCAAAAAACCAATAGAGATATTTCTGTAGCTGTTATCCGCGAGTATTTCAAAGATAAAGAATCTATACGAGTTTTAGATGCTATGTCGGCTACTGGTCTTAGAGGAATTCGATACTCGAAAGAAATTAAAAATACAAAATTATATTTTAACGATGTTAGTCCTCATGCAGTCCAGTGCATCAAAGAAAATCTTAAAAAGAATGGCATAGACGAAATAGGCGAATTTACTGAAAATTTTGAAAAAATTAAAGATTCAGAGATGAGGCATAATATAATTAGATCTGATTGTAATCTTTTAATGTGTTCATTAACTGGTTTTTTTGATGTG…
orf00146	scaffold1|size448871	+	242461	243534	ATGTTGTTCTCAAAGGAAACATTAAAGGCCTACGCTGAATCAAAAGGACTTACTGAAATAGAAGATGACGCTTTGAGAATACTCTCTCAAGATTTAGAATATAGAATTAAGGAGATTTGTCAAGAAGGAAGTAAATTTATGTTAGCTTCGAGAAGGACAAAATTGTCAATAGACGATATCAATTACGGTCTTATTAGTAGGAATGTAGATCCACTCTTTGGTTATGATCCACAAGAGACTTTGGTATTCAAAGGACTTCCTTCTGGGATTTTCTATGTACCAGATGAAGAAATTGATTTAGAAGAATATTTGGAAAGACCTCTTCCTAAAATCCCTCTTAGGCCTTCAATACAATCTCATTGGCTTGCAATTGAAGGTGTACAGCCTCAAATTGCTCAA…
orf00147	scaffold1|size448871	+	243807	246365	ATGGACAACAACATAGAAAAACTCTGTGTAAACAAACCAAGTTCAAAAATCCTCGAGAGAATTAAACAATTTTCTAAAAGTATCGAAAATAAAGATTTTGCTCCTGGAAAAAAATCTGTGAGAACTATTGTAGATAACACCAAAATTAACATTTGGGAAGTGTCAAATCGTATTTTCTTTGTAGGTCAAACTTGGAAGTCGGGTACTGAAAAATTAACTCACAAAAATAATATAAATGAAACAAAAATTTATTTAGATGAACTATTCGGAAGTAAATATTTAATTTTAAGCATAGAACAACACTTAACAGACTTTGATAGAGTTCTTTATTGTCCTAATTTGTGGTATGATTTGGGATATATTAATAAAATTTGTATTGCTACTAAGGCCTGGCTGGAT…
orf00148	scaffold1|size448871	+	246540	249029	ATGGAAAGAGAAAAAATTATTTCGTACTTGTACAACGCTTTACAACCCGATGCATCACTAAGACAGAAAGCAGAATATGGAATAATGGAATTACAAAATAAAGATTATGCCCAATTTGTTGAAAATATTGTTGATATTTTTACAGACAATAGGTCTGATCTTCAACTTAAATTAATATCAGGAATTATCTTAAAGAACTCATTACATTCTAAAGACGAATCACTTCAAAAAGTTTATGAACAAAAATGGTGTACAATGGATATTTTAAGAAGAGAAAACCTTAAAACAAAAATTGTGACTATATTTTCTACAACTGATGAGAAAATTTCATTACTCGCTGGAGCTTCACTTGGTCATATAGCTAGGATTGAATTACCTTATAATATGTATCAAGATTAT…
orf00149	scaffold1|size448871	-	249230	249766	ATGAACATTTTTGATACATTTGATAAAATAATTGAGAATGTACAACAAATTCCTCTTGATATATACTTGTTTAAGAAAGAGAATAGAAGAATTAGAAAGAAAATAACAAATTTAACACGGAGAATGAAAAAATTACAAAATTTGACAATAAAAACGCGTGTGGATCACTCGAAGGAAATTGATGAGACGTACAGAAGATTAAAAAAATACAATAAAAAGGAATTAAAAAACATAGAAAAGATTAATAGTGTTTTATTACGGATTTATGAAAAAGATCACGCTGTCATAATTGAAGAACAGCCATCTTTACAATTACAATCTTTGAATATAGAAAATATTAATAGAGTTGTAAAAATTAACAAAATGCTGGTGTCAGGACCAACTTATTGTAGTTGTAAA…
orf00150	scaffold1|size448871	+	249807	250202	ATGGAAATTTTATACGAAAATAAAAATGAAAAAAGTTTTGAGATTTTACTAAACGCAAATGGATTTGTTCATTACAAAATAGATTTTTCTTTAGAAGAAGAATCGATTTCAGAAAATATTATTGAAATTTACAACCGAATGAAGAAAATTGATGATGAACCTTCTGAATTTTTGTTTAAATTTATTTTAGATCATTCAGAGATTTTAAATTACAAAATTGTTGTCTATACATTCACAAAGTTAGAAATTTACGATTTACTTTCGTCTTTTGTTTTCGTTATCAACAAAATACAAAAATCTTGTTTTCAAATTAAAAACGGTCATAAATTAATAATCGAAAAAGAAGAAAAATTGATTTATTGTACCAATATTCCTATTAAAACGAGTCTTGTCTAA
orf00151	scaffold1|size448871	+	250386	251999	ATGAAAAGATACACAATGACACCAATTTCAAGAAAATCTCAAAAATTACCATCTTCTGTTAGAAAAAATACAAACAACCCGAGGATGTCAGTAGCTCCAGAAGATTTAAAAAGAAGAGACATACGAATGGTAAGAGATAAAAATTATAAGCAGGCTTGTATTGAAAATGTCGTTAAATTTTTAACTGAAAATAATTTTGATTTTCCTGTTTCTGTAAAATCTTTGCAAAATCCTTCAAACCGCGATTTTCAAAATATTTTTAAATTTATTTTTTCATTTATTGATGATTATGAATATTCGAGTAGATTTGAAGAGGATGTTATTAGTATTTTAAAAATTTTAAAGTATCCGTATGCTTCTGAAATTACTAAAAGTCAATTAACTGCTATTACTCCGCAT…
orf00152	scaffold1|size448871	-	252264	253352	ATGAAAATACCAAAAAAATACAGAGAATTTTACACAGAATGTTCTACGATGCTAAAAAAAATTATAGAAAAGAAGTCTACGATTAAAAGAGAAGTTTACAAGAAGAAAAATCCATCTGAATACTTGGCATTTCTAGATAAATTAGTTCAAAATTATGATTTACTAGATAAAATTGTCACAGCACATGAATTTTTGAGAAAAGACAAGTTTTATAGCATCATTTTATGTTACGAAATTCTCAATGACAAAATTAACAGTCAATTTTGGAAAACTAAATTTGAAGAAACAAAAGGAGAATCTGAGATGCAGCATGTGGTAAAACAAAAATTTATTAGATTAAATACATTGAAAGCAAAAGAAGAAGACATTAAAGAAATGAAATGTGATCCCACTAGTATC…
orf00153	scaffold1|size448871	+	253616	255322	ATGGGAGCACCATTATCTGAAGACTATGAGGCATTAAGAACTGTTGTAAAAGGAAAAAACTATGAATTGATATACTCCTCGCTTTTAAATGAAGTAGTAAATATTAAAAAAGTTGGTGTAGATGTCAAAGATATCGAAGGATTAGAAAATTACGTGCAGAATGAAGTGAGAGAATTAATATTTTCATCAAAGGGACTGCCTACTTATCTTATAAGATTGTCTATTCTTATAGGTCCTGTCTTTGAAAAAGATTTAAGTCTAAAAGTTTCTACCTATTTAATTACATATTACTCTTCTGATTTTCAGTTGTTTATTTCAAAAAATTTCAAAACTTTGAGATCTGTTGCTTTACTTTACAAAGAATTGGAAATTATAGTTAAAAATTTTGAAAACAAGTTT…
orf00154	scaffold1|size448871	+	255400	258573	ATGATTGTAAAATGGCTTAAAGACGTCGTTAAGGTCAAAAATATGAAGATAGCCATTGACCAGGATATTTTGAATGCTGGAATGTTCAGAAAATGGTATGTAATAGCGACTAAAACCAATTTATATTTCATTGGGGAGGATCCATTTGTATTTTCTATTCCATTAATCAATGTAGTTTTTACGGATTCTTATGTCTATTACCATTCCAGAGAAGATAAAAACATTTATAAACTCAATCATCCTCTTAAAGAAGAAGTTCTTTTGTTTTATTCCCCACATTACACACTTGACAATGTTTTGGTCCATGAAAGAAATAATAATATTGAAGATCCTATTTATATTCTAGTCTCAAATAGAACTTATGTCATCAAAAAAAGGAAGACATACTTTCTTCATTTT…
orf00155	scaffold1|size448871	-	258740	259762	ATGTGCTTTTGCTATAGTAATAAGCTTGAGGTGGATAATGATGGTTATGTTTTAGAACGTTCGTTTATTAAGAAAGAGTTAGAATTTATGGTAGGCATTGATAACTTCCAAGAAATTAGTATGCAACTATACGGGGCTGATGAAAAATTTGAGTTGTCTTGTATTGGAAATATTGTTTATCTTTCGAGAGAAGATTTTGAAGATAAAATTGATGTCAAGTTTTTATTTGAACTAAATTTCGATTTTACCGTCACTAAGTTAACAAAATTTTTAGTGGCCAAATATGAGCTAATTAGTTGTGATGATACTCCTAAAAGGTTCGAGATTCGCGACTTGTTGTTTATATCACATGTAGAAAAAAACAATGTTGTTTTTACTAATGATACTAAAGATACTAAT…
orf00156	scaffold1|size448871	-	260408	261826	ATGTTGTGGTTGATATTAAGATCAGTGTTGTGTATCAATTATAAAATTGAGCATAGGTGGGTTTATTCTTATACAGAGATCATGGATTTAAAATTTATTACAGATCGTTGTGGTGAAGATGAAATCGAGTGTGTTGAACTGACATTAGAAAATCCAGTCGAGGAAAAATTTAATGATTCTGTCGCCAAATCGAGCCAAGTCAAAGTTAAAAAAATGCATGGTAAAATTCAATTTAGATTTTATTTTGATACCTATAAAAACTTTGAGTTTTTAAAGGATGATAGTAATGATGTCGATGATATTAGTGATAGTAATGATAATGAAAATAATATTTTTTTCACTGAATACAATTTTAACCCTCGCAGAACTATTGAAAGGAAATTAAGAAAGAAAATGATG…
orf00157	scaffold1|size448871	-	263208	263777	ATGGATAAAGATAAATGTGGATTTTTTACATCGCAAATTACAAAAGAAAAGAAGATTGTTAATGATGTAGAGCTATCATTTCCAATCGAGAAGTCAAATACTTGCAAATACTGTGAATCAGCACAATTAGATTCAGAAATAGTTAATATTTTAAAAATTAATACTTGTAAACAATGCAGATACAGTAAAATGAAATTTATAACGAAAACTACTGCAACCAAAGAATATTTATTGGACAATTATGAATTAAAAGACTTGAAATACTTATCAAGACCCAATCCTCACAAAGGGACTTGGCATGATATGCATTTATATCTAGAGGACGAAATTGTTGAGATTGCTAAAAAGAAATACGGTGATTTAGAGAAAATCGAAGAGATCAAGAGCCAAAGAGAAGAA…
orf00158	scaffold1|size448871	+	263884	264573	ATGTTCTTTAATCTATTTAGAAAATGGTCAGATGAACCTTCTTGGCGTCTTAAGCCGTCAAAATACTCAAGAGACAACCAGAATAACTTTGGTGGTAAAGTAATGCTTCCACAGTCAGTTCTTGAGGACCTCGTTATTTTACAAGTCCAACCGCCTTACATTTTCGAAATAGCACACATAGATGGTGTAATGAAGACACATTGTGGTGTCCTTGAATTTACTGCGGATGAAACAACGGTTACTGTTCCAAATTGGATGTATGAACAACTTGTCATGGATTCAATAGAAGAAGTTGAAATTAAATTTACTGTTATACCAGTCGGAAACTTTGTTAAACTTTTACCACATTCAACAGATTTTTTAGAAATTGAAAATCCAAAAATCGAATTAGAACATTGT…
orf00159	scaffold1|size448871	-	264602	264859	ATGGAAGAAGAATTAAAATTAGCAAAGTCTTCAAAGAATATAAAATACGCGGCTATTGAACTTTCGGAAAAAGTTAAACAACAAGATTTATTAATCGAGGCTATTGATTCAGAAACAGATAAAAACAGTAGAGCTCTTTTGTGTAGTATGGGTAAATTTGAAAGAGTATTGAGTATATTGAACAATGATCCTCGAAATAAAATTATAGCCTGCTTATTAATCACAGCATTTGCTTTACTTTATTTTTTGTTTAGTTAA
orf00160	scaffold1|size448871	-	264943	265554	ATGATTGAAAAAAATAAAACGTATGAAATGGTTGACTCTGAAGAATCAGAAGGCTTTTATTGGGTCGGTGAATTCTTTAAAAAGAAAGAAAATTCGTATTTAGCTCGAGTTGATGATATTTTTCTTGAAGACTCATTTAATTTAGTTGGATTGTCTAAAATTATTGAAAATTTAAAAAGGTCGTATAACGCTATTTTAGACAAAGGAAAAAGCCAAGATTTTATTGAAGAATCAAGTTTGTATTATTTAATCCATCAAAGATACATTTTTACAATGACAGGTCTTGAAGATATTCTTGAAAAGGTGATGAATAAAGAGTACGGGATATGTCCCAGAATAGGATGTGGTACAAAACTAATACCGTATGGTGATTCTACTGATCCACATATTTCTGGAACC…
orf00161	scaffold1|size448871	+	265702	270999	ATGACAGTTGAATTGGAAAATTTAGAAGAACAATTTCTATATGTACCATATTATGATAACGAAAAGAAAGAAGGATGGATTCATAACATTAAAATCTTAGAAGAGGATACTACAGCCTCTCATATTCGAATCTATTTCATTGACAAGTCGAACGATAATTTTGTGATTAAAATGCCAATATATTACACTTTTCTGGTTGAAGGTGAGTTTTTATCTGATATCGAAGAGTATTTAAAGCGTACTTATTCTTCTGGATATCATTCAAGCAAAATTGTTAAAAAAATAGATACAAAGGAATTTAATCATTTATCAGGCAGTGGCAGAGAATTCCTATATGTGGAAATAAAGTATCGCAGTGTATTTAATATCATAATTAGAGATTTGAAAAAAATTGTCAGA…
orf00162	scaffold1|size448871	+	271321	274068	ATGCAACAGAATAAAAGCCAACCCGATAGAAAAGAACTTTTATCTTTAAATGTACCTCAAGTTGCAATTAAAAACTACACCATAGACGAATATGATTATATTTGTGAACTTCCTTATTTAGGTCCTATTCTTGTTTCAGCAAAAAAATACAACACATCAACGTTGGTTATGATTAAATCGGTTTTAGGATGGTTGACTTACACATATCTTGACAATATTGTTGGTACAGATTCTGTAGCACGGCCCATTTTAATTTCACTTTATAGATATTTCTCAGATGTCATTGACGGTTGGAGTGTTTCTTTTAAGTCAAAAAAATCAACATTGTATAATTTTTTCAATATATTTAGTTTTAGATCATCTAATCAAATCACGTCAAAAACAGCTTTAGATCCAACT…
orf00163	scaffold1|size448871	+	274112	274825	ATGGAACTTTTAGATTTTCATTTGTCATGTAAAAAAGAGTTAAACATTCTAATTAAACATTACAACATTTTATTTTACGGTTATGGAAATAAGAAAAGTCTCTTAGAAAAAATATTTAATAAGGCTATTCACATCAACAACAAATTTTATACCACAAAAGATATTGTAAATCATTTAAATTCAATTTTTAAGACAAAACATGAGACAATTAAAGAAATAGACGATTCCTTAGACAAGGAAATGATTTTAATTTTGTACAATTTCAATTTTAGAGAAAAAGACCATTTTAGAGATTTAAAATGTTTAAAATTAGCTTTAACTTTAGAAATAATCGACGATTACGTTAACACAGAAGGATTAAATATAATTTATCGAGATCTTACAACTTTTGAAGATTAT…
orf00164	scaffold1|size448871	-	275050	276147	ATGTCAAACACAAACTTATTGTCAAGAATATTAAGGAATATAAAAAATGGGCTGCTTTTTATTTTTGTAATGTTGTTTTACTTTAAATCAATTTTATTCATCACTACCACATTGTTTTTCTGTGATTTATTTATTTGGAATAAGAGAATTAAGAACTTTATTGTCCAATTTAACAAAAGAGCTTGGATGCATTTGACGATGGCTGCTCTTTACATTTACTTTCCTAATCCAATTTTTATAAATTACGATCCGAAAGTCCTTGAGAAAATGAAAAATATTGTTATTTCTAATCACATATCAGAATATGATTGGGTATTAATTCTTACTCTTCTTTACCATCTTAATAGATACGATGATGTTTGTATAATTTTAAAGCAAAGTTTACGTAATGTACCTCTT…
orf00165	scaffold1|size448871	-	276641	277843	ATGGCACTAGTTGAAGAATTAAAAAAATACGATCCAGAAGTAGAAAGTAGATCTATAGAAGAAATTCGTGAGAAAATTCGATTAATTAATTCAGAAACACGTATTTTACAAAGTAGAATTAATAATATTAAACACGAGACTGCGACTAAATCAGCACAAGTTGCTGAAAATATGGAAAAGATTAGACTTAATAAACAACTTCCTTATCTTGTAGGAAATGTTGTAGAAGTGTTTGGTAAGGGAAATGGAGTTGTCAATACTTCCACACGGGTTACATCTTATCTACCTATGCTTGGACTTGTTAATGAATCAGATCTTAAACCAGGAGACTTAGTTGCTCTTCATAAAGAGACTAATGTTGTTTTTGAGAAATTACCACCAAATTATGACACTAAAGTT…
orf00166	scaffold1|size448871	+	277916	279385	ATGTCAAATGATAATTTTAAGAAAACATTAGAAACAATATTTAAAATCTCTGAAAAGATCGATAATATTTGTAGTGATATTTATAGAAATATTGAGCAAACTAATATGGATGTAGTAAAAGTATTTGAGCCTTATATACAACCTAAAAAGAACTTAGATAAACTCTATAATTTTTATAATTCATTTTTAAAGGCACAAGAAACAATATCTAAATCTAATCAACATTTTCGTGAGGTTTATGGCGAGAATATTAATATTAAAAATATAAATGAAATACTAGAAAATAATCTCTTAAAAACTCTAAGAAACATAAGAGAAGAAGAAAATACTTTATTAGAATACAAAGGAGTTAAAATAGTAGACAGTTTGTTGGAAAAATCAAATTTAATTAATAATAAT…
orf00167	scaffold1|size448871	+	279693	280880	ATGGGCGATGAAATAACAGAAGAAGAATACCATTTAATAAAAAAACAAAGACAGAAACACGAAAAATTAGAAAGAAAAGACAAAGGGAATCTAAAGACGCCAGGGAAGTATCTTGGGCCTTGGGCAGGTTATTCTGGACTTACATCAGAATCGATAAGAAAAGAAAAATTAAAGAAATTTACTAAAATTGTAAATAAACATTGTCTAAATGAGAACAAAGAGATTACAAGGAGTTTTAAAACGGCTTTACTCTGTAAAAATTTAAATATAAGAATGTATAATCCAGAAGATTCTTATAAAGAATCGAGAATATACAAAGAACATCGTGATGAAATTACACAGTTGAAATTTTTATCAGTTTATAATGCATTTGTTTCTGGAGGCTTAGATGGGAAAGTG…
orf00168	scaffold1|size448871	+	281656	282570	ATGTATAATCCAGAAGATTCTTATAAAGAATCGAGAATATACAAAGAACATCGTGATGAAATTACACAGTTGAAATTTTTATCAGTTTATAATGCATTTGTTTCTGGAGGCTTAGATGGGAAAGTGAATTTGTATTCATTTGGCGAATCCGATGGTCTTCTCAAATCTTTTTTGGGCCATTCAAAAGGTGTGTCATACGTAGAAAGTCATAGATCTGATACTCTCCTTTGTACTGGATCGTATGATAAAACTTTTAAGATTTGGAATTTGACAACTTCTGGTAAATTTTTATATAAATTTAATTTTAAAAATGAAATAACATGCGGTACTTGCTGGTCTAATGATACATTTTATCTTGGTTGTACTAATGGTGTGATATCAAAAATAGATCTTCGATCT…
orf00169	scaffold1|size448871	+	284130	284897	ATGATATCTGATAGTTTTTTATTGTTGACTGTTTACTGTGCTGAATCTTCTGAAACTTCGTGTTGTAATGATTTTGAAAAAGATCTGACTATATTAGAGCAAAATACAACATCTGAAACTACAATAAAACCTAAAGTTGATAAATTGAAGACTTCAAACAAAGAGCAAGGGAATGACGCACTTAAAACTGATGAGTTAGAAAATAACATCATTTTATCAAAGTCTTTGCCAACAAAAATAACGAATTCTGATAATTTTTTTGATCTAGCTGAAATTAGTATTAGTAAATGTCAGACAGAACTTGATTTATTATTAAATGAAACGATACCAAACATTTCTAAATATTGTGAAAAAATTTATAACCTTATTAACGAAATTAAAGCGAAAATTGAACAAATA…
orf00170	scaffold1|size448871	-	285265	287901	ATGGAAAATGAAAATAATATTCAAAAGGAAGAAAGGCCGCATTCGGTTATCGTTAATAAGGATTGGATGCCAAATGATTATAACGCCTATGTAGATGAATCTATATTAGACATTAATTTTACACCTGATATATTTCAAAGACAAGCTTTCTATTTTTTATCTAGACATGAATCAATTTTTGTTTCTGCTCATACAAGTTCAGGAAAGACATTAGTAGCAGAATATGCCATTTCATTAGCAGAGAAATCATCATCTAGAACTATTTATACATCTCCTATTAAGGCTCTTAGTAATCAAAAATTTTATGACTTTAAACATAAATATGAAGATGTCGGTATCATAACTGGAGATGTACAAGTTAATTCTACTGCTAAATGTTTGATTATGACAACAGAGATC…
orf00171	scaffold1|size448871	+	288410	289384	ATGAAAAAATTTTACCCTATGAAATACATTAATATGTTCAAAAATTACGCGATCTTTTTGGTTTTAGAAAATACTATATGCAGTATATTAAAATCTCATAACCGTAAAAACAAACTGTCAGAATGTTCAAAAAATCAAAATCCATGTTTTCAAGGTGCTACATTAAATCTAGAAGTAGATTTTGAGATTAAAAATTTATTTCGGAACAAAAGATTCAAAAAAATTGTCGAATTAACTAAAAATTTATCTGATAAAGAGGCTATAATGGAAAAGATTAAAAATGAACAAGATTTTAATAATGAAATTTTTGAAATTGCGCAATCTTTGATAGATAGCTCTAAATGGGATCTAAAACAATGTAGTCGTGTTGATTTCCTTTCTTATCTTGATGAATCTATT…
orf00172	scaffold1|size448871	-	290371	290931	ATGATAAAAATTAATTCATCACAAAAAGAAAATAGCTTGATAAACTACTTGACATATTCCACCTTTACTTATAAAGAAAAGATGTCAACAGATTATGAAGTAAATGATTCAATTTCTGTATTATTTCTTTCTTTAAGATTTCATTGTTGTAAACCAGAATATATTTATAAACGAATTAATAAGTTGAAACCGTATAGATTGAGTGTTTTATTGCTATTGATTGATTCTGACTCTTATAATAATACATTACTTGAATTTATTGAGAGGATACCACTTACTATAATTGTTGGATTTACTGATGAGGAATGTGCTAGATACTTAAGAGGTTTAGATATAAACACAAACAGGTCTGTAAATATTATACGCAGAAAAGATTACGATCATGAGACATTTTTGTTA…
orf00173	scaffold1|size448871	+	290980	291636	ATGAACGTATTTTTACCAGGTGAAACAATTTGTGATAGTGATGATAATATTAAAGGACATGGAACCCAAATAGTGGGAAAAGAAATAGTTTCTAGTTACTTTGGACCTTCCAAGATTATAAACAAACTCGTAACTGTTCTGCCGCATATGAATTACAGATACACGCCAGAGGTTGGAGATGTTGTAGTTGGACGTGTTAAAGAGATTTATAATAAGAAATGGAAGATAGAAATGAATTGTAAGACGGAAGTCGGTTTAAATCTATCCGCAATTAATTTACCAGGCGTAGCACAACGTAGGAAACTTGAATCTGATGAAATTTCAATGAGGACATTCTTTGATATTAACGATCTTTTGGTTGCTGAAGTCCAAAAAGTCGGTAAAAGTGGAGCTGTTAGT…
orf00174	scaffold1|size448871	-	291668	293167	ATGAAAATTATTCCTTTGGGAGCAGGACAAGACGTTGGAAGATCTTGTATCATAGCAACCATTGAGGGTCGTACTATAATGTTTGACTGTGGTATGCATATGGGATACAATGATGTCCGTAGATTCCCAGACTTCTCTTATCTCTCTAGAATTGGAGATTTTAATAGAGTTTTAGATTGTATAATTATTTCACATTTTCATTTAGATCACTCAGGTGCACTCCCTTATTTTACAGAAGTTTGTGGATACAATGGACCAATTTATATGACATCACCAACTAAAGCTGTAATTCCTTTTTTGCTCGAAGATTTTAGAAAAATTTCAGCACCTAAAATCAAAGACGGAAAATTTTTTAGTTTCTCAGATATTCAAGCTTGTCTTAAGAAAATAAAGACGATC…
orf00175	scaffold1|size448871	+	293298	294941	ATGGACGATGCTTTTAATTGGTTTGAGAGTGAGCTTGAGATAGAAACTGAGGATTTTAATACAGAAAGAAGACCAAAAACAACATTTAGTATGATTTATGACTTCATTTGTGTTAGAGCTAACCAATTTTTCCCTCTTTTTTTAATTGCACGAGTTGTTTGGTGGATTTTTGGATTAAGTGACATAGAAATGCTAGGTGTTCGTATAACAACTTTCCTTACTTCTTTAAGCGTCTCTTTTGGCTCTTTAGTCGTGATCAATGTAGCAATGAAAACTACAACTTACATTCTTTTAAATTTAAGCAAAGATTCGGATTTTGAACCATTTCTTGGTCTTTATAGGTTGTATTCAACTATGATTTGGTGTATTGTGAATGTTTATTGGTTAGATTATATTAAG…
orf00176	scaffold1|size448871	-	295016	295492	ATGACACCAGCGAATAAAAGATTGTTGAAAGATTTAAACACATTGAAAAGCACTAGTGATGGTACTATATTTGCTAAACCACTTGAAGAAGATATATTTACTTGGATTGCAGTAATACTGGGCCCTGAAGATACACCATACGAAGATGGAACATTTAGTCTTGTACTTTTATTTGATGAGACTTATCCACAGAAGCCTCCTAAAATTAAATTTATCTCTAAGATGTTTCATCCAAATATTTATGAAAATGGAGAATTGTGTCTTGACATGTTAAAAAATAGATGGAGTCCTAGTTATGATGTACTTGGCATTCTTATTTCTATACAGTCGCTTTTAAATGATCCTAATGTGCTTTCTCCCGCAAATGTAACAGCTGCTGAAATTTACCAATCTGATTTA…
orf00177	scaffold1|size448871	-	295530	296054	ATGAACGAAGACCCAGAAATTAAAAACGTGTTCTCAGAGAGGATAATAATTGAATTTAAAAATAATGAAATTGTAGAAATAACTGAAGATGTTGTTTTTGAATTGATCAGAGATATTAAGGACCCGGAACATCCTTTTACTATTGAAGAATTGGATGTTATAAGAAGAGAATACGTGAAAATCACAAAGATAGAATATGCTGGAATCGGTATAAACGTTGGTTATCCTATAAATGTCATTAATATAGTATTTAAACCCACAATACCACACTGTTCTATGGCTGGCATTATTGGATTATCAATAAAATTACTTTTAGAAAGATTTATCAAAGTATTTAAAATTGACGTGAGAGTAATCGAAGACACGCATAGTAATTGGGAAGCCATTAGCAAACAACTT…
orf00178	scaffold1|size448871	-	296115	296426	ATGGTAAACATCCCAAAAACTAAAAATACATTTTGCGGTAAATGTAACAAACACTCTCTTCACAAAGTGTCTCTTTATAAGAAAGGAAAAGATAACCCAGACGCTAAAGGTAATAGGAGATATAGACTTAAGCAGAAGACTCTTGGTCAAACCAGACCAATCCTTAAAAGAAAAGCTAAAGTCACCAAGAAGATTGTTTGCAAATTGGAATGCACTAAATGCAAGAGAGTACACCAAACTGCTCATAAGAGAGCCAAACACGTAGTTATTGGGGGAGAAAAGAAAACTAAAGGAGAAGCTCTTGCTTATTAA
orf00179	scaffold1|size448871	-	296456	297376	ATGAACTACAAGGAAATCTATGAAAATTTAAAAAACAACATTTTGCCACCAATAGGCGTAGTTTTAAAAGTTTTTGACGATGTCTCTGATATTCTTATTTTGGAAAATAATGTTTTGGATCTAGATGGCTCATTTAAAGTAGTTGGAGATATTCATGGGCAATACTATGATTTTTTAAAGATGTTAGAGATCTACGGAGAACCTTCTTCTGTAAATAAATATCTATTTCTTGGTGATTACGTTGATAGAGGATTTAACTCTATAGAAGTTTTCTTTTCAGTTCTTCTACTTAAGCTAATGCACCCAAATGATATTTACATACTCAGAGGTAATCACGAGTCGCGTTTATTGACAGAGAATTATACTTATAAACTTGAATGTAGACTTAAATATGATGAT…
orf00180	scaffold1|size448871	+	297483	298178	ATGTCGTTTTTGGATTTTTTTACGTGTTGTGATTATAATTCGAATGTTAAAATTCACGATTCTGCGCAGGATGTAAATCAGGAGAATGTTCATACGACGCCAGTATTAATATCTGACAGTACTAAGTTTTCAAATGATCGAGTTTCAATTATTCCCTCAAAAAATGACAATCTTCCTACACTGGTCCTCGACCTTGACTCAACCTTAGTTTTTTCTTCGTTTAAGCCAATAGAAAATTATAATTTTAAAGTAAATATTCAAAATAATGACACAATTGCAACAATTTACGTTAAAGAAAGGCCTTATCTAAGAAATTTTATTAAACAATGTGCAGAAAAATATGAAATGATTATATTTACAGCATCTAAAGAAGTATATGCGTCTCAGGTCATTGAAAGA…
orf00181	scaffold1|size448871	+	298272	299768	ATGATAGAAAGATATAAAGTCCTATTACTTTCTAGTCTAATTTGGATGGGTCTCTGTTTTGTTTATGATATACCAGCAGCTTTGAACACTATGATTAATTATGGAAAATATAAAAATGACGAATATAAACTTACTGTCCTTTATTCTGTATATGCCTTGCCAAATATAATACTCCCTTTAGCATTTGGCTGGGCTTCGACACTTAATGCTAGTATTGTATCGAGTTTTTTGTGTTGTTTAGTTTTTATAGGACATTTAATTTTTACAGTTGGTATTTTTAATTATTCATTTAAAATTATGATTTTAGGACGTTTCTTACTTGGAATTGGTGGAGAAAGTCTTTCTGTAATACAAAATAAGATGATATCTTGTGAATTTAAAGGAAAAGACTTGTCATTT…
orf00182	scaffold1|size448871	-	299870	301558	ATGTTTATACAAGAAGAAACAATAACAATTCTAAATTTTTTACTTCTTGCTTATACAGATTTATTCAATAGTAGATCTTATGATTTTGTAGGGACAACAGCAGACTCTAAACATCTTGTTGTCAAATCGTATAATAGGGATACCAAAGACTTTAAAGAGATTTACAAATATAAACATGAAGATGATATTCATATTGTTATACCAGCTAATTTTGATGGTCAAAAGAATGTTAGTTTGTTATTGGTTACTAAAATTGGTGAATATAAATACAAAAACTCTGTACTGTTCCCGGAAAACAACGAAATAATTCATCTTCCTCAAACAACAGCAGCGCCTTTGCTTTATACACAAAATTTATCGTTAAAACCAGTTTTACTATTACAAACGAGCGATGATAAA…
orf00183	scaffold1|size448871	-	301719	302999	ATGATTTTTTTCGAAAGAGGCGAAAACAACTCAAAAATTCAGAAAATTTTACTTCTTCACGAAAATCTAAAAAACGGAAATATGAAAATTCGATTTATATCGCCTTCAGACCCTTTGACAGATAAAATTTTATTGGTTAAAATTAAAATGTTATTCCAAAAACAACTCTCAAAAATGCCAAGAGGTTATATTCTTAGACAAGTATTTAACAAAAAACACATTTGTCTCGTAATTTTAAATACTTTTGATCAAGTCATTGGTTCAATTTGTTACCGACCTTTTTATCATAAAAATTTTATTGAAATAGTTTTTTGTGCAGTTAATCAAAATTATCAAATAAAAGGCATTGGGAGTTTTATGATGGATATTCTAAAAGAACACGTAAAAAAAGAGGCATCG…
orf00184	scaffold1|size448871	-	303114	303830	ATGAGAATTGGTAATTCAATGATTTTAATTAGTGCAATATCTCTTTTATTCATTCTTTTATCGCTTATAGTTGATCCGAGAATAGTACAACCTAATTTTGAAGATCCATCAATCTCTAAAAAATATATAGAAAAAGAAATGATTTCAATCGCTTCAGTGACTTTTGTCTCCGTAACAATACCTTTTGTAATATTCTTTTGTTGTTTTAGACATTTAAATCTTGATATTATAGATGAAATACAGTTTTATATCGTATTTATTACGAATTTCTTCCTAGTCACAGCGATTATTGAAAATTTAAAAAATTTAATAGGTCGTTTAAGGCCCGATTTTATAGAAAGATGCATTCCAATAAAAGGCGTATGTACTGGTAAACTTGGAAGGATCAAAGAAGGTCGC…
orf00185	scaffold1|size448871	+	303994	304650	ATGGAACTCGTGGAAGAAGTCAGAAATTTAAAAATAAAAGAAAAAACTTCAGATTTGGAAGAAATGACAGGTACAACTATCATGGCTGTTAAATACAAGGATGGAATTTTAATAGGAGCAGATTGCCGCACTTCTATGGGGTCATATATACCTTCTCGTATTACAGATAAACTTACGCCTTTATCCGAAAATATTTTTTGTTGTAGATCAGGTTCATCTGCGGATACTCAAGCAATCGCAAATTATACAAAATCTGAACTAAAATATGTTTCTTACTTGAAAAAATCACTGCCTTTAGTAAAAAATGCTGCTATGATAGCAAAAAATATAATTTACAGATATCCTTCTCTACTTGCGGGATTGATTATTGCAGGTTATGATACTAAGCCTCGTATTTAC…
orf00187	scaffold1|size448871	+	304799	306910	ATGACGGACTTACTAAAAAGTTTAGAAAAGTTAAACATTGAAGAAAGCAAAATTAAAGAATTAGATAAAAAACCACAACTTAAACAAAATTTAGAAACCATTTTTAAGAAATTTAGTCCTGATAATAAATTGTTGTATGCACTCGGGTGCACAGCTTCCAAAAAAATTGACATTTTGTTTGTTGCTGATTTAATTCATAAAAATTTTATAAAAAATGAAGGAGAGCTTAAAGGCGTTTACAAATTTTTAGAAAAGAATAATAAGGCATCTTATGAAGAAGTTGTCAAATTTATTGACGAAAATGTAAAAACAAATGAAGAAATTATTGACATTATTAATTCTGAAATAGAAAAAGGAAATAATAAAAAAGATATTTTATTTAATTTAAAGAAGAAACTG…
orf00188	scaffold1|size448871	+	307204	308700	ATGTTGTTGTTTGAAACTGTATCACAATACTTGACAAAAAAGAAACAAGAAGATTTGCAAAATCCACCAATGACTATGTTCTATTCAATTACTTTAAAGAGTATAAATACGTTTTTGAAAGTGATTACGAATAAGAATGGGAATTCATTAGGTTTGATCCGAGAATATCTCGATATTATTGAAAATGTAAATTTGAGCTCAATTAAAGAAAAAGAACTTAATAATTACAGATTGAATCTAATAGAAGACTTAAGACTTGTTATTATAACTATGTTAAGGACTAATGGCAAGAAAGAGAGGTCTTTATTGAAACAATACCACTCAATTTTACACTTGATAAATTTGACAATAAGAAGGAAAACATCTCCTTACAGTATAATTAACGAATGGTTAAACACT…
orf00189	scaffold1|size448871	-	309015	309413	ATGCAACCAAAAGGAAGAAAAAAATCTTCATATGCGCCTCATTCTGTAAGATTCGCAACTCCATTTACTATTAAATGCACCAAGTGTGGTGAATATATAGTCAAGAACAAAAGACATAATGCTTTAAAAGAAGTGGCTGTTGGAGAAGCTTTTCATGATGTACAAAGCTTCAGATTTTATATAAAGTGTGTTAATTGTAAAATAACAATGTCTATAAAAACAAAACCAGAATGGGGAGAATATGTTACTGAAATCGGTTGTGAACGTTTAGACAAAGCCGAATCAGAAATATTAGAAAGCAAAGAATCAGCTAAAGATAGTAAAATAGAATATGAAAAAGAATTAGAAGCTCTTAAGAAGGATGTCTATTCAATTATGGACAGTGAAAATTATTTATAA
orf00190	scaffold1|size448871	-	309470	310315	ATGAAACACGGAAATTTTTCGTTTGAGGATGATTTTAGAAAGCTTTACACTGAAGCAAGTCAAGAATGTAAAATCAATGAAATTAAATTATACGATACCAATACCAGAATATGCATATTTTATATTGAAAATATACATTATATATCTGTTTATAATGTAATAGACACTTTAGAATACTTCTTCGATTTAAAACTCGACAATGAAATATATAATTATATTAAAAGTTGTGTTCATACATACAGGCTAGGCGATGTAGATAATACATTAGAAAATGAAGATCTAGAAGTGTGTAAAGCGGAAGATATAACTAATCAAGTTTACCAATTGGTTTTCGAAAAGCAAAAATTCCTTCTACAGGACTCAGAGCGGAATCTTTTTAATGAAATAGAAATGGGAAGT…
orf00191	scaffold1|size448871	+	311028	312812	ATGATTTTAGACAAAATTGTAGACGAAGTAATTGAGAAAATCGAAAAAGCTACAAAAATGGACAAAAAAGTTTTGAAAAGGGCTTTAGAAGTTTCAAGCATGTCTAACAAGCCGAACTGCACTTTATTTTTGTTGAGAATTAGAAAAGACGCAAAAGATTTTGCTGAAAATTTTTATAACGAAATTATCGATGCTAATATTGAAATAATTAAAGACGTAACACTTAAAGGATTTGAGCCAAAACCAAAAGATCAATCAATAACCAATAAGAATATAGACTTGAAAGATTTATCTATTTCATCAAAGCCCACTAAAGACAATGGACCTTCTATTTCTTTTAATATCAACATGAAATTGTACTTTGCTAATATTTTGAAAATGATCAGTGAGAAAAAAAAT…
orf00192	scaffold1|size448871	-	312854	314857	ATGAGCATAATCAAAAAAATTATTTTTTTTATATTAGCTATAATTTGTGTCGGGAAACAAAAAAATAAGAGAAATTTGCGATTTTTGACTGCTAAATTTGGAATTGAGATTGATACTGATATTGCTAATGTTTATTCTAGTATGTGCGATATCATAAGAAAAAAAGATTTTAAATTTTTAGAAAAGAAAAATTTAATCAATTGCGAAAAAAAATTTATCATTAGCACATTTAAAATTATCGATTATTTATTATTAGATGAAAGCAAGGATCCAAGTGATATAATTTCTATGATTACTAATTTTTCAAGTTTGCACAATATTGTCATTGACAAAAAGAACGCCGAAATTATATATACCGTAACATTAATTCAGTTTATATTATTTTTAGAAGACTTAGAA…
orf00194	scaffold1|size448871	+	318321	321008	ATGTTTTTGAATTTCTTTGCGTTTGTTATTTTGACATTGTCTGCAAGCAATAATAAAATTACTTTTAGAAACATAATGAACGAAGAACTTAGCGTACACACAGATAGTATTATTCATGTTTTGATTAAACACACGGTAAAAGATCTAAAAATAGAGTTGTTTCCTCTCGAAATAACAGAACTTATTGAGGAAAAATGGATTGTTGTTAATCTTATTAAAATTCTGAAAGAACATTTCTTTTCTGAAAATTTAATTAACGAGATGGAAATGGCAAATATAATTAAATTGTTGATGAGGACGACAATTAAGCAGTCCGAATTCATATTACGAGAAGAGATTAGCTCTTCTTTCATTGTCGAATTTCTCCGGTTTATTTATCTTGATGATTTATCAGAAAAA…
orf00195	scaffold1|size448871	+	321576	323336	ATGGAGAATTTAATAAAAAGAAAACAAAAGTTAGAGCAAGAACTTGTGCTTTACCAAGAACGATATCAAAAATTGGAGTTAGAAGAAAAAGAAAACGTATCAAAATCAACTAAACTTGTAGAAGAACTAAATAATGAACGTTTAAACTTTGAACAGTTGAAAGTAACGAGAAAAAATTACAAAAATAATTTTCTGTATCTTAAAAAAGAAATAGGATTATACAAAGAAAATAAAATTGCAGAGGTGAGAAACTTTTACGCTGAAAAATATAAAAATTTACTAAAAAAGATATCACAATTAGATTTTAGATTGTTTTATAAAATATTTGGAACATTTGAAAATGCGCGTGAGATTTACGACGAAATTGAATTTGAAAATCTCAAAAAAGATTTTTATGAG…
orf00196	scaffold1|size448871	-	323636	324292	ATGTCAAACACTTCAAAAAACAAGACAAATATCTTCTGGATGTTTTTTACAGCGATTATTTTCCTGTTTAAAGAAGCAAACAAACAAATTCTAATTAGAGAAAATCTTACTGGTCATAAAAAATACAATTTTAAATTATCTTTTATTGAGTCAAATGCGGATTTAATGAAACTTAAAGGAAATAAAACTATAATGTTTGTAGATTATAAAAGAAAACATTCACATTTAAGACTTCTAGAACATTTAATTACTAAATCAAATGTTTCTGTTTTGTATATTGATACTTTAGAAAAAGCTTGCATTGCAAATAAATTGGGATTTAAAAACACTAATATGATTTATTTTTTTGATAAAAAAAAATATTTTGAAGATCTAAAAACGGATTTGAAAGATGAGATC…
orf00197	scaffold1|size448871	-	324593	325135	ATGGATTTTTCAAGAGTAAACTATACAACACCTTCTTACAGAGAATACAGACTTAAAGCTTGTCTTAAACCAACAGAAAACAATTTACAGCCACAAATCTACGAAGCAACTATATTTGCTAAGAACCACGTTCTTGGAAGATCTAAATTTTTTAAATTGCTTAACAAGAAGTACAAGTTAAAGCCAACAAGCCTTGTTTTGATTGACTCTAAAGAAATTAAAGAAGAAGTAACTGGAAAGGTTAAAAATTATGGTATTTCATTTGTTTACAGATGTAAGAAAGGATTGCAAAATTCATATAGGGAGTTCAGAGCCATTTCAAGAGTTTCAGCTTTAGATTTTCTCTTTAGAGAAGCAGCTATTAGAATTAGAAACAAGAGAGACGATATTCATGTGATT…
orf00198	scaffold1|size448871	+	325584	327731	ATGGAAGAAGTAGAAACAGTTGTTAATTTATTACAAAATATCTTTAACGATATTCAGAAATGTGATTCTAAGACATACAGTGCTAATCTAACAAATGTCATTTCTAAAATTAATGAATCAAACATCTCTGAGGATTTTATTCCAATTTTATACTCAATTTTAACGTGTAAAAAACAATTGATTCCTAGCAAAATTGTGCTTTTTATAAAAAGAATTTTTGAGGAATCAAAAGATTCTGCTACTGGTAAAGTTTTTGTTATGGATTTGTTTAATTTAATTGTAGAGCTAGTTGATTCGAAAGTCGTAAAAGTAAGGCGAAATTCGATTTTTTTGCTAAAAGTTATAACAACAATAGAAGGTCTTGAGTGTTTGGTAGAAAATGAATTATTAGAAAAAATC…
orf00199	scaffold1|size448871	+	330387	331973	ATGATTTTGTTTTTAATTATTTTTAACATTCAGAGCATTGTTTGTTCATCAAATCTCGTTTATATTGAAAATGTTTTATTTCTTCAAAACAATTTCTGGGGAAAGAATAGAAAGCAAGTTATGACAGACAAAGGATGTTTAGAAAGTGTTTCTGTTAAATCCAAAAACTTTGAAGATCCTTTTTCTGGAGATAGATGTCTTCTTAGTAACAGCCAATATGATCCTAAAGAAGATATGTATTTTTCTGTAATAGGTCCACTTACAACATTGGAAATTTTAGAAAAACAGAACAAAAAACAAACCATGCTGAGATTTCATTACACCTATACTAATTCTTCCTTCAATTTCAAAGATTCTTTTTACATTAATAAAAGAGAAAAATATCATTATGATAACTTT…
orf00200	scaffold1|size448871	-	333491	334858	ATGAGATTAGATCCAGAAATATTATCAGATAATACGTCATCTAATAATTACGCAGGTGAAATAAGAATAAATGTAAAATTAGATGATCTGGAATTTGTGTCTGATTTGGATGAAGAACAAAGAAGTAAAACGAATTTGAAACCTATAACAGCTTGGAATAGTTTAAATACATATTCTATGTGCTTTTTAATTTCATTTATAATTGGTTATAGTTTTACATCTTATAGTCTGATCGTTGATTATGGTTTAGAGAATTACTCTGTTGGATTCTTTGAAAAATATCATACGCTTTTTAAGAACTTGTGCCCTGCGTTTTTGTATGCTGGATCTTCAATAGGAACAATTTTTATGCTGATGATAAAAAAATATTCACATCTTAAAGCAATTCAGTTATCAGCT…
orf00201	scaffold1|size448871	-	335938	336783	ATGAGATTAGATCCAGAAATATTATCAGATAATACGTCATCTAATAATTACGCAGGTGAAATAAGAATAAATGTAAAATTAGATGATCTGGAATTTGTGTCTGATTTGGATGAAGAACAAAGAAGTAAAACGAATTTGAAACCTATAACAGCTTGGAATAGTTTAAATACATATTCTATGTGCTTTTTAATTTCATTTATAATTGGTTATAGTTTTACATCTTATAGTCTGATCGTTGATTATGGTTTAGAGAATTACTCTGTTGGATTCTTTGAAAAATATCATACGCTTTTTAAGAACTTGTGCCCTGCGTTTTTGTATGCTGGATCTTCAATAGGAACAATTTTTATGCTGATGATAAAAAAATATTCACATCTTAAAGCAATTCAGTTATCAGCT…
orf00203	scaffold1|size448871	-	338406	339167	ATGAGATTAGATCCAGAAATATTATCAGATAATACGTCATCTAATAATTACGCAGGTGAAATAAGAATAAATGTAAAATTAGATGATCTGGAATTTGTGTCTGATTTGGATGAAGAACAAAGAAGTAAAACGAATTTGAAACCTATAACAGCTTGGAATAGTTTAAATACATATTCTATGTGCTTTTTAATTTCATTTATAATTGGTTATAGTTTTACATCTTATAGTCTGATCGTTGATTATGGTTTAGAGAATTACTCTGTTGGATTCTTTGAAAAATATCATACGCTTTTTAAGAACTTGTGCCCTGCGTTTTTGTATGCTGGATCTTCAATAGGAACAATTTTTATGCTGATGATAAAAAAATATTCACATCTTAAAGCAATTCAGTTATCAGCT…
orf00204	scaffold1|size448871	+	340352	341212	ATGGACTTAGACCCGAATCTCATGCTTTTCACCTATTATAAAAACTTTTTTCCAGTAAAAGAAATATCAGAATGGTTGACATTGGATGAATTTAGAGAAATTTCGTTTTGTTCAAGCGAGGGAAAGTACATGAGATACCTTACTTTTGCAGATTTTGAAGAGTTTCACGAAAAATTAACAACTTTAGTTCCCGCAAAAATAGATATTGGTGCTATCTACGATGTGATACCAGCCAAGGACATACAGAAAAAAGCCATTAGACGTGAATTAGTTTTTGATATTGATTTAACTGATTATGAAAGAGTTTGTTGTAAAGATAAGTCAGTTTGTAATAAATGTGTTGTTTTAATAAAAGTCGCTGTTGAAATTTTAGATTATGCTCTCAGAACAGAACTCGGT…
orf00205	scaffold1|size448871	+	341324	343333	ATGGATATCCGTCTGTATAAGTTCATACAATCAAATAAAAATAACAATGAAATATTTAAAACATTTTTAACTCATTTTGTCGCGGATAAATCCAATTTTGATCTTGTTTATTCAAATTTAAAAGAAATTTCAGTTCTTTATTTTACTGAAAATTATAAAATAGAATTTATAACTGATAACGGACGCATACAATTTTTTTGTGAATATTTAAGAACATACGACTATGATTTATACATACTTGTAAATAAATTTCAGAAGATCAGATCAGAGGTAATTGCTATTTTAATGAAAGCCATTATGGATTTACATAATTTTGACAGTTTGTTTTTATTAATTTTAATGATGAAACCAAAAGATATTGAAAAGTATTTACCTGGTATTTGTAATTTTTGTTTTTCA…
orf00206	scaffold1|size448871	+	343623	345017	ATGTTTTTAATTTTTTCATTCTGTTATATTACATTTTTCCCCCTTAAAAAATCTTGTTTTGCTATAGCTTTTTATTTTAATTTGTTTTTATCCCCGATGAGAGAAACGGTTACATTACAAATAGGTCAATGTGGTAATCAAATGGCAACTGAATTCTGGAAAAAAATATCAAAAGAACACGGAATAGATCAAGAAGGTTTATTAACTGTGGCAGATGATTTAAATGATAGAAAAGATATTTTTTATTACCAATCCGATGACAACAGATTTATTCCTAGAGCTTTACTTTTCGATTTAGAGCCACGCGTTCTTTCAAATTTAGTGAATCTTTTTAATAAAGAAAATATTTTTATGCCAAACGAAGGTGGTGGTGCCGGAAACAATTGGGCCCACGGTTAT…
orf00207	scaffold1|size448871	-	345128	345619	ATGTCAATAATCGATGTTGATGCTTTAATTTTTACAGACATTAAAGGAAATATTTTGTATAAGAAAATTTATAATTTAGAAGAGAAGAAAGTTACTTATGTAATTAAAAAATCATTAGAAGAAAAGGATCCTATTTGTTTACTGGATAATAATCTTTTATTTGTTCATAAAAATGCAGATCTTTGTGTAATTATGGTCTCCAATTCTGAAAACAATGAAGTATTTCTTTACAAATGTTTCGAACAATTCATATTGGCATTGTCCAAAATAAGCAAAAAGTTTTCAGTTGAATCGATGCACAAAAAATTCGATGTTTATTTTTTACTTAGTGATATTTTTGTATATGAAGGCGTAATAATGGAAGATAAATGTGAAGTTATGCTTAAAAGACTTCCTACT…
orf00208	scaffold1|size448871	-	345731	346261	ATGTTTGTAATTTCAGAAATTGAAGATAATTTTGAATTGGCGCCAACTTTTGGAGACTACACAGACACAATTCTGCAAAAAATTTACAAGAAATATGTTCGAAAACATATTTTAGATATTGGAATTGGCATAGAATTAATAGAAGAAATAAAAGTTTTGGAAAAAAGACTCGTTCAAGATTTTATTCTTTCTAAAGTTCAATTCAAAATGTTATTTTTCAGATTTATTAGAGATGAGATTTTAAATGGTAAAGTTATGTCACAATCTCCTTGTGGTGTAAATGTAAGTATTGGTATCTTTGATAAAATTATTATAGAACCAGATAATTTACCAGAAGAAAACGAATCAACAAATATTATTGGAGAAAACAATGTTAAACATTTTGCTTGGGTTTGGAGA…
orf00210	scaffold1|size448871	+	346409	347635	ATGGCGTCAATTAAAGGACCGAGAAGTGCTTTAACCGATTTTATTGAAGAAAATAACATAAAAATAAAACCAAATGGCTTTATAAATGATAATTTGCCATTAGAAAAGCCAGTTAAACCCGTTGAGCAAAGAAAGAAAAAGATAAAACGAGTTAAGAAGCAGATGCCAGTTGAGCTAGTAAATCTAGACACCATCAACAAAACGGAAAAAGATATAAAAGTTGAGGATATACTTGGAAATTTAGAAAATATCAATTATTTGGATGACGATCAATTGCGTGATATTTCATCTTATTTAAGTAGAAATAGAATCTATAACCAAAATTTTATTGCTAAAATTATAAAATTAAGTTCTGATGATCTAATAATTTATGATTGTAGTGAAATTAAAGATGAAGAA…
orf00211	scaffold1|size448871	+	347899	348792	ATGAAGTACGTCTTAATTTGTTTTGTAATTGCTGAATTAATTTTTACTACAACTCTGATTTGTTTATCAAGAATTTACATTAAAGATTGTAAAGCGGGCATGATGATTTACTTTTTTGTTAATTTCTTAAATATTCTAATCTCTTCATCAAAGACCAAAACTAGAACTTATTTTAATTTGCCAATTTTGATGATATCATTTTGTTATACAGCATCTTCTTTACTGCAAATGATTTCCTTTTATATGGACATTTCTTCTGTAACTTTTTCTAATTATTATTCCTTAAGAGTCGTAATTGTGAGTCTTATTTCCTCATTTGTCTTAAATAAAAAATATACAATAATGCAACGAAGTGGGAAGGCTTTAGTAGTAATTGGTGTAATTATACAGTTTTTTGCA…
orf00212	scaffold1|size448871	-	348930	349790	ATGGCCAATTTAAAAATCCAAAAAACTATAAATCTTATTAAAAAAAGTTACAATCAACCTTTAATATTCCATTCTTTGTGCAATCATCTTTGTTTTTTAATGGAAGGGAATACGCCTATATATGAAATTACAGATGATTGGTCTAAAATTTTAATATATTCAGTTGCACACAATAATATACCAAATCAAGGCCTAGAAACTAAAATTGTTGGCTTATTACGAAGTTTAAAGAAAGAAAAGGAAAATAAAAGTACGAAATTGAAAATTATGATTATTTTGTGGTATATTAAGAATAGAAGTTTAGATGTTGTGAATAATATAATTTTATTTGAACTTGTTAACAATTTTTTAGGAGTTTCAGAGTACACAGACGGTCTTATAATTTCCGTATTGAACGGC…
orf00213	scaffold1|size448871	-	349920	350783	ATGAACAGCGATTTTGAAGTTGAATTTCAACCTAAAGACACTATTACCGATATTCATTATGATAATAATCTTTATGTTTCATCTTGGGATGGTAGTCTATACTGTTACTCTTTGCAAAATAAAAAATTACTTTTTCGTTATGATCATGAAGCTCCAATAATGAAAATTTTAAAAAATAAAAAAATTATATTTGGCGATGTTTATGGAGATGTGAAGTATTTGAATAACGATTTTAAACATGAAATTACTATTCAAACACTTTTAAAAGGGATTCACACAGTGGAGGAATATAATAGTATGCATTTAGTATGTGGTTGGGATAATAAATTGTGTTCAATACAAGACGGGAAGATCGATCATATTGATTTAGGAGTAAAATCACAAACATCCTCATTATTT…
orf00214	scaffold1|size448871	-	350884	351585	ATGTCATATTTCCCTATCCTATTTCCTTTTCACCATCACGTTTTTTTAATTGGTTTATTTCATTTAAATTTTTTTTTAATTTCAGGGGCCATGAATTTTTTGTTATTGATCGGTTTGACGCTCGCAATTTTAATTCCAACTTATAATTACGATTCTATTAATGAACTGAATAGTTGGAAAAATAATCTTAGTATTAATAATGAAATGAAGAGTGCCGTAGAAAATGTTTATTGTGTTTCCGTTTTAAGAAAATACATTCCATTAACCGTTAATCTTCTTTCTAACTCTTTAATAAGCATCGTGTATCTCTCTTTTGATTTACTTACAGACCAAGACATTTTACTAATGACTAGTATTTTTGATCCTGCTAATGTAAACAAGGAAATTCCTAAAAAGGCT…
orf00215	scaffold1|size448871	+	351735	352250	ATGGATTTTAAAATGATACAACAAGTCCTTCTTGATAAACTAGCGCCACAAATTGCTTACAGATGGATCTTTACTGCTTTTATTGCATTTATTTTCCTGCTTAGAATTATAATGAAAAACTCTTTTTATCTCATAACTTACTGTGTAGGAATTTATTTAATTCATAGTACAATAATGTTTCTTACTCCTAAAGGGAATGACATAGCTGATCCTTTTGAAAGTTATGAACAAAACAAAGATGAAGAAGATGATTACGAACCAGAACTCATTGATAACCAGTATAAACCAATTGTAAGAAATATGCCCGAGTTTGAATACTGGAAATTTACTACAAAAATTATTAGTGGTGCTTTGTTTGGAACGTTTTTTGATTTTTTAGACATCCCTGTGTACACTCCT…
orf00216	scaffold1|size448871	+	352404	354935	ATGACTAAATTAAGACTACCTCTCGACTTTACATCTGATAAGGACCAAGAAACTATTTATTCTACACAAATAAAACAATATACTAAAGAATTTATAAATAACACATTTAAAGAATTGAAAGAAACCATTTCTTCTTATCATTCAGTTAAAGAAATCGAATCAAGAAAAAAATTAGTGGCATTTTATAAACAAAAAATGTGCGATTTTGAACTTTTCGATCTTCTTTTAACAGGAAACGAATGTTTAGGACCTTTAAAAATTAAAATTAAAAATGCTGAAAATGTTGAAAATCAATGTTTACAATACGAGGAACTTGCTAATAGTCTCGCTGTTATGTTTGAAAGTTTAAAGCAGCTTATATCTCCATCGTTTGATGCTAAAACTGCGATACAATCTTTA…
orf00217	scaffold1|size448871	+	354986	355690	ATGAGTTTTGATTTAGAAGAAGAAAGTAAGTTTTTGTTGCCGAAAAACAAATTTGTTTTTACAGAAGAAATCGAAGATGACGATAAAATAGATTTAATAGGAAACAACAAAGCTCTTAATCATTATAAAATTTATGAAAATTGTAATATGAAAAGGCACAAGAAAGATTATGTATTTATAGAAGTGATTGATCTCAAAGACTACCCAACCCCATTTTTCTTTTCGAGAACCCGCGTTTTACTTCTTTTAGATGATCTTTTGGGCGTAGATGTAATTTGCATTGGAAATTATCATCCATTTGAATCTCAAAATGATTTAAAATATATTCTTGGGAATGATGAACAGGCTTTCTTGGATAAAGCAGTCATTTGCTGTAAAGAAATACTAAAAGAAACAATT…
orf00218	scaffold1|size448871	-	356883	357950	ATGGAATGGAGAATAATTGAAAATAGTAAAATTGTGGATATTAAAGAGACATTATTTAGTGGACAAGTGTTTAATTTCATTCAAACAGATACATTTGAATACACAGGTGTCATTAACAATCTTTTAATATCGTTTAAACAAGTTGATAAAATAATTGAATATAGACTTCTTCGATGTGATTACGATTTATTTGAGAATATTTTAGGTCAACTGAAGAGATTAAAGATAATTTGTGACCAAAACATTAAAGAAGTTTATGAAGAGCTCTTTGACAAGTCTCAAAAGACAGGTTTTAATCAGCATTTGATATCGATTTTGAATGCAGTAACAGCAAAAACAATCAACTTATTTCTTGGTCTGGATCTTAATTATGAAACTTTTATCTCAAGTGAACTGCTT…
orf00219	scaffold1|size448871	+	358006	360408	ATGCTGTTAGAATATGAATCACAAATGCTAGAAGACACAAAAGAACAATCTTTCTTAATGGTGTCGAGTCTTGGTGTTAATCTCCAAAATGTAATTTATGGAACAATTTTTTCTTATCTCAATAAGTATAGTTTAACGTTAATTATTAATTTTGAAAATTTGAATCTTGATATTTTTAAGAAAAATGAGTATTTTAGAGATCTACAAAATCTTGATAAAACTGAAAGAAATAATTTGTACAAGAAAGGTGGTGTATTTATATCTACATTGCGTTTAATTATAACTGATTTTTTAGAAGGCAATGTTGATATTTCAAATGTATCGTGTATCATTGTTAATAACGCGGAAAGTATAAAAGAGAAAAGTTTAGAAGCATTTATTCTATACTTTTATTCTAAG…
orf00220	scaffold1|size448871	+	360562	361842	ATGGACAATATTTTTATCAACGAACCTGGTCTAAGAGAATTTAATGTAATTCTGATGCAAGAAAAGCTCTTAAAAGAAGATAGAGGGCATTTAAGATTATGTATTAGAAATTATAAGCATATGAAAAATCTTGCCAAGTTTGTTTCCAAAAAGAGATTATTTTTTATTTCTCGATTTTATAACTCGAAGTCAGACTACGATTCATTTAAATTCATTCACATTCTCGGGAACAAAATCTCATATCAAAACTTTTATAAATTTAAAAAGAAATCAAAAGGGATTATGTCCGATTATATTCATAAAACTGACCTGTTTTTTACTAATTTAAGTTCACGAATTATACCAAATGGATTACAAAAATTGTATTTTAACACTTTTATAAGTTCTAACAGTTTGTTT…
orf00221	scaffold1|size448871	+	362471	363184	ATGAAGAAAATAGCTGTTCTTAGTGGTAAAGGAGGTGTAGGCAAGTCGACTATTTCTGTTTTAATTTCTCTAGTTTTATCTAAAAATCATAAAGTTTTGTTATTAGATTACGATTTATGTGGTCCGAGTTGCACAAGAGCACTGAATGCTAAAGGATCTATTTTAAAAGCTGAAAAGGGATTAAAACCAATAAAAATCAGCAATAATCTTTCTCTTATATCAATGGGACTAATGATGTCTGATACTGATCCTGTTATTTGGCGTGGTCCTAAAAAGTTAAGTGTCTTAAATTTATTTTATGAATCGATTTCTGATTATGATTTTGTGATTTTTGACACACCTCCTGGCGTTTCGGAAGAACACGGGTTCTTAATCGATAAAGATATTGAGGCTATAATA…
orf00222	scaffold1|size448871	-	363266	363856	ATGACTACGAAGAATGAACTTAAAAGTTTTACTTATAAGATGGTAGTGCTAGGATATTATTCAGTAGGAAAAAGTAGCCTGGTCTTAAAATATGTTAAGGGTGAATTTAATCCAAATGAAGAGAGTACAATAGGCGCATCATTTTTAACAAAAACTATCTTTGTCAATGATTACTCAATTAAATTTGAGATCTGGGATACAGCTGGACAAGAAAGATACAATTCTTTAATTCCTATGTACTACAGGGGAGCTCAAGTTGCTTTAATTGTTTACGATATAACATCAAGAGAAAGTTTTGATACTGCTAAGCGTTGGGTTGAAGAATTAAATTTTGAAAAACCAAGTGGATTTATAAAAGTCCTTATTGGTAACAAAACAGACTTGGAAAGAGATAGACAA…
orf00223	scaffold1|size448871	+	364422	365135	ATGAAGAAAATAGCTGTTCTTAGTGGTAAAGGAGGTGTAGGCAAGTCGACTATTTCTGTTTTAATTTCTCTAGTTTTATCTAAAAATCATAAAGTTTTGTTATTAGATTACGATTTATGTGGTCCGAGTTGCACAAGAGCACTGAATGCTAAAGGATCTATTTTAAAAGCTGAAAAGGGATTAAAACCAATAAAAATCAGCAATAATCTTTCTCTTATATCAATGGGACTAATGATGTCTGATACTGATCCTGTTATTTGGCGTGGTCCTAAAAAGTTAAGTGTCTTAAATTTATTTTATGAATCGATTTCTGATTATGATTTTGTGATTTTTGACACACCTCCTGGCGTTTCTGAAGAACACGGGTTCTTAATCGATAAAGATATTGAGGCTATAATA…
orf00224	scaffold1|size448871	-	365226	365816	ATGACTACGAAGAATGAACTTAAAAGTTTTACTTATAAGATGGTAGTGCTAGGATATTATTCAGTAGGAAAAAGTAGCCTGGTCTTAAAATATGTTAAGGGTGAATTTAATCCAAATGAAGAGAGTACAATAGGCGCATCATTTTTAACAAAAACTATCTTTGTCAATGATTACTCAATTAAATTTGAGATCTGGGATACAGCTGGACAAGAAAGATACAATTCTTTAATTCCTATGTACTACAGGGGAGCTCAAGTTGCTTTAATTGTTTACGATATAACATCAAGAGAAAGTTTTGATACCGCTAAGCGTTGGGTTGAAGAATTAAATTTTGAAAAACCAAGTGGATTTATAAAAGTCCTTATTGGTAACAAAACAGACTTGGAAAGAGATAGACAA…
orf00226	scaffold1|size448871	+	366117	367121	ATGCAACAAAAAATTAACATTTACAACTTAGATGGAATTACTGTAAAAGATACAGTAGAAATACCCGATGTAATGACAATTGAAGTAAGGCCGGATATAATAGAGACAGTACACTCATTAGAAAGACTTAATCTTAGACAACCGTATGCTGTTTCAAAATATGCTGGTATGCAACATAGTGCAGCATCCTGGGGAACAGGAAGAGCAATGGCCAGATGCCCAAGAGTAGCAGGTAGTGGTACAAGAAGAGCAGGTCAAGGTGCTTTTGCTAATTTCTGTAGAAAGGGAAGAATGGCTCATCCTACTAAAACAACAAGGAGATGGTGTAGGAAGGTTAATCTTAATTTAAGAAGAATTGCTATTGCTATGGCCGTTGCTGCTTCTTCCAAACCATCTTTT…
orf00227	scaffold1|size448871	+	367294	367596	ATGGCTCTTAAATCTTTAGACATTGAATGTGTTGAAGAACCATCTAAAAGACATCCGAGAGACTTCTTAAACTTTGGCAGATTTAAAATTAAAAAGATGTACGGAAAGAAAAATATAATTGAAGGTCTTTCTCAAACCATTTTGAGTCTTCGAAACCAACCTAAGACTCAAAAAGTTAAAGAACAGCCTTTAGAAACAGAAAAGGTCGAATCTTTTATAACTTCGTCTAAAGGTGAAATTATCGAAAACAAACTTAATTTAGTGCCTAAAAGAAAAGACAAGAAGAAACCAAAGAAAAAATAA
orf00228	scaffold1|size448871	+	367650	368936	ATGTCTTTAGATTTAAGTAAGTTTGATTTATCCGGAAATGTTCCTTTTCAACTACTTGTTGTTTTTATGTCCATTTTCCTTACAATTGATATTTCATTAGTTTATTTAAGTAAGATTCTAGACCGAGTATTTAGATTTATAAATTCAGAAAACATTTTTAGAAAATCTATTTTAATTTGTTTGACTTGTAGTATTCCTAAAGGTTTTTTAATTTTCTCTAATTTGCAGTACGGCATTGAAGATAACGGATCTTTCACTAATGGAATGGGAATATTCAATATAACATTAGGACTTCCTTTGTTGATATTAAAATCTCCTAGCGCTTGTTTTATAAACCATAGTAGTTTTTTAAAAGATTTATTCTTTTTAGAAATTGTCTTTCTTAATCATTTCTTTGAT…
orf00229	scaffold1|size448871	+	369243	369920	ATGTACGAAGATGAAATTAGTATGATAACAATGTATAGTGGTTGTTTAGCAAGTTTAGATGAAAATTCAGTACTGTACCTTGAGAAAGTAGTACGAGCACATTCACAAAGAATACTTCACAGGTCTGATATTATCAGAAAATCAATAGGTAAATCTAATATCGAAGTAGAAGATGTTTGCTTTGTTGTTAGAAATGATAAAGCCCTTGTATCTCAAATTAAGGAATCTTTTAGGATAAAAAAGATAAGACATAATGTGGAAGATGAACTAGGAGATTATAAAATGGAATTTGAAATGAGTGATGAGAAAACGCAAAATAACATTTTAGATGACCGGCTTATGATATTCGATTCCATTACTCGACGAATGGGAAGTGAAGAGTATTCTGAATATGTCAAA…
orf00230	scaffold1|size448871	+	370616	372049	ATGGAGGGTGACAAGTTTGAAGCAATCGATACGAAGTCAATAGAAAATGGATTAAGAAAGACTGTGGTGCACAGATACGGATCACCGGAGTTCTTAGATGTAACTAATCATGAAATTCGAGCCTATGCCGAGCATATAAAAGGAACGCTTCCTAGAACTGTTTATTTCGATATTAACAAGAATGTTTATAGCCAATTGAGAGATGGTATAGTCTTAGCATATTTCTTGAACCATATTGAGGATGGCTTGGTCAATATCAATAAAATTATGAAGAACTTGGATATGGAAAAACAAAATGGTGTGTTCGAAGCAAGTACGAATCTAGCATATATCATTAAAGCAGCAAGAAAGTGTGGTATCTGTGTTGTAAATCTTGGTCCTGAAGATATTTTATTCGAG…
orf00231	scaffold1|size448871	-	372213	372563	ATGCAAAGTGATGTTAGAGAATATTTTCGAAGAAACACATTAGATAAAGATGACGATTTTCTATTTGAAATTGATAGGACACAAAATGATTTTTTTGCTTTGCTTGAATCGACAGATGAAGATGAAAATGAAGATATTGTAAGTTGGAAAAGAATCCTGACAGCTCATATAAGTTTATTGATAACTCTTCTAGGAGTATGCTTGCTATTAACTGGCCCATTGGTTGTGCTTATAGCTCTTCCATTAGCTCTTGTATTGTTCCTTTCATTCATGTCATCAATTGTTTATATTTTATTCTGTAGGCAAAACTCATTTGATACACTCGCAGTTCAAAGTATGGAAGAAGTGTAA
orf00232	scaffold1|size448871	+	373572	375005	ATGGAGGGTGACAAGTTTGAAGCAATCGATACGAAGTCAATAGAAAATGGATTAAGAAAGACTGTGGTGCACAGATACGGATCACCGGAGTTCTTAGATGTAACTAATCATGAAATTCGAGCCTATGCCGAGCATATAAAAGGAACGCTTCCTAGAACTGTTTATTTCGATATTAACAAGAATGTTTATAGCCAATTGAGAGATGGTATAGTCTTAGCATATTTCTTGAACCATATTGAGGATGGCTTGGTCAATATCAATAAAATTATGAAGAACTTGGATATGGAAAAACAAAATGGTGTGTTCGAAGCAAGTACGAATCTAGCATATATCATTAAAGCAGCAAGAAAGTGTGGTATCTGTGTTGTAAATCTTGGTCCTGAAGATATTTTATTCGAG…
orf00233	scaffold1|size448871	-	375169	376203	ATGAAAAGTGTTAGTTCTACTATTAAGATATTAGGAGCACCTAATAACAGCACACCAGGTGAAGAAGTAGAAATGGAGGAGCTCGACGCTAACACTGTGGAAACTTTTACTTTGGATGAGTTCAGGTCGATTATTATAGACTGTAGAAAGAAGAACATAGACTTTATTGTTGCGCGGGTTACGACTCCTGATCCATACGATCAGACTACACTTTACAATTTCTACTATGCAGCTTCTGAAATAAATCGCGTATTGTTTAGATTTGAGTCAGATAGAAGATTATTACACAGAATGAAAGTTAGAAATCCACTTAACAATATGTATATTCTTGGGCAGGTTTACTATTATAAAGTTTCAGTAGATGAAATTGATCAAGCTATAGTTAATTATTATTTTGCA…
orf00234	scaffold1|size448871	+	376832	379381	ATGAATAATGAACTTTCTCTTCGATCTACAAAAAATAAAAGAAGAAAATACACTGAAATTGAGCTGGCAATTAAAGAGGCCAATTCTTTATACGTCAAAAATGACCTTGATCAATGTATATTAAAGACTAAAAGTATATTATCACGCTTTCCTAGATGTGATAGAGCTTATTTCTTGCTTGGTTTGATTTTTGAAGAAAAGAAAGACATTATTAAAGCGTATAATTTTTATATGATAGCTGCACAGTTAATGAAAAACAACTATGAATTATGGTCAAAGTTGTATACACTTGCGGGAGATTTAAATTTGTTCTCTGATAAATTGTATTTCATTCAAATAATACAACGATATAAAAACTCAAGAGATTTAATAATAGAGAAGATGGGATTATACAGAATG…
orf00235	scaffold1|size448871	-	379408	380667	ATGGGCGAAAATATCAAAACATATCTTAGGATAAAACCAAACACAGACAATCCTGAGTTTATAATAGAAGGTAATACATCAAAAATAGGGGATAAAATCTTTGTCTTTGATAAAGTATTTAAAGATTGTTCTCAAAGTGAATTATTTGAGGCTGTTTCTGAGGATTTGTTAGTTTGTTGTATGCAAGGATACAATTGCAGTCTTTTCGCGTACGGCCAAACAGGGTCTGGAAAAACATATACAATCCAGGGAAAGCCTTCAGATTACGGTTTAGTTCAAAGATGTCTATGCTTTCTTCATAATCTTCAAGTTAAAATTCAGTTGTCTTTTGTTGAAATTTATAATGAAAATATGATCGATTTATTTGACACAACTAAAATGCTGAATCTAAGAGAAGAT…
orf00236	scaffold1|size448871	+	380889	382766	ATGTCGATTAATAAAAAACAAAATTTTGAGGGCAGACAAATGGAAAACAACAATGAGAAAAAAACACAAAATGAAGAAAATATAGATAATAAAATGAACGATGAACCAGTAAAAAGAGAAAAGCGTATATCTTTTGCGGCAGAAGCTGCTTCAGTTTTTAAATACGAGAAAGAAAATCAAGAGACGACAATTTCTAGTGACGATGAATTTACTGCTGATTTAACTTATGAAAACTCCAGACAATTATCTATTTTTAACGAACCAACTATAGTCGATGATTTTATGAATAGAGATATGAAAGAACTTGTAGATGACAGTCTTGAGTCTCACACTAAAAGTCATGACGTGGAACTGTGCAAAGAAAAAGTAAAAGAGTTAGAAATCCGAGAAGAGACACCT…
orf00237	scaffold1|size448871	-	383923	385449	ATGAAAAAAGATCATTTAAATGTCGGTATTGAGCAAACAAATCAAAATTATGAAGATCTTTACAACATATCGATGTCTATAAACAGTGAAAACGATAGTTCTTATAAATATGGTTACTGTCTTCAAAAAGAACATTTATTGAAATTTACCTCGCATGCTTACTTTTTTTTAGATGATAGAATAGAAGAATTTATTAATTCTGCTTGTAAAACTTTTGAAACTCATAAAATTTTCTTTACTATACAATATTTATATCGTGTAATTCCGGGTAAAAAACATTTAAATTCCAATGATTCTGCTAATTCTAGATGCTTTGAATATTATATTGACGACAAAGATCCATATGCAAAAAAAATATACTTTACTTACAAGAGGTTACAAAAAACACCGAATTGTGAT…
orf00238	scaffold1|size448871	-	387746	388180	ATGAAAATATTGTGTCTTTTGTTATTAATTTTTGGAATAATGGGAAGTTTAGAAAAAGAATATGATAAAGAAGAACTAGAACGAGAAATATCAAGAGAAAGGGAAATCTTTTACAAGTTAACTGAAGAATTTCGTGAATTTCATGATGAAATATCGGAAAAAGCAAAGGAAGCAAGCCAAATATTGGAAAGATTAACAAAACGCAAACAAATTTTAGAAGAACAAAATTTAGACTATGACGAAGAATTCTTAAGAGAAGCGGACATTTGTACAATGTTAAATGAAGAACTTAGTGAAGATCGTGAAGAATATATGAAAAAAAGGGAAGGATTGGAAAAAATGGTCCAAAGAATACGAAAACTCTATCAACTTTTAAACAAACGAAATTTTATGTCAAGC…
orf00239	scaffold1|size448871	-	390856	391290	ATGAAAATATTGTGTCTTTTGTTATTAATTTTTGGAATAATGGGAAGTTTAGAAAAAGAATATGATAAAGAAGAACTAGAACGAGAAATATCAAGAGAAAGGGAAATCTTTTACAAGTTAACTGAAGAATTTCGTGAATTTCATGATGAAATATCGGAAAAAGCAAAGGAAGCAAGCCAAATATTGGAAAGATTAACAAAACGCAAACAAATTTTAGAAGAACAAAATTTAGACTATGACGAAGAATTCTTAAGAGAAGCGGACATTTGTACAATGTTAAATGAAGAACTTAGTGAAGATCGTGAAGAATATATGAAAAAAAGGGAAGGATTGGAAAAAATGGTCCAAAGAATACGAAAACTCTATCAACTTTTAAACAAAAGAAATTTTATGTCAAGC…
orf00240	scaffold1|size448871	-	391631	392017	ATGAACTCTAAAGGGATTCATTTAGATTTTTTATTTTTAAAATACGAAGAAGAGAGATCTGTTTATTATTTTTTAAAATATTTAAATGGAATAAAAAAAGTAAATTATGATGACAATGATGACAATAAAGATGATTTAAATAAAAAAGTAGTAAAATTTGTTGAATTTGATAAAAATTTAATAATAAATGATTGTCCTGATAACGAAATAAAATTTAAATTGAATTTTGTCATTAATAAAATTAAATGGAATCTAAATATAAAAAAAGGATTAAGTTTATTAAACAGTGGGAAGACATTGGGGTCTTTAAAAAAAATTAAAATCAAAGAACTTAAAAAAGAAACTAAAAGAGATCTACAAAAAATGATAAAACTAAAGATTTTATAA
orf00241	scaffold1|size448871	-	392805	393275	ATGAAATGTTTTTTAGTTTTGATTTTGTTTCTAAGTATTAAAGGCATGTTTAATGAGGATGATTATATAGTTTTCAGTCCTACAGGTGAACGTTTTTACAAAGAAAACTGGCCAAAAGCCTTACCTAGCACTTCAAGAGAAGCTGGATCATCAAAAAAAGCCACCGAAGTTGTGGATAAAAAAACAGCAATAAAAAAGGCTATCATGGAAGTTAGCCCAAAAATATTGATTTACAAAATTAATAAAGGCAATCTAGAATTAACTGTCTATGACGAGAATGAAGCAAAAGAACTTATTAAAAAGTTTAAGGAACTTGGATTTGGTGGAAATAATGATGGAAAGATAAAAAGTGAAAAAAGGCAGAAACGTCACGTTCAAAAAACTGAAGATAAAAAAACA…
orf00242	scaffold1|size448871	-	394257	394727	ATGAAATGTTTTTTAGTTTTGATTTTGTTTCTAAGTATTAAAGGCATGTTTAATGAGGATGATTATATAGTTTTCAGTCCTACAGGTGAACGTTTTTACAAAGAAAACTGGCCAAAAGCCTTACCTAGCACTTCAAGAGAAGCTGGATCATCAAAAAAAGCCACCGAAGTTGTGGATAAAAAAACAGCAATAAAAAAGGCTATCATGGAAGTTAGCCCAAAAATATTGATTTACAAAATTAATAAAGGCAATCTAGAATTAACTGTCTATGACGAGAATGAAGCAAAAGAACTTATTAAAAAGTTTAAGGAACTTGGATTTGGTGGAAATAATGATGGAAAGATAAAAAGTGAAAAAAGGCAGAAACGTCACGTTCAAAAAACTGAAGATAAAAAAACA…
orf00243	scaffold1|size448871	-	395852	396322	ATGAAATGTTTTTTAGTTTTGATTTTGTTTCTAAGTATTAAAGGCATGTTTAATGAGGATGATTATATAGTTTTCAGTCCTACAGGTGAACGTTTTTACAAAGAAAACTGGCCAAAAGCCTTACCTAGCACTTCAAGAGAAGCTGGATCATCAAAAAAAGCCACCGAAGTTGTGGATAAAAAAACAGCAATAAAAAAGGCTATCATGGAAGTTAGCCCAAAAATATTGATTTACAAAATTAATAAAGGCAATCTAGAATTAACTGTCTATGACGAGAATGAAGCAAAAGAACTTATTAAAAAGTTTAAGGAACTTGGATTTGGTGGAAATAATGATGGAAAGATAAAAAGTGAAAAAAGGCAGAAACGTCACGTTCAAAAAACTGAAGATAAAAAAACA…
orf00244	scaffold1|size448871	-	397307	397804	ATGGAATTAAGCATTTTTTTTGTGCATCTTTTTCCAGTAGAGACATTGGATGCAGAAAAATCTTTGTCCTACTTTACTCCTACAGGCGAATACTTGCCTTCAGCAAATTGGTCAAAACTTTTTCCTATAAATTCAGAAGACAGGCCTGCTACATTAGATGATGTAAAAAGAGTTTTTAATCTCAATAAAGGTGATACAAATGTAGTAAAACAAAGCAAGACTGAACCACCTACAAAACCTGATAAAGACAGAAAATTTAAAAAATTGAATATTAAAAGTGTTGGAGAAAATGTTGAAATAACTGTTGATAACATAAAAGAAGCAAAAAATATTATTGAAAAATTTAAAAAACTTGGCTTTATGGATAATAAAAAGACAAAGGCATCAAAGAAAAAGAAA…
orf00246	scaffold1|size448871	-	397954	398442	ATGAATTTGATCACAACCTGTATATTTTTATCGAAAATTGGAGTTGCGATTTTGGGATTAATCGAAGATTGGACAATTATAGGCCCTGATGGGAAGATTATTGCCACAAAAAGTGATCCATCAGGTTTATATCGTTTAGAAGTAAATAACAACAATTTACCAGGAAATAAAACACTACCAGAAATTAACCGTAAAAAATCAAAGAAAAAGAAGTCCAAAAAATCTACAACAGAAAAAAAAGATAGAGTTAAAGGTACAAAGAAATCAAAAAAAGTAAAAATAGCAAAAAGAGATAAGGACGAAGAAACAAGCGAGTCTAAAAAAGCTAAAACTAAGAAAGTGAAAGACAAGTCGGCGAAAAAAACAGAAAAAGAATCATCTAAAAAAAATAAGTCAAAG…
orf00247	scaffold1|size448871	-	398797	399744	ATGAAATTGTACTTGTTAATTGTAATTTTCTACATAACAAAGGCTTTAACTGAAAGAGGTAATGCAGAAGTAAACACAATGAAAAATCCTTGTACAAAAAACAAATCATCTGATGAATTACCGAGTAAAAATACAACGAAAAAAAAATCAAAACGTACAAAAAAATTAAGCAAAACAAAGTCTGTTAAAGAAAATAAACAGGAAATCAAAGGAAAAAAGAAAAAGTCTACCAAGAAGAAAAAATTGAAGAAGAAAAAGAGCAAAAATAAAGTAACTGATCAGGACACTAGCGTTACTCATAGAGTTCAAGATCTAGAAACAAAAGCAGATATCTATGAAATTGAGACAAAAGCCATTACAACAACCAGATTGATAACTAATTCATCTACTACTGACCCA…
orf00248	scaffold1|size448871	-	401162	402199	ATGAGAATGTATTTGCTTATTACGCTTTTATGTTTAATAAAGGCACCAAAGAGTAAAAGAACTGAAATAGTAAAGGGGATTAATAAACTGACATCTGTTTCTTTAAAAAAAAGTAAAAGAAAAGACAGTTTACAAGATATGGAAAGTGATGAAAAGTTGGTTAAAAAAACTAAAAAGAAAGGCAAATCATCAAAAAAGGCAACATCAGAAGGTAAAAAAGTGAAGGCAAACGAGAAAAAAGTAGGCAAAAGTAAAGAAAAGAAAGGGAAAGCGGAGAAAGAAGATAAGAAAAAATCCGCCAAGAAAAAATTAAAAAAGAAAAAAACTAAAAAAATTAAGAAAAGGAAAAGCGAAACTGTAAACCAGTCAAGATTAAAAGAAATGCACGCTAAAGAAAAA…
orf00250	scaffold1|size448871	+	402816	403814	ATGCCCTTTTTTTTACCCCCAAAAATGAACGATCTCCAACAAAAAGTTTCTGATTACGTTAAATCAAACAGTTTAAATTACAACCGAAATTTAACAGAAGATGAAATCGCCAAAATTACGATTAGTTTTTTAGAGACATCAGGTGATTACGACGAAGGTTTAATTGATGCCCATATTGAATCCGTTAAATTAAAATGGGCAGATGAAGAAAGGATCCAAGGTGGTGATAATTTAAAAAATTGGAGATCTCTAAGAAGGGCCAGTGTTATTACGGGTTGTACTGTTATGGATGTTAATGATTTAAAAATTATTGAGAAATCTAAAGAAGATTTTGATTTCATTTTAAATATTTTAGAATCTACGGATAATGTTACTTTTTCATTTTTAAATTATCGCCAA…
orf00251	scaffold1|size448871	+	404523	405521	ATGCCCTTTTTTTTACCCCCAAAAATGAACGATCTCCAACAAAAAGTTTCTGATTACGTTAAATCAAACAGTTTAAATTACAACCGAAATTTAACAGAAGATGAAATCGCCAAAATTACGATTAGTTTTTTAGAGACATCAGGTGATTACGACGAAGGTTTAATTGATGCCCATATTGAATCCGTTAAATTAAAATGGGCAGATGAAGAAAGGATCCAAGGTGGTGATAATTTAAAAAATTGGAGATCTCTAAGAAGGGCCAGTGTTATTACGGGTTGTACTGTTATGGATGTTAATGATTTAAAAATTATTGAGAAATCTAAAGAAGATTTTGATTTCATTTTAAATATTTTAGAATCTACGGATAATGTTACTTTTTCATTTTTAAATTATCGCCAA…
orf00252	scaffold1|size448871	+	405876	406136	ATGCGCATAGAACGAATTGATTATAATGAAGAAATAGAAAGCAATGATAAAGAAAACTTTGATCCTAGTGCTTGTAAGTACAGTCCAGTAAAGACCAAGCCCAAGAGAAGAATAAATATCTTAAAAGAAATAACTGAAAGAAATAAAAAGAAAAATTCAAAAAAACAATTTAAAGAAGAAAACAGGGAAAGTGAAATTGAAAATTTATTTCAGACGTTCAGGTCGCCTTTAAGAAAAAATCAAAGGACAAGAGAAATGTAA
orf00253	scaffold1|size448871	-	406177	406977	ATGTACCAAAATATTTTAAATTTTTTATTTGGAAAATCTAAAAAATCTTTATCTAAAAAAGAAGCTGATGATTTAATCCGTTTAATAGCCCAAAGTATAGGAATAGAAGAAGAGTACAAGGATAAGACAGATTTTATTAAAAAAATATTAGATGAAGTCGTAATAGAAGAAAATGAATTTAATTTAGATGAAATATTTGATTTTGAAGAAGATTCGTATGAATACCCTGAAGATTATGAAGATCAAGAAGAATTTGAGAGGGGTAAGCCATTGTCCAAAAGGAAAATTAAGAGGAAGAGTGTGTTTAAGAAAAAGGAAGGTGAGGGTGAGGGTAATGGTGTGAGTAAGGATGAGGAAAATGGGATAGAAAGTAACAAGCCTTTAGTGACTATTAATTAT…
orf00254	scaffold1|size448871	-	407332	407781	ATGGTTAAAATGCATTCTAATGGAAGAGGTATCTCATCTTCAGTAAAACCTTATACTACTATGTTCCCTACTTGGTTAGATACTCCTTTACAGGAAATAAAACAGGATATTATTAGAATGGCTAATAAAGGATTTAGGACAGCTGAGATTGGTAATAAACTTAGGGATGTCTATGGTGTAGGGAAGGCTGAAGATATTCTTGATGGTCTAACTTTAAGTAGATTTTTAGAGAAGAATGGGAATTTCATTGTAATTCCAGAGAATGTCCAGGATTTAGTAGTAAGAGCCAATATCTTAAGGAAGCATATTAATGAGAATAGGAGAGATAAAGATGCTAAGTACAGACTTCAATTGGTGACATCTAGGCTTAATCGATTAGTAAAGCATTATAAAGGGAAG…
orf00256	scaffold1|size448871	-	408753	411620	ATGCATGAAGATGATATTTCCCTTTTAGAAATTTATACACCAGAAAAAATCATTGAAGATTTTAGTAAAAAAGAAGAGAGTACCAAAGATTTATTAGATTTAATTAATAAAACTTCCCCAAACCCAATCAAACTCAAGAAATTATCCAAAATCTTCACTTCCCTTTCAAATTGTGATCATTTTTCTTTTATTGAATTAACCAAATCCAAAAATCGTAATTTACGTTTAATTTCCACTTTTTTAATTTTTTCCAAAATGTGCGATTTAGTTAAAGAAAATTTTAATTTTGAATTAGTTAGTTCCCTTTATAAAGAAGTTTTCCTAGTAAGGTATAGGGATGTAGATCCTAATATTAGAGGATTATGTTTAGATTTTATAATAGATTGGATTATAATTTCC…
orf00257	scaffold1|size448871	+	411980	412315	ATGGCAAAAAAAGTCCAAGAAACCAAGGAGAAAAAAGCTTTGAAAGCAGCATCTACTTCTAAAAAAGAAAAAAAGAGATGGACTGATACTAAAAAGAAGGAGGAACAAAGGAAAGTTTTTACGGTTGGTGAAGATTTACTTTCTAAAGTAGAGAAGGAAGTAAAGAAGGCTAGGATGATGACTATTTACTCTTTAGGATCTAAATTTAATTTGACTTTAAGTGTAGCCAAGAATTTGTTACGTTATTTTGCGGAAAAAGGGGATCTTGCTGTACTTCACAGTTCTAAACAAACAGTAATTTATGGGAAGCCATTAGTAGAACAATCAAGTGAATAA
orf00258	scaffold1|size448871	-	412604	414145	ATGCATGAAGATGATATTTCCCTTTTAGAAATTTATACACCAGAAAAAATCATTGAAGATTTTAGTAAAAAAGAAGAGAGTACCAAAGATTTATTAGATTTAATTAATAAAACTTCCCCAAACCCAATCAAACTCAAGAAATTATCCAAAATCTTCACTTCCCTTTCAAATTGTGATCATTTTTCTTTTATTGAATTAACCAAATCCAAAAATCGTAATTTACGTTTAATTTCCACTTTTTTAATTTTTTCCAAAATGTGCGATTTAGTTAAAGAAAATTTTAATTTTGAATTAGTTAGTTCCCTTTATAAAGAAGTTTTCCTAGTAAGGTATAGGGATGTAGATCCTAATATTAGAGGATTATGTTTAGATTTTATAATAGATTGGATTATAATTTCC…
orf00260	scaffold1|size448871	+	414612	414947	ATGGCAAAAAAAGTCCAAGAAACCAAGGAGAAAAAAGCTTTGAAAGCAGCATCTACTTCTAAAAAAGAAAAAAAGAGATGGACTGATACTAAAAAGAAGGAGGAACAAAGGAAAGTTTTTACGGTTGGTGAAGATTTACTTTCTAAAGTAGAGAAGGAAGTAAAGAAGGCTAGGATGATGACTATTTACTCTTTAGGATCTAAATTTAATTTGACTTTAAGTGTAGCCAAGAATTTGTTACGTTATTTTGCGGAAAAAGGGGATCTTGCTGTACTTCACAGTTCTAAACAAACAGTAATTTATGGGAAGCCATTAGTAGAACAATCAAGTGAATAA
orf00261	scaffold1|size448871	+	415115	415453	ATGTTTCAAATTCAAATAAAACCCCTCTCCCCCTTACAAAATATGGAAAAAAATGATTTTGAAGACGATTTTGGTGAACTTGAAATTTCAATAAACGAAGATAATCTCGTAACTCGTTTAGAAAAATTAACTGTTTTTATGAAATCTTTATCTGAAGATATTTCTAAAAATGATACAGAACCAGTTCTTGAGAAGGTTTTGATTCAAAAGAAAGTTTATGAAGAAGCTCAAAGGTTGTTTAGGATTATGATTGAAGAAGATATTGATAAAGAAAAAGCAAAAATGGCATTAAGGGATTTTTCTAAAGTGTATTCTGAATATAATCAACAAAAGCATTAA
orf00262	scaffold1|size448871	+	415511	417154	ATGACTTATCTCCTTTTTTTACTCCTTTTTAAATTCATTGGTTCTACGCAATTTAAAAGCACACAAAATTTTTTGAAAATGAATATAAACATCTTTGATTTAGAAAATGATCCTCAACCTAAAAAAAAAGAATACATCAAAACTACAATGAAATGTGATACAGTCTACTCCCACTTAATAGACGATTTAGGAATAATAGACCAAGAAAAAAATATTATAGACCACAATATTGTAAAAATCCATTTTGAAAATTTAGGACGCCTTTCGTGTAAACAAGCCATGAAAATTCTTTACGATGCTATGGAAATTCTAAAAAATGAATCGAATATTATTGAAATTGATAAACCTTCTTATGTCCTTGGGGATATTCATGGTCAATATTTTGATTTAATTAATATT…
orf00263	scaffold1|size448871	-	417547	418209	ATGGAAGAAAACTCGCAAACAAATTTCACGGGTGCCTTTGAAAACGAATCTTCTCATGAAAACAAGACAACAACTGAATCTTTTTTGAATGACTCTGTATTTTATTCTAGTCAAAGAGAACATTTACTAGTAAGACCGGGATCTTTTAATGTTAATAAATTGGGGGATAATCGGGACTTCGGTAATTTTTATGATTTGGTTCAGGAAAGAAAAGATCGTATTCTTTCTTTTTTACAGAAGGATACTCTCCAAATTAACAATCCTGATCTTAAACCTTTTAATTCTGTAGAACAAGCCTATGAAAATCTAATGCCTTACCATTTATTTTATAAAGGTTTATATGAAGATCAAGTTTTTTTTAATAGTGATTGCTTAACTTCCATGGATTTAATTTATGAA…
orf00264	scaffold1|size448871	-	418391	420070	ATGGAAAGTTATGTTAACGAAATAATCCAAGAATGGTACACAAAATTAAGAGAATTAGAAGAAATAAATCAAAATATAAAAGCAGAAGGTTTAATACTCAAAGATTTAAGACTTAAATTTATGTTTATAAAGAAATATTTTGAAAATAATGACAGGATAGTCTTTTCTAAGAAGCAAAAAAACTTTTTAAATGTTAAAAGTTCGTCATTAACAGCTTTGAATTTAATGAAAGAAAAAGAAATGATGAAGATAAAAAAAGCTTATAAAGAAATAATTGAATTAGATAAAATAGAAGATCCATTTAAATCTAAAAATGAGATCAACATAGAGAAGAATAACATGAAGAAGATTAAGAAGCCTGAAGTAAATTTAGAAGAGAAATTGAGGGTGATTAGGAAG…
orf00265	scaffold1|size448871	-	420166	422547	ATGAAAAACAAAAGTTTTGATATTCGAAATTTATTTAGAAAAAGTCACGAGGAAGTAAAACAAGACGAAGTTTTTGATTGTGTAGATCGCCAAATTGAAAAAGAAAAATTTAAACGGAAAATTAAACAAAATGAAATTGAAAGTAAAGAAATTTTAGAAAAAATTAAGCCTATCAAAATTTTAACTCGTACAGAACACAATTTGGTTTGGAATACCAAAGTTTTAAGATCTGAAATTTTAAAATTTGATTTTGACGAGGATTGTGTTTACGATTTTAGTGAAAATCAAATAAGAAAAATTGGTAAAATTGAACTAAATTATAACAACACAGAAGTAATGCTATTTGATGACGATCAACTTAATAACAACACAGGTGTAATGATATATGATGACAATCAA…
orf00266	scaffold1|size448871	-	422722	423234	ATGCTTTACTCTGTCGATAAGAAATTTCATATTCATAAAATCGATAAGACTGAGGCTTCTTTTAAATTGGCAAAAGTTATTTCTAAAAAGACGATGTACGAGGATGTTCCTTATATTTTTACCAATGACGGATCTTGTTTTAGATACTGCGATCCAAAAATCGAAGTGAATGACACCGTTAAAATTGATTTGGCTTCTAGAAAAGTCATTGATTTCATTCCTTTCGAGACTGATAAAGTAGTTTACGTCATTAGAGGAGAAGATATGGGAAGAGTGTGTGTTATCAAACACATTAAAGAAGTTGATTATTCTGATTCTATCATTACAGTTGAAGATTTTGCTAAGAAGGTCTTTACTGTTCCTTCTAAGAATCTCATTGTCATTGGTAACAGTGAAGAT…
orf00267	scaffold1|size448871	-	423967	424941	ATGAAAAACAAAAGTTTTGATATTCGAAATTTATTTAGAAAAAGTCACGAGGAAGTAAAACAAGACGAAGTTTTTGATTGTGTAGATCGCCAAATTGAAAAAGAAAAATTTAAACGGAAAATTAAACAAAATGAAATTGAAAGTAAAGAAATTTTAGAAAAAATTAAGCCTATCAAAATTTTAACTCGTACAGAACACAATTTGGTTTGGAATACCAAAGTTTTAAGGTCTGAAATTTTAAATTTTGATTTTGACGAGGATTGTGTTTACGATTTTAGTGAAAATCAAATAAGAAAAATTGGTAAAATTGAACTAAATTATAACAACACAGAAGTAATGCTATTTGATGACGATCAACTTAATAACAACACAGGTGTAATGATATATGATGACAATCAA…
orf00268	scaffold1|size448871	-	425111	425623	ATGCTTTACTCTGTCGATAAGAAATTTCATATTCATAAAATCGATAAGACTGAGGCTTCTTTTAAATTGGCAAAAGTTATTTCTAAAAAGACGATGTACGAGGATGTTCCTTATATTTTTACCAATGACGGATCTTGTTTTAGATACTGCGATCCAAAAATCGAAGTGAATGACACCGTTAAAATTGATTTGGCTTCTAGAAAAGTCATTGATTTCATTCCTTTCGAGACTGATAAAGTAGTTTACGTCATTAGAGGAGAAGATATGGGAAGAGTGTGTGTTATCAAACACATTAAAGAAGTTGATTATTCTGATTCTATCATTACAGTTGAAGATTTTGCTAAGAAGGTCTTTACTGTTCCTTCTAAGAATCTCATTGTCATTGGTAACAGTGAAGAT…
orf00269	scaffold1|size448871	-	426141	426656	ATGGTCCAAATCAACAGCAGAATAAAAAACGAATTACAGAAGCTTTTTAATGCCAAATACGAAATAAATTTAATAGATAGTAGGAATACGGAGTTTGATATTGTGATTGAGGGCCCTAAGGATTCCTTATTTGTGGGTTATAAGTACAAAATCCACGTTTTATTACCTGATGACTACCCGTTCAAAAGCCCGTCAATCGGTTTCGTCACTAAGATTTTTCATCCAAATGTCGATGAAACCAGTGGTTCTATTTGTCTTGATGTTCTTAATCAAGTCTGGTCTCCTATGTATGATCTTATGAATATAGTAGATATTTTTATTCCACAGCTTCTTACATATCCGAATGCTTCTGATCCTTTGAATTGTGAGGCCGGTTCTTTATTTCTGAATGATTACGAC…
orf00270	scaffold1|size448871	-	427061	427591	ATGCCCCTTAAAATGGACTTAACTTCAAATTGGATAATTTGGCAAAACCACAACGACGAATCAAATATAAAGAGTTGGGGAGAAGATTTAGTGAACGTGGGAGTATTACATACTGTTCCTGAGTTTATGTATCTTAGTGATGAAATTAATAAAATTGGATTACCATCTCTAGAAAGTATTAGAATTTTTAAAGATGGAATTAAACCAATGTGGGAAGATCCTATGAATATGAATGGAGGAAGAGTAATTTTGGACATTCCTATTATGAATAGGATTGATGTAGGAGATATTTGGACCAAGACTATGGCATTTTGTGTCTCTAATCTTGTGGATGGGATTTGTGGATGTGTTTTTATGGAAAAACAAAATTTGTACAAACTTGCGATTTGGATTGAAGAA…
orf00271	scaffold1|size448871	+	427602	428195	ATGGGAAAGGAAAAAAGGCCCATGAATTTTGAGGAGTACGTTAAGTCACTAAAAAACAAATACGAAATCGAAGAAATTAACCAAAACGTAATTAAAATTAGTAAAAATGGTAAAGAATTGATAATTACGCCTGATCGTATGTTTGATGAAGAATTTTTGGATGATTTTTTTAGCTGTTCAACTTCACGTGATTTCAGTTCGGTAGGCGAAGATGATTATCTCGGTAATTTGAAAAGACATTCACAGGGATTTTGTGGAATAGGCGAAGATGAGGATCATTTTGGGAGTACAGCTCCTTCAACTTTAAGAATGTTTGATAAAGATCGATCACGAGATTTCGGCGGAATAGGCGAAGATGATTTACATCCAAAAATCAACAGGGACCATTCATTGACCGGA…
orf00273	scaffold1|size448871	+	428342	429190	ATGAGAGAGTTCCATAAAATTCTGGATGTTACAGCTATAAAACCTAATGACTGGGTACATGATTCACGTATTGTTTGTAAAGATGAAGGACCAGCAAAGATACTTACAAGTTTCACACAAGAAGAGAAACATTTGATCTTTAAAAGAAAAATTCTTGTGGTTCTTCCAAAGAAAAACATAATCAGAAGAAATCGATATTCCGAGGAGGACAAAGACATTTTTTGGTTGATAAAAGATAAAGAAGGACGGTTGTTAGGACCTTTTACTTCTAAAGAGATGCAGAATAAAGCAAGTGAAGGAGTTTTAAAGGGATCAAGTATCAAAAGGGATGATGACAAAGATTTTATAGAGTACGATAAAATATCAAAAGATTTCGAAAATGTTTTCGATTTGAGTTCA…
orf00274	scaffold1|size448871	+	429407	431266	ATGAAACTAACAACAAACTTATTCTACAATTCCCTGAAAGATACTTACTCTGACATTGAAGAGGAAGACGTACGTGATGCTATGAACGATTTGATTTCAAAAGCAAATATCGTAAATTTTAATGAATTTGTCCGTTTTTACAAATACCGTCATTTTGCTGATCTCCATAAATTCGACAAGGAGAATGTTTATGCGAAATTTTACTATCGAAAATTCAAATACAAGGAAATTGGTGAATTACTGGGTCATTCCGGACAAATTGATCGGATTTGTTTTGATAATTCATCTGATTTTTTCTTTACGGCGAGTACTGACGGAATAATTAAATGCTGGGATATTCAAACAGGGTTTCTTATTCACAGTTTTATAGCTCACCGGAGTCTTGTGAACGATTTGTGT…
orf00275	scaffold1|size448871	+	431637	431996	ATGGACAAAGAAAAGTATAATAAGAAGTACGGGGCAGTAGCAGTACCAGAGACTTACGCACACGAAGAAGAAGCTTATTCTGAAATATCATCTATTAGTGAAAGTACTGCCTTTAGTGATGAGGACTACGATGAAAGTGAGACGAGATCAGATGAGAATTCCCTTGGAATAAGATTAAGACGAGATGAAGGTGCGCCCCGATTTAGAAGACGAATTATTATTGAAGAAGAAAGTAGTGAAGAAAGTGTTTTAGTAAAAAAATTAAGGAGAAGCAGATTTTTTAATCCGAAAGAAGATGAAGATGAAGAGAAAAGTACATTACCGAAACTGAGAAGGCATCACAGGGAAAAAGATTTATAA
orf00276	scaffold1|size448871	+	432490	433536	ATGTGCAAACCCCACAGGTGTCCCCACATTGCATTAACTGGAAATATTTGCATTTACTGCCCGGGAGGTCCAGACTCGGAATTTGAATATTCAACTCAAAGTTACACAGGTTATGAACCGACTAGTATGAGAGCCATTAGAGCTAGATACGATCCTTATGATCAAGCAAGAGAACGTCTTAAACAATTGAAAGGTTTAGGTCACAATACGGATAAAGTAGAATATATTATTATGGGAGGCACTTTCCTTTCTCTTCCTGATTCTTATAAAAATTATTTTATAATGAAACTTCATGATGCTCTTAGTGGTCATGACTCTACGACAGTAGAAGAGGCTATTAAAGCAAGTGCTGAAAGTAAACAGAAGTGTGTGGGGATTACAATCGAAACCAGACCCGAT…
orf00277	scaffold1|size448871	+	434266	435183	ATGATGCCTAATCTTCCTAATGTCCCTAAAAAGAGAGATCTTGCCCAATTTCGGGAATATTTCGATAATCCAAAATTTAGAAGTGATGGCCTAAAAATTTACCCGACTCTCGTCATAAAAGGCACGGGCCTTTACGAATTGTGGAAAAATGGAAAATATAAAAATTATTCTCCAGATGAACTGGTTGACTTTTTGGCTAAAATCCTTTCTTTTGTACCTCCTTGGATCAGAATTTACCGAGTTCAAAGAGACATCCCTATGACTTTAGTAAGTTCGGGTGTTGAACACGGCAATATTAGAGAATTGGCTTTGAGCCGAATGAGAGACTACAAAACTTCGTGTAGGGATGTAAGGACTAGAGAAGTTGGAATTAAAAGTGTACACAAGGAATTAGAAATA…
orf00278	scaffold1|size448871	-	436058	437530	ATGTATTATTCAAGAAATAATAAAAAAAGTAGTTATAGTTCTGATAGAAACGATAGGAATGATAGAAAGAGTTATGGAAGTAATAGAGGACAACCAAAATGGGGAACATCAGAAGTAGATTCTTATAAAGGAGAACCAAAACATCCTGCTGTTCCTTTTGAAAAAAATTTTTATAAAGGAAGTAATAAATTATCTGAAAGTGAAGTAGAAGACTTTAGAAGAAAACATGATATGAGAACCCACGGGGATGTACCACAGCCTTATATTAATTTTAAAGATACGCCTTTCTCAAGGGAAATCTTAGAATCTTTTACTAAAAAAAATTACACTGCTCCTACTCCTATTCAAGCCCAAGGATGGCCTATGGCTCTTACAGGACAAGATATGGTAGGAATAGCC…
orf00279	scaffold1|size448871	+	437852	438367	ATGTTAACTAGAGGCAGAGTCACTTTTTCTAATGTACCCGGGTGTTTCTCAATTAACAATTCCGTGTACTGTAATTTCAAACCTTTGTTTTTATGTGATTTCGTTATTTTTGGCCTTATTTCTCATTCTGGATCTTTTTACGTTTTTGGTGGTACCGAGTTCGTTATTTATAAAAATTTTATCAAAAAAATTTCTTTTAAGAGTTGGATTTTAGATGTTCAGGTTGGTGAAGATGTTCATATTGTTTTTATGGATGGTACCATTTACTCCCTTAATTCAAACAAGTTCATAAAAAAACTTTCTGATAAATTAATTTTTTCTGCTAAATTTGATTCTAATGAAATAATTTACGGGAGTTACGAGAAAGTTCATGTTGTAAATTTGGATTGTTTAAGAAAT…
orf00280	scaffold1|size448871	-	441614	443548	ATGAAATTTTCTAATCTTCTTAAATCAAACATGGTTCGTGATTTAGAGGGATCTTATTTACAATACGATCTTATCAAAAGTTGTCTTAAACTTGATAAATATAAGTTTCAAGAACTTATCGAATCTAATTTTAAAAAGATTTCTGAATATTATTTTAATATAAAGTCACAAACTGAATTACAAAAAAACAAGCTGTTTGATTATTTAAGTGAAAACTTAGAATATAAGAAAATCCTTGAGTCTATCAAAAAAAAGAAAAAAAGGAGTAAGAAAACGTCATCGATTATAAAATTTTCAGAAGTCGAATATGAAGACAGTTATAGTGAAGATGAAAGATCTTCTGTTCGAACTATGAGATCTAAAGAGTGTGGTAATGAAAGCCATGCAAGTCATACTGGA…
orf00281	scaffold1|size448871	-	444049	444843	ATGGAAAAAATCAAAAATATATCCAAGATAAAAGATACAGATAGCCTTAAAAAATTAACAATACTCCATCTATTTCTCTATACCATGGATTTATTATGTTTTGTAATCACAGAATCTAAAATGAATCAATTTGTTTTAATTATGATATTTATACTTATAAACTCACTATCGTTTACTAATTTAACTTTAACAGATCCCGGATACCTTTCTAAAAAACCTTACAATACATTTGATGAAGAAGATTTAAATTTTGTTGATGGTACAAAAGTAAAGATTGTTTATGAGAAAGGAACTTGGTTGAGATTAATCCATCATAAGGATGAGAAGTATATACAGAAATATTGTGAAGAATGTAATATTTTTAAAACAGTTGGTGTATCACATTGTAGAGAATGTGAT…
orf00282	scaffold1|size448871	+	445148	445492	ATGGTTGTGTGTAATCAAGAAATTAAACATATTGATACAGTAAGTGAGGAGAACACACGAATCATAAATGAGCTGGTTGGTAGATTTGATTTCTTTGCACATTACTATAATTTTTTAAAAAAGGTTTTAAAAGAAGTTTTGTATTTACACATGCAAATAATATCAGAAATCAAGTTGTTTTGTTACTATTTTATCGTAAATGTCCACACTTTAATATTTTCTGCCTTCTTTATTTACCTTTATCATTCTTTTGTCTCTAAAATTATATCTAATAGATGTGGATTCATTTCCTTGTGTAAAACTCAAAAATACTCTGAAGTAGAAAAAAAAGGAAGAATCATGTAG
orf00283	scaffold1|size448871	-	445814	446344	ATGTACACAAAACAAGGCATTTGTAGTAATTGTAATACAACGGTTACTCCTTTATGGAGAAGAGGAGTAGATGGTTGTTACCTTTGTAATGCATGCGGTTTATACTACAAGATCCACCAAAAACACAGACCTACAGAATTAAAAACTGATACTTTTAGACAACGTAACAGATTCAGAAGAGATTTTGTCTCCGAAGCACACAATATGAAACATTTTTACACTGACAAAATGCGATATGATCAAAGAATGGCAAATATAAACTTTTATGATTCTTCATATAATATAAACAGTAAATTTACGAATGGATCTGAATCGAAGACTGACTCAAAAAATCTTTATAATTATTTTAGTGCACATAAAAATCCTAAGTTACCATTCTTTAACAAACCAATTAATCCA…
orf00284	scaffold1|size448871	+	447002	448327	ATGATAAATATAATTCATTTTAAGTACTCTGGTAAAATGAGATGGACCACAGAAAGTGGCACTGTATCTCTTAAAAATAGACACAACGTTGAATTTTTAGATGAGGAACTCGAGAGATACGAGGCAGAGACTATTCTTGGAGTTATAGAGATAGATGATAATAGTTATCTTGTTATAGTTAAGAAATCGGAATCTATGGGACTTTATGAAGGAAATGAAATCTTTAAAATACTTAAAGTTGAATTTATTCCTATCATAATTTGTTCTCATACAGAAAACGTTGTCTATCTAAAGCAATTTATACAGACGTACGATTTTTATTTTACTAAAAATAAATTTATGAAAGAAAGATTTATTTGGAATATGCATATGATAGATAGATTAAAGGCAGATGAAGGA…
orf00285	scaffold1|size448871	+	448340	448621	ATGTTTGGATTGTTAAATAATAACACAAAACGACTTCATTCATTCGGACAAATTTCGAAATTTGAAGATGGTAAATACACAGTTTCGTACAAAGACATAAACGTTTTTATAATTACAAATCATAAATTTGATATTGGTGATTGGGTTCTTTTATATGGTAAGTTTAAGAATGATGTACTTCATGTTAGATACATAGAAAAATTAATATCTGTAGACATTTTTATTCTTGAGAAAATTGCAAACTTTTTAGAAGAGAACGAGAAAAGTAAAAAAATAAAATAA
orf00286	scaffold1|size448871	-	448797	449219	ATGACAACTCTCATTAAAAGCCCTATGAAATTAATTCTTCAAAAAGTCAAATCAATAAAATACACAAACGTATCTATTGGAGAAGGCATTTTAATATTTCTTGGTGTAGAAGAAGAGGATAAAACGGAAACTATTGATTGGATGACTGATAAAATTTTAAAGAGTAGACTTTATGATGACTGGAAGTTGACTGTTTCACGAAAAAGTTTTCAAATATCTATAGTTTCAGAACAAAATGTCATTATGAATCAATTGTCTGAGCCATCTGTACTTGTAAATAAAGAAAAGGTCGATTTGGTTTGTAGACAATTTTATGAAACTCTTTGCACTAAATATTCTCATGAATTTGTGAAGTTAATTACCTGTAACAATATCTTAGAAATTACAAATAATGGTCCT…
orf00287	scaffold1|size448871	+	449206	449622	ATGAGAGTTGTCATACAAAAAGTTGATAGTTGTGTCGTAATTTACAAAGAAGAAGAAATTTGCAGTATATCTGAAGGTTATGTGATGTATGTGGGGATAGAAAGAGGAGATTCTTATAATAAATTAATTAAAAACTTTGAAAAAATATTTTTAGAATTAATACCTAATGATATGACTAAAGATGTCCTTATACTTTCTCAATTTACTTTATTTGCAGATTTAAAAAATAACAAGCCAAATTTTCATCATGCGGAGGTCAATTATGTTGCCAAAGATTTTTTTTACAAACTTGTCGTGAATGTAAAAAGTAAACACAAAAACAATATTCAATCAGGAATCTTTGGAGAATTTTTAAACATAAAATACACGGGAACGCACTTCAATACGACTCTTATGGAC…
orf00288	scaffold1|size448871	+	449748	450215	ATGAACGTGTTGATTTTTTTATTCTTATTAGATATCTTTTTGGCTAAAAAAACCAAGAAAAAAACAGAAACACCTGCTACAAATATCAAACCACCCATTCTAAATTACTCAGACTATGTTATTGTTTACTCTATTAGAGCAAAATATAAAGATATCGAAAAATACATGAGAAAAAACAAACTCACATTTATGGGCGTGCCGATTGAAGACACGCCTATTGTAAGGAAATACTTGCGGAAAACTTACAAAAATAAAAAAACCAGAGTGTTTTATTTTGGTAAAGATCTCGGTCCTTTTGAAAGATTTAAGAAAGAGTTTGAAATACAAAAAAGGTTAAAATTCAAAAAAGAAATGAGGGATCAACAAAGAAAAGGTACTATTAAAGTTAAGATCAGGAAT…
orf00289	scaffold1|size448871	-	450316	450834	ATGATCATATTACTTTTAAAATTTGATTTTTATAGAATAAAACATTTTTTTAAAGCTTTGCCTGCTACAAATCTATCGTTACATAGTCATTTTGAAGTCTTTTACATTTTAATAAAAAATAATGTGAAACACAAATATAAAAACAACAAAAATGTAAACAATATGTTCAAAGCATTACTATTTTTGTTAGGTGTATTCTCAAGAGTTGTAATACACGAAGAATCAGAAAACCCAAGTCTAAAATATGATAGTCACTATGAAGACTTACTTAAAAAAGACCGTGTCGTTGTTTTATACTTGAGTTATTGTCCTCATAGTCTTCAAACTCTTGAAACATTGCAATCAAAGAAAATACCTTTTACGAAGTATGAAAGGAGAGAAAATCAAGGTTTTAGTGAT…
orf00290	scaffold1|size448871	-	451636	452625	ATGAGTTTTGAAGGAATTACAAAAAACTTACAAGAAGTTAGTGGTGAAGATGTTTTAAAGAAAATCTTAGATAAACGATCTATTAGCCTTTACTGGGGAACTGCTACAACTGGTAAGCCTCATATTGCATATTTTCTTCCTATCTTTAAGTTACGAGATTTCTTAGAGAATGGTTGTTCTGTTACTGTATTACTCGCCGATATACACGCGTTTTTAGATAATTTAAAAGCTCCTATTGAAAAAATTAATTATAGATCAAAATATTATGAAAATCTAATAGTTGCTATGTTAAAAAGTATCGATGTTGACATTTCTCGTATTAATTTTGTAAAAGGAAGCACTTTTCAAAAGAGTAAAACGTACTTTTCCGATATTTTAAAAATTGCAAAAGTTACTAAT…
orf00291	scaffold1|size448871	-	452724	453905	ATGATTTTTTCTAATTTCGCAAATATTGATCCTTTAATGACACAACCAAAAGACGGATCTGGAACTGCAAAGAAAGGAAAAATATTCTTTAAAGTCAAAAATGTCATAGAAATTTGTGAAAAAATCTTACAAAACAATGTAAATTCAATACATGTCATTTATAATTTAGGAAAGTGTTATATTGAAGTTCAAGACTATTTTGCTGCTCAAAATATCATAGATATGATTGAGAAAGATTATCCTGACCATGTTTTCTTTTACATTCTTAGCGGACATTTGAATATTAAGAAAGGTCAACTCATTAATTCATATAAATCTTTTTTAAAGGCGTATTCGAAGATACAAAATAAAGATGCGTTCCTTGTTTATGGTATAGGCTTGCTTTTTGAGCATATTGAA…
orf00292	scaffold1|size448871	+	454445	454744	ATGTTTTGTGCTTGTGGGACTTTAGTAAATACAAAAGCAAATAGCAATGTATTGAAATGTGGTAGATGTGAAAATCTGTTAGACATCAACAACATGCAAGAAATACAAATGTCTAAGAAAATTGAACAGAAAGTAGACTTAGAGATAAAAGAAGTTAAAGGAGCTAAAATTAAATATAAATGCACAAATTGTGGTGCAGAAGAAATGATGTACAATACAGCACAACTTAGGTCTGCGGATGAAGGTCAAACAGTGTTTTATTCTTGTGAATGTGGTTATAAACAGACAGTACAATCTTAG
orf00293	scaffold1|size448871	-	455260	456906	ATGGAACCAGAAGCAGAGGGAAGCATCAATCGTGAAACTTATCCTGATATACCCACAGAGCAGGAAATAGAGGAAATAGCAAATTCAAGGAGAGGTATTTGTAGTTATTTTAAAGTAGCACCTGTAGAATATCCAAAATTTTTACTATTAGGAGCCATGTTTGGCGTCATTGGATTTATTTATTCCTTCATGCGTATTTTAAAAGATATGTTTGTTATGACTAGACAAGATCAAAATACAATAATGTTTATGAAAATATTTTATGTTTTACCTGCCTCTTTTGCTCTTGTATTTTTAATACAATATATGATGAATACTAGGTCTGTGTCTAGAATCTTTTCTATATTCATAATAGGTTTCTCAAGTTTATTCATAATTTACGCTCTCGTATTTTTAATT…
orf00294	scaffold1|size448871	+	457454	458263	ATGAGCATTAGAAATTATGATATAGAAATTACTCAAACAGTAGCTCTTGTTTGGATCATATCAACGGTACTTATTTCGTTCAAAAACATAGTAGTTTACAAAGTAACAAATAAATTATTTGAAGGGAGAAGCAACTACACACACCAAAAAGCATCAATGTCGATTTATAAAATTTTTTCCTATTCATTTATTGCTTTTTACGGGCTATTAACGTTAAGAAACGAAGATTGGATAATGGATACTAGTTCTTACTATAATCCTTTTGGTGTGGGTCCATTGCCGTTTAAAATATCTTTTTATTACATTTATGAATTTGTTTTTTATCTTTTAGAATATATTTTCCTATTAATTCATTACGATTTCAAAGATAGAAACCAAATGATGATACATCACATAGTA…
orf00295	scaffold1|size448871	-	458615	459349	ATGTTTTATTTTTTGTTTTTTGTGTTTTCATCACAAATTTTTATAAAACAACTCGTGAAATTTCAAGGAATAAAAACTAAAGATCAAGTTTTAGATGACGCAAAAACTGTAGGAATGGCTTTTAGCCAAAAAGATATCTCTGATATTGATCTTATAAATTATTTAAGCACATGTGATGTTTTTAAAATAAAAGATAATGGTGAATTAATCGCTTCTGTATATTTAAAAAGGAATACTTACTACAAAAAAGTTGATTACTTATTTGTTTCGAGAGTAGAAGAGATTAAAGTCGTAGAAATTTACTCTTTGTGGGTGAATGAAAAGTTTAGACGTAAAGGAATTGCCAGAATGTTACTATTTAAAGCTTTGATGACGATCAGAAAAGAATACAATTATGGA…
orf00296	scaffold1|size448871	-	460197	460763	ATGTTTTATTTTTTGTTTTTTGTGTTTTCATCACAAATTTTTATAAAACAACTCGTGAAATTTCAAGGAATAAAAACTAAAGATCAAGTTTTAGATGACGCAAAAACTGTAGGAATGGCTTTTAGCCAAAAAGATATCTCTGATATTGATCTTATAAATTATTTAAGCACATGTGATGTTTTTAAAATAAAAGATAATGGTGAATTAATCGCTTCTGTATATTTAAAAAGGAATACTTACTACAAAAAAGTTGATTACTTATTTGTTTCGAGAGTAGAAGAGATTAAAGTCGTAGAAATTTACTCTTTGTGGGTGAATGAAAAGTTTAGACGTAAAGGAATTGCCAGAATGTTACTATTTAAAGCTTTGATGACGATCAGAAAAGAATACAATTATGGA…
orf00297	scaffold1|size448871	-	462432	462854	ATGGTTAAATTAAAAAATTACGCAGAAATTATGATTTTTATATACGCCTTATTTATATTCTGCGCTCTTCCTATACCACAAAAATTAAAAAAACCAGGGACAGTTATTGTTGGAAAAATTACCTGTAAATACACAAAAAAACTAGTTGAGTGGATGAAGGCCGAGGGAAGACCATTTGCAATTGAGTACATTGATAATGACAAAGAGCTAACTAATTATATTGTAGATGAACATAAAGGAGGTATACCTATTGTATTTGAGAATGGTGTTTATCAAGGTACAGGAAAAGAGTATATGAATAAACTTAAGGGGAATGTATCACAACCTGTGGCAGCACAGCCAGTGATAATAGGATCACCTCAAATACCTAGTTTGGCACAACCATTGACAAATCAAAGT…
orf00298	scaffold1|size448871	+	463622	464965	ATGGTAAGCAATGAGAAGAATGAAGATAAAAGAGTAGAAGATGAGATAAAGCAAATCAAAGACGATAAAGATGTTATTGATTTTATGAACATCGTAGATCAAGTTATGGTTAAAGTAGGGAATGAAGTAAGTTTAGAGTCCGATGAAATTAATGAATCCAATAGAATGCAAAGTAATTCAGATGAGAGTTTTTATGAGAAAAGAGTGGCAAATGTGAATAATTTAGAAGAAGAGACACACGAGAGATTAGAAGAATTAAATACAATTATTACAGAAGAAGTAGATGAAAAAGAGTTATTAAATGTAGTAAGTGAATCAATTGAAGATTTAAAACCATTTGAAAATCCAAAAGATGATATTAAATCACATGTTAACACAAAGAATGTTAATGTTAATGAT…
orf00299	scaffold1|size448871	-	465313	465621	ATGCGAAATATTTTGAAGGAAAGCACAAACATCAAAAGGAAAAAGACCGAAAAAGAAAAGAAAATAGAAAACAAAGAAGAAAATGAACGGACAAAAGTTTTAAATTATTTAAAAGAGAAAATGGAGAATTCAAATGATGTAAATCTTCAGTACGAAATACAATTATGCATAGAAATCTTAGAAGGTAAAGAAAATCAAATGGTTAAAGATCTCAAGGAAGAATTACTTGGAGCTATTACTGAACTTGAGGATGTGACAGCAAGGAGTTTACAATTGGAGATGGAATTAGAGAGTAAAAATAATGAGTAA
orf00300	scaffold1|size448871	-	465988	466770	ATGGACAATTTCTTTGAATTTATGGACATTTCTTATTTTTCTTGTGATTTACATGATTCTTCTCTGGTCGTCTCCGAAAAGAACGGGACTTTAAATTTTATCGGAAATTCCATCTCTTCATTTACGCCTGACCATTTAAAAAAATTTGTTCGTTTTTATCCCGTTGATGATTTCGTTTTTACGACGAGTGACTCTTTGGGTTTAAGAGTCTGGGACAGGGAGAAGGAAGTGGAGATTTACGCTTATCCCCAGGACTCTCTTGGTCCTCATAAATACGCTTTAAATAAAATAATAGGAGCCATTTCTTCGGTAGGTGTTAAAATTTACGATATTAGGACCAGATATCACGTATCTTCTTGTTCTTTACCTTTGTCTCGCGGTTTAGCCTGGGACTCAGAC…
orf00301	scaffold1|size448871	+	466982	469144	ATGAAATTAGAAAAATCGAATACAAAAAAATTTAGGAGTTCACGAGTCAAAACTTTAGAAATCCATTCAATAAAGAACATCGTGGTCTGTGGCCTTTACAACGGTTACATTCAAACTTGGGACCTTTTAAATCCTCAAATGACCAATGAATCCCAGGTCTCTGAATTCCCAATTAGAACCATAAAAATTGTAGAAAATAATGATTGTGTTTTGGTTGGGACAGATGAAGGTAAAATTCACGTTTTTGATCTTGTTAATTTAAGAAGAATCCAGTCCTTTGATGCTCATGTTGATTTTATTCGGAAAATTGAACTGCATCCTTCTCAAGAAGAATTCCTCACTTGTAGTGATGATGGGTCTATCAAAAGGTGGCGATTAGGAAAAGACATTAGAAATTTA…
orf00302	scaffold1|size448871	+	469508	470650	ATGCCACCTCTTGAAGTCACAACTCACAATTTATATTTCCATGAACAATCTTCAATTTTCTCCGTAGATTCTCATTTAGACCATTTAGCAACTGGTGGCGGTGATGGTTTTGTTAGGTTATGGAAGGTTATTGTTTCCTTTAGTTCTTTAGATTCTTTTAAATATTGTACAGCTTTAGATTCTTCTACTAAAATCGAATACATTTCGGATGTTCATTCTCATTCTAAAACTGTAAATTGTGTAAGATTTAATTCTAAAGGGGATTTAGCAAGTTGTAGTGATGGAGGAAGAGTAATTGTTACAAACAATGATAAAACCTTTTCTATTAGAAATTTAGATGGAGTTGATATTTATGATTTAGTTTGGACCAATGATTTTCTTATAGTAGGAACTAGTAAT…
orf00303	scaffold1|size448871	+	470722	471813	ATGGGAATCCAAGACAGAATAAACGAAATTGAAGCAGAAATGAATAGAACTCAAAAAAATAAAGCTACTGAGTACCACCTTGGGCAACTTAAAGCAAGATTGGCAAAATTAAAAAACGAAGTAAATTCTAAACCAGGTGGTTCTCAAAAACAAGATGGTTGGGAAGTAGAGAAAAGTGGTGACTGTAGAATGGCCTTAGTAGGGTTTCCTTCTGTAGGGAACAGTACCTTACTTTCTTTAATAACTGCCACGGATAGTAGGGCGGCTGAACATGAATTTACGACTATTGGGTGTATTGCAGGAAAATTGAAATATAATGGTGCCACGATTCAAGTCCTTGACCTTCCGGGAATCATAAGTGGGGCTTCTTCTAACCTTGGGAGAGGAAAACAAGTCATA…
orf00304	scaffold1|size448871	-	471871	473433	ATGAAAAGGACCACTTTAAAAGCGAAAATTGTGATAAAAGACAAGATTTTGAACAGTGTTGATTTTAATTGCGAACTTAATGAATTTTTATTGAATTTATTGGTTTTTCATATTGAAAATGACATTTTCTTTGTGATACCATTGGATAAATATGAAATAATTAACAATTGTTCAGTTTTAAATCTTGTTGGAGACGATGACTCAATTGAAATCAATTTTACTTCTCCTTTAATTGCTTCGCAAATAAAAAATATGTTTACTTTTATGCAAAAAAGCATTTATAGACAAAAATTTTTTCTGCATAAAAGTTATGAAATTTTGGCTTGTGAACTAAAAAAATGTTTTAAAATTGATGATATTAGAATTCATGAGATAATAGAAAGTGAACTCAATTCTAAA…
orf00305	scaffold1|size448871	-	473808	474131	ATGAAAAATTTAAATTTGTTTGTTGATAAACAAAACAAAATGGACGAGGAGAGAGAAAGAAATTTAAAATATAATGTGAAAGACTTGTCTGAGAAGGGGAATGTAGAGGTGAGGTTCTTTCAGAAGTACAAAATGAATGAAGAAGAACAAGAGGAGAGAATTGAAGAAGTGGAAGAAGAGCCAACAAACCACAAAGTTTTTGAAAATACCACGCCCACAGTAAAAATAGATCCAGAAATGACAACAAAAGTTGTTTATTACGAAGCAGAAACTAAAAAAGATAAAAGAAATTGGTTTTCAAGAAATTTCATGTGTTGTAGTTGA
orf00306	scaffold1|size448871	+	474139	475233	ATGAAATTCAAAGCTGGTTTACTTGTCGGATACAACGGAGAAGGCTACTCGGGTTTACAACTTAATAAAGATCTTAATACAATTGAAAAGGCTATTGGGGAATGTCTTACAAAAGTTAAAGCGATAAGTGAATCTAATTCTCAAGATTATTCTAAGATTCATATTTGTTCATCTTCTCGTACGGACAAAGGTGTTCACGCCGTTTTGAATTTGATTGTCTGTAAAATTCAAAAAGAAATAGATGATGATCTCTATAAAGAATTATTTGTAAATCTTCAAGAGAAAGGAATATATTTATATAAGATAATCCGACTTACTAAAGGCTTTGTACCTTCTAAACAAACTGCTTATAGAACTTATGAGTACGTGATTCCGACTTATTTCTTACAAAAAGGCGAT…
orf00307	scaffold1|size448871	-	475305	476267	ATGATTTTAATCGACAAACACATCGAGTTTATAGAAAAAACTTTACAAAAAAAAGATTTTAACTTTTATTTTACAGAACCAACACGACTAAACACTTTGTACTGGACCATAAACACGTACAAACTCCTTAAAAGAGAAGATTTAATCCAAAAACAGGAAATTTTAGATTTTGTTTTGAGTTGTAAAAATGAAGATGGTGGTTTTGGAGGAAATAAAGGTTATCCTTCTAATGTCATGTCCACTTTTAATGCTCTTCAAATCCTTTTTATCCTTAGACAATCGTATTTTTGTCCTAAAACTGCTTCTTTTATCCTTAATTTGACTCAAGAAGATGGTGCAATTTGGAATGATGAGTTTGGTGAGTCTGATGTTCGAATCTTATGTAGTGGCGTTTTGTCT…
orf00308	scaffold1|size448871	-	476484	477242	ATGCTTGATAAATTTCTTAAATCTCGTGAACAAACCGAAAGTATTAGCAATGTTCATCAACTTACAGGTCTTTCAGATCCTATTTATGTTGAATGTAATGTCATTTACTCACGATTTGAAATAGTTTTAGATATTCTTATGATTAATCAAACAGATTCTTATCTCCAAAATATGCTTTTTGATTTTGGATCATCGCCTAATCTTAAACCATCGTACGTTTCAACTCCGGAAAACATGAAAGCCAGATCAGCCGTGTCTCGTAAATTGGTTTTTAGAGTCCTTAACTCATCAAATGGTTTTATTAACGGCTCTGTCACTTTTAAGTACCCGAGTGCCTCAGGAGAATACGCAAATCGTGTTTATACTCTCAATTTTTCAGAAATAAAAACGTACGTCTCC…
orf00309	scaffold1|size448871	-	477472	477807	ATGATTTTAACCGACAAACACATCGAGTTTATAGAAAAAACTTTACAAAAAAAAGATTTTAACTTTTATTTTACAGAACCAACACGACTAAACACTTTGTACTGGACCATAAACACGTACAAACTCCTTAAAAGAGAAGATTTAATTCAAAAACAGGAAATTTTAGATTTTGTTTTGAGTTGTAAAAATGAAGATGGTGGTTTTGGAGGAAATAAAGGTTATCCTTCTAATGTCATGTCCACTTTTAATGCTCTTCAAATCCTTTTTATCCTTAGACAATCGTATTTTTGTCCTAAAACTGCTTCTTTTATCCTTAATTTGACTCAANGAAAATAA
orf00310	scaffold1|size448871	-	478024	480477	ATGCTAAAAACTTCTCTTTATGCAAATCTAAACTCAGAAATCTCAAAAGAAAAAATCCTACAACTCATCGGGTCCCAGGAAACAGAAAACAAACTTAAGGGAATGAAAGAACTTATTTCACAAATAAGTCAAGGAAAGTCATACACATCAATTACACACAATGTTATAAAGGACGTCCTTTCTAGTCCTAGTAATGAACTTAAAAGATTCTTTTATTACTTCCTTGAAATTTCATTGCCTTTTATGGCGGAAAGTGAACTTCTCCTTTTGAGTAACCAAATAAGAAAAGATTTAGATCATCCAAATGAATTTGTGAGGGGGGCTGTTCTTCGATATGTGAGTAGAATGGAGTCTGTTGATATTTTATTGAATTTTAAAAAACCCATTTTAGAAAATTTC…
orf00311	scaffold1|size448871	-	480708	481778	ATGCTAAAAACTTCTCTTTATGCAAATCTAAACTCAGAAATCTCAAAAGAAAAAATCCTACAACTCATCGGGTCCCAGGAAACAGAAAACAAACTTAAGGGAATGAAAGAACTTATTTCACAAATAAGTCAAGGAAAGTCATACACATCAATTACACACAATGTTATAAAGGACGTCCTTTCTAGTCCTAGTAATGAACTTAAAAGATTCTTTTATTACTTCCTTGAAATTTCATTGCCTTTTATGGCGGAAAGTGAACTTCTCCTTTTGAGTAACCAAATAAGAAAAGATTTAGATCATCCAAATGAATTTGTGAGGGGGGCTGTTCTTCGATATGTGAGTAGAATGGAGTCTGTTGATATTTTATTGAATTTTAAAAAACCCATTTTAGAAAATTTC…
orf00312	scaffold1|size448871	+	481968	482969	ATGACTTCAGCAGATTTGAGAATGTTAGAACCACTTAAAGCTCACAAAGAGGACGTGACGTGTCTTACGACTTTACGAACTCAAAATTACAATGCCCTTTTCTCTTCTTCAAAAGATAAGAAGATTTACTTTTGGGACTTGGATAGTACAGTAGAGAGTGAATTCGGAAAATTAATAAAAGAGTATGCAGGTAAACACACCAGAAAAGTGAATGCTATAGCTGTCTCTTCAAATATGTTAGTTTCAGTAGGAGCAGATGCTAAAGGATTTATTTGGGATATCAACTCTAAGAATGATGTGGCCACCCTTGAAGGACACCACAGGGATATTTTTTGCGTAAGCATCAATAAAGAAGAAAATAAAATTGTGACTGGTGGTGCTGATAATTCTATTATCCTT…
orf00313	scaffold1|size448871	+	483653	484054	ATGATAGAAAGGAAATTTGGATATATTTTAAATTTAGGATCTTTTGTTTCTGAAATGCCTTTTCCTTACAATGCGTCTTATGCGGGATCCAAAGCTTTTCTCAAGAGCTGGTCTTATTCACTTCACTATGAAATGAAAAGATTTAATATTGAAGTAGAGTACGTGGAATCTAAGAGTGTATTAGGATCTAAAAAAGTACTAGCTAATAGAATTATAAATGGATTTGGATCTACTAAGCATTTAGTGTCTTACTTTCCTTTACTTGTAATGAAATGTTTACTGGTTTTTTGTCCGGATTTTGTACTGGGAAGAGCTGTCGAGTGGTATCACCGTAAATTTCACTTAGAAAAACGATTAGAAGAACGAAATAAAAGGAAAATGGTGGCTTTGAAAAGGTTT…
orf00314	scaffold1|size448871	+	485582	486448	ATGCTTAACGATTTACTTTTTTGGTTATTTTTTGAGTTATTCTGTAGACAAATCCACTGGATTCTTCCTAATATCCTCTCCTGGGGAATGAACTCAAGTGTTTGGTCCTCTTTAAAAGGGAAACACGTCGTTATCACTGGAGCCACTGGAGAATTAGGACGAGAATTGGTTAAAATTTTATCAGAGAAAGACGTAAAACTTATTTTAGTCGATTCTAATGAATTCAAACTTACTTCTCTCAAAGAAAAATTAAATTTAAAGAACGTATCTTCTTTTATTCACCACGTAGATTTTAGTTCAGAAAATGATTTTTCATTTTTGGACATTTACGAAAATATCGGTCTCCTTATAAACAACACTGACTTACATAAAAATCCTTCTCTTTATTTAGAAGACGAT…
orf00315	scaffold1|size448871	-	487977	489245	ATGGACACTGGGGCTGAAGACAACTACATAACTAAAAAAATATTAGATAAATGTCAACTAAAGTATTGGAAAATAAATCCTCCAGAGGAGCGAAGGACATGTTTAAATGAAAAGTTTTTAATAACGGAGAAAACACGAATAAAATTTACATACAATAAACAACTGTACGAAGAAGAATTTTTTATATTACCTAAAAGAAATGATGAATTGATAATCTTAGGAACACAATGGATTGGAAAAACAAATAAAAAAATCATTAAAACCAGTGATTCAGAGGATATTGACTTTTTAATCGACAAGCTATGTGAAAGAGGAAGAAGCGTACAAGGTTATACGTGCAGGATTGAAACAACACCGGGGAAAATGGTAGTGGACAAACCTTTCAAAATAGAGCAAGCA…
orf00316	scaffold1|size448871	-	490293	490790	ATGATCAGGCATATTGAAATAACAGGTGCCAAAGTTGAATTTATCTTTCGTCAAGATAATAAAGACAAAGATATCAATCAACATGTATTGGCCCTGGACATGTTTGCCAAAATCGAGTTGTCTGCTTTTTCTGGCAAAAAAGCGGCGACGATTTTGAAGAGATATATCCTCAATAATCTAAATGGGATTATACCTCTACCGATAGCCTCTGCTTTGTGCAAGGCTATACGGCAAAAAACCTCTGTCAATTTCGATAGGTTACTTAATTACCTTCCATGGGCACTATCAAGAAATGAAGTCATGGTGTTACTAGAATTATTTAGACTTTTTAAAATTATAGATAAAAATGTAGAAGATACTAAGATGAGCACGGACTCCCTCCTCAATTTATTTTCACTT…
orf00317	scaffold1|size448871	-	490839	491141	ATGTTTCCACCAAAAATTTTTAAAAAGTATGAAATCGATGAGATCAAAAATGAAGAAAAGCAAAATACAATTGTTATTAAAAAACCACAATTTTGGACCAAGAGACTTGTAAAATGCATTATATCAGAAGTTTTAAACAAAAAAAAATTATTTGTTAACTATGATATTGAAAATGCAAAAATACCCCGAGTAGTATCCATTACTGAATTGAAAGATATTCAGTGGGCTGATTTAAGGGAAGAATCTGAAAAGGCCTTCCTTAAATACAACAAAAAATGGTACGAAAGGGTGATCTGCCCATGA
orf00319	scaffold1|size448871	-	491958	493058	ATGTATTATTCAAGAAATAATAAAAAAAGTAGTTATAGTTCTGATAGAAACGATAGGAATGATAGAAAGAGTTATGGAAGTAATAGAGGACAACCAAAATGGGGAACATCAGAAGTAGATTCTTATAAAGGAGAACCAAAACATCCTGCTGTTCCTTTTGAAAAAAATTTTTATAAAGGAAGTAATAAATTATCTGAAAGTGAAGTAGAAGACTTTAGAAGAAAACATGATATGAGAACCCACGGGGATGTACCACAGCCTTATATTAATTTTAAAGATACGCCTTTCTCAAGGGAAATCTTAGAATCTTTTACTAAAAAAAATTACACTGCTCCTACTCCTATTCAAGCCCAAGGATGGCCTATGGCTCTTACAGGACAAGATATGGTAGGAATAGCC…
orf00320	scaffold1|size448871	+	493381	495723	ATGTTAACTAGAGGCAGAGTCACTTTTTCTAATGTACCCGGGTGTTTCTCAATTAACAATTCCGTGTACTGTAATTTCAAACCTTTGTTTTTATGTGATTTCGTTATTTTTGGCCTTATTTCTCATTCTGGATCTTTTTACGTTTTTGGTGGTACCGAGTTCGTTATTTATAAAAATTTTATCAAAAAAATTTCTTTTAAGAGTTGGATTTTAGATGTTCAGGTTGGTGAAGATGTTCATATTGTTTTTATGGATGGTACCATTTACTCCCTTAATTCAAACAAGTTCATAAAAAAACTTTCTGATAAATTAATTTTTTCTGCTAAATTTGATTCTAATGAAATAATTTACGGGAGTTACGAGAAAGTTCATGTTGTAAATTTGGATTTTTGTAGGAAT…
orf00321	scaffold1|size448871	+	496112	496501	ATGGATAAACTTCCAACAATTTGTCCACCATCGTTCTCCCATAAAACCCTCCCTTTTTACATGAAACCATTTCTCTTAGGAATTTTAAAATGCAAAAATTGTCCGTTTACTTCTCAATTGAATTTAGAAGTCGAAGAAGTAAAAGAATTAGACGAGTGTTTCTCTTTGGACGTCATGAAAAAAGAAGAAATTATTATAAAAATCATAAAAGGATTTAAAATTAATGAAATTACAGAAGAAAATCTTAAAGAATATTTAGAGAGAGACAATGAGAAAGTAAGTAAATTATTATTTGGTACGGATGTAGTGAAAGGGAGGGTTACTTGTGCGGATTGTAAGGTGGTTTATCCTATTGAAGATTCAATTTTGGACACAGTTGACACTAAATAA
orf00322	scaffold1|size448871	+	496668	497108	ATGGCCGCAGAAAAGAAAGTCGAAGGCGCTGAAAAAAAAATCGGTATCAAACCACACACCAGGATGACCAGGGGTTGTCAAGTAGAAACCCTTCTTAAATGTGCTGATAATAGTGGTGCCAAGATTTTGAAGATTATTGGTGTAAGGAGATACAAAGGTAGACTTAATAGATATCCTTCTGCTGCTCCAGGGGACATTGTCGTGGTTTCATGTAAAAAAGGTAAGCCCGATCTCCGTAAGAAAGTCCATTACGCTATTCTTGTAAGACAAAGGAAGACTTGGAGGAGACCAGATGGGAGTCACATAGGATTTGAAGATAATGCTGCTGTATTGATCAATAATAAAGGTGAACTTCGAGGAGGTCAGATTTCTGGGCCTATTGCTAAGGAGGTGGCTGAG…
orf00323	scaffold1|size448871	+	498460	498900	ATGGCCGCAGAAAAGAAAGTCGAAGGCGCTGAAAAAAAAATCGGTATCAAACCACACACCAGGATGACCAGGGGTTGTCAAGTAGAAACCCTTCTTAAATGTGCTGATAATAGTGGTGCCAAGATTTTGAAGATTATTGGTGTAAGGAGATACAAAGGTAGACTTAATAGATATCCTTCTGCTGCTCCAGGGGACATTGTCGTGGTTTCATGTAAAAAAGGTAAGCCCGATCTCCGTAAGAAAGTCCATTACGCTATTCTTGTAAGACAAAGGAAGACTTGGAGGAGACCAGATGGGAGTCACATAGGATTTGAAGATAATGCTGCTGTATTGATCAATAATAAAGGTGAACTTCGAGGAGGTCAGATTTCTGGGCCTATTGCTAAGGAGGTGGCTGAG…
orf00001	scaffold2|size248780	+	2413	3918	ATGATAATGTTAAAACTGTGTTTCTATTTAAGTAACATTTTTTCGCGTATTGAGGATCTCAACATGCAAGATAAATACTTTTTGATAATTGATAGGGAAGCCTGTAAGATGGTGGATAGAGATGGTAAAGAAGTAGAAGAAGTAACATTAAGAAAAGATTATACAAGAAATAAGAGATTCGAAGAATTTATATGGGATAAATATTTTCCTAAACCAATTTATTATTGTTTATCATATGATAGTTTTTTGAATTTAAAAACTGATATTAGACTGTTCTTGAATTTGATTTCTGCTAAAAATGAAAAGATCATTGGGCTTGAATTTGTTAAGAGGTCAGAAAAGCTATTGGGTGTATTTTTTTATGATATTTATGATCAAATTCTAAGTAAAAACCCAGAT…
orf00002	scaffold2|size248780	+	5976	7481	ATGATAATGTTAAAACTGTGTTTCTATTTAAGTAACATTTTTTCGCGTATTGAGGATCTCAACATGCAAGATAAATACTTTTTGATAATTGATAGGGAAGCCTGTAAGATGGTGGATAGAGATGGTAAAGAAGTAGAAGAAGTAACATTAAGAAAAGATTATACTAGAAATAAGAGATTCGAAGAATTTATATGGGATAAATATTTTCCTAAACCAATTTATTATTGTTTATCATATGATAGTTTTTTGAATTTAAAAACTGATATTAGACTGTTCTTGAATTTGATTTCTGCTAAAAATGAAAAGATCATTGGGCTTGAATTTGTTAAGAGGTCAGAAAAGCTATTGGGTGTATTTTTTTATGATATTTATGATCAAATTCTAAGTAAAAACCCAGAT…
orf00003	scaffold2|size248780	+	9175	10080	ATGTATCTTAGCGAAGAATTGGTGGAATTTATCAAAAATGGAACACATGAAAGCTATTTTAGAAAATTGTACGATGATATTGATAGATTTTTGGAAATTTCACTGCGAATGACAAAGACTTTGAAGCTTAGTAACGACAATTTTTTATATTTAAAAATTGTAAAAAATATAAAGCAGATCGAAGAAAGTATAAATCAAATTAAAGGAGAAGATATAAAAGATATAAGTGAACGCCAAGCTGATGAAATTTTGATAAAAATAATTGACATCTTAGGAATGTTAGAACATACAACCTTTATCTTAGAAGACTATGATGAAGAATCCAAACTTGATATTAATAATGAATTAGATAAATCATTTAAAATTTCGTTAATGATAAAGAATGCTCCTTGTAATTGT…
orf00004	scaffold2|size248780	-	10458	11792	ATGGAAAAACAAAAAATTACTTACGAAAAACACGATCTTCTAACTTTCTTCTTGACTTCTATTCAAATGGCTTTTATTGCAAATATATTTTCTTTAATCATCCTTCATCCTATAAAAACACTTTTTAATCCTTTGAATTTACTACATTCATTTTATAATACAACTACAATTTGTTTTATAATCTCTGGCTTTATATTTATTTATGTTCGATATTGTTCTAGGAATAAGAAATCTTCTTTTTTAAACTGTGTTTTTCTCTTTAGTTTGTCTCATTTTTTATTTACTTCGAATTTCTTGGCTAATACACTTTTTTTTAATGAAAATATCCAAAATACAAGTTTGTTAAGTAGGAAATTGCATATTAATATTTCCTATCTTTATAATATTATCTCTTCTATT…
orf00005	scaffold2|size248780	-	12106	13584	ATGAAAAACCCGTTGAAAATTTTTAATACAATTTCAAAAAAAATAGAAGAATTTAAACCAATTAATTCAAATTATGTTAAAATGTACGTTTGTGGTCCAACTGTTTATGATGATTCTCATATTGGTCATGGTAGAACTTATGTAATGATTGATGTTATAAGATCTATTTTAGAAAATTATTATAATTATAATGTAATTTTTGTAATGAATATAACTGATATTGATGATAAAATTATTAATAAAAGTAAAGAAACTGGTGAAAATATTAATTTAATAACTAAAAAATACACTAAAGATTTTTTAGAAGATATGGCTTCTCTAAATGTAAAATTACCTACTCGTATTATAAAAGTTACGGATTATATTGAAAAAATTGGTGAATTTATTGATCAATTAGAA…
orf00006	scaffold2|size248780	-	13785	14129	ATGGATAACAAAAACATTAAAGACAGTAACAAAGACAACAAATTAATTAAAGACAATAACAAACCACAAAGATATAACGAGAAAATCTTAATTAAAAAGTTTTTATGTTCTAAAGATGGTGTTCAATTCCTTAACAAAGGTATCAAAAAGACACACGGAAAGGATTTTGATGTAAATACCGAAATCTATAATTTAATTGATTTTTTCGTGGCTTGGTCTTTACAATTTCCAGTAAGGAAGTCCAGTACAATGAGTAAATATGAATTTATAAAATATTTAGAAGATTTTTGTGATAAAAATGGGATGTACCAAATGTTTGATTTTATTTATGAGTTAAAAAAATGA
orf00007	scaffold2|size248780	+	14204	14854	ATGTACGAAAAACACGATAGACAAATTAGATTATTAGGAAAAGAAGTCCAAAAGAAAATTATGAATTTAAGTTTAAGTTTAATTGATAATTCAACATCTTTTATAAGTGGAGAAATCCTAAAAAATTTTATTTTACTGGGATCTACAAAATTTAAAATTAATGAAAATGTAATAAAATCTTATGAAAAATTGGTTTTAAATAAAAATGAAAATGTAGAAGTATCAGATGAAATAGATAAAGATTTTGATATTAAAATTGTAATAGATGGACAAAAGGATAATGATTGTAAAGATATAATTTATGTTTGTAGTAAATGTTATAGTTTTAAAACAGGGTTTAAAGAAGAGAACTGTGACTTTATAGGAGAGAACTGTGACTTTAAAGAAGAGAACTGTGAC…
orf00008	scaffold2|size248780	-	15096	17279	ATGAGAATTATTGTTAAAAATCTTCCACATTTTATTACTGAAAATGAAATTAAAAATCATTTTAATTCTCAAGGAGAAATTACTGATTGTTTTATTCCAAAAGATCAAAATGGTAAAAGTAGAAGGATTTGTTTTATTGGGTATAGAGATGAAAAGTCTTGCATTGGAGCTATAGAGAAATTAAATGGGATTTATATTCATAATCATAAAATTAATGTATCTTTATGTAAAAATTTTAAAGATAAATTAATAACGGAATCTGAAGAAAGAATTACTTTGTATTATTCTAAATTATTTGTAATGTATCTCCCTAAAGTAGATTTAAAAATTTTAAGAGAAGAATTAGAGAAATTCGGGGAAATCAAATCTGTTGATTTTTTAGAACAACCTTCTCATTTT…
orf00009	scaffold2|size248780	-	18368	22303	ATGCATAAATCCAAAAATTCAAAAATCAAGAAGATTTTTTATGATTATTCTTTTATTAAAGAACCAATGAGTATCATTAGGATTTTAGATTTAATTAAAGTAAACCCAACTGAGTCTATGAAGCACATCCTTTGTAGAATGCAAAATAATGAAGATTTAGATTTTCTTTTTAATGAAATCATAAAACTTATAGATACACAAAATATAAATTTAAAACAATATACGAATTTATATCTTAGAGTTTATACTAAAAATAATCCTATTAGACAATTACTTTGTGTTAATACATTTTTAAAAGATTTATTAGATAAATCCAATGAGATTAAGAAATCTACTTTAAAAGTGATAGAATCTATTAAAGATGAAGTAATCTTAAGTAATTATAAAAATAAAATAAAA…
orf00010	scaffold2|size248780	+	22720	24318	ATGACAACATTCTCTTTATTAGAACAACTCGCTTTTAGTCTAGGTCTTTTCAATTTATCCACAAACAAACCTATTAATTTTACCACTAAACCTTCTCCCTTTTCCCGTGTTTTATACAATGAAGTTTTAGAGATTCAAAAGGATTTACAATTAATGTATTACAATTTATTTTTAGATTTAGATTCATATTCTTTTGAAGATGATTTTTATAATTATTTAAAATCTATTAGAAGCCCGGACAAAGATAAAAAAATAACAGCATTTTATTTAAGATCTGATTATTTATTGGATGTGCGTAATGAAAATTGTAAAGGTGATGGACGTAAGGAAGGTGATGAGGTAGATGATAAAGTAGATGTTAAAGTTGATGATAAAGTAGATGGTATCAAGGTAGATGAT…
orf00011	scaffold2|size248780	+	24605	25156	ATGAAAATAGCTGTTGTTTGTGCAATGAACCAAAATAGAAGCATGGAAGCTCATAAAGTTTTATTAGAAGCTGGTTATAATGTTGATTCTTATGGTACTAATAAAAATATTAAAATCCCAGGGGAGTCCATAGATAAACCTAATGTTTATCCTTTTGGTGTTACTTATTTAGAAATTTATGAAGATTTGAAAAATAATAATGAAAACTTTTATGAAAGACTTGGGATGTTAAAAATGTTAAAAAGGAATATGAAAATTAAAGAAAAAGCTTTAAATTATTTTACAAATAATAATAAAATTTATGATTTAATTATAACAGCAGAAGAAAAATGTTTTTCTGCTATTTTTAATGAAGTAAATTATAAATTTTTAATAAATTTTGACATAAAAGATAATTTA…
orf00012	scaffold2|size248780	+	25640	28477	ATGGAGATCAATTCGAAAATTTGTAAAGTCTGTCATTGTGGTGATTCTCAAGATAACCCCCTTTGTTTCCCTTGTAAATGTAATGGATCTATTAAGTACATCCATAAAGAATGTTTATTTTTATACATTGAATCTTCTAATAAGACTTTTTGTACAATTTGTAAATATAAATACGTTCTTAAAGATATTTTTAAACCAGATACACCAGAGAAAGTCCCTTTTAAATTGATTCTTAAAGGAATTTATAATTTATTGGTCCATTACTTGATTAAAATTGGCTCTAATTTACTATCTTTACTTATTCTCATCTTGATTATTTTAGTAAATGGATCTCTAATGCTTATCAGTTCAGGAAGTGATTTAAAATCCCTTTTTACTTGTTATTTTGGAATTTTATCA…
orf00013	scaffold2|size248780	-	28692	29573	ATGAAAAGACTTGATTTATACAATATTTTATCAATTACTCTGTTCTTTAAATTTATTGTCTGTTCTGAAAAACCAATCATCACTTTGGAATCTGATGGTGAATTACAAAAGGCGAAACAAAAAGTCGATGACTCTTATGCAGGCCTTGTTATTAAAGGACCTGGCAATGAAATGATAATCGAATTAGTTTCCTCTGATCGAACTTTAAGCAAAAGGCTTACAGATAACTTTAAAAATGTCAAAGATGGGCTACCTAATTTTGCATGTTTTTATGATTATTATGATGTTCTATCGACTATTGACGAATCTATTGCAAAAAGTTTTGAATTAATTAATACCGTTACGGAAAATCATAAAAATAACGCAACGAACTATGAAAAAATTAAAGGTGAAGTCGAA…
orf00014	scaffold2|size248780	-	30111	30896	ATGAAAAGACTTGATTTATACAATATTTTATCAATTACTCTGTTCTTTAAATTTATTGTCTGTTCTGAAAAATCAATCATCACTTTGGAATCTGATGGTGAATTACAAAAGGCGAAACAAAAAGTCGATGACTCTTATGCAGGCCTTGTTATTGAAGGACCTGGCAATGAAATGATAATCGAATTAGTTTCCTCTGATCGAACTTTAAGCAAAAGGCTTACAGATGACTTTAAAAATGTCAAAGATGGGCTACCTAATTTTGCATGTTTTTATGATTATTATGATGTTCTATCGACTATTGACGAATCTATTGCAAAAAGTTTTGAATTAATTAATACCGTTACGGAAAATCATAAAAATAACGCAACGAACTATGAAAAAATTAAAGGTGAAGTCGAA…
orf00015	scaffold2|size248780	-	31299	32219	ATGAAAAGACTTGATTTGTACAATATTTTATTAATTACTCTGTTCTTTAAAAATATTTTATGTACTGAGGAACGCGAAATGGTTATAGTCCCAAATGAAGAAAATCAAAGAGGAATAATCCAAATGGAAGGTGTTGATAAAGGGTTGGTGATCGGAGGAAACAATACTGAACTTATAATTCAAATAGTTAATTACGATTCGGAACTAGCTAAAAAAGTAAAGCGTTTCTTTGAACCTTTAAGAAAAGAATTTTTAACTGATAGTACCTTTAACATCTACTACGATGTATTAAATTACATCGACAAGTCTATTTCATTAACTTACGAATTGGATGGAATGTATGAAGATGGCATTAAAACAAATGAAATGATTTTTGAAAAATTAAAAGATGAGGTTAGG…
orf00016	scaffold2|size248780	-	33172	34086	ATGTTGCAAATAATTTTCTTACTAAAATGCGGGTTTTGTGCTGCATCATCAGAATTAGCAATTGTAGATCAAGATGGTACTACTCATTTGCAGATGAAAACTTTAGAATCTTGTAGACTTGAACAAGAACTTGACAGTTTAAAGCAAGAAGTCGAATCATGTGAAAAAGAGCTTGTCATAAAACCACCAGACAGCTCTCCAAAAACCGTACAAAAGGTCGATTGTGATCAAACACTAAACATTGATCTTATTTACAAATTTCATGAATTAAATGGTAAGACACAGGAAATTACTAAATTTTACTGTTTTTTTGATGTTTTAACTTTAATCGATAAGTGTATTGCTCTAATCAACAAATTTCTATGGACTCCTAAAATTAATAAAAGTAATAATGATATG…
orf00017	scaffold2|size248780	-	34717	35274	ATGAAATATAAAAGAAAAATCTTAATAATTGGATCTAATCTTGAGAATTTAAAGAAAATGTTGCATGAAATAGCTAAAGATTTTCCAGAAAATGACAAAAAACAAGATCCTATAAAGTATAGATACATCAGGCACGGAGTATTCAGTGTAAAAAAACGTAAGATACATTTTGAGGAGCAATTTGATAGTTATAAAGAAAATTTGACGATCATTGATGAATATCATTCAGCCTGTTGTCTTAAATTTGTTCGATTGGATAGGCTTTTGTGTCATTTAAAAGGTATTAAAACAAAAATTTGTCCTCTAGGCAACACTGAAGGCACTAAGAGTTTAATGAAAACAAAAAATCTTGATAAACTTGCGCAATATTTTAACAACGATTTTAAAGCCACCGTTTCT…
orf00018	scaffold2|size248780	-	35336	35623	ATGTTGCAAATAATTTTCTTACTCAAGTGCGGGTTTTGTGCTGCATCATCAGAATTAGCAATTGTAGATCAAGATGGTACTACTCATTTGCAGATGAAAACTTTAGAATCTTGTAGACTTGAACAAGAACTTGACAGTTTAAAGCAAGAAGTCGAATCATGTGAAAAAGAGCTTGTCATAAAACCACCAGACAGCTCTCCAAAAATCGTGCAAAAGGTCGATTTCGATCAAACACTAAACATTGANNNNNNNNNNNNNNNNNNNNGACGTATTAACTTTTGTCGATAA
orf00019	scaffold2|size248780	+	37453	37803	ATGGTTCTTATTGATTTCCAAAATAGTATTTGGAGAGAAAAATTTATTGATTTGAGAAATAAAGTTGAAGAAATGGAGCTAAAACGGCTTCAAAATGGAAAGGTTAATTATGAGTCCGAAATAGTCAAAGTTTGGAGCAAACTCCCAGATTCTTACAAAGATTTAAAGAAATTAGCTATGACTCTAATTACAATTTTTTCGTCAACTTATTTTTGTGAAACTTTGTTTTCGGATTTAAATAATATAAAATCGAACAAACGAAATCGTCTTTCAGACGAGGTAAGCAGTGCTTGTTTAGTTTTAAAAAATACAAAGTATGAGCCTAATATTAAGGATTTATCTAAAAGCTAA
orf00020	scaffold2|size248780	-	38467	39165	ATGAAATGTCTAGGCACGTATTACATGTTGCAAATAATTTTCTTACTCAAGTGCGGGTTTTGTGCTGCATCATCAGAATTAGCAATTGTAGATCAAGATGGTACTACTCATTTGCAGATGAAAACTTTAGAATCTTGTAGACTTGAACAAGAACTTGACAGTTTAAAGCAAGAAGTCGAATCATGTGAAAAAGAGCTTGTCATAAAACCACCAGACAGCTCTCCAAAAATCGTGCAAAAGGTCGATTTCGATCAAACACTAAACATTGATCTCATCAGCCAATTTCGAGAATTAAATGGTAAGACACAGGAAATTACTAAATTTTACTGTTTTTTTGATGTTTTAACTTTAATCGATAAGTGTATTGCTCTAATCAACAAATTTCTATGGACTCCTAAA…
orf00021	scaffold2|size248780	+	39442	40242	ATGTATGACGTGTCTAAGTTTCTATATAAATTTTATAATAATAATAAACCCATGTTTTCAGTAGACAACAATTTGGCGACTGCGACTGAAAAATTGGGTCTCAAATTTAGAAATGAGAGAGTGGATGATCCCCAGTTGTTTTTGGAGGACATGTTGGAGCTGGTAAAGTTGGCCGGTTATGATGAGGTGAGGAGTAAGTGGGTCTTTAGGACTGCGCTGAAGGAGGAGGCAGAGGCCTGGTACAGATCTGCGGCGAGGGATCTGTCGTTTGAACAATTAGTTGAGAAGTTTAGGAAACGTTTTATCAGATCAACGCAGTTGAAAATAAATATTGATAAAATTAGTAATATGAAATTTAAAGGGGGATCAGTCCTATATTATCTTGACCAGATGTTAGCA…
orf00022	scaffold2|size248780	-	40196	40441	ATGAAATGTCTAGGCACGTATTACATGTTGCAAATAATTTTCTTACTCAAGTGCGGGTTTTGTGCTGCATCATCAGAATTAGCAATTGTAGATCAAGATGGTACTACTCATTTGCAGATGAAAACTTTAGAATCTTGTAGACTTGAACAAGAACTTGACAGTTTAAAGCAAGAAGTCGAATCATGTGAAAAAGAGCTTGTCATAAAACCACCAGACAGCTCTCCAAAAATCGTNNNNNNNCCCTAG
orf00023	scaffold2|size248780	-	41048	41656	ATGTCCTCCAAAAACAACTGGGGATCATCCACTCTCTCATTTCTAAATTTGAGACCCAATTTTTCAGTCGCAGTCGCCAAATTGTTGTCTACTGAAAACANNNNNNNNNNNTTGCATGAAATAGCTAAAGATTTTCCAGAAAATGACAAAAAACAAGATCCTATAAAGTATAGATACATCAGGCACGGAGTATTCAGTGTAAAAAAACGTAAGATACATTTTGAGGAGCAATTTGATAGTTATAAAGAAAATTTGACGATCATTGATGAATATCATTCAGCCTGTTGTCTTAAATTTGTTCGATTGGATAGGCTTTTGTGTCATTTAAAAGGTATTAAAACAAAAATTTGTCCTCTAGGCAACACTGAAGGCACTAAGAGTTTAATGAAAACGAAAAAT…
orf00025	scaffold2|size248780	-	42194	42928	ATGCNNNNNNNNNCATTGCATTTTAAAAACGAAACCGCATTACAGCAAAGTGAACTTAAAAGAATCTTTAACAAATTAGAAAAAGAGCTTTTTCAAGTTACTAAGTTTTATGACTATTATGACGTATTAAGTTTTGTCGATAAAAGCATTGCATTGATTCAAGAATTTAAAAATACTACTGCTTTTAGTAAAAAATATCATTCGATGAAATATAAAAGAAAAATCTTAATAATTGGATCTAATCTTGAGAATTTAAAGAAAATGTTGCATGAAATAGCTAAAGATTTTCCAGAAAATGACAAAAAACAAGATCCTATAAAGTATAGATACATCAGGCACGGAGTATTCAGTGTAAAAAAACGTAAGATACATTTTGAGGAGCAATTTGATTGTTATAAA…
orf00026	scaffold2|size248780	-	43248	44321	ATGAGATATTTATGTTTTTCTCATAATTTAATAAGTATTTTGTATTCTAAAAAAGTGTTTTGTACAGATAAAGATTGTGAATTAGTGATAAATCCTAAACCGAAAATAGAACTGATAAAAAGCATTACTGAGAATCAGCCTAATAATCAACGGGTCGAAGATCAAAAACTTATTATGATATTGGAAAAAGAATGCACTGATGAGTTAGAGGAAAAAACTTTAGAACTAAAAGAAAGTCTTACTGAACATGAAGTTGGCAGTAATTTATTATTTCTCCAAAAAGATTGTAATCTTGCAGGTGAAAACAATGTTGGGAATTCAGAATCATTGCATTTTAAAAACGAAACCTTATCACAGCAAAGTGATGTTAAAAGAATCTTTAACGATTTACAAAAGGAG…
orf00027	scaffold2|size248780	-	45223	45999	ATGATATTGGAAAAAGAATGCACTGATGAGTTAGAGGAAAAAACTTTAGAACTAAAAGAAAGTCTTACTGAACATGAAGTTGGCAGTAATTTATTATTTCTCCAAAAAGATTGTAATCTTGCAGGTGAAAACAATGTTGGGAATTCAGAATCATTGCATTTTAAAAACGAAACCTTATCACAGCAAAGTGATGTTAAAAGAATCTTTAACGATTTACAAAAGGAGCTTTCTCNGTTAAATTCTAACCCTGATATAAATAAAGACACGGTAATTCGTACGAAAAAAATTTTTGAAATTACTTTTGAATTAGAAAATGCTAAGAAGATTCAAAAAGAAGTAAGAGAATTATTTTTAAAGAAAGATGGAAGAAATTATATGAGATGTAATTTTGAACATGTT…
orf00028	scaffold2|size248780	-	46348	47079	ATGAGATATTTATGTTTTTCTCATAATTTAATAAGTATTTTGTATTCTAAAAAAGTGTTTTGTACAGATAAAGATTGTGAATTAGTGATAAATCCTAAACCGAAAATAGAACTGATAAAAAGCATTACTGAGAATCAGCCTAATAATCAACGGGTCGAAGATCAAAAACTTATTATGATATTGGAAAAAGAATGCACTGATGAGTTAGAGGAAAAAACTTTAGAACTAAAAGAAAGTCTTACTGAACATGAAGTTGGCAGTAATTTATTATTTCTCCAAAAAGATTGTAATCTTGCAGGTGAAAACAATGTTGGGAATTCAGAATCATTGCATTTTAAAAACGAAACCTTATCACAGCAAAGTGATGTTAAAAGAATCTTTAACGATTTACAAAAGGAG…
orf00030	scaffold2|size248780	-	48070	49290	ATGATAAAAGAGATATCTTATTTTGTATTTATATTTTTCACTGAAACTTTTTGTGGTGAAGATGAAGGAAAAGAAATGGTTTTGGGACCACCTTTGCTTTCTACTTCGAGAATAGAACCTAAGTGTAAAACACTTACAAATAATCTAGATCGTGTGTTAATAATGAAAACTGTATCACCTCAGAATTCAAAAATTGAGATTTTACAACAAAAAGAAGTAGTTTTAGGCACAATCACAAATAAGCAAGATTGTGAAATGTATATTGAAGATACGGGACAACAATCTGCTAAAATTGTATTGGAACCTATGATTAAAATAACGAACGGGGATAGGCAAAGAAAACATGAAGACTCAAGATCTGCTGTGAAAATGCAAGATAGTATTGTAATGGAGATTGAA…
orf00031	scaffold2|size248780	-	49855	51243	ATGATAAAAGAGATATCTTATTTTGTATTTATATTTTTCACTGAAACTTTTTGTGGTGAAGATGAAGTAAAAGAAATGGTTTTGGGACCACCTAAGCTTTCTATTCCAGAAATAGAACCTAAGTGTAAAACAGTTACAAATAATCTAGATCGTGTGTTAATAATGAAAACTGTATCACCTCAGAATTCAAAAATTAAGATTTTACAACAAAAAGAAGTAGTTCCAGACACAATTACAAATAAGCAAGATTGTGAAATGTTAATCAAAGATACGGGACAACAGTCTGCTAAAATTGTATTGGAACCTATGATAAAAATAACGAACGGGGATAGGCAAAGAAAACATGAAGACTCAAGATCTGCTGTGAAAATGCAAGATAGTATTGTAATGGAGATTGAA…
orf00032	scaffold2|size248780	-	51789	52103	ATGATAAAAGAGATATCTTATTTTGTATTTATATTTTTCACTGAAACTTTTTGTGGTGAAGATGAAGTAAAAGAAATGGTTTTGGGACCACCTAAGCTTTCTATTCCAGAAATAGAACCTAAGTGTAAAACAGTTACAAATAATCTAGATCGTGTGTTAATAATGAAAACTGTATCACCTCAGAATTCAAAAATTAAGATTTTACAACAAAAAGAAGTAGTTCCAGACACAATTACAAATAAGCAAGATTGTGAAATGTTAATCAAAGATACGGGACAACAGTCTGCTAAAATTGTATTNAAAGAGAATAAATAG
orf00033	scaffold2|size248780	-	52668	53672	ATGAATTGTTTATTGAGCTGCAAATTAATAGTTTTTAATTTCTGTTGTTACACTTTTTGCAGCGGATTGAATAGCGTTAATGGAAGAGAATCTAATTCAAAAGGACAAAAAAATATTTCAGAAATTGCCAAAAATGAAGAAGTTGAAAGTTTAAAGGCTACTGTCAGTATTGACTCGGCTCAAAAGGCTTTAATTTATACCAACGCAAACGAAAGGACGATTACGCTAGAAGCAGTCTATCAAAACCAAACTTTAAATCAAAAGATAATACAATTATTTAACGGTTTAGACGATGAATTAACTGGAATTACAAAATTTTATGATTATTATGATGTTTTGACTTTAATAGATAAATCTATTGCGCTTATCGACATTTTTACTTGTACGCCTACGATATAT…
orf00034	scaffold2|size248780	-	56517	57038	ATGGTTTTTGAAAGAAAATTAAGTAAAGTCAATTGTGATTTTGAAATATTAAATACGTTGCTTCCAGAAATTCAAGAAACCACTGAAGAAAAGACTGAAAGTGAAAGCGCATCAGATTTAAATTGTAATGAAAATAAAATTGCTACTACTGAACTGTATGCTGAATTTTTAAAGAAAAAGTATGGCCATTATGACTTTAAAAAGATTCAGGAGGATTATGATCTAAAAAATACTTTTAAATGTCAAGAACTAAAAAAACTTCAAGCTTATTTACATAATTTAAAAGCAAAAATTTTCCCAATGGATGAAAAAAATATTGAAAAGTATGTTGATTTATTTAAGGGATTATTTTTAACAACAGTCGTTGATGTTTATAATAATTTACTCAAATGCCTTCAA…
orf00035	scaffold2|size248780	-	57164	57526	ATGAACATTGTTGATAAAAGTTTTGCCTTTGCAACTTTTTTGTTGGTATATCTGGGTTTTTGTTCAAGTTCCGAAAAGGAATTGGTTATTGGTGAAGTAAAATCAAGTCAGACCATTTCTACACCTGTGATAACATATACTCACGTTGAACCAAGAATTTCATCTGTTCTAGTGCCTTCACAGATCTCTGCTGTCAGAGAACAAGTTTTGACACCCAATATAGTTACTTTGGAAAAGTTAATGACAAATCCATGCGATAAACTGTTGATATCTGACGGAAAAGAAAAAAAAGAATTGACAACCAAAAATACTGATTGTGAAGAAAACCTAAAAAAGAACTCATTCGTCTTTTTGAAGGATTAA
orf00036	scaffold2|size248780	-	57752	58522	ATGACAAATCCATGCGATAAACTGTTGATATCTGACGGAAAAGAAAAAAAAGAATTGACAACCAAAAATACTGATTGTGAAGAAAACCTAAATAAAGAACTCATTCGTCTTTTTGAGGGATTAAGTTGCGAATTGTTAAAAATAACTAAGTTCTATTATTACTTTGATGTAATATCATACATTGATAAGTCCATTGCTTTAATTTACGAATTCCTAAGCACACCAGAAAGTAATAAAGAAAAAAATTTAATGGTTTTTGAAAGAAAATTAAGTAAAGTCAATTGTGATTTTGAAATATTAAATACGTTGCTTCCAGAAATTCAAGAAACCACTGAAGAAAAGACTGAAAGTGAAAGCGCATCAGATTTAAATTGTAATGAAAATAAAATTGCTACTACT…
orf00037	scaffold2|size248780	-	59543	60301	ATGATATATCATTTTTTGAATTCAAAAATATTAGCCATATTATTTTATGGTAGTTTGTATGGTTCAGATTTGAATAATGACGCTTTAAATATGGACTCAATGAGTTCTACATTTTACAAACAAGACTTTAACATTGAAGAAATTTCAGCTCAGCAACTAAAAAATAGTGATGAAATTACATTAATTGCAGATAAAAACTTTTGTTCTTTTATCAATTTGTTAAAAAACTTACGTGAAAAATTACGCGATGTAAGAAAGAATAAAAATATACAATCTTTAAATTATAAGGCCATAGCTATTGTAAGATCATTAATGAAAGAATCTTTAATAGCTTCTAAAATGAACCATAATCGTGCTGGTTTTTTTGTTTACCTGTCCAAATCTATTGATTTTATAGAT…
orf00038	scaffold2|size248780	-	61066	61398	ATGAAATTTGAAGGCCAAAAAGATTTCCCAAATGAGGAATATCAGGCTGTTATCATTGAGAGATCCAGAAAATTGAAAACTCTCCGAAAAAACCTTGAAGAAATAAGGGAAAAACTTTATCCTATAGGAGAAGAAGATATTCAAAAAAATGATAGTTTGTTTAAAAATAACTTTAAAAGAATTCTTGCTAGAATTTTCGAAAACCTATCTGAATTTACGAAGCAAGATTATGAGAATTTAAACGTTCTATGTGAAATTTTAAAAAATATTTCTGAAATTAATGATGGCTTTATCGATGAATTGGAATCGTGTAAGAATAAACTGAGTGAATAA
orf00039	scaffold2|size248780	-	62226	62672	ATGAAAGAATCTTTAATAGCTTCTAAAATGAACCATAATCGTGCTGGTTTTTTTGTTTACCTGTCCAAATCTATTGATTTTATAGATGAATTCTTGCCTTGTTTTAATGAGAAAAAGAATTATGAAAGTGCAAGGTTAACTCCTGAATCAATAAAGCTTGTTATATCAGAAATTATAAATGTCGAAGTGCTATTACCAGTAATAATAGGACTTCTAGAAGAAGAAGAAATTTTGACAGGAGATTTGACATTCAAGTACATAAGGAATAATTTAATCGAATTTGGAAAAAATATCTGTAATTTAAAAAACTGTTTTGAACGCTATTGGTCGATGTTTATAGTGTATTTACAGTTTTTTAATAACATGAAGCTTCAGCCCGTTGAATTGCGAATTAAACTT…
orf00040	scaffold2|size248780	-	63355	64287	ATGATATATCATTTTTTGAATTCAAAAATATTAGCCATATTATTTTATGGTAGTTTGTATGGTTCAGATTTGAATAATGACGCTTTAAATATGGACTCAATGAGTTCTACATTTTACAAACAAGACTTTAACATTGAAGAAATTTCAGCTCAGCAACTAAAAAATAGTGATGAAATTACATTAATTGCAGATAAAAACTTTTGTTCTTTTATCAATTTGTTAAAAAACTTACGTGAAAAATTACGCGATGTAAGAAAGAATAAAAATATACAATCTTTAAATTATAAGGCCATAGCTATTGTAAGATCATTAATGAAAGAATCCGGAGTAGCTTCTAAAATGAACCATAATCGTGCTGGTTTTTTTGTTTACCTGTCCAAATCTATTGATTTTATAGAT…
orf00041	scaffold2|size248780	-	65131	65829	ATGATATATCATTTTTTGAATTCAAAAATATTAGCCATATTATTTTATGGTAGTTTGTATGGTTCAGATTTGAATAATGACGCTTTAAATATGGACTCAATGAGTTCTACATTTTACAAACAAGACTTTAACATTGAAGAAATTTCAGCTCAGCAACTAAAAAATAGTGATGAAATTACATTAATTGCAGATAAAAACTTTTGTTCTTTTATCAATTTGTTAAAAAACTTACGTGAAAAATTACGCGATGTAAGAAAGAATAAAAATATACAATCTTTAAATTATAAGGCCATAGCTATTGTAAGATCATTAATGAAAGAATCTTTAATAGCTTCTAAAATGAACCATAATCGTGCTGGTTTTTTTGTTTACCTGTCCAAATCTATTGATTTTATAGAT…
orf00042	scaffold2|size248780	-	66595	66927	ATGAAATTTGAAGGCCAAAAAGATTTCCCAAATGAGGAATATCAGGCTGTTATCATTGAGAGATCCAGAAAATTGAAAACTCTCCGAAAAAACCTTGAAGAAATAAGGGAAAAACTTTATCCTATAGGAGAAGAAGATATTCAAAAAAATGATAGTTTGTTTAAAAATAACTTTAAAAGAATTCTTGCTAGAATTTTCGAAAACCTATCTGAATTTACGAAGCAAGATTATGAGAATTTAAACGTTCTATGTGAAATTTTAAAAAATATTTCTGAAATTAATGATGGCTTTATCGATGAATTGGAATCGTGTAAGAATAAACTGAGTGAATAA
orf00043	scaffold2|size248780	-	67163	67477	ATGAAATGTTTAATTTTGACAATTGTTTTGCTTTTGAATAAAATTTTTTGTGCAGAAGAACGAAACTTTAGGACATTAGAGCTTAAAGTCGATCCAGAAATGTTCGCAGATGACATTCGTTCTCTTACACTAAAATCAGAGGATTTTGATGTTGAAAAAATGATTTATGATACTGAATCACTAATGAAAGAACCCGTTGAATGTAATTACCCACCCAGTAAAGAACTGCTTGATCTTATTTCTAGAGGGCTGAAAGGTGATTTATCACAAGATTCACAGTTTTATAACTATTTGTTATGTGCTGGGTCTTATTGA
orf00044	scaffold2|size248780	-	68097	68720	ATGCAATTTACTAAGTTCTCTGATTATTTTGATGTTTTAAATTATATTGATAGGTCTATAATTTTAATAAATGAGCTTATAAGTTCGTTGAAAAATGTTCAAGACAGCAAGGAAACACTCGTAAATAATCTTTACTCCGAAGTGCAACAGATGTTAGAAGAAATAAAAAATTTATTACCAAAAATTGAAGAACTCTTAAAAGATAAAGAAGGGAAATCAAATTCATTTAATTTTAATTTTATAAAAGAAGGATACATTCGTTGCAAGAAAGAAGTTGTTTTATTAGAAGATCAATTTAATATTTTGAAGATGCATCGACCTGAAGATTATCTTTTTGCTAATACCATGAAAATTCATAAATTAGACAGTCTGCAGGCGTATCTTAAAAATTTAAGAAAC…
orf00045	scaffold2|size248780	-	68782	69126	ATGAAATGTTTAATTTTGACAATTGTTTTGCTTTTGAATAAAATTTTTTGTGCAGAAGAACGAAACTTTAGGACATTAGAGCTTAAAGTCGATCCAGAAATGTTCGCAGATGACATTCGTTCTCTTACACTAAAATCAGAGGATTTTGATGTTGAAAAAATGATTTATGATACTGAATCACTAATGAAAGAACCCGTTGAATGTAATTACCCACCCAGTAAAGAACTGCTTGATCTTATTTCTAGAGGGTTGAAAGATGATTTACCACAAGATTCACAGTTTTATGACTACTGTTATGTGCTGGGTCTTATTGATAAATCTATTGCCCTGATTGNAGAAAAGTGA
orf00046	scaffold2|size248780	-	70107	71048	ATGAAATATTTCAAGATATGTTTTGTTTTAATTAATGTACTTTTTATAGGTGATATTTTTTGTACTGAAGAAGGTGATATTGTTGTTACAGTAGAACTTGATTGTGCTCCAAGAAAACGAGAAGAGTTAGTTGAATTAAACTCTTCTGAACCTGAAAAATTAGATATTGTGCAGGAATTCGAAAATGTCAATTCTTTAATGAAAGATTTAATTTTTACAGGTGTGGATAGCGTTTCGTTTATGAACGAGAAAAGTGATTTAGTCAGATCAACAGACCAGAAATTGCTTAATTTAATTGAAGGATTAAATAATGGGATTATGCAATTTACTAAGTTCTCTGATTATTTTGATGTTTTAAATTATATTGATAGGTCTATAATTTTAATAAATGAGCTTATA…
orf00047	scaffold2|size248780	-	76376	77290	ATGAAATGTTTTATTTTTTGTTTAGCATTTTTTGATTATGCAGGTTATATAGTTTGCTCTGAAATTAATATTGCCAACACTGGTAAGTCTTCTGAAGCCCTGTCTGATATCAAATATGATGAAAGTGAATTTGACAATACTAATACTGTGGATAAACTTTTTAAACAGTATGATTTTTGTACGCTTATTAACACAATCAAAGATGTTCAAGACAGGTTAGAACTAAATACTATGAAAAAATATACTCAATTTACTTTTGTAAAATTGTCGAATATCTTAAAAGAACTTTTAGATGAATCAGAAAAATTTGCAGATTTATCCATCTATTCTTTTGTTTTTAATTTTCTTAGTAACTCAATTTTTTTAATTGACATGTTTTTAAATGTGTATGAAAGAAAC…
orf00048	scaffold2|size248780	-	79362	80486	ATGTTTGTTTTTGGTTACAACATAATTGTTTTTCTTTTCTTAAAAAAAAACTTTTGCAGTACACCAACTAAGGAAATGCAAATAGCGCCTAAAACCTTTGCATTTGTTGATTGCCCTAAAGGTGCACAAACTACAACTGTGTACTCAATTTCGCCGGGTTTAGAAAGAAAAAATCACGAAAATGTGCCAATAACTAAAGATAGCTCTGCTGTTCAAACATCAAATATTGCTAATAATGTCATTATAGTTGATTCCACAGATTTGTTAACGAAAACTCAAAATGTGAGTTTAGAAGCAAACGACCCTGCTTTACTAAATAGCACTCTAATCGAAAAAATGGTAAAGACAGCTGAACAAAAAGATAGAGCAATCATTTTAGAGAATAAAGATCATGATTAT…
orf00049	scaffold2|size248780	-	82051	82356	ATGAAATTTCATAAATTAACTCGGCTCTTAAAAGACCTTAAAAATGTTAGATGCAAGATTTTATTCATGAAAGAAGAGGATATTAAAAACAATGCTAAAAGCTTCAGAGAAAACTTTAAAAAAACTGTGTCTAAAATTTATGATAATTTGTGTAAATGTAGGGAGAAAGAGAGAAGAATATTAAACTTTATGTTTGAGGTCTTAGAAGATATTTGGGTTAATACTAACAATTGTATTGATAAAATGGAATCTTTGAAAGTGGCCCTCCTTAAAAAGTCATGTTTAAGGTCAACGCTTGCTGAGTAA
orf00050	scaffold2|size248780	-	84172	85656	ATGAAACATTGCGGTATGTACTTAAACTATTTGACTTTTTGTCTGTTGTTAAAAAGTTCATTCAGTGCTGAATCTTCAAATGGCATACAAGCAGATGCAAATACTTTAGCTTTACAAATAAGTGAACAAAAAGCTCAAACTTCTTCATTATCAACTAAAGCTTTTATAATCAAAAAATGTGCTCATGAAAACAAAAAAGAGTGTTTAGAGTGTATTAAATTGCATAAAGAAACACTTATAGTAGAATGTAGCTGCACTTCTGAGATTTGCTGTTGCTGTCTTGGTCATAATGCAGCAAAAAGTGAAACATCACATCTGCCGTGTGGGTGTGTTGATCAGGAACAATGTTGCTGTTCAGAATGTGATTTGTCAACTGATGAATGCGATCATGAGTCTGAA…
orf00051	scaffold2|size248780	-	87681	89837	ATGAAACATTGCGGTATGTACTTGCACTATTTGTCTTTTGGTCTGTTGTTAAAAAGTTCATTCAGTGCTGAATCTTCAAATGGCATACAAGCAGATGCAAATACTTTAGCTTTACAAATAAGTGAACAAAAAGCTCAAACTTCTTCATTATCAACTAAAGCTTTTATAATCAAAAAATGTGCTCATGAAAACAAAAAAGAGTGTTTAGAGTGTATTAAATTGCATAAAGAAACACTTATAGTAGAATGTAGCTGCACTTCTGAGATTTGCTGTTGCTGTCTTGGTCATAATGCAGCAAAAAGTGAAACATCACATCTGCCGTGTGGGTGTGTTGATCAGGAACAATGTTGCTGTTCAGAATGTGATTTGTCAACTGATGAATGCGATCATGAGTCTGAA…
orf00052	scaffold2|size248780	-	91862	92500	ATGCAGCTTCGAAAGGAAAAATCCGCTGAGATGCTAAAGTTGTCAGATGAGGATATTAAATCCATAATCTTTTCGGATGAAAGCAAATTTAACATGCTGCAATCCGATGGAAAGGTTAGTGTGTGGAGGCAACCCGGTACAGGCCTTCTTCCGAGAAATATCACGCCGACACTGAAATTCGGAGGGGGGTCTGTGATGGTGTGGGGATGTATCTCATATCATGGGGTTGGGAAATTGGTGTTCATTGAAGAAACAATGGACGCAGCGCTGTATGTAAATATATTAGCGAACAATCTCCAGGAATCGGCTGAGCTTATGGGCCTGGATGCCTTTATCTTTCAACAAGATAATGATCCAAAGCACACTTCGAAGCTTGCCAAGGCTTATTTCGAAGATGAG…
orf00053	scaffold2|size248780	-	92572	93366	ATGAAACATTGCGGTATGTACTTAAACTATTTGACTTTTTGTCTGTTGTTAAAAAGTTCATTCAGTGCTGAATCTTCAAATGGCATACAAGCAGATGCAAATACTTTAGCTTTACAAATAAGTGAACAAAAAGCTCAAACTTCTTCATTATCAATTAATGCTTTTATAATCAATAAATGTGCTCACAAAAACAAAGGAGAATGTTTAGAATGTATTAAATTGCAGAAAGAAACAATAATAGCCGAATGTAGATGCACTTCTGAGGTTTGCTGTTGCTGTCTTGGTCATAATGCAGCAAAAAGTGAAACATCACATCTGCCGTGTGGGTGTGTTGATCAGGAACAATGTTGCTGTTCAGAATGTGATTTGTCAACTGATGAATGCGATCATGAGTCTGAA…
orf00054	scaffold2|size248780	-	94461	95330	ATGAAACATTGCGGTATGTACTTAAACTATTTGACTTTTTGTCTGTTGTTAAAAAGTTCATTCAGTGCTGAATCTTCAAATGGCATACAAGCAGATGCACATACTTCAGCTTTACAAATAAGTGAACAAAAAGCTCAAACTTCTTCATTATCAACTAAAGCTTTTATAATCAAAAAATGTGCTCATGAAAACAAAAAAGAGTGTTTAGAGTGTATTAAATTGCATAAAGAAACACTTATAGTAGAATGTAGCTGCACTTCTGAGATTTGCTGTTGCTGTCTTGGTCATAATGCAGCAAAAAGTGAAACATCACATCTGCCGTGTGGGTGTGTTGATCAGGAACAATGTTGCTGTTCAGAATGTGATTTGTCAACTGATGAATGCGATCATGAGTCTGAA…
orf00055	scaffold2|size248780	-	97163	97660	ATGAAACATTGCGGTATGTACTTAAACTATTTGACTTTTTGTCTGTTGTTAAAAAGTTCATTCAGTGCTGAATCTTCAAATGGCATACAAGCAGATGCAAATACTTTAGCTTTACAAATAAGTGAACAAAAAGCTCAAACTTCTTCATTATCAACTAAAGCTTTTATAATCAAAAAATGTGCTCATGAAAACAAAAAAGAGTGTTTAGAGTGTATTAAATTGCATAAAGAAACACTTATAGTAGAATGTAGCTGCACTTCTGAGATTTGCTGTTGCTGTCTTGGTCATAATGCAGCAAAAAGTGAAACATCACATCTGCCGTGTGGGTGTGTTGATCAGGAACAATGTTGCTGTTCAGAATGTGATTTGTCAACTGATGAATGCGATCATGAGTCTGAA…
orf00056	scaffold2|size248780	-	99337	100659	ATGAAAATATTATTTTTTATTACTATTTTAGAAACAATTTTTTGTTCGTTTAAGCCTAAAAAGAATAAATATTGTGAAGAGTATCAACATTTACAGGAAAAAAACTACTTTAATTGTATTATTGAATATCCCAATGAATCTATGATCAAAAATGAAAGTAAAAATTATATAAATGAGGAACCTTTAGACTTGACTAATTATAATCCTAAACGTAAAGAATGCATTGTAAATAGTTTTGAATCTATGCAAGATACAGGAATTATTTGTAAATTAAGCAATAGTAAAGAGATATCATCAGTAGATGATCAAAAGATTGAAATTTGTCGAAATGATAATTCTAGAAACGCTGAAGATTATATTTGTTTTTTTAACAATCATATCGAAATAATATACGCAAAT…
orf00057	scaffold2|size248780	-	102587	102844	ATGATCTATGACGTTNTTAAAGTAAAAGACCTGTTGCTTAAAATGGAAGAAGATGAAATTAAAGAATATGCAAATTCATTTAAGAATGAGTATATTGAGATTATGAGTGAAATTCATGAAGAGTTGTTTAAATATAATGAGAAAGAAAAAGGAAGTTTTAGCTTTATAGTAGACTTTATGAATGAAATTTGGAGAAGCATTGGCAAATGTATTGATGAATTAGAGTCATTGAAGAGAATTTTAATGAAAAATAAATGA
orf00058	scaffold2|size248780	-	103165	104487	ATGAAAATATTATTTTTTATTACTATTTTAGAAACAATTTTTTGTTCGTTTAAGCCTAAAAAGAATAAATATTGTGAAGAGTATCAACATTTACAGGAAAAAAACTACTTTAATTGTATTATTGAATATCCCAATGAATCTATGATCAAAAATGAAAGTAAAAATTATATAAATGAGGAACCTTTAGACTTGACTAATTATAATCCTAAACGTAAAGAATGCATTGTAAATAGTTTTGAATCTATGCAAGATACAGGAATTATTTGTAAATTAAGCAATAGTAAAGAGATATCATCAGTAGATGATCAAAAGATTGAAATTTGTCGAAATGATAATTCTAGAAACGCTGAAGATTATATTTGTTTTTTTAACAATCATATCGAAATAATATACGCAAAT…
orf00059	scaffold2|size248780	-	106415	107518	ATGAAATCTTTTACTTTAATGTGGGGTCTAAAAACTATATTGTTTCAAAATATTATTTTATGTTCTGAACTTAAAAATAATCCTGCAACATTCAAAAACCTTCAATGCGATCAAATAAAACAAGAAGATGAATTAGAGTGTCTAAAATCCAAATTAGATGATATTAAATTGAGAGAAGGTTATATAGATTCTACAGAGAAACCTAATTTACAACTTAACACATCTGAGATATCCGAGAAAAACAATTTAAATAAAATAATCAACTGTAAAGATGCAGCAGGCAACAATTTATTTGTCGTAAATGAAGAAGAAAATGATTCGTTGAATGTGGAAGTCGATTCCGATTCGTATCGTAAAAATTCTATTTTTAGGGATCAAGAAGATTTCGATACATCTGAA…
orf00060	scaffold2|size248780	-	108316	108747	ATGAATCAAATTAATCTTTTAAATGTTATATTTTCAAAATACAAAGGTGATTGTAATATGATACGTAAAAAAATGATGAAAAGAGTTATCGAAATTTTTTATTTTTTCGATCTGTCAGTCTTAGAAATAAAAGAGATTTTAAATAAAAGCATTGGCAGATCCGACAAGAATAATTTGGCATTTATCAAGCGTGAATGCTTGATTAGCTTTGAAACACTTATAAACAAAATTAAATTCAACTTTGAAAAGTTTAAAAAGATTGAGGATGAATGTGCTAAAATTAATTTTAATTTACAGATCGATGAATTGATTGAACACAAAAAAAGCCTTTATGCTTTAAAAAAAGCGTTTAATGATATGAGCAAAAAATTAATTGAAGAGGATTTAATGAGTTCCAAG…
orf00061	scaffold2|size248780	-	110347	111288	ATGGAATATCTCAGTTTATTTTATAATTTAATTATTGTTTTTTTTATAGGTGAATATTACTGTAATAATACAGAGGATGGCTTAACTACGCAAGAATCTTATACTGTTCCATTAAACAACCAAAAAAAGAATTCAAAATCTAAACAAGATTCAAAAAATAACGATGATGAATTTTTTTTCAAAGATATGGAACTGTATGCGCTGATTAATTTTATTGAAAATTTAGGCGACATATCAAGTACGATAAAATTAAATAAATCAGGTCGAGTCTTACACGAAGAACTTATTGTTTATTTAGAGGAAATGTTTGATGAATCATTTAAAGTTACCAAATGCTACAATTATAAAACTCTATTAGCCTATCTAAACAACACTATTGATATAATTTATGACGTTATC…
orf00062	scaffold2|size248780	-	112133	113044	ATGCAATTCCTTTGTAGATTAGCTTTGATAAGTGTTTTAGTTTTATTTATATCGAATAACGTCTATTGCACAGGATCATCGGTCTTGAGTTGCGATGAAAGTTTGTTTAGTGAACAAAGTTTATCCGTTATACGCAAAAAAAGCGTATCTTTATTGACTTTAAACGTAGTTGACACCACAAGCAAGTATGATGATTCGTATTGTAAAGGTGAAATTGATATTATCGAAAGCTTAAATTCTATTTTGGACAGAGTAAATATTGTAATTGAAGAGATATTGAAAAATAAGTGTTGTTTTAAATCGCCAAAAGTCGAAGATATACGCTTTGAAGTCGATAATGAAAATAGCAAAACAAAAAATGATTTAAAGTCTGAAATGATTAATTTGACAATTGAAAAG…
orf00063	scaffold2|size248780	+	113552	115258	ATGTCTGAAAAAAAATCATCTTGGCATGAGATGATAAAAAGAAAACTTGCAAGTAAAACAAAAACACTAGAAAATTACAATGTTATAATTCCACATGAGAAACCCGTTACCAATATTGCTGCTGCCGTTGATAATCAACCCGTTAGATTGAAAGTTTCAGTTAATACTTTCGGAACGATTACACTCAAGCCCTCGAGTAAAGCACTATCCAAAATATTATGTAGTTGCAAAGACACAGTCTATGACATTAAAAATAATGAATGGAAAGTATCTCCTAATGATTATCTAAAAATTAAGAAAACATTACAAAACAATAAGTTTTTATTTGATGATATTCCAAAAGGCTTACTCCAACTTCTTAACAACAAGACAATTCCTTACGATTTTCGGTTAAGTGGA…
orf00064	scaffold2|size248780	+	115740	116060	ATGAACAACAAAAACATAAAATTAGAATCAAAAACTGAAGAAACAATTATAAGAGGAATGAAGTTAAATATAGAAAACAAACGAGTTTCTTCCGCAATAAAAACACCAATAAAGAAAATTAAAAGGCCTGTTATTAACATGGAATTAAAAGATGAAATATTCTATAACAAACATATGGTTTCTGATAAATTACAAACTTTAGTAGCTCAAGGTATTGCACAAAAGAATCATGTGGAAGATAGCCAACGTTTTGAGAGAATGTTTACATTTGATGATATCAAAAGCAAATGGAAGAATTTAGAGAGAGAGAATAAAATGTAG
orf00065	scaffold2|size248780	+	116216	120148	ATGCAAACTGATAATTTGGATGAGAAAGACATAGAAAGAGTATTAACTATGCTAAATAGTAAGAATGTTAAACTTTTAAGAGAACATTTTGATGAAGGAATATTGGACTCAATTTTTTATGGTGTCAAACAACAATTACTTTTTATTATTAAAAAATATAAGGCAGAATTTTATTACTTACTGGCTTATCTAAATACAACTAACGAGAACTTAAAACAGAGTTTAAAAGAAGCCCTGGTGAATCTAAATCCACCAAATGCATTTATAAGTTTTATAGAAGAAGGAACGAAATTTTCTGTTGAAGATTGTAAAATGCTCGATTTAAAGAATGTCAATTTTTTTGAAAGTGTTGAGAAAAATGTAATAAGAGAAGATTTATCATTACTAAAACATACTTAT…
orf00066	scaffold2|size248780	-	120242	121651	ATGATCGAAGGCTTAAACTTATCGAACAATCTTCAAATTTCAGAAATATCAAAATTAGGCCAAGAAGAATTTAAAACAGTAAAAATTCGTGGATTTGTGCAGAATTTAAACGTAACTAAAAAATTTGTATTTATTATTTTGAGAGATAAAATTGATACGGTTCAATTGTTTTGTATGAAATCAAAAGATGGTTTAACTGCCGAAAAATATGCTGAAATTGAAAAAATTAGTTCAGAATCTTTTGTTGAAGTTGTGGGTGTTGTTAATAAAGTTAAAGATGAAATTAAAAGCTGTACAGTAAAGAATGTGGAGGTATTTGTAAAAGAAATAGATGTGTTGAGTAGAGCTGAGTCTTCTTTGCCTTTTACTTTTAAAAGTGTATCTGCTACTTTAGAAGAA…
orf00067	scaffold2|size248780	-	121991	123157	ATGAACCAACTCATTGAAGTTATTAAAAACAAAGACACCACACAAGAAGAAAAAGAAATGGCTTTTATTGAAATTCAAAAGATTAAAATGGCAGAAAAAGATTTTGATGGTATAAAGAACAACATTATACATCTTAAAGAGATTTGGGCCGACATTACGACAGCAAGAATTACAAAAATTATAAAAAAAGTTTTTGAGATTATTCCGAGTTCTTCTGATGTTTTAGAAAACGTTCTTGGAATTTTAAGCGATTTGATTTCCTGGGCTGATTTAGAAAATAAAAATATGTTAAGACTCGATTTGGAATGTAAAAGGATTTCAGTTTTTATTTACGTTGGGAAATATCACGAAGCTTTAGAAAGAATTAAAAAAATTGTTAAGGAATTAAAGAAATACGAT…
orf00068	scaffold2|size248780	+	123277	124296	ATGGATTATCTCGAAATCGAAGACTCTGATTTTTTTAATTTTGCTATTTCGTACAGTTTGTTGTCTAAGAAAAGCGTAAAAATAAAGATAAAAAGATCAAGGGAATACAAAGAAGATTTTGTGAAGATGATTTGTTATTTATCTAAAAATTCTGAATATAAATATGACGCTAAAACAAAAACTTTGTTATTTAATCCAGGTGTTTTCTTAGGAGGAAGCTTTGTTTATAATTGTAAAGATGAAATTTATAATTATATTGAACCTTTACTTTTTATGGTACCTTTTGCTGCAACTGACTCGAAAATTTTATTTAAAGGAATAACGAATAGATTTCATTGCGTTGAAATAATAAGAATGGCAAAATTTCCACTTTTAAAACATTTCGATATACAAAAATTA…
orf00069	scaffold2|size248780	-	124424	125038	ATGGATAGAATAAGTATAAGTTTATTAGATGCAAATTTACTTAATTTAGACTCAGTTTTAAATGATCTACAAACAAATGGAATTAAAAGAATACATTTAGACATTTTAGACACTTCCTTTGTAGACAATATTAGTTTTGGTCCAAGTTTAGTCAATAAAATCCTCCAATATAATTTCAAATTTGATGTTCATATAATGGTCAAATATCCTCTTAAAGTTATAAAGCTTTTGGACTTAAGTCGAATAGATTTTTTAATTGTCCATTGGGAAGCTGAAGGCAGAGATGAATCTGTAAAATATCTAAAAAAACATAACTGTAAAATAGGTCTTGCTATAAATCCAAACACATCTATAGACAATATTACATTGGAAAATATCTCAATTTTATTGATAATGACT…
orf00070	scaffold2|size248780	-	125118	125642	ATGAACAAGGAACAGACATACCTTAGAGCTCTTATTATTTTAGCTATTTGTTGGTCATTCTACTTGTGTTACAATTTGTTTTTCAAAGAAAACTCTGAAATTATTAAAAAAGATAAATCTATTGGGAGAACGATAATCAACTCAGTAGCACCTACTCAGGGAACATTAGCAACAGTTCATAACACGAAAATGTCTAATAGAGAAATCAGAGCTAGGCTGGGCAGAGCTACTTGGACGCTTTTACATACTATGGGTGCTGTTTATCCGGCATTCCCTACAGTACAACATAAAAAAGATACTTTACAATTCATTTATCTTCTTTCTCAACTATTTCCTTGTGGTGAATGCGCTGGTCACTTCCAAAAACTTCTTTCACAAAATCCTCCACAAGTTACTTCT…
orf00071	scaffold2|size248780	+	126091	126555	ATGAAATGTGGTAAGAACAAAGTGTGGCTTGATCCTTCTGAAAAGGGGAAGATTAACCAAGTTTCTACAAGAGAACAAGTTCGTCAATTAGTCAGTGACAATGTCATTATTAAAAAATTGGATAAACATAATAGTAAAGGAAGAGCTAGAATTTACCGAGCAGCAGTAGCAAAAGGCAGACACATGGGTCCTGGTAAGAGACTCGGAACTGCTAATGCTAGAACTAATGAGAAAGAATTATGGATGAAGAAAATCAGAGTAATGAGAAAAGAACTTAAAGATATGAGAACTGACGGAAAACTTACTAGGGAAGAATTCAGACTTTTCTATAGGAGAGCTAAGGGAAATCTATTTAAGAACAAGGTTGCTATGATTGAGCACATTCTTAAGAAGCAGGCT…
orf00072	scaffold2|size248780	+	126633	127166	ATGGAAAATTCAAAGGAACAAAATAATAAAGAACAAAATTTATATTTAAAACCAAATGAAAAAGAACAAACTGTCAAAAATTCTCGTAAAATTAATAGTTTAATTGACGATTTAGAAAGGATTAGAAGCAGTAATGTTTTAATGCCAGAAATTAAAAAATGCAATGACTTTATTGCAGAAAATGAACATACGCAAGTACTTGAAGATTGTGTTAAATCTATAGAAGATATGAGCTATTTTTTGAGATTTAAAGATGATAGTACATTAATTAATTCATTTAGAAATTTAAATAAAATTGTTGATAAAGAAGTAAAACGTATAAAAACATTAGATTTTAAGGCTATTGATAAAATTATAGCTAAGAGACACAAATGTGTGTCGTTTTTATACAAAAAACTT…
orf00073	scaffold2|size248780	+	129763	131313	ATGAATTTATTTGTTTACTTTTTATTTAAGATATTTAGCTCTAAATGTACTGGATTGGATCGTGATATTACGGTTGTTGTATTATATGAACATATTTTCAATTGTAGAGACCCAAAAAACGATGATTTTCCTTATAAAATTGAACTATGTTATGATTGGAAGATGAAATATGAATTTTTTCCGAGTTCATCGCCTAGTAAATATTTTTTTAGCAATAACATGCAAAGAAAGTATGAAGAACTCCCAGAAAACATGTCTAAAGAAATTTTAAAAAATACGGAATTCGGCGCAAACCTTGTGAACTTTTTGACTTATGATTTTATATTTTCTCACCCGTCTAGAAGCGAAAAGAGATGTCATAGAATTTACGCTAGAGAAAGTGTTGAAGATCAAAAGAAC…
orf00074	scaffold2|size248780	+	136204	136878	ATGAATTTGTTTGTTTACTTCTTAGTTAAAATCTTCAGTTCTAATTATACCAAACCTTTAAGAGATGCAGAGATTGTTGTGTTGTATGAATATGATGAAAAACGTGATAAGTCAAATAACGGAGATTGTCTTTACAAAATCGAACTTAGTTATAATTGGGAAAAGAAATTTGAATTTTTGTTAAATTCATCAAGCCAAACCCCATTTTTTAATCACGATAAGAGCAAAAGATATGAACACCTACCTGATAATATGTCGAAAGAGATAATAAAAAATACTGCGGTTGCTGCTAGTTTAGTGTATTATCAGGCATACAATTTCATATTTGCCAATCCTTTAAAAAAAGAAAAAAGTAGCTATAAAACTTATGTAACAAGCGGTCCTCATGGTGTACAAAAT…
orf00075	scaffold2|size248780	+	137361	138908	ATGAATTTGTTTGTTTACTTCTTAGGTAAAATCTTCAGTTCTAATTATACCAAACCTTTAAGAGATGCAGAGATTGTTGTGTTGTATGAATATGATGAAAAACGTGATAAGTCAAATAACGGAGATTGTCTTTACAAAATCGAACTTAGTTATAATTGGGAAAAGAAATTTGAATTTTTGTTAAATTCATCAAGCCAAACCCCATTTTTTAATCACGATAAGAGCAAAAGATATGAACACCTACCTGATAATATGTCGAAAGAGATAATAAAAAATACTGCGGTTGCTGCTAGTTTAGTGTATTATCAGGCATACAATTTCATATTTGCCAATCCTTTAAAAAAAGAAAAAAGTAGCTATAAAACTTATGTAACAAGCGGTCCTCATGGTGTACAAAAT…
orf00076	scaffold2|size248780	+	139390	140502	ATGAAAATTAATCGTATGATCAATTGTTTTATCTTCATATTTTACACCATGACCAAATGTTCTTTTTGCCCGTATTTTATAGAGCCTGAATTATCAAAAGACGCCCTGGAGCCTATGTTGACCTGTATCCAAGACGATTTTATCTCTTCACGTTTTTTTAAATTTAAATTAAAAAAAGAAATTTTATCAGAACTTGTTGTTTTAATCGATGTTTTTGGATTCAAAGAATTTAATTTAACAACAATAAAACGAAATTTAAAAGGTAAGATTGAAACTAAAACACAAAAATATCTTCTTTCATTTGAAGATTCTATTTGCGGAATTATTAAGAAAAATTTTAAAAAAGATAAATGTGATATTTATTTCTATCATTTTAATATAGATCTTCCAAATTCTAGT…
orf00077	scaffold2|size248780	+	140751	141365	ATGTTAAGACGTTTTGGACTCAAAGATAGTGAAATTATTTCGAACGAGAGTTTAAAACAAGATTTAGATACTGAGATTAATGAGTTATCGGAAGAAAAAATTAATAAGATATTTGAGTTTGAACTTAATTATCTATGTCATTTATTCTTTTCTAATATAATTAAGCATTGTAGTTTTAAATATGAAAAAGATGTGTTTATAATTGAGCTTGAAAAATTAATTTGTGATTACTATAATACGATTGAATGCATAATGAATCAAAATGAAAAAGATAAAATTACGTATATTGAACCTATTGTATTCGGAAAAACATGTCATAATTTAATTAAAGCTCTAGAAATAAAATTACCTAATTGTAATAAAATAAAACATGTAAAATATGAAGTTACGACGTCATGG…
orf00078	scaffold2|size248780	+	141847	143253	ATGAAAATTAATCGTATGATCAATTGTTTTATCTTCATATTTTACACCATGACCAAATGTTCTTTTTGCCCGTATTTTATAGAGCCTGAATTATCAAAAGACGCCCTGGAGCCTATGTTGACCTGTATCCAAGACGATTTTATCTCTTCACGTTTTTTTAAATTTAAATTAAAAAAAGAAATTTTATCAGAACTTGTTGTTTTAATCGATGTTTTTGGATTCAAAGAATTTAATTTAACAACAATAAAACGAAATTTAAAAGGTAAGATTGAAACTAAAACACAAAAATATCTTCTTTCATTTGAAGATTCTATTTGCGGAATTATTAAGAAAAATTTTAAAAAAGATAAATGTGATATTTATTTCTATCATTTTAATATAGATCTTCCAAATTCTAGT…
orf00079	scaffold2|size248780	+	143786	144127	ATGTCTACTGCTATTTGCAAGAGAACTGGTGTTGGTTTAACAAGAAGAGCTGGTGAACTTAGCAATGAAGAACTTGAAAAGATTCAGAATGCCATTTTAGATCCTAAGAGTGTTGGTATCCCAGTTGAATTCTTTAATTACAGAAGAAATCCAGTTGATGGCACAGATACCCATCTCGTAAGTACTAAGCTTGATGCTGAATACAGACTTATGCTTGAAAGAGGTAAAAAGATAAGACACGTACGTCTTTGCAGGATTGCTTGTGGTCTTAAGGTCCATGGGCAAAGATCTAAATCTAATGGTAGGCATATTAGGGCTGGTATGATTTTCAGAAGAAAATAA
orf00080	scaffold2|size248780	+	144811	145863	ATGAAAGAAACTGATGAAAAAATTGTCATTGGGACAAATGAATCAAATTTTTACACACAATACGATGTTGAAAAACATTTAAATACAAATTTACCGGCCAATGTTGAGCGATATGTTGGTAAATCATATTTAAATGTATTAGCAATAAACCAAATGATAGTCAGTAATGTCGTAGAATCAAACAGTAACAAATCGTCTTATTCTTGTAATTTGAATAAACAGCCTTTATTTAATTCTAAAGAAAAAGCAAATGATCCCAATCGAATACCAGTCATTGTCAAATTAATTAAAAAAAAAACTTTAACTGTAGACACAGAACAAATTTCAAAAGAGCTAGACGAAAGCCTAAATTCATTAATGAGCATTCCAAGGAATTTAGAAGATGAAAAAACTGAAACT…
orf00081	scaffold2|size248780	+	147305	149068	ATGAATTATTCAAACATCACGATATTCTTAAAAATCATATCAGCTGCTAGTCAGGTCAATGTCAAAGGAATTGTCTCTGAGTTGAATGATAGTGCCGCAACAATTTCGAGATCTAAAACGGATTCACAAATAATTCATATAACTGAGACTCAAGAAACTACTAATTTACACAATACTTCTAACTCTTTTGAATTTGTAAAGACAAAAGAACAAGAAAGGATTGAACAGCCCACGTTTAAAACTTCAGAAAACAATGAAACTTTAAATTTGCTCCAGACAGACGAAATTGATTTTGAGTCAGCTTTAACTTTAGAAAATATGAATTCCAACTCTATAATATTTCCACAAACGTTCAAAGCAAATGATGAAACAGACTCATCTGATACAGATATAGAATTA…
orf00082	scaffold2|size248780	+	149430	149879	ATGTTAAAAACTTGTTTATGCCATTCAATAGGTAGTCTTGAAGACAAAAAACACATAGATTCGTCGAATAATTTTGAAGTTAAATGTGAAAGAACTGATTTTTTTCAATCAAATTTAAACAGTCAAGATATCAGATCATTTCTTTCTGAATTTGATTTATTGAAGTTATATGAAATTTTAAAAGAAATATGTAGTATGAAAGAAAAATTAATCAACGATCAACAAATATTAATTGAAGTAACGTCGCGCTTACTTGTTTATCTAAAGCCACTTATTTTGTGTCTAAAAACTTTTGGTGATCATGTAGAGTTTGGATCCGGGGATTTAAAAGATGAGTCTACATCTTCAAAGCCTGACGCCGATAACTTTGAAGATGCTACTGAACCGTTAAAAGCAGAA…
orf00083	scaffold2|size248780	+	150044	150409	ATGACCAATTCATCAATTAATAGATCTTTCTCTGCATTTTTAGAACAAACATCATTGCAGCATAAAAAAGATAAAACATTGACGAAAAAAAATGTGTCAGATAGTTACTCTAACAGATCTTCTAGGCCAGTTCAATCTCAAGAAGATTCATTTTTACATCTAAATACAGTTGATGATTGTCCTAAATTAGCTATTGAGGTCACACGTGAAGAAGAATCTTGTTTTAAATGTAACCTAAAGAAAGAAAAAAAAGTAAAAAAAACTACTAACTCTGAAAAACTGAAGTCTTTGTTCTGTGGATTATTATTGAGAAAAAAGGCAAAAGTTCCAGAAGAAGATAGCCTGTGCGTTACAATGAAAGACTAA
orf00084	scaffold2|size248780	+	152481	152897	ATGAAGTCAAAAAATGAACAATGCAAAACAGAGCCAACTTCATTAAATGAAAAAGACGAATCTAGTAATTTTTATAGTCAAGAATATTATAAATCGACTTCTAAATTTGATGAAGAAGAAGAGAACCTCTTAATCAATGATACTGTGTCAAATGAAAAACTTGTTAATACGGCAGAAAACGAAATATCAGATACTTCTCGAAAATCTAATCAGCAACAAGACACGGAAAGTTCAGATCAAGAATCAAATACACTACCGCCGCATTCTCATTTATTGTATTTTTCTAAAGGCAGCGATTTGAAATTTTTAACTGAAAATTCTCATGACAGCAATCAATATGCTTCTTACAAAGATTTTAAAGCTAAAAATGATAGTTTCGATGAAGAATCAGGAAAGATT…
orf00085	scaffold2|size248780	+	155002	156000	ATGGATTTAAAGTTTATTAGATTTCTTATATTCATAAGATCTGCTTATTTCTCCTCTGTAAAAGACATTATATCTAAGTTTGAGAAAATTGGTCAAGAAACTAAACGTACTAATCTTTGGTCAAAACAGAAATTATTTAGAAACGAAATTAAAATCAACGTAAAAAGATTTAAAGAAGTACAAAGGTCGGCATCTTTTTTACCATTAAATATGGAATTAAAATCAAACAAAGAGGATGGACTACATTTTGTCGATAAACCAACAAGTGAGTTAACAGAATCAGATGCACAATTTGAACTGTATTGTAATGACAATTTAGAAACTCAAGAAAGTCCAAAAGATACGTCACCGGAATCAATTATTTCCGCAAAATCGTGGCTAGCAGAAAAAAAGTCAAGA…
orf00086	scaffold2|size248780	+	156004	156267	ATGTTACAACTGATAGTTTTAGACGAATTACCAGGTCAGAATACCCCACTATTGGGCGATCCATTTGAGAATAGTGCTTATGAATCAAGTTTAACCAATATTAATGAGTATCAAGTTCAAAGAGATGAACCTTTTTATGATGTTGTCTCGAATATGAACCTCGAAAAAAAGTTTGCGAAAAAGAAACGAAATAAATCTTCATGTTTCGGACGTTTATTTAAAAAAAAGAAAAAATATGTTGTTGAAGATGATTGTAGTCATTAA
orf00087	scaffold2|size248780	+	156277	156615	ATGTTGTTTCACATTGTCATAATTTTTTTTTTAAATAAACAAACAATTAGTGTGTCAATTTTTAATTTTTTTGTAGCATCAAATTTCAATAAAATTTATTTAATATCACAATCGATGATGTCTGTTTTACATTATTCTTTGAATTTTTCTATAAATCTTTCGACATGTTTAATATCTTTTTTTAAAAAAAAGTTTTTTAGCGTCAATTTGATTAAATCTGTTAAAAATTTATTTGAAAATATGACAGATAATCTACGACACAAATTGTATTTAATTCAAACAATGTTTTTTTTTGAGTTTGGCAGTTACATTATGTCTAAACTGAAATTACAACGATAA
orf00088	scaffold2|size248780	+	156751	157701	ATGATTTATGAAATTTTTACAATTTTATCAATACAAATACAAGCTTCTAAATTTTTTGAAAAGGATTCGTTAACATCTGAGAACAATGACTATGAAATTGATCGAAAAAAAGCAATTTGTAACACTAAAAACTCTCAGATTGGTGAAAATAGCTGTGCTATGAATGAATATGAATCCGTAGTTGTTCAAACAATAAGTTCAGAACAAAATATCCAATTTGGCGAAGAACGTTTGCAAACTACAGTTGATCAACCTTTAACTGAATCATCAATTGGCTCGTCAGTTATGAGTAAATTTCCATTTATTGACGAAGATACGGGTTCTTATTACGAGACTTTAGAAACACCAACAGATGACTTTAAACCAAATGTCTCATCTTCCAAAATTGTAATAAAATCT…
orf00089	scaffold2|size248780	+	158442	159401	ATGACAATACAAGCATCTGAAAAATGTAAAATGAATGAAAATGAAAGTTCTGATAGCTTAGCATCTAATATATCATTATGTTTTGAGGACTTAGGAATAACTAATGTGCCATCACAACATAAAAGATCTGAATCTCTTATGAACTCCAACACTAATAATGCAGCAGGAGATTATAGCTCTCAAGTTGACGTAGCAGAATATTTTATGTATTATTTCTCTGCGGGAGAAAAGTTTAATTTAGGAGAGCCAAAATTGACAACCGGAATTGATCCTTCGACAAAAACTGTGACAGAATCATGTGAAACTCATTATGAATCTTCTAATAATTATGGTTTGCCTTACTTTCCTCTTGAAGAAGAAGAGGAAGAAAATTCAACAATTTTTTTAAATAACAGCATA…
orf00090	scaffold2|size248780	+	160270	161220	ATGATTTATGAAATTTTTACAATTTTATCAATACAAATACAAGCTTCTAAATTTTTTGAAAAGGATTCGTTAACATCTGAGAACAATGACTATGAAATTGATCGAAAAAAAGCAATTTGTAACACTAAAAACTCTCAGATTGGTGAAAATAGCTGTGCTATGAATGAATATGAATCCGTAGTTGTTCAAACAATAAGTTCAGAACAAAATATCCAATTTGGCGAAGAACGTTTGCAAACTACAGTTGATCAACCTTTAACTGAATCATCAATTGGCTCGTCAGTTATGAGTAAATTTCCATTTATTGACGAAGATACGGGTTCTTATTACGAGACTTTAGAAACACCAACAGATGACTTTAAACCAAATGTCTCATCTTCCAAAATTGTAATAAAATCT…
orf00091	scaffold2|size248780	+	161961	162908	ATGACAATACAAGCATCTGAAAAATGTAAAATGAATGAAAATGAAAGTTCTGATAGCTTAGCATCTAATATATCATTATGTTTTGAGGACTTAGGAATAACTAATGTGCCATCACAACATAAAAGATCTGAATCTCTTATGAACTCCAACACTAATAATGCAGCAGGAGATTATAGCTCTCAAGTTGACGTAGCAGAATATTTTATGTATTATTTCTCTGCGGGAGAAAAGTTTAATTTAGGAGAGCCAAAATTGACAACCGGAATTGATCCTTCGACAAAAACTGTGACAGAATCATGTGAAACTCATTATGAATCTTCTAATAATTATGGTTTGCCTTACTTTCCTCTTGAAGAAGAAGAGGAAGAAAATTCAACAATTTTTTTAAATAACAGCATA…
orf00092	scaffold2|size248780	+	164440	165363	ATGGAAATAAATTTAGATAAACCATTTAATATTAATAATNCGTTAACATCTGAGAACAATGACTATGAAATTGATCGAAAAAAAGCAATTTGTAACACTAAAAACTCTCAGATTGGTGAAAATAGCTGTGCTATGAATGAATATGAATCCGTAGTTGTTCAAACAATAAGTTCAGAACAAAATATCCAATTTGGCGAAGAACGTTTGCAAACTACAGTTGATCAACCTTTAACTGAATCATCAATTGGCTCGTCAGTTATGAGTAAATTTCCATTTATTGACGAAGATACGGGTTCTTATTACGAGACTTTAGAAACACCAACAGATGACTTTAAACCAAATGTCTCATCTTCCAAAATTGTAATAAAATCTGATTTAGAGACATCATCTAAAGATTTA…
orf00093	scaffold2|size248780	+	166104	167051	ATGACAATACAAGCATCTGAAAAATGTAAAATGAATGAAAATGAAAGTTCTGATAGCTTAGCATCTAATATATCATTATGTTTTGAGGACTTAGGAATAACTAATGTGCCATCACAACATAAAAGATCTGAATCTCTTATGAACTCCAACACTAATAATGCAGCAGGAGATTATAGCTCTCAAGTTGACGTAGCAGAATATTTTATGTATTATTTCTCTGCGGGAGAAAAGTTTAATTTAGGAGAGCCAAAATTGACAACCGGAATTGATCCTTCGACAAAAACTGTGACAGAATCATGTGAAACTCATTATGAATCTTCTAATAATTATGGTTTGCCTTACTTTCCTCTTGAAGAAGAAGAGGAAGAAAATTCAACAATTTTTTTAAATAACAGCATA…
orf00094	scaffold2|size248780	+	169979	170917	ATGAAAACATCAATAAAAATAAAGCCTCTTGTCCAAAAGTGTACAGATTGTGGGGAGACCCAAAACATTATTGAAGACTATAGAAATGGTTTTAATGTGTGTGGAAGATGTGGTTGTGTTGTCGGTAATCGTATTATAGACGAGGGTAGTGAATGGAGATCCTTTAGTGATAGTAACAAAGCCGACCCTTGTCGTATTGGTAGTACAAGCAATCCCTTCTTAGACACGGAACAATTGGATACCATTATTAGTACTGGTCCTGGTCTTAATTCGTATAATTTATCTAAAATTCAATTAAAGAGTAGTATGAGAGGACCCGAGAGGGCTCTTAAACACGGTCTTAATCTTATTACTGCTTTCTGTGAACGGGCTAATATTTCTAAGACCGTTATAGATAGA…
orf00095	scaffold2|size248780	-	171284	172171	ATGCTCGAGAAAAAAGTAAAATTAAACTCTGGTTATTACATGCCTATGATAGGATTAGGGACTTGGCAAGCTGATGATGAACAACTTTTAGAAAAATCCATTCGTCATGCTATTAAAGTTGGTTATAGGCATATTGATACAGCTCATATTTACGGAAATGAAAAGGTTATAGGACGAACTTTAAAAAAGATTTTTAGTGAAGGTTTAATTAAAAGAGAAGATCTTTTTATTACTTCAAAAATGTTTAATGATTTTCATCATTGTCCTGAGAAAGCTATTAGAATTAGTTTAGATGATTTACAATTGGATTACTTAGATCTTTACTTAATTCATTGGCCTGTGACTTTTAAAAATAAAGAAGAAGGTGGTAAGTCCGAGATTGAACCTTTTGATGCTGTG…
orf00096	scaffold2|size248780	+	172538	172888	ATGTCTTCCTACGACCTTCCTTACGCTTGTCCTTTTTTATCCCCTCGTTTCTTCTTAGCTGCCTTATTTTGTCCATGTTATCTCTCCGGGGTCTTATACGGGAGGATTTTTAAAAGGAAATCCTTTTCTTTCTTTGGTTTTATTTTCCTTCCTTTTAGTGTCTACGGGATTAGGCGGTACGTGGTTGATGAATTGGGTTATGAGGAGGATTACGAAAAAAGTGTTTTAAAAAGTTTATGTTTTTTAAATTCTCTTACTCAAGATCTTCATGAAATGAAATTAAAAAGAATAGGAGTTTTTAAATATTTAAGTGAACCACCACCAGATGATTCTTCTGATTTTGATTTTTAA
orf00097	scaffold2|size248780	-	172922	173563	ATGTTCCCAAAAAGTGTTATAGTCCTCAAAAAGAAAGAAATCGGGGTCCTTCCTGACAACATTCACCATCTTAAAATCAAATACTCCGGAGATTGTCCTATTTGTCTCCAATTTCATACCAAACCTGTTACTTCTTATTGTGAACATGTTTATTGTAAGGATTGTATTTATGAATCTTTAGATTTTACTTTAGAGTGCCCCATTTGTAAAAAAGAGATTTCTCGCCTTTTTGATGTTTATCTTAATCTTAAAGAAGATATTGGTGAGTTTTTGTGTTTTAAATTACTTTCTGATTTAGAAATGACACTTAGACCCGAATCCGAATATACAAATTTTCCTTATCAAAAGATTTATTTTTTAGAAGAAGAAGGAAATAAAATACAAAAGAAATCCTTTAAA…
orf00098	scaffold2|size248780	+	173777	174022	ATGGATCAAAACAAAATTTATTGTCTGCCTTTTAAAAAAACTGGTTTTTGTAAATACGGTGATAATTGTAAATATCTTCATCTTAGAGAAATAAAAGAAGAGAATAACAAATGCAATTGGTGCTTAGAAAAGGAAGATATTTTGGTGGCTGAATGTGGTCACTCATTTTGTGAAGGGTGTGCTAAAACTTCTTGTGATTGTCGGGTTTGTGGAGAAAAGGGAGGGCTTTATACTTATCGATACTAA
orf00100	scaffold2|size248780	+	174118	175218	ATGCTAACAGACGAAATTGGACAGGCATTCGAAATAACAAAAGAAAATGAAACAAGAATAAGAGGAAAGGCCTGTATAGAAACAAATATTGGCATAGTAAAAGAAATATCTTCTTTCATTTCTACTAGTTTTGGACCAACGGGCATGGATAAAATTCTTCAAAGTAAAGACGATGATATTACAATTACAAATGATGGAGCCACGATTCTCCGGGAAATGGACATGTCTGAAAATCCGATTTCTCAATTAATTGTTCAATTAAGTAAAGCACAAGATAATGAAGTAGGGGATGGTACTACAGGAGTGGTGATTTTGACTTCTGCTCTTTTACAACAAGCTAAAGAATTGATTGGTAGAGGTTTACATCCCATTAAGATAATTGAAGGATTTGATAAGGCT…
orf00102	scaffold2|size248780	+	175965	176210	ATGGATCAAAACAAAATTTATTGTCTGCCTTTTAAAAAAACTGGTTTTTGTAAATACGGTGATAATTGTAAATATCTTCATCTTAGAGAAATAAAAGAAGAGAATAACAAATGCAATTGGTGCTTAGAAAAGGAAGATATTTTGGTGGCTGAATGTGGTCACTCATTTTGTGAAGGGTGTGCTAAAACTTCTTGTGATTGTCGGGTTTGTGGAGAAAAGGGAGGGCTTTATACTTATCGATACTAA
orf00104	scaffold2|size248780	+	176306	177901	ATGCTAACAGACGAAATTGGACAGGCATTCGAAATAACAAAAGAAAATGAAACAAGAATAAGAGGAAAGGCCTGTATAGAAACAAATATTGGCATAGTAAAAGAAATATCTTCTTTCATTTCTACTAGTTTTGGACCAACGGGCATGGATAAAATTCTTCAAAGTAAAGACGATGATATTACAATTACAAATGATGGAGCCACGATTCTCCGGGAAATGGACATGTCTGAAAATCCGATTTCTCAATTAATTGTTCAATTAAGTAAAGCACAAGATAATGAAGTAGGGGATGGTACTACAGGAGTGGTGATTTTGACTTCTGCTCTTTTACAACAAGCTAAAGAATTGATTGGTAGAGGTTTACATCCCATTAAGATAATTGAAGGATTTGATAAGGCT…
orf00105	scaffold2|size248780	+	179468	179713	ATGGATCAAAACAAAATTTATTGTCTGCCTTTTAAAAAAACTGGTTTTTGTAAATACGGTGATAATTGTAAATATCTTCATCTTAGAGAAATAAAAGAAGAGAATAACAAATGCAATTGGTGCTTAGAAAAGGAAGATATTTTGGTGGCTGAATGTGGTCACTCATTTTGTGAAGGGTGTGCTAAAACTTCTTGTGATTGTCGGGTTTGTGGAGAAAAGGGAGGGCTTTATACTTATCGATACTAA
orf00107	scaffold2|size248780	+	179809	181404	ATGCTAACAGACGAAATTGGACAGGCATTCGAAATAACAAAAGAAAATGAAACAAGAATAAGAGGAAAGGCCTGTATAGAAACAAATATTGGCATAGTAAAAGAAATATCTTCTTTCATTTCTACTAGTTTTGGACCAACGGGCATGGATAAAATTCTTCAAAGTAAAGACGATGATATTACAATTACAAATGATGGAGCCACGATTCTCCGGGAAATGGACATGTCTGAAAATCCGATTTCTCAATTAATTGTTCAATTAAGTAAAGCACAAGATAATGAAGTAGGGGATGGTACTACAGGAGTGGTGATTTTGACTTCTGCTCTTTTACAACAAGCTAAAGAATTGATTGGTAGAGGTTTACATCCCATTAAGATAATTGAAGGATTTGATAAGGCT…
orf00108	scaffold2|size248780	-	182198	182875	ATGTCTTTATCAGAAGAGATTAATTGTATTTCGGAAAAATCTAGCACTAGAATAAGATCGGTGTCGCGCAATTGGTTCTTCACAATTAACAATCCAGTTTCTGTGCTTAATACAGAAGTCGTTATAGATTGTAATTATATAAAATATCAGTTAAATAAGACACCTGATGGCATTTTTCAATTCCAAGGTGTAGTAATTTTTTTGACACCTATTAGGATTTATGAAGTTAAAGATCGTATTAGTTATGAAGGAGAATTTAAAATCATCAATACAAAAGAAAAGGCTATAAAATATGAATTAGAGAAAGAAACTTTTTTAGATGGTCCTTGGGTTTGGATAAATGGATCAGCAAAGGTTCCAAGAGAATGCGTAAAAGATCAGTGTTATCAAAAAGAAAAC…
orf00109	scaffold2|size248780	+	184829	186130	ATGAATTTTTTAAATTTTATGATTATGACGCCATACGTTTATTTATGTATCTTAAGAAAAATGGAACACTGCATTAAAAATCGAATACTCAAAAGAGCGTATCCTGATTATAATGAAGAAACAACTTATATCAAGATTGATAAAAAAATTAACCAGGAAATATCTCATAAATTATTACAAGATCTTGACAGATATCAACCAAAAATAAAATGTTCTAGAAATGATTTTATTGATGCTAATATAGAAAATATTAATAAAAAAGATCATTGTGATGATAAAAAAAACATACAGAAAAATGAAATTATAAAATTAGGATTTGATTATGATGAAATATTTATAAAGAACGATGGTTTATACAAGACAACACTATATGATAAAATCATTCAATTTTTAAACGAC…
orf00111	scaffold2|size248780	-	188749	190167	ATGTGGAATACTAATATGGGGGCGACACCGGATAAACAGTCAACAAGAGAGGACTGGAGCCAGGAGGCTAAAATGCTACTAGAAGAGTTCATGAGGATAATATATGAATTAGAGTGGTTCAGTATAATTCCAAGAGAGGATTTTAAGAGAGAGATTTACCTTAGAGCAGGAACCGCGCTTAGAAACTATATTGTAAGAAATATTAAAGGTGATGATGAATGGGAAATCCTCGGAGTTAGATTAGAAGAGGAAGTAAAAAAGGAAGAATTAGAGAGGAATAGGAAAGAGGAAACAAAGAAAATGGTCAGTATTATATCTTCTACAGTTAAAGCTGCGTTAGAATCAAGGAACAATAGTGTAGAAAGATCGAGAGTAAAATGTTTTTATTGTGATAGAATA…
orf00112	scaffold2|size248780	+	192298	192672	ATGAATTTTTTAAATTTTATGATTATGACGCCATACGTTTATTTATGTATCTTAAGAAAAATGGAACACTGCATTAAAAATCGAATACTCAAAAGAGCGTATCCTGATTATAATGAAGAAACAACTTATATCAAGATTGATAAAAAAATTAACCAGGAAATATCTCATAAATTATTACAAGATCTTGACAGATATCAACCAAAAATAAAATGTTCTAGAAATGATTTTATTGATGCTAATATAGAAAATATTAATAAAAAAGATCATTGTGATGATAAAAAAAACATACAGAAAAATGAAATTATAAAATTAGGATTTGATTATGATGAAATATTTATAAAGCCGAAACAAAACATAGGTCACAAATTTGTGTAA
orf00113	scaffold2|size248780	+	194151	195440	ATGAATTTTTTAAATTTTATGATTATGACGCCATACGTTTATTTATGTATCTTAAGAAAAATGGAACACTGCATTAAAAATCGAATACTCAAAAGAGCGTATCCTGATTATAATGAAGAAACAACTTATATCAAGATTGATAAAAAAATTAACCAGGAAATATCTCATAAATTATTACAAGATCTTGACAGATATCAACCAAAAATAAAATGTTCTAGAAATGATTTTATTGATGCTAATATAGAAAATATTAATAAAAAAGATCATTGTGATGATAAAAAAAACATACAGAAAAATGAAATTATAAAATTAGGATTTGATTATGATGAAATATTTATAAAGAACGATGGTTTATACAAGACAACACTATATGATAAAATCATTCAATTTTTAAACGAC…
orf00114	scaffold2|size248780	+	196726	198018	ATGACTTTTTTAAATGCTTTAATTATAATGCCATACATTTTTTCATGTGGTTTTGAAGAGACAAATTACTCTTTAAATAATCAAATACTCAAAAGAAAGTATCCCATTCAATATGTAGAAACAACTTATGCTGAGATTGATGAAAGTATTAATTCTAAAACATCACATAAATTATTCGAAGATCATGACAGCTATCAACCAAAAGAAAAACATGCTAAATTTGATTTTTCGGATTCAACTTTAGAAAATAAAATAGATCATTTTTATTCTAATCATGAAAAAAATATACAGCAAAATGAAATTGTCAAGGTCGGCTCAAATCACGATATAATATACAGAATACACGAAATTTCATATAAAATAACACTTTATGGTAAAATCATTCAATTTTTTGACAAC…
orf00115	scaffold2|size248780	+	200628	201584	ATGAAAGGGAGTGACATAGAAGTTTTACAAAAAGAAGGTTTAATAGACATAACAATGATATCTCAATATTTTAAATCTCATTTTAAGAATAATGGTCTACTTTTGGTTTGTTTTAGGAAGAAAAAGTCTTTTAAACATTCTAAATACAATATTAATAGTTTGAAAGGAGTTCTTAAGAAGATTTCTCGTAAAGGGCCGACTCGAATTGAAATTAAAGGACCAGTTTGTTCTTTTAAATTTATAATTCAAAAAGAATTGATAACCAAAAAATATTTAGAGATAAGTAATGTGATTATAAAAAGAAAGCGTAATCTAAACGAAAATTTAAAAGGAAAAGGCTGTGAGACACCTTCTAGTACTTCACTATGTTTTTATTCAAAAAAATTTAATACAATAGAT…
orf00116	scaffold2|size248780	+	201957	203135	ATGACAAAAGATTTTTCAGATGAAAACGATGTCGTCATTGTCGGCGCTTACAGAACTCCAATAGGCAAAGCAAGAAAAGGCAAATTAGCAGAATTTAAAAATGATTTTTTAATCTCAGAAGTTATTAAAGGAACTTTAAATAAAATTAGGTTATATCCGAATTTAATAGATGAAGTTGTTTTTGGTCATTGTCTTTCTCCTTTAAATGGTACTACTTCCCTAAGAATTGGGGCTTTAAGAGCTGGTTTGTCTACTAAAATTCCTGTGTCTACTGTCAATAGACAATGTGCTTCAGGATTAGAAGCTATGAGTATTTTAGTAAATAAAATTAAGTTGGATCAAATAGAAATAGGATTAGGAGGAGGATTTGAATCTATGACAGGATATTCTTATGAGATT…
orf00117	scaffold2|size248780	+	203300	205738	ATGAGAAAAGCCAAAAACAAAATCACTACGTCTAAATACAACAAATACACTTTTCTCCCTTTAAACATTTATCACCAATGCATGAAACCTTCTAATATGTTTTTTCTTATTACTCTTTTCCTTCTTTGTATTCCTCAAATTTCTCCTTTTAATCCTTACACTTATTTATTTGCTTTCGTTTTAGTGACAGGTACTTCCATAGTTAAAGACGGAGTTGAAGATTACAGAAAGCATAAACAAGATGAAAAAATCAATCACAAAAAAACTTTTATTGTAGAAATTAAAGAAGGATTAAGTGTAACAAGGGAAACAAACGTAGAATCTCTAGATGTAGGAGATTTTGTGATAATACAAGAGAATGAAGATATTCCAGCTGATGTTATTCTTTTAAGAAGTAAA…
orf00118	scaffold2|size248780	+	205750	207507	ATGTTCATTTTGGCTTTGACGTGTTGTAATGGTATCGATTTTTTAAATAATAAATATGAAGGTATTTCTCAAGATGAAATTTCTATCTTAGAAGGTTTCAAAATGAATAATATTCGTTTATTAGAAAGGAGTGATACTCATATTCTCCTAGAAATTTACGGAGAAAGATTTTTTATTTATACGGATTTAACTTTAGATTTTACTTCTTCCCGTCAAAGAATGTCAATTTTGGTTCGGTGGAATGAAAGGCATTTCCTTTTTACTAAAGGTTCAGATACAAAATTACTTAATAAAATTATAAAAATCTCAGAAGATGAAGGTAAAACTTTAGTAAAATTAATAGAAAATAATGCTAAGTATAGAACTTTAGTAGTAGGTTATAAAGAAATTAGTAAAACA…
orf00119	scaffold2|size248780	-	208332	209792	ATGAGCGATTCTTTCGTTGTAGAAGTAAGCAGAACAAATTTAAATTCTTCTGAATCTTTCTATACTACTAATACTTCTATTACAGTAGGGAATGATTTACAAAATAGTATTCGAATCCGGGAACCATCAATAGAGAAAGTCCATCTCCAAATCTTTTTCGATAAAATGTCTATTTTTGTATCAGGTAAAGATGTTTTTTTAAATGAAGATCCTCTTGAAGTAGGACAAACTTATCCTTTTTCTCTTGGTGATACAATCAAAATTCATGATGTCCGTCTTACAATTAATAAAACTGAATCTAAACAAGAAGATTTTAAAAAAGAAGAAGGTACAGTAATTAAACCAATACCAACAGAAACAATTTCAGAATTGAGTACGATCCCAGCAGATGAAGTAGAA…
orf00120	scaffold2|size248780	-	210368	211216	ATGACAAGAAAGAACAACCAAAGTAGAAAACAACTCAAGAGAAGGAGAAGACGTGAAGCAAAAACTAATTATAAACATCGTATTAATTTAATAAGACAAGATTGTAATAAACAAAGTGCAGTTAAGTTTAGATTAGTAGTAAGGAGATCTAATAAGAAGGTGGTTTGTCAAATAACTAGGGCTTATGTTGAAGGAGATCGTGTCTTTGCTTATGCTGATTCTTCTGAATTAGAGAAGTACGGAGTAAATTTTGGTCTTAAAAATCATTTTGCTTTTTATGCAACTGGATTCCTTGTGGCTAGGAGGGCCCTTGAAAAATTAGAGATGGATGAATTATACAAACCCAAGTCTACTAATGGAGAAATTAATAAAACGGAAGACATTGAAGGAGAAAGAAGA…
orf00121	scaffold2|size248780	-	211653	212465	ATGACAAGAAAGAACAACCAAAGTAGAAAACAACTCAAGAGAAGGAGAAGACGTGAAGCAAAAACTAATTATAAACATCGTATTAATTTAATAAGACAAGATTGTAATAAACAAAGTGCAGTTAAGTTTAGATTAGTAGTAAGGAGATCTAATAAGAAGGTGGTTTGTCAAATAACTAGGGCTTATGTTGAAGGAGATCGTGTCTTTGCTTATGCTGATTCTTCTGAATTAGAGAAGTACGGAGTAAATTTTGGTCTTAAAAATCATTTTGCTTTTTATGCAACTGGATTCCTTGTGGCTAGGAGAGCCCTTGAAAAATTAGAGATGGGTGAATTATACAAACCCAAGTCTACTAATGGAGAAATTAATAAAACGGAAGACATTGAAGGAGAAAGAAGA…
orf00122	scaffold2|size248780	+	213190	213675	ATGAAATTAACCACTTTACTAAAATCAGGACATTTTAATTCACCCGAAGTCGATGAAAAAGGTTACGGCACTTTTTTCTCGCAAAATCCTAAAAAATCTTCCCTTTCGTATTTAGAACAAGCCAAAATTTGTAAAAGAGAAGCTGATGTTTTAAATAAGCAAAATTCTAACAAAGCTATTATTCTTTATATTCAATCTGTTTTTTATTACATTAAAGGATATTCTAAAAATAATTTAATACAATGGAAAGGTCTGTACAATTATGTTAAAGAATTAGAGAGGATGACTAACAACCAAGAGATATTAAATTTTATAAAAAACATAAAATTTAACATAAAATTCCATAGTTTAAGTTTAGAAATAAAAGAAAATCCAAATGATTCAATTTTTAAAGAGATT…
orf00123	scaffold2|size248780	+	213993	216266	ATGAACTTCCTTGATTTAGAAAAACTCTCTTTAAAAGTTTTAGAATCTCCTGATGATTTCATTTCAGACGACTTTATCGCAATTTACAATTTTGTTTATCAATACTGCACCCAAAAATCCGATGTTTTCATAGTGCAAGGAATAGAAGTCTATGATACCCTTAAAAAAGTAATTACGTCTTATTCTGATTCTTTAAAACCTATTACTTCTTTAAAATCTTTTAATATTTTATTACTTCGTTTTGAACATTCTTTAAAAATCCTTTCTAATGCTTTTTCTTATCTCGAGAGGTATTACATTAAATCTTGTATCAATATAAGAGATGGTCATACTCAAGATATCACTAGTTTAGGATACAATATCCTTTATTCCAATTACTTAAGTAATTACTCTCAAAGA…
orf00125	scaffold2|size248780	+	216955	218598	ATGGAAATAAAAAAAGATTTTGATCCTTTAGAAATCCTTGGTGTTTCTCTAAATGCTACTCCTAAACAAATTAAGAGAAAAATGCAAAATTTATTGATGAAATATTCCGTTCAAAAAGCCCCAGAAAACAAAAAGAAAGAATATGAAAATATTTGCATGAATATTTCTAAAGCGTACGTTATTATGAAAAATAAAGAATCTTTTAATTCGTGGCTTAACACTGAATCAAAAAGTGGAGAAATTATGGCTATTCCTGAAATTATTATGGAGAATGCTTTTACGGCTTTTTTGATTTATTGTGTAATTCTCGGGGTGGCCTTACCTTTTTATGCATTTAAAAAATGGAAATCAATGAAAAATAAAAATAGACTTGGAGTTAACTTTAAATCAATGGAAGAA…
orf00126	scaffold2|size248780	-	218998	220143	ATGGCTATAATTTGTGAATTTTGTAAAAAAATTTGTTTTTTAATTGAAGGCGAGTACATTTGTGAAGAAGGTCACATTTCTAAATTTGTTAAAGAAATATCAGAAAATACTGAATTTATTAGGAGAAGTAAAGTTGTTAAAAAGAAAATAGAAGAGAACGTTTATAAAAATTATGATTCTTCTTATAAACATCTTTTAATGTTTAATCTCCTTTATTCTTGTCTTTCTGAATCTTTAGGATTGAATAATGAAAAGTATTTTGGTTACTTTATAAATTTTATTTCAGGAGATAAAAATAAAGTTTATGATGAAATTAGAATGGATTACACAACAATGGTACTCCTATTGTATTTTTCTAAAAGAGAAGAAGCACAAATTAACAAAAAAATAATTTATTAT…
orf00127	scaffold2|size248780	+	220217	220630	ATGGATTTACTTTATAATGAAATTATTGAAAATTTGTTTGAGACTTTAAAAAATTATTCTGAAGACAAAGCTTCTTATGATGAACTTTATGAGGCTTTTCTTAGTGAAGATTTAGTTTTTAATTATCTCTCTTGGGATAAAAAAGATAAAGAATTAAGAAATGAACTCTTTGAAATTCAAAAAAATTTGTATAATCATCTTAGAGACGTAGAACGAACTTCTAAAAACTTAAAAAATGAAATGAAAGGAGAAGAGAAAGAGATTGATTTAGAAATGATTGGTTCTCATAGTAGAATGATTTCTAGGAATAAAATGCCATTAGAAGGATATTCGAATTCAAATTGGTTTTTACCACCTTGTCCTAATCACAATCATTTAGAAGCACTTTATAAAGAAAAA…
orf00128	scaffold2|size248780	+	221021	223441	ATGCGACTTGAAAAAACTTCTTTTGATAGGACAGCGTTGGATGGGACAGCATTGAATGCAAAATCCTTAGATAAAACGGGGTTGGATGGGACAGCATTGAATGCAAAATCCTTAGATAAAACTTCTTTGGATAAAAATGCTTCGGATGCAAAATCTGTGGATAAATCTTCTTTGAATAAAACAAACCAAACAAATAGAAAAGATACTTTGGATAAAAACCTTTTACAAATAGAAATTAATAATCAATTCATAAATTTAAAGGAGAACAAAAAAATTGTTTTTACAAATGAAAATTCTGAATCTACCCCCCTCGCGGATACGGGAAATGAATCGTCCTATGATATAAATTTATTCGGAAATTTAAATCCTGTCTCTACCCCTTTAGTGGATATGGAAAAT…
orf00129	scaffold2|size248780	+	224237	224752	ATGACAATTTCAAATTACAATTATAAAAAATTGTTTGGTGTGAAGTTCTCGCCTCTTAAAAGTCTAATTCAACTTCTTGCTAAACCAATAACACTCTCTGATTGTATAAATTTGTTTTTAGAGAAAGAATATATTTTTGGAAGAGAAAAAAAATTATGCGAGGCCTGTAATAATTTTTCGATCTTTTACAAAAAACTTGACTTTGAAGAATTTCCGAAATATTTGATCATCCAACTCAAAAGATTTAAATTTAATGGGAAATCTTTTGAGAAATTAGAAACCTTCATTGATTTTCCCATAGACACAATTTCGATTCAAGGCGTAAGATACAATATTATTGGAATTTCTAACCACATTTCACCCACTTCATTCAAAAACATCGGATCAGATGGACACTAC…
orf00130	scaffold2|size248780	-	225269	226045	ATGTTAAAAATTAATTATATTTTATATCTATTATCTGATATCGCATGCGCAAGTAATCATGAATTATCAGATAGCGAAGGTGAATTTAAGAATGTTTCTGTCAGAGATAGAGCAAGACATCTTGATGTTAATAATCAAAACTCAAGGAATCCTCAAAAAACTTTAGAATACTCTTGGATGAGATCTGATGCCGAACAAAAACCAAGATCAAAATTAATCTCAAATTATGGACATGAAAATCAATTTTCGCAAAAATTAGGAGCTAGGATAGTTTGTAACAAAAATAAATACGAATACATTAATTTAAATTCACAAAATAATTCAAAATCTTATCAATTAACTACCGATGAAACAGTGTTTACCTACGAAAGTGAAAAATCTAATTGTAATAAAAGGTTA…
orf00131	scaffold2|size248780	-	227116	227889	ATGTTTAAATCCAGAATTTTTTTATATTTAATATCTGATATTGCATGCGCAAGTAATTTTGAATTATCAGATAGCGAATGTAAAAATAATTATGTTTCTGTTAGAGAAAGATTAAGACTTTTTGATTTAAAAAATAAAAACTTAGACACAATATGGAACACTGTTAAATACTCTTCGATGAGATCTGAACCTGAATTTGCACAACAATCAAAACTAGTTTTAAATGATACACAGGTAATTCCTTTTTCTCAAAAATTAGAAGCAAGGCCAATTATTTGCAAAGATCAAAATGACAATATTAATTTTGAAACACAACATAAAATAAAAACTACTAAATCGGCGACCAGTGAAACTTCATTTATAAATGAAAATTTTTTTTCTACAAATAAAAACTTAACC…
orf00132	scaffold2|size248780	-	229016	229648	ATGATTTATCTAAATTCTATATTATTTTGTATTTGGTTGAATATTCTTTGTAGCGAAGAACTTTTTAAACCAACTATTGATTATAAAAATTTTGCAGATGATCAATTGTCAAAAAACGTGGCAGAACAAGCAGATAAAATTAGCAATTGTCATCAAATCATCCCATTAAAATTTAATTTAAAAAAAGACAAAGAAATACCAGATTCTAAACGCAAAATAGAAAAAATTACGCCTGGTGATCCTAAAATAAATACAAATTTACAACAAAGCTCATTGATTTCCGAGTCAACCTTTAGTCACCATACCTCTTTGACATCAAACAAATTGAATAGTTCAGGAAAAAACTATCAAAAGTATTATGAAAAACAAAAAAAGCCTGTAGCTGTTGTTAGACCTCAT…
orf00133	scaffold2|size248780	-	230541	231314	ATGTTTAAATCCAGAATTTTTTTATATTTAATATCTGATATTGCATGCGCAAGTAATTTTGAATTATCAGATAGCGAATGTAAAAATAATTATGTTTCTGTTAGAGAAAGATTAAGACTTTTTGATTTAAAAAATAAAAACTTAGACACAATATGGAACACTGTTAAATACTCTTCGATGAGATCTGAACCTGAATTTGCACAACAATCAAAACTAGTTTTAAATGATACACAGGTAATTCCTTTTTCTCAAAAATTAGAAGCAAGGCCAATTATTTGCAAAGATCAAAATGACAATATTAATTTTGAAACACAACATAAAATAAAAACTACTAAATCGGCGACCAGTGAAACTTCATTTATAAATGAAAATTTTTTTTCTACAAATAAAAACTTAACC…
orf00134	scaffold2|size248780	-	232441	233073	ATGATTTATCTAAATTCTATATTATTTTGTATTTGGTTGAATATTCTTTGTAGCGAAGAACTTTTTAAACCAACTATTGATTATAAAAATTTTGCAGATGATCAATTGTCAAAAAACGTGGCAGAACAAGCAGATAAAATTAGCAATTGTCATCAAATCATCCCATTAAAATTTAATTTAAAAAAAGACAAAGAAATACCAGATTCTAAACGCAAAATAGAAAAAATTACGCCTGGTGATCCTAAAATAAATACAAATTTACAACAAAGCTCATTGATTTCCGAGTCAACCTTTAGTCACCATACCTCTTTGACATCAAACAAATTGAATAGTTCAGGAAAAAACTATCAAAAGTATTATGAAAAACAAAAAAAGCCTGTAGCTGTTGTTAGACCTCAT…
orf00135	scaffold2|size248780	-	235234	236007	ATGTTTAAATCCAGAATTTTTTTATATTTAATATCTGATATTGCATGCGCAAGTAATTTTGAATTATCAGATAGCGAATGTAAAAATAATTATGTTTCTGTTAGAGAAAGATTAAGACTTTTTGATTTAAAAAATAAAAACTTAGACACAATATGGAACACTGTTAAATACTCTTCGATGAGATCTGAACCTGAATTTGCACAACAATCAAAACTAGTTTTAAATGATACACAGGTAATTCCTTTTTCTCAAAAATTAGAAGCAAGGCCAATTATTTGCAAAGATCAAAATGACAATATTAATTTTGAAACACAACATAAAATAAAAACTACTAAATCGGCGACCAGTGAAACTTCATTTATAAATGAAAATTTTTTTTCTACAAATAAAAACTTAACC…
orf00136	scaffold2|size248780	-	237137	237769	ATGATTTATCTAAATTCTATATTATTTTGTATTTGGTTGAATATTCTTTGTAGCGAAGAACTTTTTAAACCAACTATTGATTATAAAAATTTTGCAGATGATCAATTGTCAAAAAACGTGGCAGAACAAGCAGATAAAATTAGCAATTGTCATCAAATCATCCCATTAAAATTTAATTTAAAAAAAGACAAAGAAATACCAGATTCTAAACGCAAAATAGAAAAAATTACGCCTGGTGATCCTAAAATAAATACAAATTTACAACAAAGCTCATTGATTTCCGAGTCAACCTTTAGTCACCATACCTCTTTGACATCAAACAAATTGAATAGTTCAGGAAAAAACTATCAAAAGTATTATGAAAAACAAAAAAAGCCTGTAGCTGTTGTTAGACCTCAT…
orf00137	scaffold2|size248780	-	238684	239457	ATGTTTAAATCCAGAATTTTTTTATATTTAATATCTGATATTGCATGCGCAAGTAATTTTGAATTATCAGATAGCGAATGTAAAAATAATTATGTTTCTGTTAGAGAAAGATTAAGACTTTTTGATTTAAAAAATAAAAACTTAGACACAATATGGAACACTGTTAAATACTCTTCGATGAGATCTGAACCTGAATTTGCACAACAATCAAAACTAGTTTTAAATGATACACAGGTAATTCCTTTTTCTCAAAAATTAGAAGCAAGGCCAATTATTTGCAAAGATCAAAATGACAATATTAATTTTGAAACACAACATAAAATAAAAACTACTAAATCGGCGACCAGTGAAACTTCATTTATAAATGAAAATTTTTTTTCTACAAATAAAAACTTAACC…
orf00138	scaffold2|size248780	-	240584	241216	ATGATTTATCTAAATTCTATATTATTTTGTATTTGGTTGAATATTCTTTGTAGCGAAGAACTTTTTAAACCAACTATTGATTATAAAAATTTTGCAGATGATCAATTGTCAAAAAACGTGGCAGAACAAGCAGATAAAATTAGCAATTGTCATCAAATCATCCCATTAAAATTTAATTTAAAAAAAGACAAAGAAATACCAGATTCTAAACGCAAAATAGAAAAAATTACGCCTGGTGATCCTAAAATAAATACAAATTTACAACAAAGCTCATTGATTTCCGAGTCAACCTTTAGTCACCATACCTCTTTGACATCAAACAAATTGAATAGTTCAGGAAAAAACTATCAAAAGTATTATGAAAAACAAAAAAAGCCTGTAGCTGTTGTTAGACCTCAT…
orf00139	scaffold2|size248780	-	242178	242828	ATGTATTTTGCTGCTTTTTATACTTTTTTAAGAATTTTTTGTGGTGAAAAAGTTATTGAAATCGAAACAGATTTTAAAAATATGAAAGTGGATATTTTATCAGAGAATAATACATTCAAATCAAATGCCTACAGTCAAAATAACCAGAGCACATTTGTAATTTCAAAAATCGAATCGACATCAGGAGAATCATCTAATCACGAAACATTGGCCTTTAAGGACAAATTTAAAACAAGCAATCCATTAACAAGTGAAATTTCCAAACAACTAAAAAAAAATTTTAATACTTCCGAGTCTATTTTTCAAAATGATAAATTGCCATCTAGATCAATTGATTTAAGGAAAGATCAACAAACTGACAAAAAGACAGATATTACACTTATAATTGGAAAGCCAGTA…
orf00140	scaffold2|size248780	-	244093	244650	ATGATTTGTTTCTTGATTGCTCAAAATGAAGAGGAAAATAGAAGAGCAAAGGAAAAGAAAAAGGAAGATAAAATTAAAGAGGAAGATAAAAAAGTAAAGGAAGGAATAGAATTCAATAGGAAGAAAAGGAATTTTTTGAAAACACCAAGTTTTTCTACAATCCCAGAAAACCAAGAAGAAGAAGAAGAGGAAATTAGTTCAAATTCAGATGCGGTGAGCTGCGTAGTTTATAAGCCTGGAGAAGGGTTTTTGGGTACATTTGAAGGAAACCAACGTTCAGCCAATAATCAAAATGTTATAGAAAAACAGGACGCGGAAAATCTAAATGTAATTGATAAAAAAGAAGTTTCTAAGATCATACATCTTATAGAAAAAACTACAGACAATGACTTAGATAAT…
orf00141	scaffold2|size248780	-	246092	246649	ATGATTTGTTTCTTGATTGCTCAAAATGAAGAGGAAAATAGAAGAGCAAAGGAAAAGAAAAAGGAAGATAAAATTAAAGAGGAAGATAAAAAAGTAAAGGAAGGAATAGAATTCAATAGGAAGAAAAGGAATTTTTTGAAAACACCAAGTTTTTCTACAATCCCAGAAAACCAAGAAGAAGAAGAAGAGGAAATTAGTTCAAATTCAGATGCGGTGAGCTGCGTAGTTTATAAGCCTGGAGAAGGGTTTTTGGGTACATTTGAAGGAAACCAACGTTCAGCCAATAATCAAAATGTTATAGAAAAACAGGACGCGGAAAATCTAAATGTAATTGATAAAAAAGAAGTTTCTAAGATCATACATCTTATAGAAAAAACTACAGACAATGACTTAGATAAT…
orf00142	scaffold2|size248780	-	247286	248140	ATGAAAAAACACTTTGAAGAAAATAACGAAATTATTGATGAAATAAACCACAAACAATCTGAAATAGGCAAATACATTTATAAACAACGATATTATAGTTCAAAAATAAATCCGAACATTAATTCGATTGTAAAAAACGAATTGGAATTTAATAAAACAAAAATAAAAACGTTTTTAGAAAAAAATGAATTTAGACAAGCTATTAATTTGCTAAATAAGTGTTGTTTTAAATTTATGATGCCAAAATCCGAACTAGATGAAACTTTTGTTACACCTTACAACACAGATACACTTGAAAAATACAATATTGAATCTTATTTAAACGTTTCAGAAATTATTTTTGGGAATAAAACATATTTAGCATCACAAATACCTAACTTAAACAATATGAGTGCATTC…
orf00144	scaffold2|size248780	+	248875	249354	ATGGACGATATTCTTGCCAAATTAAGAAAATCAAATAACATCAAGGAAGAAGTAAAAGAAAACTCAGAGACAATAGAAGACTTTACTTTTGAATCTTCTCAATTAGAAGAATCGGATTTTTTAATGGAACCAACATCTTCTCAATGTCAAACTCCTTTTCAAATAAACAAACTTGATTTCGATAAAATTAAAAGTCTTAGAAGTCCGGACTGTATTACTATAATAGAAATCATTAAATCTCAAGAATACAAAATTCATAAAGTTTTACTTTGTATAATTCGTAAAGTAATAAGATTTAGTAAAGATGCTGTTTGTTTAGAATTAATTGATGATACGGGTACCATAGAAGCCTCTTGTACTTCTGAGTTAATGAAAGAAGAGAATTTAAAGTCAGGAATG…
orf00145	scaffold2|size248780	+	249411	250025	ATGATCAACATTTTACTTTTTTTTAATTGTTGTTTTCTTAACACAATTCACTTTAATGAAAATGGATTTATAAAAAACATAGAACTCGTTTTAAAAAATCAGTACAAAATCACTAGAGTTGATTTCTTAAGAAAAGAAAACACGAATCCATTTTTTATAAAAACAATTGAAGTTCCTAAACAAAAGTATTTTACTTCTTATTCGAGTTTTATAAGAGAAATAGATGTTAAAAAAGCCAATTTTTATGATAATTTAAATACTGTCATTAATTTAGAATTCGATTTAAGTAATCTAAAAGCACTTACAAATTGTTTCTTTTTATTTATTTGCGAAGATGGAAAATCGTTTAATCTTGGATTCTTTGAAATTGAAAAAAATCACAATTTAAAAATCTCAGAA…
orf00146	scaffold2|size248780	+	250403	252973	ATGAGCCTTGTCAAAAAATACAACGAATTAATTTTCGATGTTTCAACTAAACTTAATTTTATTTATAACAACGAAATGGAAACAATTAAAACATTTTTAAAAGCAACTGAAATTGATAAACATAAAGCCATTACCAATAATGAAGAAGATAATAAAATTTTATCTTTATATGAATTTAAAGATGGTGTACTTGATATTTTAATTACAATGATTGAAAATGGAATAAAAAATTTTGATTTAGAGTTAATTTCTCTTGTGGGTGATCTTGTTATTAAAGATGTCCCTAATTTAAGTGGAGAAGGTTCTGTTTTACTTGATGAAATTATTAAGAAAATTTATAAAAAAAGTTTTTATGTCCTTTACCACGTTGGAAATATCAACAACCTCCAGAGAGTCAAA…
orf00147	scaffold2|size248780	+	253370	254521	ATGGTTCCAAAGAGAAAAAGAAATGTAAAAGTTGATACAACAGAAGAATTATTAGTAGTAGATTTGTATACTTTAGATCCAAATGATTTAGAAGAGTTTGCTTTACCACCTATAGACACTGGTATGGAAGCCGAAGAAGAGAAAGAATTACATTTAAAGAAAATTATTGATTCTGGAAGTGGAAATATCCCGATTCCCGTCATTAAGAAGATTAAGAATCCAGCCAAGTCTTTTTATAAGAAGATACCAATAAGTACGAGTTATATTAATTGGAAGAAAGATGTTTTAAATCAATATTGTATGGAGAATAAAGATAAAGAGTTATGTAAACAATTAGGAATTGATGAAGAAGATTATTTAAAGATTATAAATGAATTAGAAGATGATGCTCATGTTAAA…
orf00148	scaffold2|size248780	-	254691	255173	ATGGATTGCAAATGGAAAGATTGTGGTTTAAAAAATGTAGAAGATTTATCTAATCATATTAAAATTCACATAAGAGACCAAAAAGATAATGTTTGTTTATGGGAAGGTTGTAGTAGATTTAATGAATCTAATGCTTCTAGAGGGGGGTTTTATACACATTGTAAAAGTCATGCTGGAGATAGAAATTATAAATGTAATATTTGTGATATTGATTTTTCTAATGTAAATGTTTATTATAGACACAAAAGGAAACACGTTGTCTTAGAGAAGAAAGAAGAAATAAATATTGCTAAAATTTCTATTCTGGGTGATTTATTAAATTTTCATAAGAAAAGAACAGAAGATTTATTAGAAGATGTGGCTTTTAAAAGTAATAATCTTAAATTTATAAATGGTGAA…
orf00149	scaffold2|size248780	+	255335	255619	ATGAGAAAAGAATTAACTAAAACTAAAGTCCATCATCAAGTAACTAAGATTAATATTCCTAAGATCAATCCCAAGTACAAAAAAAATCCTCAAAGAATAGCTGAGAAGAAATTTGCTAGATCTTTGGTTAGAGAATTTTCTGGTCTTGCTCCTTACGAAAATAAAGCCATTTCGATTATTAAACAGAAAGATGCAGCTAGAGTTAATATTTTTTTAAAGAGAAGACTTGGATCTAATAAGAGAGCTATGAAGAAATATAAAGAATTGACTGGAATTGCTTTTTAA
orf00150	scaffold2|size248780	+	255920	256204	ATGAGAAAAGAATTAACTAAAACTAAAGTCCATCATCAAGTAACTAAGATTAATATTCCTAAGATCAATCCCAAGTACAAAAAAAATCCTCAAAGAATAGCTGAGAAGAAATTTGCTAGATCTTTGGTTAGAGAATTTTCTGGTCTTGCTCCTTACGAAAATAAAGCCATTTCGATTATTAAACAGAAAGATGCAGCTAGAGTTAATATTTTTTTAAAGAGAAGACTTGGATCTAATAAGAGAGCTATGAAGAAATATAAAGAATTGACTGGAATTGCTTTTTAA
orf00151	scaffold2|size248780	+	256456	256896	ATGACATCACAAGAAAATGAAAACATAGAAGGAGATAATAGAGAAGAATTTGATGCTCTTTTAGAAGATTTAAAAGATAATATTATTTCTTTAGAACTTAAAGATTATGATGGTGATTGTTTTAAACATAATTCTTTAGGGACTACCCCAGAAGAGTATACTACTATACAAACCCTTTATAATTCAGAAACACCTGCTCAAATCCAAAAAATAACTTATGATGAAGTAAAGTACATGCTTCTAAAATGTATTAATGTTGAAGGTAAGAAACCTGTTTATATTTTTATTTCAACTGAACCAGATAGGGATAATATTAAAAAAGGAATGTTAATAACTGCTTTCTTTTCTTATGCTTTAATTGCAACTTTTGAACATAAAAAAATTAATAATGCTACTTCT…
orf00152	scaffold2|size248780	+	257286	258692	ATGAAAATTTTATCTTTTAATATTAACGGCATTAATTCATTTACTGACTATATTAGACAAAAGTATAATGTTAATCTAAATTCATATTTAAAAGATATTTTAAAAGTTGATATAGCTTGTTTTCAGGAAATGAAAACCAGTAATAAACAAACAACTTCTTTTAGTACTATGACGGATTACATGACTTTTACTAATTTAAATAAAGAGAGAAATGGTATTTATGGTGTTAGTACATTCGTAAGGAAGACTTTGTATTGTAAAAAACATGAAGTAGATGTACCATACTCTAAAGAAGGACGAACTCTATTAATTGATCATGGGACTTTCAAAATTCTTAATATCTATTTTCCATTTTATGACGAAAATGGGAAAAAAGAAAAAGAAGATGTTATTAATTTT…
orf00153	scaffold2|size248780	-	258877	259452	ATGTTTATTTTTTTGTACTTGGCAAGTTTTTTATGTTCGGGTCACGGCGAATGGCAAAATGTAGTCGGATCTATTAAAGAATTGAAAAATAAAACAAATTATAGCACGTTTTACGAACTATTTGATGTTTCTGAAGGGGCTTCTTTTGATAAAATTAGAGAAAATTACATGTCAATGATAAGAAAACCGAATCCAATTCCATCTTCTTTTCTTCCTAAACATGAACAAGTTGATATTCTCACACGAGGTTTTAACATTTTAAGAAAAAAGAGAAGTGCTTATGATTTTGTACTTTCTAATTCTAAATGGTTATATGATGACAGGAAGAATTATGAAAATACTAAGATAGTCATTTGTTTAAGTTTATTAGGTTTATTAATAGGATTAGATGTTGTTTAT…
orf00154	scaffold2|size248780	-	259786	260814	ATGTTCAAATTAGATTATGAAAAAATTAAAAAAAAAATTGAAAACATAAATGAGATGGGAATTGTCGTCTCACAAGAATACGCTACTTTAATAGAAGAAATATATCCTAAAATCCAATCTTTAAAAAGAGATTTAGAAATTTTTATATTGTCTGGAGATACAATTTTGTGTTCTAGTAAATTTAATAAATTCGAATTTTATGTTGTAGTAGGTGTTGAATGTCCATTACACAAGTTTACAAATGCTTGTTATATAAATTTCGAGTTAAACAATTTAATTAAAGAAAAAATTAGAAAATTTAAAGGACATGTAATTTTTGATAGTACTTATTGTAACAATAGTATGGATAATAAAGATAATCTTAGCCTTAAAGTTGGTAATTTAGATATAAACAGTACT…
orf00155	scaffold2|size248780	-	261935	262789	ATGTTCAAATTAGATTATGAAAAAATTAAAAAAAAAATTGAAAACATAAATGAGATGGGAATTGTCGTCTCACAAGAATACGCTACTTTAATAGAAGAAATATATCCTAAAATCCAATCTTTAAAAAGAGATTTAGAAATTTTTATATTGTCTGGAGATACAATTTTGTGTTCTAGTAAATTTAATAAATTCGAATTTTATGTTGTAGTAGGTGTTGAATGTCCATTACACAAGTTTACAAATGCTTGTTATATAAATTTCGAGTTAAACAATTTAATTAAAGAAAAAATTAGAAAATTTAAAGGACATGTAATTTTTGATAGTACTTATTGTAACAATAGTATGGATAATAAAGATAATCTTAGCCTTAAAGTTGGTAATTTAGATATAAACAGTACT…
orf00156	scaffold2|size248780	-	264251	265279	ATGTTCAAATTAGATTATGAAAAAATTAAAAAAAAAATTGAAAACATAAATGAGATGGGAATTGTCGTCTCACAAGAATACGCTACTTTAATAGAAGAAATATATCCTAAAATCCAATCTTTAAAAAGAGATTTAGAAATTTTTATATTGTCTGGAGATACAATTTTGTGTTCTAGTAAATTTAATAAATTCGAATTTTATGTTGTAGTAGGTGTTGAATGTCCATTACACAAGTTTACAAATGCTTGTTATATAAATTTCGAGTTAAACAATTTAATTAAAGAAAAAATTAGAAAATTTAAAGGACATGTAATTTTTGATAGTACTTATTGTAACAATAGTATGGATAATAAAGATAATCTTAGCCTTAAAGTTGGTAATTTAGATATAAACAGTACT…
orf00157	scaffold2|size248780	-	266704	267390	ATGTTCAAATTAGATTATGAAAAAATTAAAAAAAAAATTGAAAACATAAATGAGATGGGAATTGTCGTCTCACAAGAATACGCTACTTTAATAGAAGAAATATATCCTAAAATCCAATCTTTAAAAAGAGATTTAGAAATTTTTATATTGTCTGGAGATACAATTTTGTGTTCTAGTAAATTTAATAAATTCGAATTTTATGTTGTAGTAGGTGTTGAATGTCCATTACACAAGTTTACAAATGCTTGTTATATAAATTTCGAGTTAAACAATTTAATTAAAGAAAAAATTAGAAAATTTAAAGGACATGTAATTTTTGATAGTACTTATTGTAACAATAGTATGGATAATAAAGATAATCTTAGCCTTAAAGTTGGTAATTTAGATATAAACAGTACT…
orf00158	scaffold2|size248780	-	268827	269303	ATGTTCAAATTAGATTATGAAAAAATTAAAAAAAAAATTGAAAACATAAATGAGATGGGAATTGTCGTCTCACAAGAATACGCTACTTTAATAGAAGAAATATATCCTAAAATCCAATCTTTAAAAAGAGATTTAGAAATTTTTATATTGTCTGGAGATACAATTTTGTGTTCTAGTAAATTTAATAAATTCGAATTTTATGTTGTAGTAGGTGTTGAATGTCCATTACACAAGTTTACAAATGCTTGTTATATAAATTTCGAGTTAAACAATTTAATTAAAGAAAAAATTAGAAAATTTAAAGGACATGTAATTTTTGATAGTACTTATTGTAACAATAGTATGGATAATAAAGATAATCTTAGCCTTAAAGTTGGTAATTTAGATATAAACAGTACT…
orf00159	scaffold2|size248780	+	272720	273328	ATGGGAAATTTCTTTTCAAGATTAAGAAGAACTCCAACCAGAAAAATTTTAATTCTAGGACAAGAGAAGTCAGGTAAAACAACAATTTTTAGCATTATAAATCGAAAATATAACAACAAACCAAAGAAATTAATGGATGAAAGTAAAGTGCAAGATGAAAAGAATTTTCAAAATAAGAAGGCAGTTGATAAAAGTATCGGTTTTAACGTAGATTTAATTAAAGATATCGTTGTATGGGATTTATCTGGTAATAAAACGATGTCTAAATTTTGGAGTTGTTATTTCGATAATGTTGATGGTGTAATTTGGGTTTTGGATGCATTTAAAACAGACAATACGATTTTAGACTTGATGCACGACTTATTGTCATCAGTAAGTTTAGAAAAGGTTAAGATATTG…
orf00160	scaffold2|size248780	+	273415	273954	ATGTTAGCTTGCTTGTATTTTTTTACAGTTTTCATTTTAGTTCCTATTTGTTTTATTTTTACCAGGACTCTTACTCTACACGGCCGTATTTTTTCCGGAATCTCTAAGAATTGTTTCATTTTGTTTTACATTTACGGACTAATTTTGAGTGTTGTCTTAAACATTAATTTGTTTACAATCCACCTCTTCAGGAGATATATCGAATGTACATTCTTAAAGTATAAGAAGAGTAAAATGTCTTTACTTCAGCTAATTCACGGTTTTATTTACTATTCTTTTGTTGTTTTTCATTTAAAAGATAAAGAATTTAAGAATAGATTTGTGTTCATTTTGTTGAATATAGCGCAGTCTCTCTATCATATAAAAATTTTTAAATTTAAAATACTGACTTATAATCAT…
orf00161	scaffold2|size248780	-	274055	274753	ATGGGATTAAAACAAGAAATTAAATGTAAAATCTGCTTTCTATACAAAAACCCTATCTCAGATATTAACGATTTAATTTCTCCATGTAATTGCAAAGGATCTATGAAATACGTCCATAATTATTGTCTAAAAATGTGGAGATTCCGTGGAAAATCTTTTGAAGATACGAGTAAATGTTGTCAATGCGGTGTTTGTTATGTGATTCAAGGTGAAACATCTCCAGGAAAAATATTGACATTTCTAAGTACAGTTTTAATATCTATTTTAATTTATTTCATAGGAAATCTATTAGTTCATACTATGTTTGATACTATTTTTATGATGGTTAAGGATTATTTTAGCGTAGATGAATTTGAATTTTTTGGTTTTGAAGATTTTAATGTATCAAAATATAATTAT…
orf00162	scaffold2|size248780	-	274993	275784	ATGAAGTACTGTGAAATTATAATTGGTCCTCCTGGTAGTGGCAAATCAACTTATGTAGATAAAAAAATAGATTTACTAAAAGATAGAAATCCGTATCTTATAAATTTAGATCCGGGTAATATTAATACTAGAAATTACGATTATTCAATTACAGAAAAATTTACGGTAAATCAATACCAAAAAGAATTTAATAAAGGACCAAATGCATCTACAAAAGATATTTTATCTGATTTTGTTAGTGATTTAAATTCTTTTTATTATGAAAAATTGGATGATAACGTATGTTATCTTTTAATTGATATGCCAGGACAAGTCGAATTTTTGATTAATGGTGATTCTATGAGTAATCTAATTTCTTTATTTACTAGAAAGGGTTATTCTGTTAGTGTAATTTGTTTA…
orf00163	scaffold2|size248780	+	276939	277547	ATGGGAAATTTCTTTTCAAGATTAAGAAGAACTCCAACCAGAAAAATTTTAATTCTAGGACAAGAGAAGTCAGGTAAAACAACAATTTTTAGCATTATAAATCGAAAATATAACAACAAACCAAAGAAATTAATGGATGAAAGTAAAGTGCAAGATGAAAAGAATTTTCAAAATAAGAAGGCAGTTGATAAAAGTATCGGTTTTAACGTAGATTTAATTAAAGATATCGTTGTATGGGATTTATCTGGTAATAAAACGATGTCTAAATTTTGGAGTTGTTATTTCGATAATGTTGATGGTGTAATTTGGGTTTTGGATGCATTTAAAACAGACAATACGATTTTAGACTTGATGCACGACTTATTGTCATCAGTAAGTTTAGAAAAGGTTAAGATATTG…
orf00164	scaffold2|size248780	+	277634	278173	ATGTTAGCTTGCTTGTATTTTTTTACAGTTTTCATTTTAGTTCCTATTTGTTTTATTTTTACCAGGACTCTTACTCTACACGGCCGTATTTTTTCCGGAATCTCTAAGAATTGTTTCATTTTGTTTTACATTTACGGACTAATTTTGAGTGTTGTCTTAAACATTAATTTGTTTACAATCCACCTCTTCAGGAGATATATCGAATGTACATTCTTAAAGTATAAGAAGAGTAAAATGTCTTTACTTCAGCTAATTCACGGTTTTATTTACTATTCTTTTGTTGTTTTTCATTTAAAAGATAAAGAATTTAAGAATAGATTTGTGTTCATTTTGTTGAATATAGCGCAGTCTCTCTATCATATAAAAATTTTTAAATTTAAAATACTGACTTATAATCAT…
orf00165	scaffold2|size248780	-	278274	278972	ATGGGATTAAAACAAGAAATTAAATGTAAAATCTGCTTTCTATACAAAAACCCTATCTCAGATATTAACGATTTAATTTCTCCATGTAATTGCAAAGGATCTATGAAATACGTCCATAATTATTGTCTAAAAATGTGGAGATTCCGTGGAAAATCTTTTGAAGATACGAGTAAATGTTGTCAATGCGGTGTTTGTTATGTGATTCAAGGTGAAACATCTCCAGGAAAAATATTGACATTTCTAAGTACAGTTTTAATATCTATTTTAATTTATTTCATAGGAAATCTATTAGTTCATACTATGTTTGATACTATTTTTATGATGGTTAAGGATTATTTTAGCGTAGATGAATTTGAATTTTTTGGTTTTGAAGATTTTAATGTATCAAAATATAATTAT…
orf00166	scaffold2|size248780	+	280774	281382	ATGGGAAATTTCTTTTCAAGATTAAGAAGAACTCCAACCAGAAAAATTTTAATTCTAGGACAAGAGAAGTCAGGTAAAACAACAATTTTTAGCATTATAAATCGAAAATATAACAACAAACCAAAGAAATTAATGGATGAAAGTAAAGTGCAAGATGAAAAGAATTTTCAAAATAAGAAGGCAGTTGATAAAAGTATCGGTTTTAACGTAGATTTAATTAAAGATATCGTTGTATGGGATTTATCTGGTAATAAAACGATGTCTAAATTTTGGAGTTGTTATTTCGATAATGTTGATGGTGTAATTTGGGTTTTGGATGCGTTTAAAACAGACAATACGATTTTAGACTTGATGCACGACTTATTGTCATCAGTAAGTTTAGAAAAGGTTAAGATATTG…
orf00167	scaffold2|size248780	+	281469	282008	ATGTTAGCTTGCTTGTATTTTTTTACAGTTTTCATTTTAGTTCCTATTTGTTTTATTTTTACCAGGACTCTTACTCTACACGGCCGTATTTTTTCCGGAATCTCTAAGAATTGTTTCATTTTGTTTTACATTTACGGACTAATTTTGAGTGTTGTCTTAAACATTAATTTGTTTACAATCCACCTCTTCAGGAGATATATCGAATGTACATTCTTAAAGTATAAGAAGAGTAAAATGTCTTTACTTCAGCTAATTCACGGTTTTATTTACTATTCTTTTGTTGTTTTTCATTTAAAAGATAAAGAATTTAAGAATAGATTTGTGTTCATTTTGTTGAATATAGCGCAGTCTCTCTATCATATAAAAATTTTTAAATTTAAAATACTGACTTATAATCAT…
orf00168	scaffold2|size248780	-	282109	282807	ATGGGATTAAAACAAGAAATTAAATGTAAAATCTGCTTTCTATACAAAAACCCTATCTCAGATATTAACGATTTAATTTCTCCATGTAATTGCAAAGGATCTATGAAATACGTCCATAATTATTGTCTAAAAATGTGGAGATTCCGTGGAAAATCTTTTGAAGATACGAGTAAATGTTGTCAATGCGGTGTTTGTTATGTGATTCAAGGTGAAACATCTCCAGGAAAAATATTGACATTTCTAAGTACAGTTTTAATATCTATTTTAATTTATTTCATAGGAAATCTATTAGTTCATACTATGTTTGATACTATTTTTATGATGGTTAAGGATTATTTTAGCGTAGATGAATTTGAATTTTTTGGTTTTGAAGATTTTAATGTATCAAAATATAATTAT…
orf00169	scaffold2|size248780	-	283047	283838	ATGAAGTACTGTGAAATTATAATTGGTCCTCCTGGTAGTGGCAAATCAACTTATGTAGATAAAAAAATAGATTTACTAAAAGATAGAAATCCGTATCTTATAAATTTAGATCCGGGTAATATTAATACTAGAAATTACGATTATTCAATTACAGAAAAATTTACGGTAAATCAATACCAAAAAGAATTTAATAAAGGACCAAATGCATCTACAAAAGATATTTTATCTGATTTTGTTAGTGATTTAAATTCTTTTTATTATGAAAAATTGGATGATAACGTATGTTATCTTTTAATTGATATGCCAGGACAAGTCGAATTTTTGATTAATGGTGATTCTATGAGTAATCTAATTTCTTTATTTACTAGAAAGGGTTATTCTGTTAGTGTAATTTGTTTA…
orf00170	scaffold2|size248780	+	284366	285307	ATGAACAAGAAATACAAAATACCTATCCTAATCTTAGTTTATTACACTATGTCTTTAAGTCTAGGATTCTTTACTACATTCTTCTTATCTAAAAATGCATATAACTTTAGATTTCCTCTCTTTAAATCTTCATTACAGAATTTAGTTCATTTTTTCATAGCAACAATCATTTTAAAAATTAATAAAGAAGAAATTAAAGGAGATAGATTCCTTTTTACAACAATACCTTGTGCTATTACTGGTGCTATTGACATAGGATTAAGTTCATTTTCTTTAAGGACAGTTACTCTTGCTTTTTATACAATGGTTAAATCTTCTGCTCCTGTTTTTATTTTACTTTCTGGATTCGCTTTTGGAATAGAAAAACCATCTATTATGTTCTTTTTGATAATTTTTACT…
orf00171	scaffold2|size248780	-	285690	286241	ATGAACAATGATGCCAATTATAGAAAATATTACGAAGCTCCAACTAAAATTATAAAGTTTTTAATTAAAAACGGTTTTGAAATAAAACCGTTACAAAAATGGTCGGATTTTTTACAAGAAAAATATAAAAATAATGAAAATTTAAGATCTAATTCTCAAAAAATAAAAAACAATTTAGGAAAATTAAAAAAAGAATATTTTAGGAGAATTAAAACGCAATTTACAAAATTAAAACATGGTTTGGATTTGGATAAAGCTACAGAAGTGATTGTAAAAGAACAAAGTTTAGAATTAATTAATAAAAATGGATTTATTAATAATGGATTTGTGGTTTATTTAAATCAAAGGCTTTTTGAAATTGATATGACACAAGATTTCGAAATTTTATTGTATAAATTA…
orf00172	scaffold2|size248780	+	287095	288036	ATGAACAAGAAATACAAAATACCTATCCTAATCTTAGTTTATTACACTATGTCTTTAAGTCTAGGATTCTTTACTACATTCTTCTTATCTAAAAATGCATATAACTTTAGATTTCCTCTCTTTAAATCTTCATTACAGAATTTAGTTCATTTTTTCATAGCAACAATCATTTTAAAAATTAATAAAGAAGAAATTAAAGGAGATAGATTCCTTTTTACAACAATACCTTGTGCTATTACTGGTGCTATTGACATAGGATTAAGTTCATTTTCTTTAAGGACAGTTACTCTTGCTTTTTATACAATGGTTAAATCTTCTGCTCCTGTTTTTATTTTACTTTCTGGATTCGCTTTTGGAATAGAAAAACCATCTATTATGTTCTTTTTGATAATTTTTACT…
orf00173	scaffold2|size248780	-	288399	288950	ATGAACAATGATGCCAATTATAGAAAATATTACGAAGCTCCAACTAAAATTATAAAGTTTTTAATTAAAAACGGTTTTGAAATAAAACCGTTACAAAAATGGTCGGATTTTTTACAAGAAAAATATAAAAATAATGAAAATTTAAGATCTAATTCTCAAAAAATAAAAAACAATTTAGGAAAATTAAAAAAAGAATATTTTAGGAGAATTAAAACGCAATTTACAAAATTAAAACATGGTTTGGATTTGGATAAAGCTACAGAAGTGATTGTAAAAGAACAAAGTTTAGAATTAATTAATAAAAATGGATTTATTAATAATGGATTTGTGGTTTATTTAAATCAAAGGCTTTTTGAAATTGATATGACACAAGATTTCGAAATTTTATTGCATAAATTA…
orf00174	scaffold2|size248780	+	290104	290664	ATGACTGCTCAGAAAGACGATACGGCTATTAAGAAGAGACAGACGGTTAAAAAGCCAAAGGACAAAAATGCACCTAAGCCCCCATTAACCCCCTATTTAAGATTTGGTGCAAAACAAAGGGCAGCTGATAAAACTATAACAGCTCTTCCTGTTGCTAAACAAGGGAAAGTTCTTGCTGAAATGTGGAGTAAATTAAGTGATGAAGCAAAAAATAAATTTAAAGAAGAATATACTGAAGAGAAGGCGATTTATGATAAAAATTATGAAGAATACAAGAAGACGGATGATTATAAAAAGTATCAAGATCTCCTTAAATCCCTAGGAACTTTTAAAGAGAAGAAAACAAAAAGACAATCTGCTTATAATGTGTATTATAAAGAACAGTACGGAATAATAGCC…
orf00175	scaffold2|size248780	+	291891	292451	ATGACTGCTCAGAAAGACGATACGGCTATTAAGAAGAGACAGACGGTTAAAAAGCCAAAGGACAAAAATGCACCTAAGCCCCCATTAACCCCCTATTTAAGATTTGGTGCAAAACAAAGGGCAGCTGATAAAACTATAACAGCTCTTCCTGTTGCTAAACAAGGGAAAGTTCTTGCTGAAATGTGGAGTAAATTAAGTGATGAAGCAAAAAATAAATTTAAAGAAGAATATACTGAAGAGAAGGCGATTTATGATAAAAATTATGAAGAATACAAGAAGACGGATGATTATAAAAAGTATCAAGATCTCCTTAAATCCCTAGGAACTTTTAAAGAGAAGAAAACAAAAAGACAATCTGCTTATAATGTGTATTATAAAGAACAGTACGGAATAATAGCC…
orf00176	scaffold2|size248780	-	292794	294302	ATGGAAAAATATTTAAAAGACTCCGATGAGACAAGAAGCCTCGAACAAAAGGTTTATGAACTTGATACTCAAAGATACAAGTACATTATAAAAGAATATAAGGAGCAATTAGATAAAATCAAAGAAGAATATGAAAATACAAAAGAAGAAGTAAATAATTTAAAAAAAAAGTTAGATGAAGCTCAATCTCAAGATAAAAACAATTTTAAAGAATTAAATGAGCAAGTTAAAAATTTAAATCAAATAAAAAACGATTTAAATAAAAAAATTGAAGAACAAAATCAAATCATTGAAAATTTAAAAAGCCAAAAATCCGAAGAGAAAAATGAAAATGTAAAAGAAATAAAAAAATTAAAAAATGAAATTAAAGAAATAAAAAAGAAAGGCAAAGAAGAAGAA…
orf00177	scaffold2|size248780	+	294739	295146	ATGAGTAAAGCTCCAAGACAAAGCACAGGTAAAGCTCCAATCAATCCTGCAACTCAAGGAACTGAAGGATCACAAGGAAAGAAAAAGAGAAAGAAGAACTCTTCTATTACAACTGGACTCCAATTTAAATCAGCCATTAAAAGAATTGCCAAGGAAATCAATCCTGAACATCATGTATTCCTTACTTCACAAGCCATCTCTATCTTTTGTGCTATTGCTTATGATATCGTAGAAACAGCAGGAGAAGTCGCTGGTGAATTTGCTTCTAAAGTCAACAAACAAACTATTGGTGCAGATGAAATTATGGCTGCCTTTGAAATTACTTTAAAAGGAGAATTGAAGAAATTGGCACTTAGAGAAATTCATTCAACTTTGTCTAAGACCCAAGGTAAAGCCCCA…
orf00178	scaffold2|size248780	-	295368	296024	ATGAATTTCATAAAAGAAATGTTTCCAGATTTAGACGATGTTATAATTAAAAGATTATTAGATTCTACAAATAATAACGTAGATTTAGTTGTTACTAAAACTTTAGATGGAACTTACAAAGGAATCCATTTTAATATCAAAGATATTTACTGCAATAAAATCAAAAAACCAATTTCTAAACAACCAATTTTTAAAAAAGATCTATATTTTCCGGAATTAGTAGAAGATTTTAGTTCAATTCAAGAAGAAATTGATATTGAAAAAAATAGAAAGGAAATTAAAAGACTTAATAATAAAATTTTAGAATTAAAAAGCAATTCAAACTATAAATTAAGACAAGCCTCAGAATATTATTCAGAAGTAATAAGTGAAATTAAAAGAGATATTGATAAATTAAAC…
orf00179	scaffold2|size248780	-	296157	297659	ATGTCGAAAAATGATTTTGTCGAATTTTACAAAAAAAATCTTAATCTTAAACCAAATGAATTTGATGATTTGATGAATGTTTTAGAATCTAAATTACCACAGACTTTTAGAATAATCAACACGCCTTTTTATTATCAAGTAAAAAAACGTCTAGAAAAAATGAATTCAATTAAAAAAATCGATTTTATAAAAGACACGTATTTTATTGACAAAGAAGTTGAAGAAAAGGAAATAAACAAAGATTTTATTGTAAATCAAACTTTAATTGGTTCCATCCAAAGACAAGAAATTGTAAGCATGATTCCTATTCTCTTAATGGGATTAAAAGAAGATCATTTTGTACTGGATTTATGTGCTGCACCTGGTTCAAAAACTAAACAAATCCTTAATTTAGTAAAA…
orf00180	scaffold2|size248780	+	298564	299865	ATGATAATACTCTTTACAAATACTTTGTTGTGTGGAGAAGTAGTAGAAAATGCGCAAAATGAACCAGTTAACAATAACAATGTAGATAAAGGTACGAAATCCTCCCTTTTCTCATTTTTTCCTTCTCTTACTACCATGACAAATGGTGTTAAGAATACTTTAGCTAATGCTTTTAACTACTGTGGCCAGAAAACTAAAGATTGCGCTTCATTATTAAAAAGTAAGTTTATTAAACCAAAACCAGCAATACAAAGACATCATGATCCATCAAAAAGAGTTCAAGAACCAATTGTTGAGAATAGAAATAATGGTATTTATTTATTAGAAGGTCTAATTGTCTACTTTTTAGAATTTTTTTTGCAAAACAATTTTTATATTCAAGACACAGACACAGAATTA…
orf00181	scaffold2|size248780	-	299909	300238	ATGTCTAGTCATTTATGTGATGATCTTAAATCTACTTATGGTTTTAGAGCTTTTCCTATTTCAGTTAAGGACATTGTTAAAGTTCATTCTGGTCCTTACAAAGGAAAAGAAGGCCAAGTCCTTGAGGTTATTCCTAAAGAGTACAGAATTACAGTAGAAGGTTGTATTGAAACAGGAGAAAAGGAAGAAGAAACTAAAAATGCTCTTATTCATCCTTCTTGTGTAACAATTGTTAAGTTTAGTATGGATGACGGAAGAGAAGAGAAATTAGAAAAGAGAAAAAACGCAAGAGAAGAGACTTTAAGGAGAGTAGCCGAATTAGTTAAATAA
orf00182	scaffold2|size248780	+	300721	301128	ATGAGTAAAGCTCCAAGACAAAGCACAGGTAAAGCTCCAATCAATCCTGCAACTCAAGGAACTGAAGGATCACAAGGAAAGAAAAAGAGAAAGAAGAACTCTTCTATTACAACTGGACTCCAATTTAAATCAGCCATTAAAAGAATTGCCAAGGAAATCAATCCTGAACATCATGTATTCCTTACTTCACAAGCCATCTCTATCTTTTGTGCTATTGCTTATGATATCGTAGAAACAGCAGGAGAAGTCGCTGGTGAATTTGCTTCTAAAGTCAACAAACAAACTATTGGTGCAGATGAAATTATGGCTGCCTTTGAAATTACTTTAAAAGGAGAATTGAAGAAATTGGCACTTAGAGAAATTCATTCAACTTTGTCTAAGACCCAAGGTAAAGCCCCA…
orf00183	scaffold2|size248780	-	301350	302006	ATGAATTTCATAAAAGAAATGTTTCCAGATTTAGACGATGTTATAATTAAAAGATTATTAGATTCTACAAATAATAACGTAGATTTAGTTGTTACTAAAACTTTAGATGGAACTTACAAAGGAATCCATTTTAATATCAAAGATATTTACTGCAATAAAATCAAAAAACCAATTTCTAAACAACCAATTTTTAAAAAAGATCTATATTTTCCGGAATTAGTAGAAGATTTTAGTTCAATTCAAGAAGAAATTGATATTGAAAAAAATAGAAAGGAAATTAAAAGACTTAATAATAAAATTTTAGAATTAAAAAGCAATTCAAACTATAAATTAAGACAAGCCTCAGAATATTATTCAGAAGTAATAAGTGAAATTAAAAGAGATATTGATAAATTAAAC…
orf00184	scaffold2|size248780	-	302139	303641	ATGTCGAAAAATGATTTTGTCGAATTTTACAAAAAAAATCTTAATCTTAAACCAAATGAATTTGATGATTTGATGAATGTTTTAGAATCTAAATTACCACAGACTTTTAGAATAATCAACACGCCTTTTTATTATCAAGTAAAAAAACGTCTAGAAAAAATGAATTCAATTAAAAAAATCGATTTTATAAAAGACACGTATTTTATTGACAAAGAAGTTGAAGAAAAGGAAATAAACAAAGATTTTATTGTAAATCAAACTTTAATTGGTTCCATCCAAAGACAAGAAATTGTAAGCATGATTCCTATTCTCTTAATGGGATTAAAAGAAGATCATTTTGTACTGGATTTATGTGCTGCACCTGGTTCAAAAACTAAACAAATCCTTAATTTAGTAAAA…
orf00185	scaffold2|size248780	+	304546	305847	ATGATAATACTCTTTACAAATACTTTGTTGTGTGGAGAAGTAGTAGAAAATGCGCAAAATGAACCAGTTAACAATAACAATGTAGATAAAGGTACGAAATCCTCCCTTTTCTCATTTTTTCCTTCTCTTACTACCATGACAAATGGTGTTAAGAATACTTTAGCTAATGCTTTTAACTACTGTGGCCAGAAAACTAAAGATTGCGCTTCATTATTAAAAAGTAAGTTTATTAAACCAAAACCAGCAATACAAAGACATCATGATCCATCAAAAAGAGTTCAAGAACCAATTGTTGAGAATAGAAATAATGGTATTTATTTATTAGAAGGTCTAATTGTCTACTTTTTAGAATTTTTTTTGCAAAACAATTTTTATATTCAAGACACAGACACAGAATTA…
orf00186	scaffold2|size248780	-	305891	306310	ATGTTACCAGGAAGAAAAACCAAATCTCCTTCAAGAAGAAAGCAAAGAAAGTCTTATTTTACTGCTACTACTAAAGATAGACTTAAGAGAATGTCTAGTCATTTATGTGATGATCTTAAATCTACTTATGGTTTTAGAGCTTTTCCTATTTCAGTTAAGGACATTGTTAAAGTTCATTCTGGTCCTTACAAAGGAAAAGAAGGCCAAGTCCTTGAGGTTATTCCTAAAGAGTACAGAATTACAGTAGAAGGTTGTATTGAAACAGGAGAAAAGGAAGAAGAAACTAAAAATGCTCTTATTCATCCTTCTTGTGTAACAATTGTTAAGTTTAGTATGGATGACGGAAGAGAAGAGAAATTAGAAAAGAGAAAAAACGCAAGAGAAGAGACTTTAAGGAGA…
orf00187	scaffold2|size248780	-	306843	307499	ATGAATTTCATAAAAGAAATGTTTCCAGATTTAGACGATGTTATAATTAAAAGATTATTAGATTCTACAAATAATAACGTAGATTTAGTTGTTACTAAAACTTTAGATGGAACTTACAAAGGAATCCATTTTAATATCAAAGATATTTACTGCAATAAAATCAAAAAACCAATTTCTAAACAACCAATTTTTAAAAAAGATCTATATTTTCCGGAATTAGTAGAAGATTTTAGTTCAATTCAAGAAGAAATTGATATTGAAAAAAATAGAAAGGAAATTAAAAGACTTAATAATAAAATTTTAGAATTAAAAAGCAATTCAAACTATAAATTAAGACAAGCCTCAGAATATTATTCAGAAGTAATAAGTGAAATTAAAAGAGATATTGATAAATTAAAC…
orf00188	scaffold2|size248780	-	307632	309134	ATGTCGAAAAATGATTTTGTCGAATTTTACAAAAAAAATCTTAATCTTAAACCAAATGAATTTGATGATTTGATGAATGTTTTAGAATCTAAATTACCACAGACTTTTAGAATAATCAACACGCCTTTTTATTATCAAGTAAAAAAACGTCTAGAAAAAATGAATTCAATTAAAAAAATCGATTTTATAAAAGACACGTATTTTATTGACAAAGAAGTTGAAGAAAAGGAAATAAACAAAGATTTTATTGTAAATCAAACTTTAATTGGTTCTATCCAAAGACAAGAAATTGTAAGTATGATTCCTATTCTCTTAATGGGATTAAAAGAAGATCATTTTGTACTGGATTTATGTGCTGCACCTGGTTCAAAAACTAAACAAATCCTTAATTTAGTAAAA…
orf00189	scaffold2|size248780	+	310039	311340	ATGATAATACTCTTTACAAATACTTTGTTGTGTGGAGAAGTAGTAGAAAATGCGCAAAATGAACCAGTTAACAATAACAATGTAGATAAAGGTACGAAATCCTCCCTTTTCTCATTTTTTCCTTCTCTTACTACCATGACAAATGGTGTTAAGAATACTTTAGCTAATGCTTTTAACTACTGTGGCCAGAAAACTAAAGATTGCGCTTCATTATTAAAAAGTAAGTTTATTAAACCAAAACCAGCAATACAAAGACATCATGATCCATCAAAAAGAGTTCAAGAACCAATTGTTGAGAATAGAAATAATGGTATTTATTTATTAGAAGGTCTAATTGTCTACTTTTTAGAATTTTTTTTGCAAAACAATTTTTATATTCAAGACACAGACACAGAATTA…
orf00190	scaffold2|size248780	-	311384	311803	ATGTTACCAGGAAGAAAAACCAAATCTCCTTCAAGAAGAAAGCAAAGAAAGTCTTATTTTACTGCTACTACTAAAGATAGACTTAAGAGAATGTCTAGTCATTTATGTGATGATCTTAAATCTACTTATGGTTTTAGAGCTTTTCCTATTTCAGTTAAGGACATTGTTAAAGTTCATTCTGGTCCTTACAAAGGAAAAGAAGGCCAAGTCCTTGAGGTTATTCCTAAAGAGTACAGAATTACAGTAGAAGGTTGTATTGAAACAGGAGAAAAGGAAGAAGAAACTAAAAATGCTCTTATTCATCCTTCTTGTGTAACAATTGTTAAGTTTAGTATGGATGACGGAAGAGAAGAGAAATTAGAAAAGAGAAAAAACGCAAGAGAAGAGACTTTAAGGAGA…
orf00191	scaffold2|size248780	+	311981	312829	ATGACCGAAGTTAAAGATTTTCAAGAAAATTTAAAAGAAAAAATTTTTTTAGAAGACGAAGATTTCCATTACACAAGTTCAGAAGATGAAAATTTAGAAAAAGATTATTTTGGGGAAGAAGAAGAGGAAAGTGAAAGTGGAGAAGGTGTTTGGGAAGATTCAGAATCTGGAGAAGATTCTCTTAGAGATAAACACAAAACTGTACCCGCTTGGGTTAATGACAAAAAGCCAAAAAAAGTTTTAGAAATTAAAAAGAAAAAATTAAGTTATCGTTTTGACCGTTATCAATTTAAAACAAATTTTAAAATAAAAATTTTAAAAAAAATAGAAAAGTTTGTGGTTGTTGTGGATACTATGAATAATGTTTATTTATTACAAGAAAAGAAATTAATTAAGTCT…
orf00192	scaffold2|size248780	+	313455	314771	ATGATAATACTCTTTACAAATACTTTGTTGTGTGGAGAAGTAGTAGAAAATGCGCAAAATGAACCAGTTAACAATAACAATGTAGATAAAGGTACGAAATCCTCCCTTTTCTCATTTTTTCCTTCTCTTACTACCATGACAAATGGTGTTAAGAATACTTTAGCTAATGCTTTTAACTACTGTGGCCAGAAAACTAAAGATTGCGCTTCATTATTAAAAAGTAAGTTTATTAAACCAAAACCAGCAATACAAAGACATCATGATCCATCAAAAAGAGTTCAAGAACCAATTGTTGAGAATAGAAATAATGGTATTTATTTATTAGAAGGTCTAATTGTCTACTTTTTAGAATTTTTTTTGCAAAACAATTTTTATATTCAAGACACAGACACAGAATTA…
orf00193	scaffold2|size248780	-	314815	315234	ATGTTACCAGGAAGAAAAACCAAATCTCCTTCAAGAAGAAAGCAAAGAAAGTCTTATTTTACTGCTACTACTAAAGATAGACTTAAGAGAATGTCTAGTCATTTATGTGATGATCTTAAATCTACTTATGGTTTTAGAGCTTTTCCTATTTCAGTTAAGGACATTGTTAAAGTTCATTCTGGTCCTTACAAAGGAAAAGAAGGCCAAGTCCTTGAGGTTATTCCTAAAGAGTACAGAATTACAGTAGAAGGTTGTATTGAAACAGGAGAAAAGGAAGAAGAAACTAAAAATGCTCTTATTCATCCTTCTTGTGTAACAATTGTTAAGTTTAGTATGGATGACGGAAGAGAAGAGAAATTAGAAAAGAGAAAAAACGCAAGAGAAGAGACTTTAAGGAGA…
orf00194	scaffold2|size248780	+	315412	316533	ATGACCGAAGTTAAAGATTTTCAAGAAAATTTAAAAGAAAAAATTTTTTTAGAAGACGAAGATTTCCATTACACAAGTTCAGAAGATGAAAATTTAGAAAAAGATTATTTTGGGGAAGAAGAAGAGGAAAGTGAAAGTGGAGAAGGTGTTTGGGAAGATTCAGAATCTGGAGAAGATTCTCTTAGAGATAAACACAAAACTGTACCCGCTTGGGTTAATGACAAAAAGCCAAAAAAAGTTTTAGAAATTAAAAAGAAAAAATTAAGTTATCGTTTTGACCGTTATCAATTTAAAACAAATTTTAAAATAAAAATTTTAAAAAAAATAGAAAAGTTTGTGGTTGTTGTGGATACTATGAATAATGTTTATTTATTACAAGAAAAGAAATTAATTAAGTCT…
orf00195	scaffold2|size248780	-	317012	317311	ATGGAAATCGAAGAAGAACAAATTTTAATTTTAGAAGAAAATAACCAAGAAATTCAAAATAAACCAATTAAAAGAATTTCAATTCCAAGAATTACAAAATACGAAAGAGCTCATGTTTTAGGAGTAAGAGCTTCTCAAATTAGTTCTGGTGCTCCTCCATTTGTGGATATTGAAGATGAGACGGATTCTCTAAAAATAGCCCGAAAAGAATTATCAGAAGGGAAGATCCCGTTTATAATCCGCAGAAAGTTCCCTGATGGGACTTATGAGGACTGGCCTATTTCAGAATTAGAAATTTAA
orf00196	scaffold2|size248780	+	317789	318103	ATGGATAGAGATAATCTAAAAGAAGTGTTGTTGTATTTGAAAAAATTAGCAATAAATAGGCCAACTTATTTTAAAGATCTTTTAATTAAAAATCCGAATCTTGTATATGCTTTACTTTACTCTTGGAAGATGTTAAATCTAATTGATTCATCTTTTATTGATAAATTTGTAAAAAAATCATTTAATTTGGATGATAATAAACTCCAGATACTCGAAAGGATTAGGAATTTTGATGATAAAGATTTGTCGAGTTATCCGGAAGATGTCAAAAAGAAAATTTATGATTTAAAAAATATGCTGATGAAAAAAAATTAA
orf00197	scaffold2|size248780	-	318368	318625	ATGGTAAAGATAATTAATGGATTAAAAAGCAATATCAAAAATAAAAATCAAATTATAAATCTTAAAAAGATAGTTGTAGGTAAAAATCAAAACGAAAAGTGTATTTGTAAATGTTATGATCATCAAAGAGACTGTGTGAATTCTATTTTATCTAAAAATAGGCCTCTTTCTGAAATAGTAATCGATAAAAATGTTCTTAATTTAAATGTTAAAAATGTGATTATGAAGTTATACGATGTAAAAGAAGAGTGGATCTGA
orf00198	scaffold2|size248780	-	319077	319715	ATGTACCCGAATAAAAAACACATAATTTTATCCAATAAATCAGATCTTACAACTAGAAGAGATAATTCTTTAATACACCAAGTTCATTATTATTCAGCTACCAATGAAAAAAATATTTTAGATTTTCTTTTTGAACTTGATTGTAGTGTAATTGGTTTTATTGGTTATCCCAATGTAGGAAAGAGTAGTACTGTTAATGTCATAATTCAAGATAAAAGAGTTCGAGTAAGTCAGACACCTGGTAAAACTAAGCACATTCAAACAATTAAATTATCAAATTCTAAAACATTAATTGATTGTCCTGGATTAGTCTTTCCTAAACACAGTAAAACTGATCTTTTACTTCATGGAATTCTTAATGTAGATACTATTTTAGATCTTAAAACAAGTTTATATGAA…
orf00199	scaffold2|size248780	-	320145	320402	ATGGTAAAGATAATTAATGGATTAAAAAGCAATATCAAAAATAAAAATCAAATTATAAATCTTAAAAAGATAGTTGTAGGTAAAAATCAAAACGAAAAGTGTATTTGTAAATGTTATGATCATCAAAGAGACTGTGTGAATTCTATTTTATCTAAAAATAGGCCTCTTTCTGAAATAGTAATCGATAAAAATGTTCTTAATTTAAATGTTAAAAATGTGATTATGAAGTTATACGATGTAAAAGAAGAGTGGATCTGA
orf00200	scaffold2|size248780	-	320854	321948	ATGAAGCAACAATTCGGAAAAGCAATTTTACAAAAAAGATTTGGAGATCTTAAAAAAAATAATAAAAAAGTTGTAAAAGATTCAATCACTGAATATTCTGGAGCAGATAAACTTTCAGAAATTCTGACAATTACCGATAAAAAAATTTATAATTCAAAAGAATTGGTTGAAGAAGTAGACAATGATAAAGTTATGGCTTTAGAATTCATTAACAAATTGAGAATGGATCTCTCTATTCCGCCGAGAGTACCACACGAGAATTTAACTAAAGAACAATACAAAAAAATAGAATTAATAGTTTTTAATGAATGGAAGAGAATAAACAATACGTTTATTTTTGAACGAAATTTGGAAATTTGGAGACAATTTTGGTTGACATGTGAGAGATCTGATGTTATA…
orf00201	scaffold2|size248780	-	322179	323135	ATGTTTCAAAACCTTTTAATTTTAATTGATTTGCTTTTTATCAACTCTACAATGTTAGAAACACCATATTTTAATCCAATTGAAGCTTGGCAAACAATTAAACTGCAGAGCATAAAAAATTCAGCGAAAAAATGTACATGTGTGAAGGAAATCATTTACGAGATCTGTGATGAAAATAAAGATTTTAATGGTTTTTTACCTTCAAAGTGTGGGAAGGTAAATTTTTACTCACAAGCTTTATCGAGAATACCTTTAAAAATTATTTATATGAAAACCAAAACGACTTTAACGGAAAATGATTGCGAGTCAGAAACGACAATAACCAAAAATTATTTCACAGATAAAACTTGTAAACGTTTTAAATACGACAAAACTTCAATTATCAGAAAAATAACTTAC…
orf00202	scaffold2|size248780	+	323598	324404	ATGTCAAGATACATCCAAGGAAGAATACTCGGTTCTGGGACTTATGGTGATGTTTACGAAGCTTTAGATACAGAAACAAACAATATTGTAGCACTTAAGAAGATTAAACTTAATGAAAAAGAAGGAATGCCCGGTACTGCTCTAAGAGAGATTTCTATTCTTAAAAAAATGAAGCATCCAAATGTAATTTGTTTGTATTCGGTTATACACACCGACAATTTATTGACTTTAGTCTTTGAATTTGTAGACTTTGATTTAAGAACGTACATTGAAAACAATTCAAATCCTATTTTCTTAATAAACCAACTTGTATCAGGAGTACATTACTTACACATGAACAATATTGTACACAGAGATTTAAAACCTCAGAACATACTTGTTGATAAAAATGGAAATCTT…
orf00203	scaffold2|size248780	+	324920	325417	ATGGATTANGGTTTTTGTGAATATGAATCTCCTTTAATTGCTGAAAAGGCTATTAAAAATTTGAATATAAATCTAAATGGAAGACAATTAATTATAAATTATGCTGATTCAGATGCACCTCCTAAACAACCTGTTGAATCTGATATTATTGATGTAGATAATCTTATAAGTGTTCTTAATAATATGGATAGAGATAATCTAAAAGAAGTGTTGTTGTATTTGAAAAAATTAGCAATAAATAGGCCAACTTATTTTAAAGATCTTTTAATTAAAAATCCGAATCTTGTATATGCTTTACTTTACTCTTGGAAGATGTTAAATCTAATTGATTCATCTTTTATTGATAAATTTGTAAAAAAATCATTTAATTTGGATGATAATAAACTCCAGATACTCGAA…
orf00204	scaffold2|size248780	-	325563	325820	ATGGTAAAGATAATTAATGGATTAAAAAGCAATATCAAAAATAAAAATCAAATTATAAATCTTAAAAAGATAGTTGTAGGTAAAAATCAAAACGAAAAGTGTATTTGTAAATGTTATGATCATCAAAGAGATTGTGTGAATTCTATTTTATCTCAAAATAGGCCTCTTACTGAAATAGTAATCGATAAAAATGTTCTTGATTTAAATGTTAAAAATGTTATTATGAAGTTATACGATGTAAAAGAAGAGTGGATCTGA
orf00205	scaffold2|size248780	-	326272	327366	ATGAAGCAACAATTCGGAAAAGCAATTTTACAAAAAAGATTTGGAGATCTTAAAAAAAATAATAAAAAAGTTGTAAAAGATTCAATCACTGAATATTCTGGAGCAGATAAACTTTCAGAAATTCTGACAATTACCGATAAAAAAATTTATAATTCAAAAGAATTGGTTGAAGAAGTAGACAATGATAAAGTTATGGCTTTAGAATTCATTAACAAATTGAGAATGGATCTCTCTATTCCGCCGAGAGTACCACACGAGAATTTAACTAAAGAACAATACAAAAAAATAGAATTAATAGTTTTTAATGAATGGAAGAGAATAAACAATACGTTTATTTTTGAACGAAATTTGGAAATTTGGAGACAATTTTGGTTGACATGTGAGAGATCTGATGTTATA…
orf00206	scaffold2|size248780	-	327597	328553	ATGTTTCAAAACCTTTTAATTTTAATTGATTTGCTTTTTATCAACTCTACAATGTTAGAAACACCATATTTTAATCCAATTGAAGCTTGGCAAACAATTAAACTGCAGAGCATAAAAAATTCAGCGAAAAAATGTACATGTGTGAAGGAAATCATTTACGAGATCTGTGATGAAAATAAAGATTTTAATGGTTTTTTACCTTCAAAGTGTGGGAAGGTAAATTTTTACTCACAAGCTTTATCGAGAATACCTTTAAAAATTATTTATATGAAAACCAAAACGACTTTAACGGAAAATGATTGCGAGTCAGAAACGACAATAACCAAAAATTATTTCACAGATAAAACTTGTAAACGTTTTAAATACGACAAAACTTCAATTATCAGAAAAATAACTTAC…
orf00207	scaffold2|size248780	+	329016	329822	ATGTCAAGATACATCCAAGGAAGAATACTCGGTTCTGGGACTTATGGTGATGTTTACGAAGCTTTAGATACAGAAACAAACAATATTGTAGCACTTAAGAAGATTAAACTTAATGAAAAAGAAGGAATGCCCGGTACTGCTCTAAGAGAGATTTCTATTCTTAAAAAAATGAAGCATCCAAATGTAATTTGTTTGTATTCGGTTATACACACCGACAATTTATTGACTTTAGTCTTTGAATTTGTAGACTTTGATTTAAGAACGTACATTGAAAACAATTCAAATCCTATTTTCTTAATAAACCAACTTGTATCAGGAGTACATTACTTACACATGAACAATATTGTACACAGAGATTTAAAACCTCAGAACATACTTGTTGATAAAAATGGAAATCTT…
orf00208	scaffold2|size248780	-	329973	330884	ATGTTTATTTCCTGCTTCTATATTTTTTTAGCTAAAATTGCTTGTTCAAATTATTTTTTATCTGTTAAACCGTTATCANCTCAACCTAATCAAACGTCAACTTATGCTCAACCTAAGCAAGCATACTCTAACATTTCTCAACCTAATCAACCATACTCTAACATTCCTCAACCTAATCAACCATACTCTAACATTCCTCAACCTAATCAAAATTCAATTTCTTCACCAATTGAAAGACCAAGAGTAATTCCGAGTATGAGGCAAAATATTAGACCTCCTGTTGTACGTCCTGATGTTGCTTCTCAGACTATTCCAACACCATCAAGTGGATTCTGTACCAGACCTCCTGTTAAATCACCTTTATATTCTTGTCCTTCATCAGGCTCAACTCCTAATTTC…
orf00209	scaffold2|size248780	-	330999	331955	ATGTTTCAAAACCTTTTAATTTTAATTGATTTGCTTTTTATCAACTCTACAATGTTAGAAACACCATATTTTAATCCAATTGAAGCTTGGCAAACAATTAAACTGCAGAGCATAAAAAATTCAGCGAAAAAATGTACATGTGTGAAGGAAATCATTTACGAGATCTGTGATGAAAATAAAGATTTTAATGGTTTTTTACCTTCAAAGTGTGGGAAGGTAAATTTTTACTCACAAGCTTTATCGAGAATACCTTTAAAAATTATTTATATGAAAACCAAAACGACTTTAACGGAAAATGATTGCGAGTCAGAAACGACAATAACCAAAAATTATTTCACAGATAAAACTTGTAAACGTTTTAAATACGACAAAACTTCAATTATCAGAAAAATAACTTAC…
orf00210	scaffold2|size248780	+	332419	333225	ATGTCAAGATACATCCAAGGAAGAATACTCGGTTCTGGGACTTATGGTGATGTTTACGAAGCTTTAGATACAGAAACAAACAATATTGTAGCACTTAAGAAGATTAAACTTAATGAAAAAGAAGGAATGCCCGGTACTGCTCTAAGAGAGATTTCTATTCTTAAAAAAATGAAGCATCCAAATGTAATTTGTTTGTATTCGGTTATACACACCGACAATTTATTGACTTTAGTCTTTGAATTTGTAGACTTTGATTTAAGAACGTACATTGAAAACAATTCAAATCCTATTTTCTTAATAAACCAACTTGTATCAGGAGTACATTACTTACACATGAACAATATTGTACACAGAGATTTAAAACCTCAGAACATACTTGTTGATAAAAATGGAAATCTT…
orf00211	scaffold2|size248780	-	333376	336069	ATGAAAATCAACAAAAGGTGTTTATCAACTTTTTCTAAAACTAAACCTTATCTAGCTTTAGGATCTAAAAGTAAATTATTCGATACAACTTTCTCTTTAACTTCAGAATTATCCCTTTACGATTATAATACAGATACCCACTATCCTACTCTTCAATTGGATAGGAAATTTTCTAAACTTATTTGGTGTGAGAAAAATGAAAAAAGTATTTTGGCTACTGGTCATGACAATGGGATGATAAGTCTTTATGAACCAGATTTAGAAGGCAATTCTTTTAAAATTTTAAATTCATTTACAGGGTTAGATGGTGATGTTCTTGGTTTGGATTTTAATATTTCAAAAAATGTAATAGCAGCTGGTTCATCTAATGGAAAAATTATCTTTTGGAATTTGGATAAA…
orf00212	scaffold2|size248780	-	336316	336627	ATGGCTTTCGACTTTGAAAAATTGTTGAATGATTCCATGATACGTATTTACGATAAATATAAAGATATAGATGATAGTCTTGATGATATTATAGATATAAACTTATCAGAAGAAAGTTCTTGTAGTTCGAGTATTGAAATTTATGGAGATTCTGATGAAAACTTTACATTTATAAAAAATCGTAATAGTGAATTTAAAACTAAACGAAATCTAATTCGAAGTTTAAATTTTGATACACTTTATGATTTCTTATTCACAGTTGATAGTATAGATGAGATAGTAGAAGTAATTGAGATATTAGATGATTTATAG
orf00213	scaffold2|size248780	-	336778	337224	ATGTCTGCAATGGCTGTTGAAGTTAAAAAAAAGAAATCTTTTAGAAAATTCTGTTACAGGGGAGTTGATTTTGATGAAATCCAAGAAATGACTTTTAGTGAATTTGCTAAACTTTTACCATCTAAACTTCGTAGGAAAGTAAGGAGAGGAATGGCTGAAAAGGAATTTAAATTAGTAAAAGATTGTTTTGAAGCTAAAAGTGCTGTTCAGAATTCCCATGATAAGCCTGAAATCGTAAATACTTTTGCTAGATTTTCTATAATCTGGCCTTCTATGGTAGGGAATATTATAGGAGTTCATGTTGGTAATGGATACTTCCCTTTAGAAATTAAACAAGAAATGATAGGATATCTTTTATCTGATTTTACTCCTACTAGAGTTCATCCTAAACATGGTAAG…
orf00214	scaffold2|size248780	-	337632	338216	ATGGAAGCTTTGGTTGGTTTAAAAGGTAGGGATTTCGTATTAGTAAGTGCTGAATCAAGTGTAATGAATTCTTATTTAGTAATAAAAAGAAAAGATAATAAATTTTCGGATTTAAATGAAAATGTTACTTTGGTTTATAATGGTGATCAAGGAGATGCTTTTAGGACAGCTAAGTTTGTAGTAGAAGATTTAAAGTATAGGCAATTAGAAAGTAATCTTAAAATTAATCCTAAGGTAGTATCTTGTTCTATTCAAAATAAAATTTATGAGAAATTAAGAGTAAATCCTTTAAAATGTGGGTTTTTAGTAGGAGGGATGTCTTGTAATAATCCTGAATTGTATTCTATTGATAATTATGGAGCATCTTATAAAGAAAATTTTATAGCTATGGGAATGGGG…
orf00215	scaffold2|size248780	-	338982	340157	ATGAAAATCAACAAAAGGTGTTTATCAACTTTTTCTAAAACTAAACCTTATCTAGCTTTAGGATCTAAAAGTAAATTATTCGATACAACTTTCTCTTTAACTTCAGAATTATCCCTTTACGATTATAATACAGATACCCACTATCCTACTCTTCAATTGGATAGGAAATTTTCTAAACTTATTTGGTGTGAGAAAAATGAAAAAAGTATTTTGGCTACTGGTCATGACAATGGGATGATAAGTCTTTATGAACCAGATTTAGAAGGCAATTCTTTTAAAATTTTAAATTCATTTACAGGGTTAGATGGTGATGTTCTTGGTTTGGATTTTAATATTTCAAAAAATGTAATAGCAGCTGGTTCATCTAATGGAAAAATTATCTTTTGGAATTTGGATAAA…
orf00216	scaffold2|size248780	-	340486	340797	ATGGCTTTCGACTTTGAAAAATTGTTGAATGATTCCATGATACGTATTTACGATAAATATAAAGATATAGATGATAGTCTTGATGATATTATAGATATAAACTTATCAGAAGAAAGTTCTTGTAGTTCGAGTATTGAAATTTATGGAGATTCTGATGAAAACTTTACATTTATAAAAAATCGTAATAGTGAATTTAAAACTAAACGAAATCTAATTCGAAGTTTAAATTTTGATACACTTTATGATTTCTTATTCACAGTTGATAGTATAGATGAGATAGTAGAAGTAATTGAGATATTAGATGATTTATAG
orf00217	scaffold2|size248780	-	340948	341394	ATGTCTGCAATGGCTGTTGAAGTTAAAAAAAAGAAATCTTTTAGAAAATTCTGTTACAGGGGAGTTGATTTTGATGAAATCCAAGAAATGACTTTTAGTGAATTTGCTAAACTTTTACCATCTAAACTTCGTAGGAAAGTAAGGAGAGGAATGGCTGAAAAGGAATTTAAATTAGTAAAAGATTGTTTTGAAGCTAAAAGTGCTGTTCAGAATTCCCATGATAAGCCTGAAATCGTAAATACTTTTGCTAGATTTTCTATAATCTGGCCTTCTATGGTAGGGAATATTATAGGAGTTCATGTTGGTAATGGATACTTCCCTTTAGAAATTAAACAAGAAATGATAGGATATCTTTTATCTGATTTTACTCCTACTAGAGTTCATCCTAAACATGGTAAG…
orf00218	scaffold2|size248780	-	341757	342341	ATGGAAGCTTTGGTTGGTTTAAAAGGTAGGGATTTCGTATTAGTAAGTGCTGAATCAAGTGTAATGAATTCTTATTTAGTAATAAAAAGAAAAGATAATAAATTTTCGGATTTAAATGAAAATGTTACTTTGGTTTATAATGGTGATCAAGGAGATGCTTTTAGGACAGCTAAGTTTGTAGTAGAAGATTTAAAGTATAGGCAATTAGAAAGTAATCTTAAAATTAATCCTAAGGTAGTATCTTGTTCTATTCAAAATAAAATTTATGAGAAATTAAGAGTAAATCCTTTAAAATGTGGGTTTTTAGTAGGAGGGATGTCTTGTAATAATCCTGAATTGTATTCTATTGATAATTATGGAGCATCTTATAAAGAAAATTTTATAGCTATGGGAATGGGG…
orf00219	scaffold2|size248780	-	342658	343242	ATGGAAGCTTTGGTTGGTTTAAAAGGTAGGGATTTCGTATTAGTAAGTGCTGAATCAAGTGTAATGAATTCTTATTTAGTAATAAAAAGAAAAGATAATAAATTTTCGGATTTAAATGAAAATGTTACTTTGGTTTATAATGGTGATCAAGGAGATGCTTTTAGGACAGCTAAGTTTGTAGTAGAAGATTTAAAGTATAGGCAATTAGAAAGTAATCTTAAAATTAATCCTAAGGTAGTATCTTGTTCTATTCAAAATAAAATTTATGAGAAATTAAGAGTAAATCCTTTAAAATGTGGGTTTTTAGTAGGAGGGATGTCTTGTAATAATCCTGAATTGTATTCTATTGATAATTATGGAGCATCTTATAAAGAAAATTTTATAGCTATGGGAATGGGG…
orf00220	scaffold2|size248780	-	343628	344998	ATGAACATCCCAAAATTATCAAATTCAAATTACGATGAAATTCTTAAAGAAGCTTCTTGTGCTTCTCAGGATCTCCTTAAAGAAATTTTTAGAGATATTATTTCTTTTATGCCGTATAAAAATGAAATTATGTCTGATTTTATATTAGATTTAAAAAATGATAATGGTAATGGTATATATAATTGTAATAGTAATAATAGTAATGTTAATGGTAATAATTGTAATAGTAACAATGGTAATAATAATATGAATAGTGGTAATAATATTAATAGTAATAACAATATGAATATTAATAGTGGTAATATTAATAATCTTTTTATTTCTTTATTTAAAGATCTTATTCATTCTGATGATCTTTTTATTTTAATTTCTTCGGTTGTTTATGCCAAAAGACTTGGT…
orf00221	scaffold2|size248780	+	345476	346840	ATGAAAGAACCAGTTTATACAGAGAAAATAGAATTTTTCCTTTTAGAATTTATGAATGCAGCCACAAAGAAGTCAGGATTGGTTTATAAGGATTTTTATAAATACATTTACACTTTTGATGATGATAATTATTATGTTTTAATAACAAGTTTACTTTTTAATGAAACCAAAGGGTTTTCTATTCTAAGTCATCTTATTAATAGTAAAGGAGGAGATCCTTTAGATTTATTAATTTATATTGATAATATTATTTATGAAGATAATATTGTTTATCCTGATCTAAATTTAATTTTTAACATGGACAGTCAAGAAGAGAAGATTTATAAAATGATGATGAAAAATAAAGAATTAGAAATGCGTAGAAAACAAAAAGAGATAATTAATAAGAATTTTAATAAG…
orf00222	scaffold2|size248780	-	347877	348770	ATGGCCAACGGATTTAGAAAAGTCGAACCTTTAAGAAATATAACAAATAGAACTACAAGAGAACACAAGAAGCACAGTCTTAGTAGTGAAGAGATGATTGTTTATAAATCCCAACAGGCACATGAGAAGAGAGAAATCTCTATGGTTTACAGGTACAGTAGTAAAGTATTTGAATATTATAATTTATTAGATAAGCCTTTAGTTTATAATTCAAGTATTTCTTGGCAGAAGAGAAGTGATTTAGTTGATTGGATTATAGGAATTCATGAAAGATTAGAATTAACACAAGAAAGTTTATTTTTAACAATTAATCTAATAGACAAGTTCTTAATAGCCCGAGATATTCCTTCTAATAAACTCCAATTAGTAGGAATAACCGCCCTGATAATTTCTTGTAAA…
orf00223	scaffold2|size248780	-	350489	351382	ATGGCCAACGGATTTAGAAAAGTCGAACCTTTAAGAAATATAACAAATAGAACTACAAGAGAACACAAGAAGCACAGTCTTAGTAGTGAAGAGATGATTGTTTATAAATCCCAACAGGCACATGAGAAGAGAGAAATCTCTATGGTTTACAGGTACAGTAGTAAAGTATTTGAATATTATAATTTATTAGATAAGCCTTTAGTTTATAATTCAAGTATTTCTTGGCAGAAGAGAAGTGATTTAGTTGATTGGATTATAGGAATTCATGAAAGATTAGAATTAACACAAGAAAGTTTATTTTTAACAATTAATCTAATAGACAAGTTCTTAATAGCCCGAGATATTCCTTCTAATAAACTCCAATTAGTAGGAATAACCGCCCTGATAATTTCTTGTAAA…
orf00224	scaffold2|size248780	-	352140	353225	ATGTTTCTCGAGTGTATCGAAAAGAAAATTTCTAATGAAAAAATTAACGAAGATGAACTTTCTGGTAAGGAAATATTTGATCTTAAAGATTTAAATTCTCAAAGACACTTTTTGTTAAAAAACAAAGGATCTTTAAAAGAAGAACAGCTCTTAGAATTTCTTAAATCAAAAGATGTTTATTTAAGAACGAAAGCTTGTGGTCTCCTTACCGAAATCTATGCTACAAAAAAACACAGAAAAGAATATTTAGTGTTTTTTAGGTTTTACTTAAGAGAAGCTCAAAGTTATGATGAGATGAATCAACTTTATAATTTTCTTTCACGATTTTTATCTTGTCGGTCAACAAGTGACTTTGATGAAAAACAAAGGAAATTGGAAGTTTGTCAAGATTCTGTTATT…
orf00225	scaffold2|size248780	+	353692	354411	ATGTCAATTCAACACATCGCAAAAGAAATCAATGAAATTTTACCTTTAGATGTAGCTCAAACAGAATGGGACAATGTCGGAATTTTGATTGATACGGGAAGCCAAAATAAAAATTTACTACTTACTATCGATGTCACCGATGAAGTAATTGAAGAATGTCTAAATAAAAATATAACTAATATTGTAGCATATCATCCTGTGATTTTTACTGGTATTAAGAAGATTCAAAGTAGTGATATCGTGGCCAAACTTTTTAAATTTCGAATTAATGTTTTTTGTCCACATACTTCTTGGGATCCAACTATAAATCGTTTTATTTACACAATTTTTAATAACAGACCTTTTATAGGAAATTCTGGTCCTAATTACTGGTCAATTCGTGAAGTAATTGGAGAATTG…
orf00226	scaffold2|size248780	-	354498	355142	ATGATGATACTTTGGGTCTTCATTATATTTGTCGTTATAAGAAATTTACGAAGATTTACTTATGTAGAACCTAATGTCTCAAGTAATTACCTTTTGCTAATTGCTCATCCTGATGATGAATCTATGTTTTTTTCTCCCACTTTAATGAATATAAAAGGAAGAATACGAATAATTTGTTTAAGTAAAGGAGATTACATGTGTGATGGCGAAGTAAGAAGCAAAGAAATGTCTAATTTGTGTTCTAAATATGGATTTGAATTGTTTTTTGGTAATTTTAGAGACAATCAAGATTGGGATCCACAAGATATCGTCAATGTTCTTTATGTGACGTACCTCTCAGATCCATTCAAAATTTTAATAACATTCGATTCACAAGGCGTATCAGGCCACAAAAATCAT…
orf00227	scaffold2|size248780	+	355811	356521	ATGATTTACGACTTTAACATTGGAAAGGGCCTAAATTTAGATGAAAATGGGTTTGACGGGTTTTGTGTTACACAAAAATATTCAGAAAAACTTACCTGGGAACAATTTCCCACAGTTAAAAAAATTTATAAAAAAGTTGACGTTGATTCTAAGGACATTCAAAATCTAAAAAATATAAAAAAATACGATGTTCTTTGTGTAAAAATGCATAATCATGAAAATTTAGAGAAGGTTATAGACCAAGAACCAGATCTAATCACTTTTAATTTTGATGTTTTACAAAAATTTAACGTAAAACATTTAAGAATGGCAGTTAAGAGAAAAGTTTATGTCGAAATACCGTTAAATTACAAAAAAAAGATGGTTTATCTTTATAACGTGGCAGAACTTTTAAGAATC…
orf00228	scaffold2|size248780	-	356511	358532	ATGTCTGAACACAAAACTCAAAATGACGAGGATTACGGTGAAATTTTAATGAAAAAATCACAGTCAAACGAAAAAAGAATAATTTTTAATATTAATGACATAAGAGATTTTGATAGGAGACTGGCTAAAGAATTATTAAATGATCCTTGTACTTTGGTTCCGTATATTGAAGATGAGATCTCAAAATTAATATCTTTTAAAATGTTTATTGGCATCTCTGGTTCTTTTGGAGAATATTTTGTAAATCCTCGGTCTTTGACGAGTAGTTTAATAGGAAAAATGATTTGTATTGAAGGAATAGTCACGAGTTGTTCTATTTGTAGACCGAAAGTAATGAAGAGTGTGCATTATAATGATAAAACAAAATTTTTTGTTTCTAAAGATTATCGTGATTCAACT…
orf00229	scaffold2|size248780	+	359019	359624	ATGGGAAACATGCACAGTTCATTTTTATACGAAGAAGAAATAGAAGCAATAAAAAGCACAACAGTTTTTGAATATGCTGAAATTGAACATTTATTTGATAGATTTCTCTATTTTGATAAAATGAACTTGGGTTACTTGACTTACAACGAACTAAACAATATTCCAGAATTTGAAATTAATCCGTTCAGTAAATTGATCATAAATTTTTTAGAAAAAAAAATGGACTACGAACACATTTCGTTTCTTTGTTTTTTGAGTTTTCTCGAAATTTTTCATGTTAAAACCGACAAATCCGTTAGAATCAATTTTCTTTTCGATATTTTTGATTTACATCGTGATGGTCGTCTATGTAAAGTTGTTTTAACACGAATTTATCAATTTATGGGAACTGGTCTATGT…
orf00230	scaffold2|size248780	+	359843	360088	ATGGTAGTAGGGGTTGGTGCTGCTTTTAAATACCATAAATACAAAAATTGTGTTATCATAACAGGAGAGATGACTCACCACGTCATTCTTCATTCCGTTAGGAATAATAATACTGTTATTATCCTTGAACACAGTGATAGTGAACGTATAGCCTTAAATTATTTTTGGAAAATACTATGTCGAATATTACCTGATTATAATGTTGTTTTGAGTCAAGCTGATCGTGATCCAATTAAAATTTATTAA
orf00231	scaffold2|size248780	-	360175	360819	ATGATGATACTTTGGGTCTTCATTATATTTGTCGTTATAAGAAATTTACGAAGATTTACTTATGTAGAACCTAATGTCTCAAGTAATTACCTTTTGCTAATTGCTCATCCTGATGATGAATCTATGTTTTTTTCTCCCACTTTAATGAATATAAAAGGAAGAATACGAATAATTTGTTTAAGTAAAGGAGATTACATGTGTGATGGCGAAGTAAGAAGCAAAGAAATGTCTAATTTGTGTTCTAAATATGGATTTGAATTGTTTTTTGGTAATTTTAGAGACAATCAAGATTGGGATCCACAAGATATCGTCAATGTTCTTTATGTGACGTACCTCTCAGATCCATTCAAAATTTTAATAACATTCGATTCACAAGGCGTATCAGGCCACAAAAATCAT…
orf00232	scaffold2|size248780	+	361488	362198	ATGATTTACGACTTTAACATTGGAAAGGGCCTAAATTTAGATGAAAATGGGTTTGACGGGTTTTGTGTTACACAAAAATATTCAGAAAAACTTACCTGGGAACAATTTCCCACAGTTAAAAAAATTTATAAAAAAGTTGACGTTGATTCTAAGGACATTCAAAATCTAAAAAATATAAAAAAATACGATGTTCTTTGTGTAAAAATGCATAATCATGAAAATTTAGAGAAGGTTATAGACCAAGAACCAGATCTAATCACTTTTAATTTTGATGTTTTACAAAAATTTAACGTAAAACATTTAAGAATGGCAGTTAAGAGAAAAGTTTATGTCGAAATACCGTTAAATTACAAAAAAAAGATGGTTTATCTTTATAACGTGGCAGAACTTTTAAGAATC…
orf00233	scaffold2|size248780	-	362188	364209	ATGTCTGAACACAAAACTCAAAATGACGAGGATTACGGTGAAATTTTAATGAAAAAATCACAGTCAAACGAAAAAAGAATAATTTTTAATATTAATGACATAAGAGATTTTGATAGGAGACTGGCTAAAGAATTATTAAATGATCCTTGTACTTTGGTTCCGTATATTGAAGATGAGATCTCAAAATTAATATCTTTTAAAATGTTTATTGGCATCTCTGGTTCTTTTGGAGAATATTTTGTAAATCCTCGGTCTTTGACGAGTAGTTTAATAGGAAAAATGATTTGTATTGAAGGAATAGTCACGAGTTGTTCTATTTGTAGACCGAAAGTAATGAAGAGTGTGCATTATAATGATAAAACAAAATTTTTTGTTTCTAAAGATTATCGTGATTCAACT…
orf00234	scaffold2|size248780	+	364696	365301	ATGGGAAACATGCACAGTTCATTTTTATACGAAGAAGAAATAGAAGCAATAAAAAGCACAACAGTTTTTGAATATGCTGAAATTGAACATTTATTTGATAGATTTCTCTATTTTGATAAAATGAACTTGGGTTACTTGACTTACAACGAACTAAACAATATTCCAGAATTTGAAATTAATCCGTTCAGTAAATTGATCATAAATTTTTTAGAAAAAAAAATGGACTACGAACACATTTCGTTTCTTTGTTTTTTGAGTTTTCTCGAAATTTTTCATGTTAAAACCGACAAATCCGTTAGAATCAATTTTCTTTTCGATATTTTTGATTTACATCGTGATGGTCGTCTATGTAAAGTTGTTTTAACACGAATTTATCAATTTATGGGAACTGGTCTATGT…
orf00235	scaffold2|size248780	+	365363	366877	ATGTTTTTTAGCAAGCCATCAAAACAACAAGAAGAACAAGAAGACGACTTAGAAACCCTCGTCCTTCGTTTAGAAACTTCTTGTTATACTGAGGATAAAATAGACACATTAAAGTTATTATATGAATATTCGTTGAAAGATCCTATTTCAACTGGTACGTACTCTTTAAATGCCGTAATAGACACATTGAAAGATTTAGATGACATTTCTTATAATGTTAAAATTCTAAAGTCAATTTTTAGTTCAAAACTGGCTTCTGAATTTATTGATCTCTTCCTGAAAAGAAAAGAAAATTTAAAAATTCTTATAAATTGTTGGTCTAATGATCAAAATGAAGTAAATCAAGTTTTAGAATTAATGATAACACATACAACATTTAAAAACAAATTAATTCAATTC…
orf00236	scaffold2|size248780	-	367029	367676	ATGAGTTTACCGTACACAAAAGATTTAATTAATTTTTGTAGTGTGAACAAGCTCGGTTTGTACATACCACAATTCAGATCACATCCTAATTATGGAATTTACAAATTTGAAGATGATTTAGAAGGCTTAAATGATTTATTAAAACTTATAAATAGGAAAATTATAGCAATAGGCAATTCGACAGGTTGTCAAGTTATAATGAAAACAATTCAAAACTTTAATAATATTGTGTTGTGTATTTTACAAGGCCCAGTAAGTGATGTTGAATATGAAGAACATATTAATCCTAATCTTGAAAGTCAACTTAAAATAGCCGAAGAATCAAAAGGTGTTTTACCATTTAAACATGAATACAATTTTATAACTTCCGAACGGTTTATCAGTTTATTTAAAAGAAAT…
orf00237	scaffold2|size248780	+	367829	368224	ATGATCAAGAAAATTTACATTTACAATGAAAATGGCGAATCAAGAATAATACGCACTTTTAGAGACACTTTGACTAATGAAGAGATAAGAAGAGAGGTTTCTAAAGAACACGAAGTAAATTTTATAAAATATAAAAACGAGAGTATAGTTTTTAGGAAGTACAATCACATTATTATTGCTCTTGTTGTAGAAAAAGAAAATGAAATTTATTGTTTAAGCGTAATTAGCTTGCTTATGGATCTCTTTAAACGACTTTTTCATAATATTTCAGAATTAGATTTCATTTACCATTTTAAAAACATTTACGACCTTCTAGATAAATTTATAGTAGGAGGAATTGTCATTGAAACAAATCCAGAAAAAATTATAGGAGAAGATTTGATTAAAAAATTTTAA
orf00238	scaffold2|size248780	-	368306	368599	ATGAACGGTAAAAGAGAAGAAAAGATACCTGACTTAAACCAAGAAGAGCAACAAGAATTAACCTCGTCCGTAGAATCGTCTTCTGGGATACACGCAGGATTGGTAACCCCAAAGAAACCTAATCGTTACAATCCGAAATTGTTTAGTTCACCTGCTAGTAAAGCAAGAATCCTTACGCCAATCAAGACCGCACTTCATAATTCAAACCGAAATACTTCAAAATTTATTAAGAAAATCCAAGAAATAATGGATAACAAAAATAAAGAGAATGTTGAAGATGAAAGAAACCTATAA
orf00239	scaffold2|size248780	-	368616	369194	ATGGTATTTTCTGTTTTAAGTGACTTAGATGAAGATATAAAAGATGAAATACTAAGAAAAATCATTAATAATGAATCTTTAGATTCTTATTCAGAGCATTCTGAATTAATTGAATCCTATCGAAGGGCTTTAGTCCAATTATCTACAAAAAATCAATATGATTTTTTTGAGCATAGAAAAAAGATTGATAAATACATCGAATTTTCATTAATAGACACTGTCTGTCATTCTAAACCTTATTATGTATATAAAGAAGGCAAGTATATTCTTGATTCTTCTCGAAAATGTCCAATTTGTGGTAAAGCTGTTTCTGAAGAAAACTTAGAAGAACACATTAAAAGTGATTTAGAAAAGCAAAATAAAGTGATTGTCCTAATTGATAGTTCTATTGATAAGAAT…
orf00240	scaffold2|size248780	+	369193	369468	ATGGGTTACTGTTCTTTTTCATATTTCAGCCCCCTTTTTTTCTTGCTCATGAGTTTACCGCCTTACGAATTTTTAAAAGATAAAATTACGTCTCAAATAGAAGTCCACACACTTAACAATAAAATTTATCGTGGCATTTTCGAAAATATAGACGATTTATCCAATGTTTATTTGAATGAGGCAGTTGAAATTACGGACAAAACTATTGACCCAATTTATTTGGGTACTACTCTTATTAATGGAGGTAATGTATCATTTTTTAACATAATCGAATAA
orf00241	scaffold2|size248780	+	369937	370857	ATGATTAACGGAAGATACAAGAAGATTAATCCAAAAGCCTATCCAACTAGTGATGAAAGAAATAAGTTCAATAAAATTGCTCAAGAGGGAGATAAAGCTGTTCTTACTGCATATCCTTATCCAGAACATTTTTCTTTGGAACCAGAATGGCATTTTACACTTTGCGATAATGTTTATTTTAACTTATGGAAAATAAGAGTCAATGTTTGTGAGTATTACAAGAAAAACAAGCAAGATGACATGGTGGGTCTTGTTACGCCACCAGATGGAGCTAAAGTTGATCGTTTCTTTAGGCAAGTTCCTAACATGTCTGATGATGATTACAAGAAATTATTTTTTGATACTGATGAAAACGGTAAAGGTTGGGCTTCAGCTGCCACTAAGTTTATTGATATTGTT…
orf00242	scaffold2|size248780	-	370993	372270	ATGCAAGATTTGGAATATTTTTTGAAGTTCACTTTGGATAGCACAACGCTTAAAGTAGACAAGATACAGGATGTAAGTAATTCTCTATCGGTAAATGCCTTTAGAAAGAAATTTGGGGATGTAAAAACAATTAAAGGTTTCACAAGGTCCATAGGAAAAACCACATTTTTCCCAATTTTTAACGTTCCCTTAAGTGAAGGCGTTAATCACACGGTCACTTATTGCGAGGTGGCAGTGGGTGAATCAGTTTATGTCTCTAAAGAGTACGCCAAGAATTTAAATCCTCCTGATTTTTTTGATTCTTTTGTTGTGAATGAGGCCAAAGATCAGACAGAACTTTTAGAAGACATCAACATTAGTGAATACTCCTATGTAATTAAAGATGAAAGTAGGATTCTT…
orf00243	scaffold2|size248780	+	372574	373197	ATGGCACACATCACAACTTCTAAAGTCCTAATCGATAAACTTAAACTTATAGAAAAATATTCAAGAAAAGTCACAATTTCAACTTCATCTTTATCATCTCCTACTTTAAAAATAAACTTAAATCATTTTTGTGATATTGAATTTACTACAAATACACGAGATTTACTACAAATGCTTGAACACACATCTAATTTTGAAGTTCGTTCAAATCAAATTGTATATTCTTATTCTGTTGAAGTAGGTGGTGTTTCTATTGAATGTACAAGACATTTTAAAATTTATGAAGAAAGATTTGATATTCCTTATGCAGATCCTCGTCTTTCAATAGTTGTACGGCATTTTATACTCTTAAGTGCAGATGACCATTATATAAAAGCGGATTCTTCTGGAAATTTTACC…
orf00244	scaffold2|size248780	-	373273	374427	ATGGCACAGTCGAATCCAAGGCCTGAAGGATTAAATATTTTTTTGAGTGACGAGCTTTTAGAAAAGTTTAAACAAGGAAAAACAGTGACTAAGTATGAATTAACCATAAAAGATGGTCAATACGTCTTACTTACTACCATAGAACAGAGGGTTACTATTCCTGAAAACAATCTAGACACTCAATCTACTTATCAATTGAATGGGCCTGCTCAACGGAGTTTAATGGAAGAACAAAAATCTGTTGGTACGAATACGCCAAAGAACAAAGCAAAGAAAAATGACAACACTAATGCAAAAAATAAAAATTCAAATGGTAGAACTAGCAAAAAAATTAATGATAACAATAATAATGTTAAGAAGAAAAAAAACAATAATGATAAGTCTAACTTGGATAACATA…
orf00245	scaffold2|size248780	-	374475	374777	ATGGAAGACGAAAAAACAAGTGTCATACATGAAATTTTAGAGAAACATGGAATACTCGACAAACTACTGGATAAATTAGAGAATCACATTAATGAAATTAAGTTTAAAGAAGAAATCGATAAGCATGTTAGAACTCTTTTTGTAAATAAGAACTTAGAAGATATATCTGCCAATGAAATTTATAATATTTTATACGACTTTATCTCAGAAAATTTACCCTCTCAAGTTCAAGAACTCATGTTTCATGACATTAGAACAGTAGTAGATGAAAACTTAGAAGATTTTAAAGAACTCTCTAAATAA
orf00246	scaffold2|size248780	+	375330	375944	ATGTCTGATGATGATTACAAGAAATTATTTTTTGATACTGATGAAAACGGTAAAGGTTGGGCTTCAGCTGCCACTAAGTTTATTGATATTGTTCTTATGCTTATTGATAAACCAGAAGAATGCAAATTAAAAGACGGTAAGCTTCCAGAAAAATTCCAAAAAGATCTTGAATCTTTTGTTTCTCAGTTGGGCTATTCGGATGAAGATATGAAAAACATTGCTGATGAAATTCCCAATTTCTTTATTCAATTCGGAAAAGCTTTCCCTACTGTCATTCATTCTACTATCTACTCCAGATTTTATTATTTCTTCTTGTTCTTGACTATCAACGGAAATTTTGATTTTTCAGAAATCGAGAAATCTGAAGGAATGAAACTTGAGGAATTTAACAGACAAACC…
orf00247	scaffold2|size248780	-	376080	377357	ATGCAAGATTTGGAATATTTTTTGAAGTTCACTTTGGATAGCACAACGCTTAAAGTAGACAAGATACAGGATGTAAGTAATTCTCTATCGGTAAATGCCTTTAGAAAGAAATTTGGGGATGTAAAAACAATTAAAGGTTTCACAAGGTCCATAGGAAAAACCACATTTTTCCCAATTTTTAACGTTCCCTTAAGTGAAGGCGTTAATCACACGGTCACTTATTGCGAGGTGGCAGTGGGTGAATCAGTTTATGTCTCTAAAGAGTACGCCAAGAATTTAAATCCTCCTGATTTTTTTGATTCTTTTGTTGTGAATGAGGCCAAAGATCAGACAGAACTTTTAGAAGACATCAACATTAGTGAATACTCCTATGTAATTAAAGATGAAAGTAGGATTCTT…
orf00248	scaffold2|size248780	+	377661	378284	ATGGCACACATCACAACTTCTAAAGTCCTAATCGATAAACTTAAACTTATAGAAAAATATTCAAGAAAAGTCACAATTTCAACTTCATCTTTATCATCTCCTACTTTAAAAATAAACTTAAATCATTTTTGTGATATTGAATTTACTACAAATACACGAGATTTACTACAAATGCTTGAACACACATCTAATTTTGAAGTTCGTTCAAATCAAATTGTATATTCTTATTCTGTTGAAGTAGGTGGTGTTTCTATTGAATGTACAAGACATTTTAAAATTTATGAAGAAAGATTTGATATTCCTTATGCAGATCCTCGTCTTTCAATAGTTGTACGGCATTTTATACTCTTAAGTGCAGATGACCATTATATAAAAGCGGATTCTTCTGGAAATTTTACC…
orf00249	scaffold2|size248780	-	378360	379514	ATGGCACAGTCGAATCCAAGGCCTGAAGGATTAAATATTTTTTTGAGTGACGAGCTTTTAGAAAAGTTTAAACAAGGAAAAACAGTGACTAAGTATGAATTAACCATAAAAGATGGTCAATACGTCTTACTTACTACCATAGAACAGAGGGTTACTATTCCTGAAAACAATCTAGACACTCAATCTACTTATCAATTGAATGGGCCTGCTCAACGGAGTTTAATGGAAGAACAAAAATCTGTTGGTACGAATACGCCAAAGAACAAAGCAAAGAAAAATGACAACACTAATGCAAAAAATAAAAATTCAAATGGTAGAACTAGCAAAAAAATTAATGATAACAATAATAATGTTAAGAAGAAAAAAAACAATAATGATAAGTCTAACTTGGATAACATA…
orf00250	scaffold2|size248780	-	379562	379864	ATGGAAGACGAAAAAACAAGTGTCATACATGAAATTTTAGAGAAACATGGAATACTCGACAAACTACTGGATAAATTAGAGAATCACATTAATGAAATTAAGTTTAAAGAAGAAATCGATAAGCATGTTAGAACTCTTTTTGTAAATAAGAACTTAGAAGATATATCTGCCAATGAAATTTATAATATTTTATACGACTTTATCTCAGAAAATTTACCCTCTCAAGTTCAAGAACTCATGTTTCATGACATTAGAACAGTAGTAGATGAAAACTTAGAAGATTTTAAAGAACTCTCTAAATAA
orf00251	scaffold2|size248780	+	380411	382453	ATGAACTTTTTATTACTTTGTATTTTTTTACAAGAACATCTGTTCAGTGCAGAATCAAACACCAATACTAAGAAAATAACAAGCGAGACAAAAGTAGATGCTTCTGTACAAGGGGATTCATCATCTCGATTTAACTTAAAAATGAAACAAAGAGTAATAGTCAGAAAGATAAAGTTTGATGAAATACCGAGAACATTAAATATTACAAGATTGGAAAGAATATTGAAGAAGGGAAGTGTTGTAAACATGGCTAAAGTGAATAGTGAATTTCAACCTGAAGAAGATGACGTTGGAAGTTCAATTGTAAAAATAAAGAAAAAGATTTGTAAGCAAACAGGTAAAAACTTGAGTGAAGAATTTTGTCGTAATAATTATTTGAGGTTTGCAATGGATATTAGA…
orf00252	scaffold2|size248780	-	383257	384138	ATGCAAGATTTGGAATATTTTTTGAAGTTCACTTTGGATAGCACAACGCTTAAAGTAGACAAGATACAGGATGTAAGTAATTCTCTATCGGTAAATGCCTTTAGAAAGAAATTTGGGGATGTAAAAACAATTAAAGGTTTCACAAGGTCCATAGGAAAAACCACATTTTTCCCAATTTTTAACGTTCCCTTAAGTGAAGGCGTTAATCACACGGTCACTTATTGCGAGGTGGCAGTGGGTGAATCAGTTTATGTCTCTAAAGAGTACGCCAAGAATTTAAATCCTCCTGATTTTTTTGATTCTTTTGTTGTGAATGAGGCCAAAGATCAGACAGAACTTTTAGAAGACATCAACATTAGTGAATACTCCTATGTAATTAAAGATGAAAGTAGGATTCTT…
orf00253	scaffold2|size248780	+	384442	385065	ATGGCACACATCACAACTTCTAAAGTCCTAATCGATAAACTTAAACTTATAGAAAAATATTCAAGAAAAGTCACAATTTCAACTTCATCTTTATCATCTCCTACTTTAAAAATAAACTTAAATCATTTTTGTGATATTGAATTTACTACAAATACACGAGATTTACTACAAATGCTTGAACACACATCTAATTTTGAAGTTCGTTCAAATCAAATTGTATATTCTTATTCTGTTGAAGTAGGTGGTGTTTCTATTGAATGTACAAGACATTTTAAAATTTATGAAGAAAGATTTGATATTCCTTATGCAGATCCTCGTCTTTCAATAGTTGTACGGCATTTTATACTCTTAAGTGCAGATGACCATTATATAAAAGCGGATTCTTCTGGAAATTTTACC…
orf00254	scaffold2|size248780	-	385141	386295	ATGGCACAGTCGAATCCAAGGCCTGAAGGATTAAATATTTTTTTGAGTGACGAGCTTTTAGAAAAGTTTAAACAAGGAAAAACAGTGACTAAGTATGAATTAACCATAAAAGATGGTCAATACGTCTTACTTACTACCATAGAACAGAGGGTTACTATTCCTGAAAACAATCTAGACACTCAATCTACTTATCAATTGAATGGGCCTGCTCAACGGAGTTTAATGGAAGAACAAAAATCTGTTGGTACGAATACGCCAAAGAACAAAGCAAAGAAAAATGACAACACTAATGCAAAAAATAAAAATTCAAATGGTAGAACTAGCAAAAAAATTAATGATAACAATAATAATGTTAAGAAGAAAAAAAACAATAATGATAAGTCTAACTTGGATAACATA…
orf00255	scaffold2|size248780	-	386343	386645	ATGGAAGACGAAAAAACAAGTGTCATACATGAAATTTTAGAGAAACATGGAATACTCGACAAACTACTGGATAAATTAGAGAATCACATTAATGAAATTAAGTTTAAAGAAGAAATCGATAAGCATGTTAGAACTCTTTTTGTAAATAAGAACTTAGAAGATATATCTGCCAATGAAATTTATAATATTTTATACGACTTTATCTCAGAAAATTTACCCTCTCAAGTTCAAGAACTCATGTTTCATGACATTAGAACAGTAGTAGATGAAAACTTAGAAGATTTTAAAGAACTCTCTAAATAA
orf00256	scaffold2|size248780	+	387194	389236	ATGAACTTTTTATTACTTTGTATTTTTTTACAAGAACATCTGTTCAGTGCAGAATCAAACACCAATACTAAGAAAATAACAAGCGAGACAAAAGTAGATGCTTCTGTACAAGGGGATTCATCATCTCGATTTAACTTAAAAATGAAACAAAGAGTAATAGTCAGAAAGATAAAGTTTGATGAAATACCGAGAACATTAAATATTACAAGATTGGAAAGAATATTGAAGAAGGGAAGTGTTGTAAACATGGCTAAAGTGAATAGTGAATTTCAACCTGAAGAAGATGACGTTGGAAGTTCAATTGTAAAAATAAAGAAAAAGATTTGTAAGCAAACAGGTAAAAACTTGAGTGAAGAATTTTGTCGTAATAATTATTTGAGGTTTGCAATGGATATTAGA…
orf00257	scaffold2|size248780	+	390250	390624	ATGGTTGGCGAGGATAAAATAGATGAAAATACTTCGGAGGCTTTAACAGGTCTTTTAAAACTAAAAAGAGATCCAAATTGTAGGAATGATTCTCATACGAAAGCATATAGATATAAATCCAGTTATCAGCGTAATATACTTCTTAAAGTATCTGAAATCACTTCCTATCCTTGTTCATTGACAAGAAAAAACCTCGGAATTCTTCTTAATTTAAACTCTCGAAGTGTACAGATCTGGTTCCAAAATAGAAGACAGACGTTTAGAGAAAATGAATCGAAAAGATCAAACGATGATGTCAATAATTTTAAAAATAAGGAGCAAACAATTCCTCTTAACAAGCTTATAAGTTTTTGCCTCGAAACAAATAAAACGTAA
orf00258	scaffold2|size248780	+	390892	391905	ATGTCTAAGAATTTAGAAAAATTATTAAAACTCGGTATGATAGCAAAGAAGATATTAGAAAACAATAAAGGAATTCTAGCAGCAGATGAATCACCAACATCGATCCAGAAAAGATTTGATAAAGTTGGAATTACAAACAGTGAAGACACAAGAAGAAAATTTAGACAAATGATGTTTTCATCAAAAGGTATTGAAAAATTTATTGGAGGAGTTATTTTACACGAAGAGACATTTGATCAAAAAGACGAGGAAGGAAACTACCTTATTGATTTATTAAAAAATAAAGAGATTTGTTTGGGAATAAAGCTAGATAAGGGATTGATAGATTTTAAAACAAATGAAAAAGTGTCAGTTGGGTTAGAAGATTTGCATTTAAGAATTAAAAAATTCGTATCGAAA…
orf00259	scaffold2|size248780	+	391953	392576	ATGAGAAAGACAACAAACAATACATTAACAAAAGAAGATGTAGTAGAATACCTTATAAATTCAGGATATGATAATATTTCAATTGAAAGAGCCATACAGGCTACTTCTTCTACAGATATTGATGTTCTTGTCGACTTTATGAGTAGGGCTGATGATCATACGGCGCAAGTTAAAATTAAGAGAGCCGCTAAACAAACAAGTCAAATTGATTCGGATGAAGCGCGACAAGCAACTTTGAAATTAATTGAAGAAAACAAAAAGAAAATGCAATCTGAACGAAAGTATAAAGAAGAACTTATTAGAAGGACAATAGAAGATAGAAAAAACAAGGAAAAAGAAGAAAGAGAAAAAGAAGAACTAGAAAGGGCCTCACATCCCGTGGCATTAGAAACTAAAATG…
orf00260	scaffold2|size248780	-	392746	393846	ATGAAAAATTTAATTTTCTCAAAAAAATATCTAAAAACTAAACTTGGGATTTTAACGCTAATTGTAACTGTAGCTTATCATTATCTTAGCAAAGATAAGAGTTTATACGATGGAATGAAACAAGGAATTGATTCTGAACTTAAAAATGATAATATAATTAATGAAGAGCTAAATGGTTATACATGTGAAGACGAATATACTGCCGAAAATAAAGCAGACGAGAGTTCCTATGAAGAGGACGCTGCTATCATATCGTCAGAATGGATTTTAGAATATTGGTATAGCATTAGAGATAGAAAACCCGCTATTAATGTGCCAAAATTGTCTCAAGGAATTATTTCAGATTCTAAAATAAGAAAATTAGACATAGGTGAGTTTTTAGATTCACAAATATTACGA…
orf00261	scaffold2|size248780	+	394986	395966	ATGAAATTAATCAATTTTGTGATTTTAAATATATTAATTGTAACGACTATTTTAGCTGGTAAGACAAAACGAGAGAGTAAAAGAAAAAGATTTAATAAACATGGTCACAATAAAAGCCAGCGAAATCAAACCAAAAAAAATGAAAAAGCAAGTAAAGAAGGAAAACTTATTGAAGAAAATGGAAATAACGCTGATAGCGGATTAGAACAAAAAGAAATTAAATCACAAAGTTCATCGGCTAATATTAATTTTGATAATGAGTTAGAGGATGAACAGAAGACTAAAGTTGACGATTGTGATCTTTCAGATCTTAGCAAAACATCTGAACCTAAAAGTGATGCTTCTTTGACTGCAGAATTCGCAGTTGATGTAATTCAAAATACTAACAAAGCAACTTTT…
orf00262	scaffold2|size248780	+	396111	397124	ATGTCTAAGAATTTAGAAAAATTATTAAAACTCGGTATGATAGCAAAGAAGATATTAGAAAACAATAAAGGAATTCTAGCAGCAGATGAATCACCAACATCGATCCAGAAAAGATTTGATAAAGTTGGAATTACAAACAGTGAAGACACAAGAAGAAAATTTAGACAAATGATGTTTTCATCAAAAGGTATTGAAAAATTTATTGGAGGAGTTATTTTACACGAAGAGACATTTGATCAAAAAGACGAGGAAGGAAACTACCTTATTGATTTATTAAAAAATAAAGAGATTTGTTTGGGAATAAAGCTAGATAAGGGATTGATAGATTTTAAAACAAATGAAAAAGTGTCAGTTGGGTTAGAAGATTTGCATTTAAGAATTAAAAAATTCGTATCGAAA…
orf00263	scaffold2|size248780	+	397172	397795	ATGAGAAAGACAACAAACAATACATTAACAAAAGAAGATGTAGTAGAATACCTTATAAATTCAGGATATGATAATATTTCAATTGAAAGAGCCATACAGGCTACTTCTTCTACAGATATTGATGTTCTTGTCGACTTTATGAGTAGGGCTGATGATCATACGGCGCAAGTTAAAATTAAGAGAGCCGCTAAACAAACAAGTCAAATTGATTCGGATGAAGCGCGACAAGCAACTTTGAAATTAATTGAAGAAAACAAAAAGAAAATGCAATCTGAACGAAAGTATAAAGAAGAACTTATTAGAAGGACAATAGAAGATAGAAAAAACAAGGAAAAAGAAGAAAGAGAAAAAGAAGAACTAGAAAGGGCCTCACATCCCGTGGCATTAGAAACTAAAATG…
orf00264	scaffold2|size248780	-	397965	399065	ATGAAAAATTTAATTTTCTCAAAAAAATATCTAAAAACTAAACTTGGGATTTTAACGCTAATTGTAACTGTAGCTTATCATTATCTTAGCAAAGATAAGAGTTTATACGATGGAATGAAACAAGGAATTGATTCTGAACTTAAAAATGATAATATAATTAATGAAGAGCTAAATGGTTATACATGTGAAGACGAATATACTGCCGAAAATAAAGCAGACGAGAGTTCCTATGAAGAGGACGCTGCTATCATATCGTCAGAATGGATTTTAGAATATTGGTATAGCATTAGAGATAGAAAACCCGCTATTAATGTGCCAAAATTGTCTCAAGGAATTATTTCAGATTCTAAAATAAGAAAATTAGACATAGGTGAGTTTTTAGATTCACAAATATTACGA…
orf00265	scaffold2|size248780	+	400205	401683	ATGAAATTAATCAATTTTGTGATTTTAAATATATTAATTGTAACGACTATTTTAGCTGGTAAGACAAAACGAGAGAGTAAAAGAAAAAGATTTAATAAACATGGTCACAATAAAAGCCAGCGAAATCAAACCAAAAAAAATGAAAAAGCAAGTAAAGAAGGAAAACTTATTGAAGAAAATGGAAATAACGCTGATAGCGGATTAGAACAAAAAGAAATTAAATCACAAAGTTCATCGGCTAATATTAATTTTGATAATGAGTTAGAGGATGAACAGAAGACTAAAGTTGACGATTGTGATCTTTCAGATCTTAGCAAAACATCTGAACCTAAAAGTGATGCTTCTTTGACTGCAGAATTCGCAGTTGATGTAATTCAAAATACTAACAAAGCAACTTTT…
orf00266	scaffold2|size248780	-	403736	404836	ATGAAAAATTTAATTTTCTCAAAAAAATATCTAAAAACTAAACTTGGGATTTTAACGCTAATTGTAACTGTAGCTTATCATTATCTTAGCAAAGATAAGAGTTTATACGATGGAATGAAACAAGGAATTGATTCTGAACTTAAAAATGATAATATAATTAATGAAGAGCTAAATGGTTATACATGTGAAGACGAATATACTGCCGAAAATAAAGCAGACGAGAGTTCCTATGAAGAGGACGCTGCTATCATATCGTCAGAATGGATTTTAGAATATTGGTATAGCATTAGAGATAGAAAACCCGCTATTAATGTGCCAAAATTGTCTCAAGGAATTATTTCAGATTCTAAAATAAGAAAATTAGACATAGGTGAGTTTTTAGATTCACAAATATTACGA…
orf00267	scaffold2|size248780	+	405976	407454	ATGAAATTAATCAATTTTGTGATTTTAAATATATTAATTGTAACGACTATTTTAGCTGGTAAGACAAAACGAGAGAGTAAAAGAAAAAGATTTAATAAACATGGTCACAATAAAAGCCAGCGAAATCAAACCAAAAAAAATGAAAAAGCAAGTAAAGAAGGAAAACTTATTGAAGAAAATGGAAATAACGCTGATAGCGGATTAGAACAAAAAGAAATTAAATCACAAAGTTCATCGGCTAATATTAATTTTGATAATGAGTTAGAGGATGAACAGAAGACTAAAGTTGACGATTGTGATCTTTCAGATCTTAGCAAAACATCTGAACCTAAAAGTGATGCTTCTTTGACTGCAGAATTCGCAGTTGATGTAATTCAAAATACTAACAAAGCAACTTTT…
orf00268	scaffold2|size248780	+	409422	409754	ATGAATAAGTTTTGTCTGTTATATTTTTTAAAAAATATACTAGCTTTTGAAGACAATACCAGGCTTGGTTTTGTGACTGACAGGTCTATTAAAAAGATATTGAAAGATGATGGAACTGAGACAACAGATATCGAACTAATAGAAAATGCTACTGAAAATTACAATGCATCAAAATTTATATGGGATAAGTATAATTTGAAACCAGAGTTTTATCATATTGAGTGTTGGGAATTTTTGGATTCTACTACTGAAACTAAATTACTTTTGAAATGTCTTTCTGATAAGAATGAGGAAATGTTTAAATTTGAGATCGAAAGTAAAAATTNAACATGA
orf00269	scaffold2|size248780	+	410328	411806	ATGAAATTAATCAATTTTGTGATTTTAAATATATTAATTGTAACGACTATTTTAGCTGGTAAGACAAAACGAGAGAGTAAAAGAAAAAGATTTAATAAACATGGTCACAATAAAAGCCAGCGAAATCAAACCAAAAAAAATGAAAAAGCAAGTAAAGAAGGAAAACTTATTGAAGAAAATGGAAATAACGCTGATAGCGGATTAGAACAAAAAGAAATTAAATCACAAAGTTCATCGTCTAATATTAATTTTGATAATGAGTTAGATGATGAACAGAGGACGAAAGTTGACGATTGTGATCTTTCAGATCTTAGCAAAACATCTGAACCTAAAAGTGATGCTTCTTTGACTGCAGAATTCGCAGTTGATGTAATTCAAAATACTAACAAAGCAACTTTT…
orf00270	scaffold2|size248780	+	413774	415075	ATGAATAAGTTTTGTCTGTTATATTTTTTAAAAAATATACTAGCTTTTGAAGACAATACCANNNNNNNNNNNNNNNNNNNNNNNNNNNNNNNNNNNNNNNNNNNNNNNNNNNNNNNNNNNNNNNNNNNNNNNNNNNNNNNNNNNNNNNNNNNNNNNNNNNNNNNNNNNNNNNNNNNNNNNNNNNNNNNNNNNNNNNNNNNNNNNNNNNNNNNNNNNNNNNNNNNNNNNNNNNNNNNNNNNNNNNNNNNNNNNNNNNNNNNNNNNNNNNNNNNNNNNNNNNNNNNNNNNNNNNNNNNNNNNNNNNNNNNNNNNNNNNNNNNNNNNNNNNNNNNNNNNNNNNNNNNNNNNNNNNNNNNNNNNNNNNNNNNNNNNNNNNNNNNNNNNNNNNNNNNNNNNNNN…
orf00001	scaffold3|size184414	+	1633	2163	ATGTCAATTTATCCATTTTTTAATCTACTGGGCCTTACAATAGGAGCAGCACTTGTCTGTTTTGATACTTCAGAAACATTCAGGCTTGTTCTTTTGGGTCCAATTGCTTTGTGTTTAATGTTGATCGTCGTTTTCTTAGCCAAAAAAAATATTTTGCCTGCAGTAAGAGAAGAGAGTGTAAATTTTAGAAAATTATGGATACTAATTAAACAATCTACAGCTGTAAAAAGTATAGTCTCGATAATAGTGTTACAGATTATATTAAGATGTACTGGTATTGATTTACTTATGTTGTTCTCAGGATCAGTTTTCGAATCTGCTGGTAGTTATTTTACAGCCTTAATTCCACTTTTTATAGCTGTCGTTTGTGCACCATTTAGTGGCATATTACCAAAATAT…
orf00002	scaffold3|size184414	-	2466	3242	ATGTGGGTTTCTAGTCTAATGTTTTTTACAGACTTGTCTATTCATTTAAATGAATTGAACCTAAAGTTACAGGGAAAAGGAAAAAGCATTGATGTCATGTTCGGCTTTATAAAATCCTTCGAAGCTAAAATAGAAGTTTACAAACGTGATCTTAGGGATAAAAGATTTAAATATTTTCCACGTCCAAAAGAATTTTTTAAAACTTCTGCTACAACATCTGAGGTCGAATCAATTATTCTTTTTAAATCTATATTAAAATCACTCGCTCAAACGTTTCAAGAAAGATTCAATCAATTTAGGGATATGGAAGAAACAATAAGAATAATCAGATTCCCTGACGTTATAGAGTTCGAAACACTGAAATTAGATGCTTTTAAATGGCTTGAAATTGAAGATTTT…
orf00003	scaffold3|size184414	+	5046	5291	ATGTTAAATTTGTATATTTTAAAAATTNNNNNNNNNNNNNNNNNNNNNNNNNNNNNNNNNNNNNNNNNNNNNNNNNNNNNNNNNNNNNNNNNNNNNNNNNNNNNNNNNNNNNNNNNNNNNNNNNNNNNNNNNNNNNNNNNNNNNNNNNNNNNNNNNNNNNNNNNNNNNNNNNNNNNNNNNNNNNNNNNNNNNNNNNNNNNNNNNNNNNNNNNNNNNNNNNNNNNNNNNNNNNNNNNTTTTAGGTAG
orf00004	scaffold3|size184414	+	8460	9062	ATGGTTAAACTATCTCAAAATTACAAAAGATTTTATTTTCATGTTGAGTTTATGAAACTATACAAATACATTTATGAAATGCCTGAATTACTGACAGTTGCTGATATTTATACAGAAAATTTTTTTTGTGGAATTATAAATATTATTCATTTAATTAACTTATTTGTAGAAAACATTGGTTCTCTTATAGATAATAAGATTTTTATATTGTGTTTGATAAACAAAGCATTTTCATACTCAAAAAAATATAGAAAAAATTTCTTTTTTATGCCAAAATACAACATCATTTGTCCAAAAGAACATTTTAACATTGACTTTTTATCATGGGAAATTCATGCTGCAAAACGTGCTTGCATGATTAAAAAAACAATGTATAAAGATATTATCATGTGCAATATA…
orf00005	scaffold3|size184414	-	9682	10608	ATGAAAATTTTTGTTGAACAAACATGTATAAATGTTAAGGTATCGTTATTAGTAATTTTTTATGTAATAAAAAGCATATTATGTTCTAAATTAGCTGAAATTAAGGGTACTTCTGATATTCCGTATAATAACACTGATGCAAATGAAAATGCAGTCCTAAAAATAGTCGAAAAAGATGATCTCGAAACTATATCATCAACAGAATTTAAAACTAAAATTGACTTTTTAACAGCAAAGCATGTTTCTTTAATACACAACATGCCCGAAAAACAAGAACTCAATACTCTTTTTGAAAAACATAATAGACTTATTTTGCAGATAAAAGATATTTTGAATAAAAACAGAATTGACAATGATCGGAAAAATTTTAGTGAACGATCGTACATGAAATCTTTATTT…
orf00006	scaffold3|size184414	-	10823	11074	ATGAAAATTTTTGTTGAACAAACATGTATAAATGTTAAGATATCGTTATTAGTAATTTTTTATGTTATAAAAAGCATATTATGTTCTAAATTGACTGAAATTAAGGGTATTTCTGATATTCCGTATAATGACACTGATGCAAATGTTAATTCAGTTCTGAAAATAGTCGAAAAAGATGATCTCGAAACTATATCATCAACAGAATTTAAAACTAAAATTGACTTTTTAACAGCAAAGCATNACGACAATTAA
orf00007	scaffold3|size184414	-	11277	11846	ATGATAATTTTTGTTGAACAAACATGTAAGAATGTTAAGATTTTGTTATCAGTAATTTTTTATGTAATAAAAAGCATATTATGTTCTAAATTAGCTGAAATTAAGGGTACTTCTGATATTCCGTATAATAACACTGATGCAAATGAAAATGCAGTCCTAAAAATAGTCGAAAAAGATGATCTCGAAACTATATCATCAACAGAATTTAAAACTAAAATTGACTTTTTAACAGCAAAGCATGTTTCTTTAATACACAACATGCCCGAAAAACAAGAACTCAATACTCTTTCTGAAAAACATAATAGACTTATTTTGCAGATAAAAGATATTTTGAATAAAAACAGAATTGACAATGATCGGAAAAATTTTAGTGAACGATCGTACATGAAATCTTTATTT…
orf00008	scaffold3|size184414	-	14111	15061	ATGAATCTAACCGAAAACTCAATTCACAATTTAGCAGTTGATCATGAAAAAAAATTTTTAAATACAAAAATATGCATGATTTTTATAATGTGTGGATATGTTTTAGTGATAACTGCAATTTTCTACGTTATTCTTCATCTTTTACAAAAAAATAAAAACACAAAATATATTTTGAAACTGACGATGAATTACGTGAGATCAATAATAGGAGGGTTTATTTGTGGAATGAACATTCTAACTCGTTCTAAATATCTCAGTGATGTTGGATTTTCAACGGTATTTTCAGATTATCTTATGAATATTTGTCCTATCATGCAAATATTTTTATGTCTATTTTTCTTAAATATATGGATTTTGTGTAGATTAGAACAAAAAGACTTTGATTTTACAGGCAGATAT…
orf00009	scaffold3|size184414	-	15661	16320	ATGAATCTAACCGAAAACTCAATTCACAATTTAGCAGTTGATCATGAAAAAAAATTTTTAAATACAAAAATATGCATGATTTTTATAATGTGTGGATATGTTTTAGTGATAACTGCAATTTTCTACGTTATTCTTCATCTTTTACAAAAAAATAAAAACACAAAATATATTTTGAAACTGACGATGAATTACGTGAGATCAATAATAGGAGGGTTTATTTGTGGAATGAACATTCTAACTCGTTCTAAATATCTCAGTGATGTTGGATTTTCAACGGTATTTTCAGATTATCTTATGAATATTTGTCCTATCATGCAAATATTTTTATGTCTATTTTTCTTAAATATATGGATTTTGTGTAGATTAGAACAAAAAGACTTTGATTTTACAGGCAGATAT…
orf00010	scaffold3|size184414	+	17192	18583	ATGTCTATTAATTTTGTAGAAGAGAAGACATCTTTCATTTTAAACAAAGGAACTGGTGTCAAATGTCTTTTATTTGATGAACAAACTAAAGTTATTCTAAGCAATTTAATTCCACATTCAAAATTTTTAGATTCCGATTTTTTCCTATTTGAATCTATAAGTTCTAAAAGATCCAAACTAGACTCGATAAATTGTGTTGTTATAATTTCTCCTCAGAACATACGAAGCCTTATTGAGGAAGTTAATAATCCTTGTTATTTCTCATACACTATTCTTTTTATTAACCAAATTAATCCACTTATGCTCGAAATGTTAGCCAGAAATGACGTTTTTAATGTAATTGAAGAAGTTCATGAGATTTATTTAGATTATTACAAACAAGATGGTATGCTTTACACA…
orf00011	scaffold3|size184414	-	18899	20506	ATGATAAAACTCACTAAGTCGAACATTAACACATTAATAGCCAAATACTTCGAAGATGAAGGATACGTATACTCCAAATTCACATTTACGGCTGAGTCTAAGTTAGAAATAGAACACATTAGAAAAAATATAGATCTAGTAAGTCTCATAGCTATGGGTTTACAATATTTGTATGGTGTTGAACATTTTATAGAGGACCATGTGACACCTTGTGATGTTTTATACACACTTTTAGACGAACACAAATGCGATACAGCTGCAAAGAATATAAATTTAGATTTAAAAATAATTGATAAAGACGAAACTATAAAGAAAGGCAGACCTAAAAAGAAAAGAAAAATAAAGAAACAAGATGAACAACTTATTTTTAATGACGAATTAGTGAGTAAAAAAGATGAT…
orf00012	scaffold3|size184414	+	20587	21630	ATGGACGAAGAAAATTCAGAAATTGAAACATTTGGAGAAAGCGAAAGTTTTAGCACTGAAGATAATTCTAAAAGTGATGTAGAGAGCGATGTAGATAGCGAAAAAAATATTATTGAAGAAAGTAGCAATGAAGAAGAAGTAACTCCTAGAAATAAAAGAAGCAGATTGTCAATGAAAAAAAGCCAAAGTAGTTTAGAAAAGTCTGCACAAAAAGGGACATTGCCAAAGAAAGCCACTCCAAAAAAATCTGCTCCAAAGAAAAAAGCCACAAAATCGACTACTAAAAAAGAAATTGTAAAAAAAGAGAGAAAGAAAAGAGAAGCCAGTAAGAAAAATATAAAAGAACAGGATTATGATGAAAGCAAGGAGAGTGAAAGTGATGAAAAGGAAGTTAAACCT…
orf00013	scaffold3|size184414	-	21734	22015	ATGTACGACAACAAGCCGATTATTATAAGAAAAGCGAAAAAAGAGACCGGACCTAAGAATATTGTCTCTTTAGATGATAAAGAATTAAAACTTGTGCCGAGAAATGTATCTGAAAAGATTAAAAGAGGAAGAGAGAAGTTGATGATGAATCAAAAGGAGTTGGCTATGAAGTTAGGAAAGAAGGTATCTGTTATTTCTGAGTGGGAAGCAGGAAAAGCACAATTTGAAGAAAAATTGGCCAAGAAGTTTGAACAAATTTTGAATGTCAAATTTGATGAATAA
orf00014	scaffold3|size184414	+	23996	24514	ATGAAAATGATAAAATTATCAGCAGTATTTTTTTTCATAGCTATCATAGTTATTGTTATTTTCTTATCGTTGCCTAAAAATAATAGCAATTATGAATCCTTTAATGATAGTCAAAGTACAAAACTAGAAGAAACTACTGAAAAGGCTAAATTAAATGAAAATGGCTCTGTAGAACATTTAAAAAGTAAAAAAGTTGATGCGAGTACACAGACAGAAGATTCTAAGGCAAAAACTGATGATTTGAATAAAGATAACTCAAATGAAAATAATTTGGAAGAGTCTTTGGGTATTAAAAACATGACACCTACTTTATCTCCACCTCCGCCACCTTTACCATTACAAGTAACGAAAAAATCTTCTCCGTTAAAAAATAATAACGTAAAATTCAGCGAAAAAAAC…
orf00015	scaffold3|size184414	-	24695	25144	ATGAAATTATTGATTTTTTTTATTTTTGGAAATATTATCTGTGGAACTTTAGAACATAAAATTACAGATAACGATGACAATACTTCAGTTAAAATACACTTGCCTGCTAATTTGTTCGAGAATAAAGTTGGAAAAACAAAATTTATTGTTACAATAGAGGTCGATAGAGAAAACAAAATTAATGAAAAAAACGAATCCAAGGAAAATATTTATGGTAAAATAGACAATGACGAATACATGATTATGACAAAATCTATGGCCCCTCCAGAATTATCAAAAGAAAATTTTATCAAACCCAATCTCCAAAGAAGTTTTTCAGAGTTAAATTTGTCTGATATTAGTAAAGATGATGAACCAAAGATAAGCGATTCTAATCGCAGAAAAACTTTGTCGTTTAAC…
orf00016	scaffold3|size184414	-	26488	26940	ATGATCAAACAATTAATTTTCTTTACTGTAATTATTATTGCTTCTGTTGCGCACGTTGGTCCCAATAAAAACAAAGATCAAGTAGATGTTAAAATACCTGCTTATCTTTTCGATAATAATGGAAGAAATGTATCCGTTACAGTAACGATAGATCTTGAAACGAATAAAACAGAAGAGAAAGAAAACATTTATACATCAGCGTCAGAAGCATCATACAAATTGTCCAGACAAATCCGTAATAGCCCACCACCAGAACTTCCACAAAAAATAAAACAGAATTCTTCTTTTTATGAAAACGTTAAAAGAAGCAATTCTGTGGATTGTATTTATGATATTCCTAGACGTTATAACAGCATGCAATCCGATATTTCTGATGAATCCCAGAAAAAAAACATTTCA…
orf00017	scaffold3|size184414	-	28349	28825	ATGAAAAAAAAATTTAGCCCTATGAAATTATTAATTTTCTCCATGTTGATGAATTTCATATATAATACAAATGGTGTACCGAGTTCTCGAAATGACATGCATGTAATAATACCTGGTTATCTGTTGAAAATGGATGGCGATAATCAAAAAAAAATAATTACAGTTAAAATAATATGCGAGAACGAAAATAGAAAAGAGATAAATGAAAATATATACGTCCCGGTGCCGCAATATATGCCTATGAGAAATTGCCAGAGTGATCCTCCGAAAACGCCACCAAGAAACGGTGAAGGCGAATTTAATATACCTGTTTTTCCAAGAAGCTTTTCTGAAAGTAATGCTTCTGAACTAAAAGCTGATAATGCCTCACAATCAAGTAATTCGACAGAAATACTTAAA…
orf00018	scaffold3|size184414	-	30000	30503	ATGTCACTTTACAGAGAACAACTTACAGAAGAAGATGAAAAAAATATAGATTTATATTTACAGGCTTATCCAATAGCAGTAGAAGCAACATTATCTGAAATAGAAAACTCTTCAGATTTAGATCATCAACTAAAATTTATCGATGAATTGTCATTAATTTTATGTCACAATGATGCTGTCAGAAACCCAGTAGTTCAACAAAAGCTTCCTAGAGTTTTAAATTTGCTTAAAGATAAAAATTTTTATGAATCCGCATCTTTAGTCGTAGCAGATTCTTGCAGACACATTGATTATATCCAGAATTTGTATTTTGATCTTGGGATATTTGAATTACTTGATTTCGAAAATTTTTACAAACAGACAATAGCTATAGTTTTTTCTCTTTGTTATAAGAATAAA…
orf00019	scaffold3|size184414	-	30577	31044	ATGGAAAGCAGACTAATCACTGAACAAAAAAATATAAGAAAAAATAGAAAATATTTATTTTACGCACAGCCATCGCAAACAACACGGCAAGGAGCAGTTTGGGAATGTGGATTTCCTGGACCAGATACTGATTTACATAGAGGCTCTTACTATGTTGTTAACATCATATTTCCTCCAAAATATCCATATGATCCACCGAAGGCACAATTTAAACATGATGTCTATCACCCAAATGTGTATTCTGACAGATTTGTGTGTTTAGATGTCATATCTAGTAAATGGAAACCTTCTATGAACATTTCAAATGTGCTTTCAGCATTACAACATTTATTAGAAGCACCAAATATTAAAAGTCCGGCTAATGTTGACGCTGCTCATAATTTTCGTGTAAATAATAAG…
orf00020	scaffold3|size184414	+	31101	32609	ATGTTGAAATTACAGAAAAAATTTGTTAAGAAAGAATTATGGAACCATAAAATTGTGGCCAATGTAGATGTTCTGATAGATAAAATGTATGAAGATGGTAAAATTAATGAATTTATGACAAACGATACAATCTTAACCATTTTACTAATAAATTTAAGTCTACAACATCCTATTTATAAGCGATTGTTAAATAAAAATTATCTTTATGATCTCGAATTTGATCTTGTGAATAAAAAACAAAAAGATAATGAAGAGAATTGCAACTCAACAAATTTCGATGAAAATTTATATGATTTGATGGTCAAAAGCGACAATAGCAAATTATCTTTGAAAATACAAGAATTAACATCAGATGTTTTGAATTCTCAAATTGCTTATACATTCGTTAGTTGTATGATG…
orf00021	scaffold3|size184414	-	32924	33274	ATGCCATTAACAGTTTACAAATACGCAAAAAAAGAGGAAGTCGAAGAGAAAATCAAATCTTTACAAACAGCTGCTGTCATTGTTTTCGGAATAAGACCATGTGGACCGTGCACAGTTCTAGAAAATTTCATTAATAGCTGGAGGCCAGAAATTTCAATAAATCTTTTTGAGTTAAAAGCACCTGAATTTGAAGATATGGAAGAATACAGAGAGAAGTTTGATTTAAAATTGTTTCCTACTGTATCTATTGTCGATAAAAACATGGAGATTGTTGAAACTCAAATTATTCCAGGAGGCAATAAAAACGTGTTTACTAACCTTGTTATGAAACATAAGTCATTATTCGAATAA
orf00022	scaffold3|size184414	-	33524	34846	ATGTCCAAAAGAAAAAATCTAATGGCTTATTTTAATAATCAATCAAAGTTTAATGATGAAGAAAATTTTTTGCAACATAGTTTAGAAAAAAATGAAGATTACTGTCAAAATATAGATTTTGACCATATATTCCCAGATGGTGCACTTCCCATACACTACGCATGTCTTTATAATTCTACAAAATTTTTAATCAATCATAATTTACCTAATACACAAATAAATATTCCTGGTGGTTCTTACAATTCGACTCCTATAATGTTTACAGTTTATAATTCGAATTACAAAATGCTTTTATCGTTAATTTTGAACGGCGCAGATATATTTCAAAAAAATACTAGATCTTCTGATGTGTTAAGTTTTTGTGTGCGATATGATGATCTTTTTGGTATGATTTTAGTT…
orf00023	scaffold3|size184414	-	35940	37259	ATGTCTGTAAAAATTAATTTAATGGCTTATTTTAACAATCGATCGAACTTTAATAAACAAGAAATACACTTGCTTAATAGTCTTAAAACTAATATTTTTGTTTTCGAAGCCATTAATATTAATTATTTATTTCCTGATGGCGCACTTCCAATACATTATGCTTGTCTTTATAATTCTACAAAATATTTTTTGAATTCTGAGTTACCTCACACGCAGATTAATATTCCTGGTGGGTCATACGATTCAACTCCTATGATGTTTACCATTAAAAATTCAAGCTATAAAATACTGTTGTCTTTACTTTTGAATGGTGGAGATATTTTTATAAAAAATTCGAGATCATTTGATGTATTAAGTTTTTGTACGCTATATGATGATATCTTAGGAATGATTTTAGTT…
orf00024	scaffold3|size184414	+	38068	38343	ATGGAGAACGAAAACTACACACAAATTGTTGAGAACGAATATACCTTGAATGATGCTCTTAAACACGTTGCAAGAGCTGCATTTATCAATGAATTACTTTTCAAGGGTGGCAAAACTTGTATTGAGAAGATTATGAATAATCGTGCTAAGCTTGTTTTGATTTCTAAAGATTGTGAATCAAGAATCGTTACGATTGCTNGTAACAAAAAAGGCGCTGTTTTTGACGTCTTAATAAACTTACATGTCTTTAACAAACTATTTCGAAACAAAAATTAA
orf00025	scaffold3|size184414	+	38503	38898	ATGGAGAACGAAAACTACACACAAATTGTTGAGAACGAATATACCTTGAATGATGCTCTTAAACACGTTGCAAGAGCTGCATTTATCAATGAATTACTTTTCAAGGGTGGAAAAACTTGTATTGAGAAGATTATGAATAATCGTGCTAAGCTTGTTTTGATCTCTAAAGATTGTGAATCAAGAATCGCTACGATTGCTACTTTTTACGCTGAAAAGAACAAGATTCCAGTAATTACTTTAGAAGATAAGTTAGAACTTGGTAAGATAGTAGGTTTAGAGAAAGTAAATGACGAAGGAAAAATAAAAAATAACGGTTGTTTTATTGCAGTTATTGAAAAATTTAATGAGAAGACAAAGGCTACTGAATTTGTTGAGAGGGAATTAGTTAAAGCTTAA
orf00026	scaffold3|size184414	-	39003	39623	ATGAATTCATTCATATTTTNNNNNNNNNNNTTTACTATAATGCAATTATTTAATGCACCTGGATCATTTAAATCCATAGTAATTGCATTGGCTTTTCATATTGCTCAACATGCTTGTGGTATCGATTATTTTTCTGTATTTACTGATGAATTATTTGATAAAAATGATGAGTATGCCGGTTATAAAAGCATTGGATGCTTAACATTTTCAGCAATAGTTTGTATGATCAGTGCAGGATTTATAGACAAACTTGGTAGAAAACAAACAATTATTATCTCTTCTTTTATTGTAATGGTTAGTACAGCAATAATGGGAATGAAATATGTGAATATTTATATTGCTTTGGTTTATATGTTTGGTTTTAATGTAGGTTTGAGTTCAATTCCTTGGTTTATTACC…
orf00027	scaffold3|size184414	+	39717	40112	ATGGAGAACGAAAACTACACACAAATTGTTGAGAACGAATATACCTTGAATGATGCTCTTAAACACGTTGCAAGAGCTGCATTTATCAATGAATTACTTTTCAAGGGTGGAAAAACTTGTATTGAGAAGATTATGAATAATCGTGCTAAGCTTGTTTTGATCTCTAAAGATTGTGAATCAAGAATCGCTACGATTGCTACTTTTTACGCTGAAAAGAACAAGATTCCAGTAATTACTTTAGAAGATAAGTTAGAACTTGGTAAGATAGTAGGTTTAGAGAAAGTAAATGACGAAGGAAAAATAAAAAATAACGGTTGTTTTATTGCAGTTATTGAAAAATTTAATGAGAAGACAAAGGCTACTGAATTTGTTGAGAGGGAATTAGTTAAAGCTTAA
orf00028	scaffold3|size184414	-	40216	41412	ATGAAATCTCATAAAAGCGTGTTTTGCTCTTCAGTTGTAGCTTCAATGTCATCTTTTACTTTTGGAATGTTATTTACTTCCATAGGCTTGATAATCCCAATTTTGAATGTTGACTATTACAAACAGAATCCTTCTTATGAATTTGGAACTTATGTGAGTCTTTTTGCAACGATAGTATTCCTTGGAGCTTTTGTTTCGTCATATTTTGCTTATTTACTAGATCGTATTAGTAAAGATAAGATTTTGATCTACAATAATATGTTCTATTTTGTAGGATGCATTATTCTTTTGAAATTTCCCTTGTTATACACTGGACTGATTGCTAGATTCCTAATAGGCTTAGGTGTAGGAATTACTTGTTGTACTGTTCCTGGTTATATTTTCTTAATCTCCAATGAT…
orf00029	scaffold3|size184414	+	42520	43152	ATGTTTGGATCATCTAAGCCAGAAAGTTCAGAGTTATTTGGATCATCAAAACCTGAAGGCAGTTCTAACATGCTAGATGGATCGAAACCAGAAAATTCAGAGTTATTTGGTTCATCCAAACCAGAAAATTCAAAGTTATTTGGTTCATCGAAACCGAAAAGCGCAAAATTGTTTGGTTCGTCGAGATCAAAAAGCCCGTTAGAGTCTGCTGAGGAAAAACCTGAAGATACCTCAAAAGAAAAGACTAGTCTGGATGAACCTAATCAGGAAAAGAAATCATCATTTGGATGGGGCGGATGGTTGTTTGGTGGAAAAAACAAATCAAATGCGATGACAGATACTGCTGAAGATGTTCAAAAAGCAAAAGAAGAAGACAAGATCGGCCCAAATGAAGGAAGT…
orf00030	scaffold3|size184414	+	43350	44069	ATGTCAGGAGATAGTCCAAAAAGATTCAAAGAAGAAGAAGAAAACAATTTAAAAATTAAAGAAGAGGAAAAAGATAATTTAAATGATAAACATGAAATAAAAAATGATTTTAAATTTGAAAGTGAAAATGGTAAAAACAATTTTGACGATATTAAAAGCGCTAATTTAGAATCTTTAAATCAACAACCAAATTTTAAACAAACACATAAAGAACATTCACAACAAGAGCCAAAAGAAGATTTAAATAAAACTATAAACAATACAAAACCAACTTTTAACATTTTTCAATTTGATAAACCAAAAACTGACTTAGCAAAACCTTCACCTTTTTTATTAGAGAAAAACGAAGTTAAAGAAGAAGAAAAGAAAGTGCCATTGATTATTCCTGAGGAGAAGGAA…
orf00031	scaffold3|size184414	+	44197	44523	ATGGCCAATAAAATTGCTGAACTAACGGATTATCAAAAAAATATAAATATTGAGTTTATAATAGTAAAATTAATAGATAAAAACACTACTAAAGACAACGATATAGTAAATACTTATCTTGTAGCTGATGAGACGGGTGTAATAGAGGCTTCTGTGTGGAATGAAGATATTAGTGTTGGTGATATAATTTATTTTTATGACGCATATACAAGTGTTTTTAAAGATAAAAAAAGATTGTTTATGTCTGGAAATGGATATTTACGAAGAGTTGGCAGAATAAGAAAAGAATTTGTAGAATTAGAAAATGAAATTATAAATTCTTCTTGA
orf00032	scaffold3|size184414	+	45055	47268	ATGAAAAAGTTTATGATAAATGCAACATCGTTTTACTATGCTTCTCGACATAAAGAAAACGTGGCTTTTTGTAAAATGCTCGGAGATAGTTTTAAAAAATGTGATAATGATAAAAAAGCTTCTAAAATTTTAGTTGAATTTGAAGAACCAACCGATAAACTTCACATTTACTCAAAACCAGGATACATGTTAAAAGATTACAGTGAAGAACCAGATACGTATTATATTGGAGTTTTTAGTGCTGATGACAGTGTCCTTGATGAAGATTATGAAGATATTGAAGATTTTTGTGCTAGTAAAAATATAATACCGATATTCGGCAATACACCTGCTTTAGGAAAAGTTATAAAAGATACTTTGGAAGGTTACACGTTTAGACAAGTTTTTCCTGGTGACCAA…
orf00033	scaffold3|size184414	-	47309	48259	ATGGCGAGTGAACGAAAATTATTGGAAAAAATAAAAAAGTATTTAGAGGATCAAGAAGGTGATATAAAGATGAAACTTTGTGTACTTAGGGAAGAAGGTGAAAATTTGAATGTAGAAGAGAATGTAAGCAGGGAAGAGCAAGATTATGAAATAAGTTTTATAGAGAAGAATGAATGCAAAGAAAAGCATCAAGTACAAAAAGATTATGAAAACAACATTGTTTTTATTTTATTTTGTAATAATATCTTAAGTTACTATGTTTCGCTGTCATTAAAAGGTAAAATTTGTTATATCGATAAATTAGATAGCACTGGGTATATTAAGGGGATCAGCAAAGATTTTGTAAAAGGCATACTCTCTACCGTAAATAAGGAGATCGTTTGTTGTTTTAGCCACCCA…
orf00034	scaffold3|size184414	+	48313	49320	ATGAATTTCAAAATCATAAATGAACTTATAAATAACAAAAATGGGAAAGAATTGGCTAAACTGTTTAATTTTGAAACAGATTTGGCCAGAGTAAAGACAAACAAGATTTATAGTCCATTTGAAGACTTATTTAGGAAACAACAATTGTTTTATGAAATCAGAACTTTTGAAAACGCTGAAGAAGTTGTTAAATCTGCTTTTTACGTACTTGAAGAAGGAGATTACACTTATTTTATTTCTAAAAAAGTAATTATGAATTGCTTATCATTTATTTATAATGAGAATGGAATTAAAAACAAAGAAACATTGGCCAAAACATTAGTAAATTTCACTAAAGTATCCAATGATATCAAGTACTATGCTTTTAACGTGCTTTCACAGCTTTATTTTGAGATGAGT…
orf00035	scaffold3|size184414	-	49384	49902	ATGGAGACAAAGAAAATTATAATAAACCAAGAAGCAATTGAAAGACGAAGAAAAATAAAGCCATTCGGTGATTTAGAAAAAATTAAAACAATTGGTGAAGTAGGGACTGTAATTTTTAATATAAATAACAATAATGAAATAATAGATACAACAGAAAAATCTGAACCAGCTCCTATTTACAAATTTGTTGGTGTACAAAAAAGTGAAGAATCTACTCGTACTACTCCCTCGGATATTTACGTACCTCCTAGTCTTCAAAATCAATCCTCAATTAGTGTAAAAATCTCTAATTATCCTCTTGATATGACCAAAGAAGAATTGATTAAATTAATATCACAAAATTCAAAAATTCCTTTTAGAAATTTTCATTTGGTAAGAGATAGGGAGACAGGATTAAGT…
orf00036	scaffold3|size184414	-	49986	50591	ATGGGCGGTGTCAATGTCTACAAAAAATTGCTAAGTAATACGGTGGTTATGGCTAAAACTCGTGTTTATCATAGATCACCTGAATCTCTTAATTGGAAAGAACTTAAAGATAATATTGGGATTACTACCTCAATGAATATTTATAAATCTAATGATAAGCAACGTATTGCTAGTGTTTCTGATGGTAAAGTTGTTTTTAAGGATTCAAAATACGATGTTAAAAACATTTTCTTTTTTACTACGAACCATGGAAATGGTAATTATACATTTGAGTTTAATGTAAAAGGAAGTAATACAGAGGAATACGCTATTAAATTGGAGATGTTTGAAGGCAAACCGTATAATCCTGAGATAGTTTCTGGTGTTGATTACCAAATGAATTGGCTTACACAAAAGATC…
orf00037	scaffold3|size184414	-	50746	52131	ATGAAATTAATCGTTGTCAGCAATAGACTTCCAATTTCAGTTAAAAGAACTGAAAAAGGTTTCGAGTATTTTCACTCTAGTGGAGGTTTAGTCACTGGTTTACAAAGTATTAAAGATAAAATCAATTTTTCTTGGTTTGGTAATATTAGCAGTAAAGGACTCACTGAATCAGAAGAAGAACAAATTAAAAAAGATTGTAAAGCAAAGTTTAATTCTTTTCCGGTTTTTATTGATTCGAAACTTAATCATGATAGTTACAACGGGTTTTGTAATGCAATCTTATGGCCTATGTTACACCATTTTACAGACGATGTCAATCAAACGAATTACAATTATGAAGCTTACATCATCTACAACACACAATTTTGTGATAGATTAGTTGAGATAGCAGAAGAAGGT…
orf00038	scaffold3|size184414	-	52599	53165	ATGGAATTCGGTCAACTTTTAAAGGGACAACTTACAATAATCCTTTCTTTTTTTTCTGTCTTGAATTTTATCGATAATTCTTATACGAATATTTTTTACAACGGAATAAAAAAATGTGATTTTTTAAAAGTAGGTGATGAAAAGGGAATTTTTCTATTTTTGTATCTCATAAATCTTTTGGTTATGGTCTTGATTTTAGAACTCCTTAAAGTGTCAAATCAATCCAAATACAGCACAGAGAAAAGAGAAGACATTTATTATATACAATCTTGTACATACAATAATTCAATTCTATTATTTGTGAACTTCATAAGTCTTTATATTTTTAGAGCTCTTTCTAAGAAAACTTTAGATTTGCTTTTATTGTCTTTAATATCATCCTCTCTCTTTAATTTAACT…
orf00040	scaffold3|size184414	-	54081	54878	ATGAACATAGCAATTTTACAATTCTTTATTACTTTAATTCTAGGTCTCTCTGTGGAAATAAGAAAAGGTAGATGTAATGATACTGCGGAATCTATCTGCAGAGATAACGGTAAAATTGGTGTAGTAGCAACATCAGGAAATATAAGAGAACTTATTGATATGCTAAGAAATAACAAAATACCAAATGCTTATGTCTATGGATGGAATGACCATATAATGCCAATGGTCTTATGGGCTAATGGCGCACTTGCTCCAGTCAACAAATTTACCAACGAAAGTGACTATGCATTCTGTGCTATCGATTGTCCATGCCCAGCAAATAATGTTGTTTATAGCACCAACCCTCAGCCCAATTATAATTGCCATCAAGGCTCTAATCTTCCTAATTACAAAAATAAT…
orf00041	scaffold3|size184414	+	55927	56913	ATGGGAATTGGAGGGAAAGAGATCGAAAATATAAATACTTTCGACCTTGACAATTCACATGATGAAGACAAATCTACGAACTTTGATATAAAGGACTACATTACTAAACTTATGAAAACGAATACTATTATAAACGAGTGTACTTTTAAGGTAGATCATAAGATCAATAATGAAGATAATAAACAAAATAAAGATTCCGATCGTATTTTCCCGATTTTAAAGCTAGAAAATATTCAAAGTCATGATGAGATTGATATTGAAACCAAAAAAATTGATTTTAGTAGAAATGAGATTGCAAATGAAAACAAATCTTTAATTAATAAAACCTCGAAATATCTAATAAATAAGAAGTATCAACTGTATAAAACTGAAATATGTAGAAGCCACTCTGAAGTTGGT…
orf00042	scaffold3|size184414	-	57159	57788	ATGAAACACAAAAACGAAAAAGATAAAAATACTGGACAAAACAATAATGATTTAAACTGGGAATATAAGATACCAGACCCTGTTCCCGGTCTTTGTTACATTGAACCAAAACTTAAATACGATTTTAAACAACACGATAGTTCTTTAGAAGAAATAATTCCTCCTACTATAACAACGAATCCACTTGAATTATTTGACATAGATTACATGGGAATAGCTTTAAATTCCATTGAAAATAGACAAAAAACTGTTCTAAAAAGCAAAATTTTATCTAAAGAGAAAGATTTTGATTATTTTAAATACATTGAAGAGTCTTTTGACGATGTAGATGATATTGATCACCCGAATGATAAAAGTGTTGGTGTTAAGGAGGTTTATGATGTATTTCCTTACACTGGT…
orf00043	scaffold3|size184414	-	57990	59363	ATGGTCAAATTATTTACAAATATACAAAACAAATACATACTTAATTCAAATTTTTTACCCAATCAAAAAAATCAAAAATATTTTTATAAAAACAAATCTTTTTTTACCCATATGGAATGTTTGATCTGTATATCGAACAATAAGACGATCGTAGAATACCAATGTAAACATAAAATTTGCATTGTTTGTGGAGTAAGATTGATATTTTTGTATAATAATCCAAACTGTCCGTTGTGTAAACAAAAAAGTTCAAAGCCATTTATTAGAAGTTTAGAAAATGTTAATAACCCACTAGATTTTATTGAAGACGAAAATGTTATTTATCAAAACGAAATTAATAAACAAAAAGTTAAAGAAATGCTTTCTTTAAAATGTACAGAATGTGATTACGTCTCTAAA…
orf00044	scaffold3|size184414	-	59411	60529	ATGTCAGAACAAGACAAATCAAACACAACTAGTCTGGATACAGAATACATACCGGCACTTAAAAAAATAAAAACAAATGAAGAATCTTTTGTAATAGAGGAAAATAAAGACGAAAAATCGAAAAATGTCGAAAGTCTTGATCCAAACATTGAAAAAACAGAAAACAAAGAACCAGTGAATGATTTTAACATTGAAAAGAAAGAAGACGATTTTAGTCAGCCGAAACTACAAAGACAAAGTTTGTTAGGAAAAAATGATACAGCCACAAAATTAGAAAAGCCATCGATCAAACGACGTAAAAAAAGTAAGCCAATCTACGACGGAAATTCTTTAATTGATCAAATTTCTTTACAGGCGCCTGTTAGACGTAGAGGCGCTTACAAAACCGAAAACAAATCT…
orf00045	scaffold3|size184414	-	60684	62258	ATGAGAAAAAAAATCGAGATCACTTCAAAACTTACAAAACCATCTAAACCTTCATATTATGGAACAGCTGGATATAGATGTAAAGATGGTAACCTTATCAATATAATAACTCGAGCTGCATTTATTGCCTTTTTAAGATCATCTTCATTTGCCGGAAAAAGAATAGGTCTCATTATTACAGCTAGTCATAATCCAATTGAATACAATGGCGTAAAATTTATTGACCATAATGGGAATATGTTGGATAACTCTTGGGAACGATGTAGTGACGAATTAGTAAATTGTGAAGATAAAGATTTTTCAAATGTTCTTAATAAGATTTTTAGGAAAAACAGCAATTTTGGAGACGTTGATGACGGTGTTACAGGTCATGTTGTTGTGGGAAGGGATACTAGAGAG…
orf00046	scaffold3|size184414	-	62539	63897	ATGGATGAAGTAAGACAAATTGTCGAATCATACAAGGCAATAAGAGAAAAGACGCAATATCTAAAGAATTATTTTGAACATATTGATGCCTGTTATAAAAAATGCTCAGATTTATTATTTCGTGCTGCGCAAATACCTAGAAATACTTCTTGGAATGATTTAAACATTATAAACATCTTGGAAATGGGAGAAAGGCAAAGAACTGTTTTTGATGAAATGTCATCTCTTCATAATTTGACCATTACAAAAGATGTTGAAGAATTGCTAAATCATGTCAATGAAGAAATAATTCAAATAGAAAGTGACTTAGGAGACATAATAAAGGTAAATAATACAAAAATGAAAGAAATAGAAAGAATAAAAAATCAACATAAGGCTAGTTGGATTGAAGAAACTGAT…
orf00047	scaffold3|size184414	-	64090	65487	ATGTATTTTCAATTACAAACAAAAATTATAGATCCAGAAAGTAAAGTAAGATATACTCTTATAAAATTATTGGGTAGGGGAGCTTACGCTCAATGCTTCCTTGTTGATAATGGTGAAGAAGAAATGTTTGCAATGAAAATTGTTAAAATTAAAGATATAAAAAGTAAAAAAGTCTTAGAAAAATTAGAATCTGAAATTGTAATTCATTCTCAACTTAATCACCCGCATGTTGTTAAAATTTATAGGCATTTTAGAAATGAAGATTATGTTTTTATGTTATTAGAATTATGTGAAAGAGGAGCTTTAGATTCTTTGTTAAAAAGAAACGGTAAATTAAAGGAAAGGTATGTTATTAAATTTGTAAAGCAAATTGTTGATGGTTTACTTTATCTTCATAAT…
orf00048	scaffold3|size184414	+	65635	66150	ATGTTTTTATTTTCTAAAGATTACTTTTTAAAACAATTAAAGCAACTTTCACCAACAGAAGAACATATTAAGACACTTGGTTTATATATTAAAACATTTAAAGAAGAATATAAAAATATAATGGAAGCCTTTGAATACGTTTATAATTCTTCAAATTCACATCATAAATTAATTATGTTGTATTTAGCTAATGAATTACTTCAAACAGATAAAAGTTATGATGCTGATTCTTTACAATTAAAAAAAGATTTGAGGGAATTTATTCAAAAGACTTTTGGGAAGTCAAAGGCTGAGGCTAAGAAACACCAGCCTTTGTATAAAAAATATTGTGATTTAGAGAATGTTTGGGAAGAAAGGAATGTTTTAAACATAGATAAATCTTTTTGTAAAGAAGAATTG…
orf00049	scaffold3|size184414	-	66380	66814	ATGTATTTTCAATTACAAACAAAAATTATAGATCCAGAAAGTAAAGTAAGATATACTCTTATAAAATTATTGGGTAGGGGAGCTTACGCTCAATGCTTCCTTGTTGATAATGGTGAAGAAGAAATGTTTGCAATGAAAATTGTTAAAATTAAAGATATAAAAAGTAAAAAAGTCTTAGAAAAATTAGAATCTGAAATTGTAATTCATTCTCAACTTAATCACCCGCATGTTGTTAAAATTTATAGGCATTTTAGAAATGAAGATTATGTTTTTATGTTATTAGAATTATGTGAAAGAGGAGCTTTAGATTCTTTGTTAAAAAGAAACGGTAAATTAAAGGAAAGGTATGTTATTAAATTTGTAAAGCAAATTGNAATTAATTTAACGTCCAATGAATCT…
orf00050	scaffold3|size184414	+	66962	67477	ATGTTTTTATTTTCTAAAGATTACTTTTTAAAACAATTAAAGCAACTTTCACCAACAGAAGAACATATTAAGACACTTGGTTTATATATTAAAACATTTAAAGAAGAATATAAAAATATAATGGAAGCCTTTGAATACGTTTATAATTCTTCAAATTCACATCATAAATTAATTATGTTGTATTTAGCTAATGAATTACTTCAAACAGATAAAAGTTATGATGCTGATTCTTTACAATTAAAAAAAGATTTGAGGGAATTTATTCAAAAGACTTTTGGGAAGTCAAAGGCTGAGGCTAAGAAACACCAGCCTTTGTATAAAAAATATTGTGATTTAGAGAATGTTTGGGAAGAAAGGAATGTTTTAAACATAGATAAATCTTTTTGTAAAGAAGAATTG…
orf00051	scaffold3|size184414	+	67643	68584	ATGTCTAAAATTTACAATGTTGAGCAAAAAATCTATAAAATTGAACAAGAAAACGTTATTGATATTCACAAAGCTTTAAATACCAATATTAATGAAATTTTAGATTCATTGGACGTTAAATTAATTAAGAATGTAAACAATTTTTTGGAATTTGATCTTATTAATGTTCATTGTAGTATCGCAAATGCCATAAGAAGAATTTTAATAAGTGAAATACCAACAGTCTCTATTGATAAAATTTCTATAATTGACAATACCAGTGTCCTTCCTGATGAATTTTTGGCTCATAGACTTGGTTTAATACCTTTAAATGTTTCACCAGAAGATCTTGATTTTTTTAAAAGTACACATGACAGTTCAAACAGTTTATATTTTTCTTTAAAAATCGAAAATAAAACA…
orf00052	scaffold3|size184414	-	68955	69377	ATGTTTTATTATTCGTTTATTTATTCAAATTCAATTTGTCAGTATTACGTTTGTTTAAATACACTAAACTTATCAACGGATACCAGTGTCAGCATCGTAAATCTTTCTGAAGATTTTCTGAAAATTGATTACAAAACAATAGGCAATGATAACATAGCTCAATTTAAAGGAAAAAAGAATGGAAATGTTGTGGAATATCTCGGAAAACCGGCGGACATCATGGTCGCCAATCTAGAAATTAATGACTTAAAAAAAAAATTTATTGAAAATAATTTAAAAGTTGAAACAAATGGAAATGTTTTGATAGTTGAAAAGAAAACATTTTTGAAATTGGATGGGAATGAATTGTATTTAGAAGGGGAGCACTCTGATTTTTACTATTACGTAAGGAATATACTT…
orf00053	scaffold3|size184414	-	69915	71975	ATGACAAAAGATATCGTAAAATTCACGCCACTTCTTAACACACCAGGATTGTTTTGTCATCTTTTAGAACTTAATGATACAAAAATTCTAATCAATTGTGGCACAAATTCCTTAATGGACACTTCGATTTATACAAATATTTTACCAATTATAATGGAATGTGATGTAATTATTATTACTGGATTTGGATTAGAATACATTGGTGCCCTGCCTTTTCTTATAAATCACAATTATTACAAACCAATTTATATGACTCTACCAAATAAAATACTTGGCAATATTGTTTTGGAAGAACAAATGAATGTTTTGAAAAATTATTATAAATTTGATTTAAAAAAATCGAGTAATATTTTAGATAATAGTGATATTATAATAGATATTAAGTATATGCAACCTTTT…
orf00054	scaffold3|size184414	-	72580	73026	ATGATTTTGAAATTTTTGATTTGTGTATTAGGATTCAAATTAGAGATAAATAAAACAACAAATGGTTTAGGTCACATACTTTTAAGAGATGTTAAAGACATTTCTTTATATTTTATTTCTTTTCAAAATAATGTGACACTTCAGGTAAAAGAAAATAATTTTAAAAAAATATTTGTGTACGAAGGAAGAAAATGGTTTGTTTTGAAACCTTCGGGTACTCAAATCTATTTAAAAGTTTTTAAGACTCTTCAGAAAAGTTTTAATTATGAATACAATTTAGATATCGGAACAAAAATAATTTGTCTGGAATATGAAAATAACGAACTAAAAAATTGTCAAGAAGTATATGATAGTTGTGCTATTCCGGATTTAAGTGTGTCGTTTATAAGTTATATGTTT…
orf00055	scaffold3|size184414	+	73282	73593	ATGAAATTCTTTACAAATTTAACAATGACATTATTTGTATTGCTCACTATAGCAGCAGCAAAATCAAACGGCAACGATGTTAAGACTGTAGAATGTCCGAATTGTCGTTCAAAGGTAAACGCAGATGGTACTAGAGTTGATGATAATTCTTCTTCTAGTGATAATGGAAAGTCCAAAAGTGATTCTAAAAAAGGAAGTAATACAAAGGACGATAAAGATAAGTCATCTTCAAGAAAAAATAATGGAGTTGATTGCCAAGATACAATGACGATATTGGCTTTGATTAGCTCTCTTCTCATGACTTTACAATAA
orf00056	scaffold3|size184414	-	73023	73283	ATGGGGTGCAGCTCTTTAGTTCTATTTATAGGCGAAATGTTTAATGTTTGTTTACTATATAAACAAACTGATTTTATAATTAGCTTTAATGGAATTTTAAAAACAATATTGATCAAAAATCATAAAGAAGAAAATCGAATTCGATTTATTACAAAAAGTTGTTTTAAAAGTATTTTATTCTTTTATTTATTTAATAATCATTACTTTTTGATCTTAATTAATAGACATCAAAATAAAAATAAAAATAACAATCCCATATGA
orf00057	scaffold3|size184414	+	74324	74782	ATGAACGAACCTCAAGACAAAAACTCAATTAATTGTGAAGAAATAGATGACGAAGTTTTTTTGAAATACAAACAAGAAAGAATGAAAGAATTACTTGGTGGCGTTGAAGAAATTTTTATTGAAGAAGATTTAATAAACAAATCACAACATGAAACAATGATTGTACACTTTTACAAAGATGATTTTAAAGCTTGTGAAGTTATGAATAGAGAATTAAGCAAAATTTGTAAAGAATTAGAAAACATCAAATTTTACAAAATTAAAGCTGAAATTGCCCCGATAGCCACAAATAAATTACAAATAACGGTATTGCCATTCTTAGGATTTTTTAAAGAAGGATTCTTTGTTGATCAAGTTGTTGGTTTTGAAGGAATGGGTGATGAGAGGTTTAGTTATGAG…
orf00058	scaffold3|size184414	+	74968	75429	ATGGAAAACAATGAAGTTTATGACACAATTTTGATAGGCAAAAATCCTTCTATTTTCATGACCTCTATTTACATTCAGACTTACAATATGAAACAACTGCTTATTTTAGAAGAAAGCAAAGAATCTTTAAATTTTGAAGGTCATGAATTTGTTCCTGGAGTATTAGAAGTAAAGTCTAAAGAAGATTTATTAAACATTTTAGAAGAACAAGTTCGTAATTTAGGATGTCCTGTTGTGAATGAGAAGGTTGTTGATATAAAATTTGATAAAATATTTCAAATTACGTGTTCGAGATCTACATTTTATTGTAAATCGATTGTTGTTGATGATAAAGATATGGAAATAAAAAATCCAGGATGTTTTAATTCTTTAAAAGATGTAAAAACTAAAGAAGCAATT…
orf00059	scaffold3|size184414	-	75746	76993	ATGACAAACATCCAGTCATTAGTCGATTTTATAAAGAAGTTAAAAAATGAACATAGACTTAGACTTTACACTTCATCTTTATTTTGTGTCTCTATTTTAAAATTATTTGATAAGTCTACCACAAGTTTAATATTCGATTTGTTAATAAACGCTCCTACTGTAAAAACTCTGCAAAATAATAAAAATGCCAAAGAATCTTTAAAATTATTAGTAAATTTAGATTTAGTAGAGAAAAAAGGTCTTAATATTTATTTAAATAGTGTATTTAAGAACTCATTGTTAACGGGTGTCTGTGAAATAAATCGAGATATTTTTTTTGAAAAATCAAAACTTAAAAATATTCAAAAGATAACGGAAAATAATGAAATTTTAGAAATTTTAAAATTTATTACAACAAAA…
orf00060	scaffold3|size184414	-	77430	77702	ATGACAAACATCCAGTCATTAGTCGATTTTATAAAGAAGTCAAAAAATGAACTTAGACTTAAACTTTACACTTCATCTTTATTTTGTGTCTCTATTTTAAAATTATTTGATAAGTCTACCACAAGTTTAATATTCGATTTGTTAATAAACGCTCCTACTGTAAAAACTCTGCAAAATAATAAAAATGCCAAAGAATCTTTAAAATTATTAGTAAATTTAGATTTAGTAGAGAAAAAAGGTCTTAATATTTATNTAAAAAAGACAGACATTTAA
orf00061	scaffold3|size184414	+	78196	79146	ATGTCATCCACCTCAAATTTTTTTATTAATTCACCAGACCAACTCTCCTCAATTTTACATGATAAATTAGGATCTTCATACGATAACAACACTCTTTATCTCATTACAGTCCAAGGCCCAACCTGCTCTGGAAAATCAACTTTTAGCAAATTTTTAGTTAATCTACTCTTTAAATTTAAATTATTAGCACATTTAATACATTTAGATGGTTTTTACACTTTCATCGATAATTCAAAAATTAATGAAGATAATTTCGATTTTGACAATCCAGCCACTATCGATTGGACTGCAGCAAGACAAGTTGTTTATGATATGATTAATAAAAATAACACAATTACTAAATTTAGGCGTACTAAGCAAGTAGCAAAAGAAGCATTTAGGGTAGAAAATAATCATAAT…
orf00062	scaffold3|size184414	+	79450	80460	ATGTCATCCACCTCAAATTTTTTTATTAATTCACCAGACCAACTCTCCTCAATTTTACATGATAAATTAGGATCTTCATACGATAACAACACTCTTTATCTCATTACAGTCCAAGGCCCAACCTGCTCTGGAAAATCAACTTTTAGCAAATTTTTAGTTAATCTACTCTTTAAATTTAAATTATTAGCACATTTAATACATTTAGATGGTTTTTACACTTTCATCGATAATTCAAAAATTAATGAAGATAATTTCGATTTTGACAATCCAGCCACTATCGATTGGACTGCAGCAAGACAAGTTGTTTATGATATGATTAATAAAAATAACACAATTACTAAATTTAGGCGTACTAAGCAAGTAGCAAAAGAAGCATTTAGGGTAGAAAATAATCATAAT…
orf00063	scaffold3|size184414	+	80596	81546	ATGTCATCCACCTCAAATTTTTTTATTAATTCACCAGACCAACTCTCCTCAATTTTACATGATAAATTAGGATCTTCATACGATAACAACACTCTTTATCTCATTACAGTCCAAGGCCCAACCTGCTCTGGAAAATCAACTTTTAGCAAATTTTTAGTTAATCTACTCTTTAAATTTAAATTATTAGCACATTTAATACATTTAGATGGTTTTTACACTTTCATCGATAATTCAAAAATTAATGAAGATAATTTCGATTTTGACAATCCAGCCACTATCGATTGGACTGCAGCAAGACAAGTTGTTTATGATATGATTAATAAAAATAACACAATTACTAAATTTAGGCGTACTAAGCAAGTAGCAAAAGAAGCATTTAGGGTAGAAAATAATCATAAT…
orf00064	scaffold3|size184414	-	82155	82682	ATGGGCATGACAAATAATAAAAACAAAAACAAAAATAATAATGTTTTATTGGATAGCGATGATGATCAAGATACGAAAAAAATAGATGAAGGCTGGAAACAAAACGTCAAAAAGTACACAATACTTTCGAATCTCCAAATTGAAAAATTAGAATCTGAGTTTATCAAAAAAAGACTTAAACCTACACGAAACAACATCAAAAAGATTTCACAATCTTTAAAAATTCCTTTTAAAAGAGCTTTGGATTATTTTAATAATCGATTTAAAATCATTGACAATAAAATGATGAATTACACGAAAAAAGGAATAGAAGCTCTGGATAAGATTGATAAGAAAGTAGATGCTGTTTGGGAAAATTATTTAGAGTTTGATAGGATGATAGAAGAGAAAGAGTATTAT…
orf00065	scaffold3|size184414	+	83413	84699	ATGGCGGATTCTTCAAAAATTATTTCAAAACAAGCCACGATCAACATCGGAACAATAGGCCATGTAGCCCATGGTAAATCAACTATTGTAAGAGCTATTAGTGGCATTACTACCATTAAATTTAAAGCTGAATTAGAAAGGAATATTACTATTAAATTAGGATACGCCAATGCTAAAATTTATGAATGTCAAGGGACGTGTCAGAGACCCGATAAATATCAATCATTTTGTTCATCTTCTCCAGATAAACTTCCTTGTAAAAATTGTGGAGCAGATTTATTTTTAATAAGACACGTTTCTTTTGTAGATTGTCCTGGTCACGATGTTCTTATGGCTACAATGTTAAGTGGTACAGCAATTATGAATGCAGCTCTTCTCTTAATAGCAGCTAATGAACCT…
orf00066	scaffold3|size184414	+	85058	85741	ATGATCCCAAAAGCTTTCTGTTTAGAAGACCTCCCAGAAAAAACAGAGATCAACTCAATCCAAGATTTGAATCTTGTTTTAAACTTCCTTAATATTAAAACACAAATTAATAATGATTTATTATCTTCTTTGTTATCTCTTTCTAAAGAATCTCCTGATATTTTAGATCCTGTTTACATTTATAAACTTAAAGAAGATGAAGAAGCTTACCTTTTTTTGAGAAAATGTGAAGAAGAATGTGATTTATTAGAAGTTTCTTTGGCAAATTTGAAAAAACAACACTCTGAATATGAAAATTTAAATAAAAATAATCTCCAAATTTTAGAATCCGAATTAGCTTTACTGAACCAAAAATTTAATGATGTTCAATTTGAGGCTATTAACATGGACATTTTAAAA…
orf00067	scaffold3|size184414	+	86093	86602	ATGGGAAATTTCTGCTCTTGCCTCAACACCAAAAAACAAAAATGTATTGTTTCAATTATCGGATTAGAAGAAGATGTTAAACAAATTTTAAATGTAATTGTCCCCAATTTTGATTTACAATCCAAGTTATCAAAATTCTCAGAATACCCTATTACTTATAACAATGCAGAAATTATTATTAATGCTCATATTAATAATTCTCTTATTAAGAATCTTATTAATCTCCATTCTAAATCCGAATTTGCTTCTATTTATGCAATTAATGCAGACAATAAATTAAGTTTGGAGAGTGCTCGTAATATTATGGATGATCAAGAAAGAATCCAAGGGAAATTAATATCTGTATTATGTAAAGGGAAGTATTTGGATAGTCCAGGGATTAATGAACTTAAAGTTATG…
orf00068	scaffold3|size184414	+	87952	89103	ATGACAAACGATAAACTTTCACCATTTACAACATCCAAATTTGATACAACATCTTCACCATTCAAACCACCCAAATCTAATACACCCAAATCCAAACCTACTCCTTTAAATAATGATCTTAGTTTATTGGTTGATATTATGTATTACGATTTTATTCTTTTTAAAATGGTAGAAGTTTATAGAAATAATGATCAAATTTCTTTAGATGAGTACTACCAAATTGTTAAAATTCTTTTTAAAAAGTTTAAAAACAATAACATTACTTTAGATTTACAAACTTCTCTTAAAATTTTGTATATTCAAATTAAGAAAATAAAAAATGAAAATAATTGTTACACTAAAAACAGTAAAGGAGTAAATAGGGCAATTGATAACAAAGGTAACAAAGGAGTAAATAAG…
orf00069	scaffold3|size184414	+	89142	90161	ATGACAAACGATAAACTTTCACCATTTACAACATCCAAATTTGATACAACATCTTCACCATTCAAACCACCCAAATCTAATACACCCAAATCCAAACCTACTCCTTTAAATAATGATCTTAGTTTATTGGTTGATATTATGTATTACGATTTTATTCTTTTTAAAATGGTAGAAGTTTATAGAAATAATGATCAAATTTCTTTAGATGAGTACTACCAAATTGTTAAAATTCTTTTTAAAAAGTTTAAAAACAATAACATTACTTTAGATTTACAAACTTCTCTTAAAATTTTGTATATTCAAATTAAGAAAATAAAAAATGAAAATAATTGTTACACTAAAAACAGTAAAGGAGTAAATAGGGCAATTGATAACAAAGGTAACAAAGGAGTAAATAAG…
orf00070	scaffold3|size184414	-	90568	91488	ATGGTATACGATAATGTTATTAATAATGTCTACAAAAGGGATACTGTTGATACTAAGGATATACTTAAAGTTGATATTGATCATAATATTACACCCCTACTCCCTTTACTTCCTACTTCTTCTTTATCTAAATCCCTTTATTCTTCTCTTTGTGAAATCTTTTCTTTTGATGATAAAAGACACGAAGTAGTTCAAAATGTAAATCTTTATCCTTTTTGTTCTAAATTTATTTTAATTAAGGATTCAATTATTGATAAATTAAATTCAGAAAATGTTTTTAATTTCTTTAGGGTTATTAAGAGTAGGAAAGGGGTTTCTTATGTTTTTGAGGATTCTTTTAATAGAAAAATTAAATTTAATGAATATCTTGAATTGTATTATGAAGAAATATTAAGGAGT…
orf00071	scaffold3|size184414	-	91634	92587	ATGGACTACACACTTTGTTCCTCTTCAAGTACAGAAGAAGGTGAAATTTCTAAAAATACCATTTCTTTTGATTCTATTCCTAATTCAGAATTTCCTAGATCCTTCTCTCTCCTTAAGAATTGGTATCTCCCTGATTCCCAGATTTTAATAGGATCCAATTCTATTCCTAGACCAAGTGATTACCCTAAGAGTCTCCCACGGACAAGATTAAAAAAGAAATTAAGAAAAGATTTACCCAATTTATTCAATGTAATTTCTTTAAATAAAGATAGGAATTTTTTTAATAATAAATTTGAGAAGATTTGTGATGATACTAAGGGTAGTAGGGTTAGTAATGGGGGTTTTAAGGGTAATGATAATAATGGTATTAATGGTATTAATGATGTTAAGGACAATATG…
orf00072	scaffold3|size184414	+	93073	94509	ATGGGATCCGAATCTTCTAAAATCAAATCTCTTCAAATTGTTAAAATTAATCCTGGGAGTGTTAGTCATCAGAATAATCTACTTCCTTTTATGCATACCATTGTCTCTTACAATGGGAATAAAATTAAAGAAAATGCGGATATTGCTAAATTGGCTTTTGAATGGGAAGAGAAGGATTTAGATTTATTACTTTTAGATTTAAGAACAGAAAAGGAATTTACTATTACTATTCCTAAGAAAGATAATTTACCATTAGGAATGAGTGTTAAGTATCATGAAGGTTTATTAAGATTGTATTGTATTTTTGTATCTAAAATTTATAAAAAAAATGATAATAATGATAATAATAATGAAAATAATAATAATAATGATATTGGTTTAATAGAAAAAGATTATATT…
orf00076	scaffold3|size184414	+	94587	98765	ATGGAAGAAGATGAAGAGAAGATTAAAAGGGATATTAAAGAAGTGAATGATAGAGGGGTAGATAGTAGAGGGGTAGATAGTAGAGGGGTAGATAGTAGAGGGGTAGATAATAGAGGGATAGATACTAAGGAACTTAAGGATATTAAGGATACTAAGGTACTTAAAGATGATGGAAATGAACTTAAGGATACTAAGGTACTTAAAGATGATATAAATGAACCTAAGGAACCTGAGCAACCTAAAGATGATATTAACATGGACATTTATTTAAAAAATACTTCTATTATTAAAGAAAATCAAATTAATAAAGAAGATTTAAAACAATTAGAAAAAAATTTAAAAAATCAAGAAAAACCAAGGGACGTAGATGAAATTGCTGAAAATTTGGAAAATTATAAA…
orf00077	scaffold3|size184414	-	99257	99769	ATGTTATTTTTTTTAGTGTGTCTAATTCTAGGATACCCAATTGAATTAGTAGATGTTAATGATAAACAAGCAGTTTTACTTATTAATGTAAATGAACCTTACATTTTATCGTTGATATCAAATTCTAATATAGAAGATAAAGAAAAATGGAAAGTAAATTTCTCTTATAAAAAATCCACAGTGTACCAATCCGATCCTTTTTTTGTAGATCTCCCTAAAAAAATGGATCATAAGAAATATTACGGGTATAGATTACAAACCAAAAATAATTTTTATTATACAAAAGCCTTTTTTTATGATAGAAATGATAAAAAATTTACAACAACATCAGAAGAAGAAGATAAAGAAAGTAAAAGAATGAATAAAAAGAAGAGTAAATCTAAAGGAGATGAAAAAGGA…
orf00078	scaffold3|size184414	+	100315	100869	ATGTTAAATTTACTAATTTGTTTTTTGCTTTATATTAAAAATGAACAGGAAAAAAATAAAATTGGTTTTTTTTATGATGACATTAAAGAACAACAAATGATAATTGAATTACAAGATTCTTTTAAATTTGTGCAAAGTGCTTATCTTATGACTAAAACCAAAAAAAAAGATGATACTGACTATGTAAATAGTGCAAGTGTAAAACAATACACAAGAACAATTAGAGATCAAAAAGAATATGAAGAATTTGTAAAGAGTAAAAGATCGGCTAAGAAAGGTTCTAACGAATATAGAGATTTACGGGATAGAGAATTTTATACAATTTATGTGAATATGAAATCTTTGGATAAAGATCCTGTAATTACTTATGCTTTTGATATTTTATTGAATACCAATGAA…
orf00079	scaffold3|size184414	+	104568	104855	ATGAGAATTGATGTACCTTTTTCATTTAAAAACGTTAAAAGTGTTTATCTTAAGACTAAAACTAGCAGTATAGAATATTTTGATTATTTAATCAACTATAAGCAATTTACAAGAACAATGAGTGATGAAAAAGATTTAAAAAAAGAATTTTTAACCAGAAAAAGAGCTTTGCCAAAATCTTCTGAAGAATATAAAAAACTAATGAATCAGGAATTTAACGTAATTTTCGTGGATATGATTTCTGTATTTAAAATCCTTTTAAAACTTATGCTTTTGAATTTAAATTGA
orf00080	scaffold3|size184414	+	105677	106144	ATGTATGTAACCCCAATGTGTAATTTATTCATTTGTTTGTTACTTTTAATAAAAACAGAAGTAGATAATATTAAAACTAGTTTTTACTATAATGAAAATGGAGGACAACATATGATAATTGATTTGACTGGAGCATTTAAAAACGTTGAAAATGTTTATCTTATGGTCAATTACAGAAATAATGATGGTTATGTCTGTTTAGCAAATTATAAACAACATATAAGAACAGTGAAAGTCGAAAAAGAATTTGAAGCAAATTATATATATTTACCAGTTACATCGCAAAAATATGAAGATCCAAGAAATCAAGATTTTCATGTAATTTATGTAAATATGGATAATGTGAATAGAACCCCTTTTATCACTTATACTTTTAAGTTAGAATTTGATAATAATGAA…
orf00081	scaffold3|size184414	+	107117	107581	ATGTTGAATTTATTAATTTGTTCGTTGCTTCTTATTAACGCTAGCAGCTATTTTTATTATGATGACGATGAACAACAACATATGGTAATTAAAGTACCTTTGGTATTTAAAAGTGTCAAAAAAGCATCTTTATTGATGTTATGTAACGCCTATGGTCCTTATTATGTCAGTTTAGCTAACTTTGATAAGCATACAAGAACAATTGAAGATCAAAAAGAATACGATGAGTTTGTAAACAATAAGACTTTGTTTTTGAAATCGTCTAAAAAATATAAAGAGTTAATTAAAAGGGAATTTGATACAATTTATGTGGATTTGAAATGGATAGAAAAGGATCCTTTCGTTACATATGCTTTTGATTTTGAACTAAATCCTTATCAGAAAATTATAACAAAACCT…
orf00082	scaffold3|size184414	+	108308	108766	ATGTGTAATTTATTTTTTTGTTTGTTACTTTTTATAAAAACAGAAGTAGATTATTTTAAAGCAAGTTTTTACAATAATGAAAATGGAGGGCAACAAATGATTATTGATGTAACTGGATCATTAAAGAGTATTGAAAGTGTTAATCTTTTAATCTATTCTAAAAGTAAAGATGAATATGATTGCGTTGCAAACTATAAACAACATACAAAAATGATGAGAGTTGAAAAAGAATTTAAAGAAAGTGAGAGATTCGTACAAAAAGCGTCTCAAGAAAAAAAAGATCAAGAATGTTATGTGATTTATGTGGATATGGACAATATGATTGAAAGTTCTTTAAATATGTATACTTTTTGTTTTGAATTTGATAATAATGAAACTTTTATGACAAGACCTTTTCAT…
orf00083	scaffold3|size184414	+	109531	109812	ATGAAAATTAATGTAACTGGATCATTTAAAAATGTTACAAGTGTTTTTCTTATGGCAGAACCTATTATTAAAGACACGGCTAATTATGCTCGTATATCAAGTTATAAACAACATACAAAAATAGTGAGAGTTAAAAAAGAATTACAAAAAAATAAGAGATCTTTGCATAAAACATCTCAAGAATTATATACAATTTATGTGGATATGAAAGGCGTAGAAAAAATTCCGTTTCTCACTTTTANNNNNNNNNNNTGGAAATTGGGATCTTCTGGGTTGGATTAA
orf00084	scaffold3|size184414	+	110548	111015	ATGTATGTAACCCCAATGTGTAATTTATTCATTTGTTTGTTACTTTTAATAAAAACAGAAGTAGATAATATTAAAACTAGTTTTTACTATAATGAAAATGGAGGACAACATATGATAATTGATTTGACTGGAGCATTTAAAAACGTTGAAAATGTTTATCTTATGGTCAATTACAGAAATAATGATGGTTATGTCTGTTTAGCAAATTATAAACAACATATAAGAACAGTGAAAGTCGAAAAAGAATTTGAAGCAAATTATATATATTTACCAGTTACATCGCAAAAATATGAAGATCCAAGAAATCAAGATTTTCATGTAATTTATGTAAATATGGATAATGTGAATAGAACCCCTTTTATCACTTATACTTTTAAGTTAGAATTTGATAATAATGAA…
orf00085	scaffold3|size184414	+	111988	112452	ATGTTGAATTTATTAATTTGTTCGTTGCTTCTTATTAACGCTAGCAGCTATTTTTATTATGATGACGATGAACAACAACATATGGTAATTAAAGTACCTTTGGTATTTAAAAGTGTCAAAAAAGCATCTTTATTGATGTTATGTAACGCCTATGGTCCTTATTATGTCAGTTTAGCTAACTTTGATAAGCATACAAGAACAATTGAAGATCAAAAAGAATACGATGAGTTTGTAAACAATAAGACTTTGTTTTTGAAATCGTCTAAAAAATATAAAGAGTTAATTAAAAGGGAATTTGATACAATTTATGTGGATTTGAAATGGATAGAAAAGGATCCTTTCGTTACATATGCTTTTGATTTTGAACTAAATCCTTATCAGAAAATTATAACAAAACCT…
orf00086	scaffold3|size184414	+	113179	113637	ATGTGTAATTTATTTTTTTGTTTGTTACTTTTTATAAAAACAGAAGTAGATTATTTTAAAGCAAGTTTTTACAATAATGAAAATGGAGGGCAACAAATGATTATTGATGTAACTGGATCATTAAAGAGTATTGAAAGTGTTAATCTTTTAATCTATTCTAAAAGTAAAGATGAATATGATTGCGTTGCAAACTATAAACAACATACAAAAATGATGAGAGTTGAAAAAGAATTTAAAGAAAGTGAGAGATTCGTACAAAAAGCGTCTCAAGAAAAAAAAGATCAAGAATGTTATGTGATTTATGTGGATATGGACAATATGATTGAAAGTTCTTTAAATATGTATACTTTTTGTTTTGAATTTGATAATAATGAAACTTTTATGACAAGACCTTTTCAT…
orf00087	scaffold3|size184414	+	114300	114635	ATGTTTGGTCTGATTATTTTTTCGTTACTTTTGATAAAAACTGAGATAAAAAATTTTAGTACATGTTTTTATGTGGATAAAAATGGAGGACAGCGCATGAAAATTAATGTAACTGGATCATTTAAAAATGTTACAAGTGTTTTTCTTATGGCAGAACCTATTATTAAAGACACGGCTAATTATGCTCGTATATCAAGTTATAAACAACATACAAAAATAGTGAGAGTTAAAAAAGAATTACAAAAAAATAAGAGATCTTTGCATAAAACATCTCAAGAATTATATACAATTTATGTGGATATGAAAGGCGNNNTTCTGCTTCAAGCTGTAGTTTGA
orf00088	scaffold3|size184414	+	114855	115112	ATGAAAATTAATGTAACTGGATCATTTAAAAATGTTACAAGTGTTTTTCTTATGGCAGAACCTATTATTAAAGACACGGCTAATTATGCTCGTATATCAAGTTATAAACAACATACAAAAATAGTGAGAGTTAAAAAAGAATTACAAAAAAATAAGAGATCTTTGCATAAAACATCTCAAGAATTATATACAATTTATGTGGATATGAAAGGCGCAGAAAAAATTCCGTTTCTCACTTTTACTTTTTCTTTGAACTGA
orf00089	scaffold3|size184414	+	115689	116054	ATGATAGAATTAAATAATTTGCTAGATATTCCTACAGATATTAATGAATATTCACAAATGATGGAATATTTAAGTACAAGGATGAAATTGAAAACTTCTGATGATAAAATTTTGGCTAAAGTTGTAAAAAGTAAAATAGAAGAACATTTAGATCCAAACACATTTAAAATTGGATTAAGCCCTGAAGGAAAACAATTAAAAATAGAAAATAATGCAAGTTATAGCGTTTTTATTAATGTTGATAAAGAAAAGGAAATGGATTATGAAGTGGAATACAATATAAGAGTATCAGATTATGAATTAGGAGTAGATCATAGTTTGTTTAGATTGGTGAATTTGTTTGAGAGGGCTTTAGAAATTTTTTAA
orf00090	scaffold3|size184414	-	116197	116838	ATGTTTTCCAAGGGTGATGAGGGTAGTAGTGAGAGTAACTTTAGAGAACAATGTACAGACAACAACCATAAAAAGGATAGAAAACACATAGATAGAAATGAAATGACATATAGAAAACCAAACATTTCTTATGCCGAATTAATTGTCGAAGCAATTAGTTACGCACCAGAAGGAATGTTAACTCTTAAAGAAATTTACAGTGCTATTAATAAAAGGTATCCGTATTACTCCATGAAAAAAAATGGCTGGCAAAATTCGATACGTCACAATTTAAGTCTAAACAAAGCTTTTTATAAAGTTCCTAGAGCGTTAAATAATCCGGGGAAAGGTGCTTACTGGAAATTAAGCCAAGAGCACCTTAATATAAAACCCAACTATAGAACTAGAAGATCAAATTCG…
orf00091	scaffold3|size184414	-	117493	117978	ATGTTTTCCAAGGGTGATGAGGGTAGTAGTGAGAGTAACTTTAGAGAACAATGTACAGACAACAACCATAAAAAGGATAGAAAACACATAGATAGAAATGAAATGACATATAGAAAACCAAACATTTCTTATGCCGAATTAATTGTCGAAGCAATTAGTTACGCACCAGAAGGAATGTTAACTCTTAAAGAAATTTACAGTGCTATTAATAAAAGGTATCCGTATTACTCCATGAAAAAAAATGGCTGGCAAAATTCGATACGTCACAATTTAAGTCTAAACAAAGCTTTTTATAAAGTTCCTAGAGCGTTAAATAATCCGGGGAAAGGTGCTTACTGGAAATTAAGCCAAGAGCACCTTAATATAAAACCCAATTATAGAACTAGAAGATCANCTAAG…
orf00092	scaffold3|size184414	+	121419	123023	ATGAATTGGTTAACTTTATTACTAAGTTTTTTCCCCTACATACAAAGCAATAATAGTAAATTTGAAATTAAACAAGTCTATTTGTTTGAAAACAACTTCAGGGATTCTTTTAACAGTCGTAGTGAAATCAGTAAAAGTCATCTTTATGCATTTAGATTTGTCGATGAGAGAAAGCAAAGGTTGCATTCTGAATTCGAATTAGATAAATGTTTTTTTCTAGATTCCAATAGCAAAAATAGCTACGTTGAAATTAATAAACATTTGGCAGAAAAAATATTTTCTCATTTAAATTCTTCTAAGGTAGATAAAAATTTTATTCGAATTCAATTTTTAATTACAGATCGTCCAGTTAAAGATTATAAAGACCACAATCAATGTACAGGAAAAAGACATTATTAC…
orf00093	scaffold3|size184414	+	124615	126225	ATGATTTGGTTAACAATATTTTTTAGTTTTTTTCTTAAAGCAAAAAGCGATAGTGGCAAATATGAAATTAAACAAGTTTATCTGTTCAAAAATAATTTTTGGAGTGCTTTTAATAGTCGCGTTGAAGCTGATGAAGGCTATCTTTATGCGTTTAAATTTGTTGATGAAATGAAAAAAGATACTTATATTACCGGGTTCGAGAAAGATAATTGTTTTTATTTAGAACCTTCTACTAGCAGTAGATACGTTGAACTTTCTAAAACATTGGCAGAAAAAATTCTTTTTAGTTTAAATTCATCTGTAATCGATCAAAATTTCATTATTATTCAGTTTCTAACTACAGATAGTTTAGTTAAAGATTTCGAGCAGTTTAATAATGTCGAAGTAAAAAAAAATCAT…
orf00094	scaffold3|size184414	+	128507	130105	ATGAACTTGTTAACTGTATTATTTTGGTGTTTGACAGAAATAAGAAGTAATAGTAAAAATTTAAATGTAAGACAAGTTCATTTATTTGAAAACAATTTTTGGGATGTTTTTGATGGATTTATCGACCCCGAGCAAGATTATTATAATGAAAATCAATTAGTTGCTAAAAATATTAAAGCGATGTATCTTGCCGAACTCGAGGAAGCTAATTGTTTTTGTTTAGATTATTACGCTAGAAGTAAATACGTTGAACTTTCTGAACATAGTGTGAAAACAATCCTTTATATCTTAAATTCATCTGAAGTAGATAAAAATTTCATTAAACTTCGATTTATAACTACAGATCATCCAGTTAAAGATTATAAAGAGTTTTGTAATAATACAGGAAAAAATTTTTGT…
orf00095	scaffold3|size184414	-	130983	132110	ATGGAAAAGAACGTTCAAGCAATAGTTGTAGATAATGGCTCAGGTGTTTGTAAGGCAGGGTTTGCTGGAGATGATGCACCAAGAGCTGTGTTCCCTAGTATAGTTGGAGTACCAAGACATAAAGGTGTAATGGTTGGTATGGGCCAGAAGGACTCTTATGTAGGAGATGAGGCACAGTCCAAGAGAGGAGTACTTGAAATCCAGTATCCTATTAAGCACGGTATTGTTATTAACTGGGATAACATGGAGAAGATTTGGCATCACACTTTCTATAATGAGTTAAGAGTAGCCCCTGAAGAACATCCAGTTCTTCTTACTGAGGCTCCACTTAACCCAAACCAAAACAGGGAAAAAATGACTCAGATTATGTTTGAAACCTTTAATGCTCCAAACTTTTAC…
orf00097	scaffold3|size184414	-	135736	136026	ATGGAAAGCGTTCAGATAGTTCAGTATGAAGTTTTAGCTACTGTTTATGGTGGCGGAGCCGTTTCATCTGATATTATTGCTTCAAGTAGTAATATTGATGTAGTTAATAATGAATTAGTAATTAATATTGACGATATTGAAAAAAATGGGTCTTATGACTTTTATATTGGAATTACTACAGAAGAGGGTAAAAGTTTCTATTCTGAAATTTTTTTCTTTGATCACAAGAAAAAAAAATTTCTTTTATCTAAAATTTACAAAGAAAAACTGGCTTTTGATTATTTTTCATGA
orf00099	scaffold3|size184414	-	138131	138421	ATGGAAAGCGTTCAGATAGTTCAGTATGAAGTTTTAGCTACTGTTTATGGTGGCGGAGCCGTTTCATCTGATATTATTGCTTCAAGTAGTAATATTGATGTAGTTAATAATGAATTAGTAATTAATATTGACGATATTGAAAAAAATGGGTCTTATGACTTTTATATTGGAATTACTACAGAAGAGGGTAAAAGTTTCTATTCTGAAATTTTTTTCTTTGATCACAAGAAAAAAAAATTTCTTTTATCTAAAATTTACAAAGAAAAACTGGCTTTTGATTATTTTTCATGA
orf00101	scaffold3|size184414	-	139636	139926	ATGGAAAGCGTTCAGATAGTTCAGTATGAAGTTTTAGCTACTGTTTATGGTGGCGGAGCCGTTTCATCTGATATTATTGCTTCAAGTAGTAATATTGATGTAGTTAATAATGAATTAGTAATTAATATTGACGATATTGAAAAAAATGGGTCTTATGACTTTTATATTGGAATTACTACAGAAGAGGGTAAAAGTTTCTATTCAGAAATTTTTTTCTTTGATCACAAGAAAAAAAAATTTCTTTTATCTAAAATTTACAAAGAAAAACTGGCTTTTGATTATTTTTCATGA
orf00102	scaffold3|size184414	-	140572	141066	ATGCCATACCCAATGATGGTGACCAAAAAATTTTTAATGAATCTTTTGTACCTTATAAGTGCTTTAAAATGCCTTGATTCTCCACTAAAAGCGCCATTTTTCGTTAAACAAGATGATGAATACTTTGTTTATCTGCCTTTTAATAAAGGCGTGGAAATTATAAGTTACGAAATTGTTGATCGTTGTTTTGATGAATTTTTCGATTTTCCACCTCCTATTCATGAAATGTGTTTTATTGATAAAATTAACAATGTGTTAATGATTAAAATCAGTTATCTTGAAAAAAATGATGGAGAAGAATATTATATACGTGTTACTACTAATGAAAATAAGAAATTTGATTCAAAGTCATTTTATTTTAGTGTAGATGAAGATAATTTCGTGTTGTCGAAATTAGAG…
orf00103	scaffold3|size184414	-	143045	143299	ATGAAATTCAAGACTAAGGCTTTTTTTGTTTCTTTATATTTTATGATTATTTTAGCAACTTATAAGTATACAATTAGCACACCAATTTTTGAGAAGGATAGTGAATTTTATAGGGTTTTAATACCTTTTGAAGAAGATACAGAAATTCTTAGATATGAAATTATGGAAGCTAAGAAAAATCTCTACTTTTTTCTTTCTTATCCTATTTATTACAGCAAAAAAATCAACTTAAAAGGATGTAATTTGATAATTTAA
orf00104	scaffold3|size184414	+	144381	145277	ATGTTGTTTGAGATAATTTACTATTTAGGCAATTCATTGTCTTCAGAAGAATTTTTACCGGATGAGGGAATCTTACTTGCATCTGACAGGAATTTTATGAAAAACAAAACACTTAATGGTCGAATAAAGCCTGACAAACTAGCAAATACGATGGTGTCAATCTTTTTATGGGACAAGTACTTTTTAAAACCATTTTTTTATAGAATAAAAACTGAAGATCATGAAAAGGATGAATTGATCTCGTTGATTAAAAATGAATCAGCACAAGAAAATAAAACATATAAAGTTTATGACGACTTGAAAAACAAAACTTCAGTGATAGTAGAATCTGATGATATGAATGATGAGTTTTTGTATGCTATATTTTGCAAAAAAGAAAACGTTAAGTCTATAAAAAAG…
orf00105	scaffold3|size184414	+	145427	147277	ATGAATGATGAGTTTTTGTATGCTATATTTTGCAAAAAAGAAAACGTTAATTCTATAAAAAAGAGCGTAGATCATATTGTAATGGTAGAAACTGTACGACCATTATATAAAAGGTTGCTAATTAAACTTTGCATTTATGTTTATAAAATACGAAGATTACAAGCTATGGCTGAAAATATAACTATGCCTAGTAATATTTGTAGAAATATTTGGGATGTTGAAATGCGTTTGATAGAATTAATCAATACAATTGCAAAGAGACTGGCTTTGTTAAGGATACCGAGCCAAAATGATGTTAAAATACTGATTTCTTTTGATGAAATAGAAGACAAGCTTGATATAGCCATGAAATCTTTGCTTGAAACTATGAAAGAATTTGAACAAATTCTGAATAAAAAA…
orf00106	scaffold3|size184414	-	147431	147907	ATGAGATTTGATAAGAAATTTGCGGTTATTTATTTTTGCTTCATAAATGTACTTGAATGTCTTGATGAAGTAATTGGTCAACAATTTTTTGATAATAAAGATGGAATTCATACTATCATAATACCTCTTAAACCGGATACGATAATCGTTAAATGTGAATTACATAATGGGAATTTAGGCGATTTTAACTCTTTTTACTGTATTAAAAAAAATATTGATTTTAAATTAAATAGATACTCAGTAAAAATTGATTTAACTGAATTTGCTTTAGAAAGTGAAAAGGTGTACGATATGCGCATTTTTGAAGATAATAGCAAAATTCATGATACTTATTTATTTTTTTTTAATAAGGAAAAAAACATATTTGAACTTTGCGAAGATTCCAACAAAGGAATTTGG…
orf00107	scaffold3|size184414	-	148502	148762	ATGAGATTTGATAAGAAATTTGCGGTTATTTATTTTTGCTTCATAAATGTACTTGAATGTCTTGATGAAGTAATTGGTCAACAATTTTTTGATAATAAAGATGGAATTCATACTATCATAATACCTCTTAAACCGGATACGATAATCGTTAAATGTGAATTACATAATGGGAATTTAGGCGATTTTAACTCTTTTTACTGTATTAAAAAAAATATTGATTTTAAATTAAATAGATACTCAGTAAAAATTGATTNTTTCTAA
orf00108	scaffold3|size184414	-	152000	152467	ATGCCCTTCATGAAAGTGATTAAGAACAATATGATTATTTTTTTCTGCTTTATGATCATCATGTCAGGAACAAACACGTCATCGATTGGTCGTCCATCTTTTGATAATAAGAATGGAATCCACACTATTTGTATCCCGCTAAAACCAGGCACAACTATTGTAAGTTATGAGCTATATGAAAGTAAAAAGTGTGTTGACGAACCTTTTCGCGTAATTTATCAAAGTGATGTTTTTGAATTAACAAATTGCTCATTAAAAATTGATATAACCGAATTTGCTAAAGAAAGTGACAAGTTGTATTACATTAACTTATTAGATGATGGATCTTATCAGCAAGAACGAGGTGATGTATTTGTTTTTAGTAAGGAAAAAAACATGTTTAAGAACTTTGCAAGTTTC…
orf00109	scaffold3|size184414	-	153024	153545	ATGAATACAAAATTTGATCAGAAATTTACCCCTATGCATTTCGAAAAAACGTTTATTTTTATTGCTATGTTTTTTATAAGCGTATACACGTCTTCAATATTGTATGATCCGATATTTGATAAAAGTGAGGGAAACCACAATATTATATTGCCTGTTGAGAGTGGCACGGAAATTTTTGAGTTTGAAGTTCAAGAAGGTGAATTTGGTTGCGACAATAATCTATTTAAAGTAATTCACAAAAGTGACGATGTTAAAGTAGTGGGAAATAGGTTTTTAATCGATCTAAATTTTATAAAAAAGGAAAAAATGATGCAATACAAACTTTTTGTTACAACAACAAAAGAAAAACGAAAGGAATTGCCGTTGTTTCTTTATGATAAGGATGAAGACAGATTTATA…
orf00110	scaffold3|size184414	-	156313	156786	ATGATATTTTACAAATATTGTGCAATCCTAAATTTGTTAGTTGTGACTCTTTGTGTTCAGTCCCCATTTAAGAGACCCATCTTTGATAATCAAAATGGAACACACAGGATTTTAGTACCTTTTCAAAATAAAACTGTGATTACCAGAGTTGAAATTTTTGAAGATGATATGAAGGGCAATAAAAATTCGTTTTCTCTAATTTATGTAGAAAGCAAGATCACAAAAACAAGAAATATTTTAGTAATTGACATAAATTTTATTGATAAAGACTCTGGGAAACAATATATTTTATATGTTTTAACAAAGCGAAATGAAGAATTTTATTATGAGCCCTTTATTTACGATAAAAATACTGATAATTTTACATTAACAAGATCGTATAGACAAAAAAGGTTTTAT…
orf00111	scaffold3|size184414	-	157117	157632	ATGTTGCTGAACAAGAACAAAATATTTTTTTCTTTATGTTTATTACTCTCAATTTATTGTAGCCCATTAAAAACACCGATATTCGAGAATGTAGACGGTGTTCCAAGGATTAAATTGCCTTTTGAGGGTGGCATAAATATTGTTAGATACGAAATAATGGAAGGAAAGATAGGCGCAGATCCTTATTCTTTCTCACCAATGCACAGTAATAGCGATGTTAAATGTAAAGGAAACATTTTATTCATAGATATAGGACTTATTAAGAAAAATAGTGGTAAACAATACAGTATATGTGTTACTACAGATGATAATAAAACATACTTTTCTGAATCATTCGTATATGACAAAAAATCAGACAACTATGTATTAGAAAGATTGTATGATAGACCTCCATTCTAC…
orf00112	scaffold3|size184414	+	158271	159041	ATGATAATGTGTAAGATTATAAGTTTCTTCGTTCTTCTTATCGCGGCTAGCCCCACGTACAATTCGATACCGGTCCAAGAAATGCCTACGGATGTCATGCTTACTGAATGTCTTAAGAAGACAGGCATTAGTTTACCGCCATACTGCCCACAGGCCCCAGATGTATTCCCTACTATTATTACGCCAAATACTAACCAAATGACTATCCAACACCCAATAATCCCGCATCCTCCTCTAATACAACAGCCTATTCATCCAACTCAATTTTCGCCTCAACCAAATCCGAATTGTTCGAATCTTTCGAATGCCAAACTCTCGACAATTCTCAAAGAAAATCCTAATGCTCGTAATCAACTTGTACAATTCCTAGAGTACAGTGGTGTTCCTCCTCCATGGGAC…
orf00113	scaffold3|size184414	+	159377	159739	ATGAACGGCACAAATAAAAATTTAATAAATCTTCTCGAGGAAGTTGAAGAATTAAGTTCAAAGAGAAAACAAATCTTAGAAAGACATTTTTATGAACTTACTAAATACAACATTGATGATTTAGAAGACAGGGACTCAATAATTACACGTATCGTAGGAAAACCACCAAGTCATCCAAATGCATTTTTAGCCAGTTCCTTAGGCTTCACAAAAAGTTCATGGAATAAAAAATACGAAAATATGTTTTTAAAATTTGGCCTTGACCGGAAATTAAAGCACTCGACGTATCGAAATATGTTGCATTTTGAAAAACTTAAGTTGCTTGTAATAAAATATCATGAAGTAAACAAAAAGGGAATGTAA
orf00114	scaffold3|size184414	+	160103	160873	ATGATAATGTGTAAGATTATAAGTTTCTTCGTTCTTCTTATCGCGGCTAGCCCCACGTACAATTCGATACCGGTCCAAGAAATGCCTACGGATGTCATGCTTACTGAATGTCTTAAGAAGACAGGCATTAGTTTACCGCCATACTGCCCACAGGCCCCAGATGTATTCCCTACTATTATTACGCCAAACACTAACCAAATGACTATCCAACACCCAATAATCCCGCATCCTCCTCTAATACAACAGCCTATTCATCCAACTCAATTTTCGCCTCAACCAAATCCGAATTGTTCGAATCTTTCGAATGCCAAACTCTCGACAATTCTCAAAGAAAATCCTAATGCTCGTAATCAACTTGTACAATTCCTAGAGTACAGTGGTGTTCCTCCTCCATGGGAC…
orf00115	scaffold3|size184414	+	161141	161503	ATGAACGGCACAAATAAAAATTTAATAAATCTTCTCGAGGAAGTTGAAGAATTAAGTTCAAAGAGAAAACAAATCTTAGAAAGACATTTTTATGAACTTACTAAATACAACATTGATGATTTAGAAGACAGGGACTCAATAATTACACGTATCGTAGGAAAACCACCAAGTCATCCAAATGCATTTTTAGCCAGTTCCTTAGGCTTCACAAAAAGTTCATGGAATAAAAAATACGAAAATATGTTTTTAAAATTTGGCCTTGACCGGAAATTAAAGAACTCAACGTATCGAAATATGTTGCATTTTGAAAAACTTAAGTTGCTTGTAATAAAATATCATGAAGTAAACAAAAAGGGAATGTAA
orf00116	scaffold3|size184414	+	161612	162442	ATGTACTCAAAGTCCTCAGACCTTCCTCCTGAAATTAAAGATGTCTGTTATAATTTACTAAAAGATTCAAGCAAAACTGTTTATTTAGAGAAATTACTTTCTTTTCTTTCTAAAAATCAAATTTATTCCCTTCTTGTATGGGAATCCAATGGTATTCCTATCCTTCTCCTCCAGGAAGTTGTTAATCCGTATTTTGAACTAGGAACTCAAAATTTTAACGAAGATAAAGCCAAGAATCTCATTCTCGTCCTTAAAATTTTAGAAATTTTATTATTAGAAGACAAGAGCATTAAGAAAGTATTTGTTGATTCTTGTTTTCATTATTATCTTTATAAATACATCACGATTTATGAACAAGCACCAGTTTATGAAAATTTAAGGAAATTAACTCTTAATGTC…
orf00117	scaffold3|size184414	+	162830	163738	ATGCAAAATGAAATCACAAAACCAAGTGAAGAACAAAATGAAATTACAAAATACTCCAAACCAACAGGAGAACAAAAAGAAATTCATGATAAATATTTAGATTCAAGAAATATTATAAAATTATATTCAGTAGATGATTTAAAATGTATTAGTAAAGTAGATCTGTATTTACTTATGGATCTAGACCAGTATAGAGATAAGGATATTCCTTTAAATATCTTAAATCACGTTTACAAACAAAAGAAAAGGCAATACCACCCGGATATTTCCAGGGGTCCTAGAGAAGCGTATTTGCTTGTAGAGAAAGCCCGGGATATCCTTGGAGATAAGAGATTAAGAAAAATTTATGATTCTTCATTTTTTAACGTTCAAATGCCCGAAGATCGAATTTATCAAGAA…
orf00118	scaffold3|size184414	-	164016	164522	ATGTCATCGTCCTCCTCTGATTCACTTCATTTCGATTTTGAAGATTACGTCCAAAACGTATTAGGCCTTAGAGAAGAAGAAGATATTTACTGTATGCCTTTCCAAACCAACTCTTGTTTTGATCCAAATTGTGATAAACAACACATAAAACTTTCTAATGCTGTAATTTGTAAACACTGGCTTAGAGGACTTTGTAAAAAAGGGAAGAAGTGTGAATTTATACACGAATACGATCTAAAGAAGATGCCTCAATGTTTTTTTTATTCTAAATTTGGGGAATGTACTAATCCTGAATGTATTTATCTTCATGTAAACCCGGACAAGAAAACCAAAGAGTGTTTGTGGTACAATAGAGGCTTTTGTAAACACGGGGCTAATTGTAAAAATAAACACGTAAGA…
orf00119	scaffold3|size184414	+	165000	165434	ATGTTGCTTTCCACTTTATTGTTTACTTTCATTTTTACAACTTCTTTACCATCCGTAGAAGAAGAGAAAACTAAAATGGATCAGATTACAGAAATTGCTAAGACGTACCTTAAAAAAATGAATCAAGTTTGTTCTAAAGCTTCTTTCTTTTGTAAAGATCTTATTAATTCTGCTAGTCTCGTCCTTAATAGGAGTATTGTTGATCTCATGAATAAGTTTAAAGGTCTTAAGGATAGAGGAGAAGTTAAAGTTGAGGAACAAAGTGAAGAACCCAATGAATTTGAAGAATTAACTGAAGAAAAAATGAAGGAACTCCTTAAGCAATTTTATGAAAAAATGGGAGCAAATGAAGAATTTGAGAGTAGTGAACCCGAAGAAGAGAAAAAGAAAGAAGAAGAA…
orf00121	scaffold3|size184414	-	165922	169695	ATGAAATTACAAAACAATAGCCTTCAAGAAATCCAAATTTTAATCTTCTCTTTACCTTGTACCAATAACAAAGAATTTACTACAATTATCAAGGAATACGAAATGGGTTCATCAATAGACCACATCATTACCCTTTTTGATAAAATTTTTAGTATTTTAAAATACACAAATACTGATGTTTATCATTTTCTTAATGTTTTTTCTAAATTTGTTGATTGTATTGGTCCCAAGGAATGTGCTTCTTTGTCCATGAAAGTCCGTTCTTTAAAATTTTTCCCTTCAGAAAAAGACACGGATCTCGTAATTGTCAAATATTTTGAAGTCATCAACAAAATGAGTTTAGTTATGGATAATGATGAATTACAAGATGTTTATAGTAGATACATTTTCCTTCAGAGT…
orf00122	scaffold3|size184414	+	169882	170304	ATGTCCTTCGTAGAAAAACTAAATTCAATAACTTCAAAATACCACGAGAACGTTTTAGATCATTTTAAAAACCCAAGGAACATCGGATCTCTAGATAAAAATGACGTGGAAGTAGGTACAGGTATCGTTGGAGCTCCTGCTTGTGGTGATGTCATGAAATTACAAATTAAAGTTAATAAGGACAATGTAATAGAAGACGCTAAATTTAAAACATTTGGGTGTGGGTCAGCTATAGCCTCATCTAGTCTTGCCACGGAATGGATTAAAGGGAAGACCATAGAAGACTCCTTAAAAATAACAAATAAAGAAATAGCCAAGAAATTGTCCTTGCCTCCAATAAAATTGCATTGTTCGATGTTGGCGGAGGATGCGATTAAATCAGCGATTGGTGATTTTTAT…
orf00123	scaffold3|size184414	+	170636	171139	ATGGAAAACATTTCGTTTGTAGACACCACTTTCCTTACTTACAACCCACTTAATGAACTCAATATCTTAGATTATTTCTCTACTTCTCCTTTTTATGATCCATCTTCTAATAACGAAGTTTTAAAAATGCAAAGTCAGTACACGGGAAATAAAATAAATCAACAAGTAGAAAATTTGAGAGGTGTTTATTTTATTTTGGACTTTAAAAATCAAGAAAATACTCTTTTTATAATTCGTAAAAGTGAAAATGTAAATCAAAATCTTGTTTTAAATTTAAATTTTTACTATGTGATACACGGACATATTTTCGAGGCACCCTCTGATTCTTTTTTGTACACGGTGAGATCCACTGAAATTTTTTATAAACTTAATAAATTAATGGATTTAGAAGATTTGGAT…
orf00124	scaffold3|size184414	-	171376	171633	ATGAAATTACAAAACAATAGCCTTCAAGAAATCCAAATTTTAATCTTCTCTTTACCTTGTACCAATAACAAAGAATTTACTACAATTATCAAGGAATACGAAATGGGTTCATCAATAGACCACATCATTACCCTTTTTGATAAAATTTTTAGTATTTTAAAATACACAAATACTGATGTTTATCATTTTCTTAATGTTTTTTCTAAATTTGTTGATTGTATTGGTCCCAAGGNTCGTGTGTCTATGAAAAGATCATGA
orf00125	scaffold3|size184414	+	171820	172242	ATGTCCTTCGTAGAAAAACTAAATTCAATAACTTCAAAATACCACGAGAACGTTTTAGATCATTTTAAAAACCCAAGGAACATCGGATCTCTAGATAAAAATGACGTGGAAGTAGGTACAGGTATCGTTGGAGCTCCTGCTTGTGGTGATGTCATGAAATTACAAATTAAAGTTAATAAGGACAATGTAATAGAAGACGCTAAATTTAAAACATTTGGGTGTGGGTCAGCTATAGCCTCATCTAGTCTTGCCACGGAATGGATTAAAGGGAAGACCATAGAAGACTCCTTAAAAATAACAAATAAAGAAATAGCCAAGAAATTGTCCTTGCCTCCAATAAAATTGCATTGTTCGATGTTGGCGGAGGATGCGATTAAATCAGCGATTGGTGATTTTTAT…
orf00126	scaffold3|size184414	+	172574	173077	ATGGAAAACATTTCGTTTGTAGACACCACTTTCCTTACTTACAACCCACTTAATGAACTCAATATCTTAGATTATTTCTCTACTTCTCCTTTTTATGATCCATCTTCTAATAACGAAGTTTTAAAAATGCAAAGTCAGTACACGGGAAATAAAATAAATCAACAAGTAGAAAATTTGAGAGGTGTTTATTTTATTTTGGACTTTAAAAATCAAGAAAATACTCTTTTTATAATTCGTAAAAGTGAAAATGTAAATCAAAATCTTGTTTTAAATTTAAATTTTTACTATGTGATACACGGACATATTTTCGAGGCACCCTCTGATTCTTTTTTGTACACGGTGAGATCTACTGAAATTTTTTATAAACTCAACAAATTAATGGATTTAGAAGATTTAGAT…
orf00127	scaffold3|size184414	+	173524	175581	ATGGATGAGTATGAAAAAATCAACAACGAAATAAAACAGTTGATGAATACAAGTGTAACACAAGGAGATTGTGTTGGGAATCTTAAGGAGGATAAAAATAATGTAGACTACCTTATTAAGATCCTTTCTGATCTCATTCGTGTTTATAAAGATATTCAAAATATGTTAGAGACCAATGACCACGATGGTGTTAAAAACAAACTTCTTTCTGATGAAATTAAGATTTCACTGGTTTGTGAATCTCTTATGAAAGTCCTTAAGGACGAATGTAATGAAAAGAAAGATTTAGGTTTGAAATTAGAAGAAGAAAAAAGTAAAATTAAAGAAATGAATAAAGAAAATGATGAGATGAGGCATAAGATCAGGAAAATGGAAAGTGATATCCAGTACTTAAGTAAT…
orf00128	scaffold3|size184414	+	176185	176871	ATGAAAGATTTAAAAAAGAAAATTATTATGAAAATTTCGAGAATGGAATACAAACACACGGCTTTCTCTGCGGAATACAAAGATGTAGAGAAAGTTTATAAGAAATTAAGAGACAACATGGACAAAGTAGCCACGGGAATAAATAATCTAATGACTTATGAACATGGGGGTTCAGCTATGAAGAAGATCTACCATGGTCTTAGTATGGTCTCTAGTGCTTCTAAAATGAATTACTTTTCTGATGCTGATATTTTTGAAGGATTTGCTCGCATAAACAAGGACTTAACAGATTCCGACTTAGATGAAGGGGTTAGGGAAGTCGGAAGGAAAACGGCAGAAGCCTATGAAAACATTTCTAAAGCTAAAGAAAAGTTCAATGAACAATGTGGACGGGAAATG…
orf00129	scaffold3|size184414	+	177215	177820	ATGACCGTTTTAATTTTAAGCAGTAGAGGAGCAAACTCAAACACTCGATACTTAATAAAAGACATTTGTAAGTTCATTAAATGTAAAGAAGAAATTAAATATGATGTAAAATCTGATCTTAAAGGACTTATAGAACTTATGGATCTTCATTCTACTAAACACATTATTTATTTTGAGACAACCAAAAGAAATGAAGCCGTTTGGGTTGCCGGAAGGGAAGGCCCTTCTATTAAATTTAATGTTTTCAATATTTTTACGATGGGGAGTCTTAAATTTCCTGTGAATTGTTTTAAAGAAACTGGTCATGTTCTTCTTTTTAGTGAGGAATTTGATATAATCAATGAATTAAAAATAGTAAAATCTCTTTTTACTGATGTTTTTGATTCAAATGAAGTAAAA…
orf00130	scaffold3|size184414	+	178301	178906	ATGAAATTTCTGTATTTGTCATTGCGTACCATTATACTTTTTTCACTTTCAGTAAAGGGTTGCCAATTCTGTCTAAATGTGGTCTCCGATATTTTTCAGCCAAAAGTGGATTACGTTTTGACAAATGAAGATAAGAAGTATTGTTGTAATTTACTTGAGAATGTAATTAACGAGTTAGTAAAAGATCAAAAAATAATTGAGATTTTTTTGGATGAAGATGATGAGAAGGATATGAATAAAGATGATGAGATTGATTTAGATGAAGAAGATATAATTGATGAATTTGATAAACAAAGTAATTGTGAAGAAAATGTTTGTGATCATCTTTTGAGGTCCTGTTCAGTCAACATGGAGAAACCAAGATTTTCCATTGAAAGTTTGGATACATTGAGTAAAAGG…
orf00131	scaffold3|size184414	+	179096	181063	ATGTNAAATAATGTAGACTACCTTATTAAGATCCTTTCTGATCTCATTCGTGTTTATAAAGATATTCAAAATATGTTAGAGACCAATGACCACGATGGTGTTAAAAACAAACTTCTTTCTGATGAAATTAAGATTTCACTGGTTTGTGAATCTCTTATGAAAGTCCTTAAGGACGAATGTAATGAAAAGAAAGATTTAGGTTTGAAATTAGAAGAAGAAAAAAGTAAAATTAAAGAAATGAATAAAGAAAATGATGAGATGAGGCATAAGATCAGGAAAATGGAAAGTGATATCCAGTACTTAAGTAATGGGAATAAAGAATTAAATCGAATAATTCAAGACCAAAAGTCAAGAGTCCAATCATTTAAAGAAAAGGCTGAGTTAGAAACCAAAGGGGCA…
orf00132	scaffold3|size184414	+	181576	182262	ATGAAAGATTTAAAAAAGAAAATTATTATGAAAATTTCGAGAATGGAATACAAACACACGGCTTTCTCTGCGGAATACAAAGATGTAGAGAAAGTTTATAAGAAATTAAGAGACAACATGGACAAAGTAGCCACGGGAATAAATAATCTAATGACTTACGAACATGGGGGTTCAGCTATGAAGAAGATCTACCATGGTCTTAGTATGGTCTCTAGTGCTTCTAAAATGAATTACTTTTCTGATGCTGATATTTTTGAAGGATTTGCTCGCATAAACAAGGACTTAACAGATTCCGACTTAGATGAAGGGGTTAGGGAAGTCGGAAGGAAAACGGCAGAAGCCTATGAAAACATTTCTAAAGCTAAAGAAAAGTTCAATGAACAATGTGGACGGGAAATG…
orf00133	scaffold3|size184414	+	182731	183102	ATGACCGTTTTAATTTTAAGCAGTAGAGGAGCAAACTCAAACACTCGATACTTAATAAAAGACATTTGTAAGTTCATTAAATGTAAAGAAGAAATTAAATATGATGTAAAATCTGATCTTAAAGGACTTATAGAACTTATGGATCTTCATTCTACTAAACACATTATTTATTTTGAGACAACCAAAAGAAATGAAGCCGTTTGGGTTGCCGGAAGGGAAGGCCCTTCTATTAAATTTAATGTTTTCAATATTTTTACGATGGGGAGTCTTAAATTTCCTGTGAATTGTTTTAAAGAAACTGGTCATGTTCTTCTTTTTAGTGAGGNTTCTATTTTCAATTACTTACCCCTACAATATATCACTTTTCTTTAA
orf00134	scaffold3|size184414	+	183164	185221	ATGGATGAGTATGAAAAAATCAACAACGAAATAAAACAGTTGATGAATACAAGTGTAACACAAGGAGATTGTGTTGGGAATCTTAAGGAGGATAAAAATAATGTAGACTACCTTATTAAGATCCTTTCTGATCTCATTCGTGTTTATAAAGATATTCAAAATATGTTAGAGACCAATGACCACGATGGTGTTAAAAACAAACTTCTTTCTGATGAAATTAAGATTTCACTGGTTTGTGAATCTCTTATGAAAGTCCTTAAGGACGAATGTAATGAAAAGAAAGATTTAGGTTTGAAATTAGAAGAAGAAAAAAGTAAAATTAAAGAAATGAATAAAGAAAATGATGAGATGAGGCATAAGATCAGGAAAATGGAAAGTGATATCCAGTACTTAAGTAAT…
orf00135	scaffold3|size184414	+	185734	186420	ATGAAAGATTTAAAAAAGAAAATTATTATGAAAATTTCGAGAATGGAATACAAACACACGGCTTTCTCTGCGGAATACAAAGATGTAGAGAAAGTTTATAAGAAATTAAGAGACAACATGGACAAAGTAGCCACGGGAATAAATAATCTAATGACTTACGAACATGGGGGTTCAGCTATGAAGAAGATCTACCATGGTCTTAGTATGGTCTCTAGTGCTTCTAAAATGAATTACTTTTCTGATGCTGATATTTTTGAAGGATTTGCTCGCATAAACAAGGACTTAACAGATTCCGACTTAGATGAAGGGGTTAGGGAAGTCGGAAGGAAAACGGCAGAAGCCTATGAAAACATTTCTAAAGCTAAAGAAAAGTTCAATGAACAATGTGGACGGGAAATG…
orf00136	scaffold3|size184414	+	186764	187369	ATGACCGTTTTAATTTTAAGCAGTAGAGGAGCAAACTCAAACACTCGATACTTAATAAAAGACATTTGTAAGTTCATTAAATGTAAAGAAGAAATTAAATATGATGTAAAATCTGATCTTAAAGGACTTATAGAACTTATGGATCTTCATTCTACTAAACACATTATTTATTTTGAGACAACCAAAAGAAATGAAGCCGTTTGGGTTGCCGGAAGGGAAGGCCCTTCTATTAAATTTAATGTTTTCAATATTTTTACGATGGGGAGTCTTAAATTTCCTGTGAATTGTTTTAAAGAAACTGGTCATGTTCTTCTTTTTAGTGAGGAATTTGATATAATCAATGAATTAAAAATAGTAAAATCTCTTTTTACTGATGTTTTTGATTCAAATGAAGTAAAA…
orf00137	scaffold3|size184414	+	188273	190330	ATGGATGAGTATGAAAAAATCAACAACGAAATAAAACAGTTGATGAATACAAGTGTAACACAAGGAGATTGTGTTGGGAATCTTAAGGAGGATAAAAATAATGTAGACTACCTTATTAAGATCCTTTCTGATCTCATTCGTGTTTATAAAGATATTCAAAATATGTTAGAGACCAATGACCACGATGGTGTTAAAAACAAACTTCTTTCTGATGAAATTAAGATTTCACTGGTTTGTGAATCTCTTATGAAAGTCCTTAAGGACGAATGTAATGAAAAGAAAGATTTAGGTTTGAAATTAGAAGAAGAAAAAAGTAAAATTAAAGAAATGAATAAAGAAAATGATGAGATGAGGCATAAGATCAGGAAAATGGAAAGTGATATCCAGTACTTAAGTAAT…
orf00138	scaffold3|size184414	+	190843	191529	ATGAAAGATTTAAAAAAGAAAATTATTATGAAAATTTCGAGAATGGAATACAAACACACGGCTTTCTCTGCGGAATACAAAGATGTAGAGAAAGTTTATAAGAAATTAAGAGACAACATGGACAAAGTAGCCACGGGAATAAATAATCTAATGACTTACGAACATGGGGGTTCAGCTATGAAGAAGATCTACCATGGTCTTAGTATGGTCTCTAGTGCTTCTAAAATGAATTACTTTTCTGATGCTGATATTTTTGAAGGATTTGCTCGCATAAACAAGGACTTAACAGATTCCGACTTAGATGAAGGGGTTAGGGAAGTCGGAAGGAAAACGGCAGAAGCCTATGAAAACATTTCTAAAGCTAAAGAAAAGTTCAATGAACAATGTGGACGGGAAATG…
orf00139	scaffold3|size184414	+	191873	192478	ATGACCGTTTTAATTTTAAGCAGTAGAGGAGCAAACTCAAACACTCGATACTTAATAAAAGACATTTGTAAGTTCATTAAATGTAAAGAAGAAATTAAATATGATGTAAAATCTGATCTTAAAGGACTTATAGAACTTATGGATCTTCATTCTACTAAACACATTATTTATTTTGAGACAACCAAAAGAAATGAAGCCGTTTGGGTTGCCGGAAGGGAAGGCCCTTCTATTAAATTTAATGTTTTCAATATTTTTACGATGGGGAGTCTTAAATTTCCTGTGAATTGTTTTAAAGAAACTGGTCATGTTCTTCTTTTTAGTGAGGAATTTGATATAATCAATGAATTAAAAATAGTAAAATCTCTTTTTACTGATGTTTTTGATTCAAATGAAGTAAAA…
orf00140	scaffold3|size184414	+	192959	193564	ATGAAATTTCTGTATTTGTCATTGCGTACCATTATACTTTTTTCACTTTCAGTAAAGGGTTGCCAATTCTGTCTAAATGTGGTCTCCGATATTTTTCAGCCAAAAGTGGATTACGTTTTGACAAATGAAGATAAGAAGTATTGTTGTAATTTACTTGAGAATGTAATTAACGAGTTAGTAAAAGATCAAAAAATAATTGAGATTTTTTTGGATGAAGATGATGAGAAGGATATGAATAAAGATGATGAGATTGATTTAGATGAAGAAGATATAATTGATGAATTTGATAAACAAAGTAATTGTGAAGAAAATGTTTGTGATCATCTTTTGAGGTCCTGTTCAGTCAACATGGAGAAACCAAGATTTTCCATTGAAAGTTTGGATACATTGAGTAAAAGG…
orf00141	scaffold3|size184414	-	194120	195631	ATGAATCTGCTCACTATTTTACTATGCTTGGTCTTAAAAGTTTATTGTACAACAAATAATGTTCGTGTCAAGCCTGTTTTTTTATTTGAACATAATTTTTGGTCACCTTACCAAAAATCACCAGAACTTAACAAAGGATATTTATTCGGAGTAAGCATTAAAATGAAAGATGTAAACAGACATCTTTTCGATTTTAATTGGTTAACTAATATATATTTTTTCGATAAAGCTAACAATATGAGTTACATAAAAATAAACGAAACAGACATTGCGAATCTTGCTTCTTTTTATAAATCTAAAGAAAATTACAAAGCATATTTTGAATTCGTGTATTTATACACTGATGACCCATTTTGTCAGTTTCATAGTTTTGGAATGCCTGAACGTCAGTACCAATGG…
orf00142	scaffold3|size184414	+	196143	196829	ATGAAAGATTTAAAAAAGAAAATTATTATGAAAATTTCGAGAATGGAATACAAACACACGGCTTTCTCTGCGGAATACAAAGATGTAGAGAAAGTTTATAAGAAATTAAGAGACAACATGGACAAAGTAGCCACGGGAATAAATAATCTAATGACTTACGAACATGGGGGTTCAGCTATGAAGAAGATCTACCATGGTCTTAGTATGGTCTCTAGTGCTTCTAAAATGAATTACTTTTCTGATGCTGATATTTTTGAAGGATTTGCTCGCATAAACAAGGACTTAACAGATTCCGACTTAGATGAAGGGGTTAGGGAAGTCGGAAGGAAAACGGCAGAAGCCTATGAAAACATTTCTAAAGCTAAAGAAAAGTTCAATGAACAATGTGGACGGGAAATG…
orf00143	scaffold3|size184414	+	197173	197778	ATGACCGTTTTAATTTTAAGCAGTAGAGGAGCAAACTCAAACACTCGATACTTAATAAAAGACATTTGTAAGTTCATTAAATGTAAAGAAGAAATTAAATATGATGTAAAATCTGATCTTAAAGGACTTATAGAACTTATGGATCTTCATTCTACTAAACACATTATTTATTTTGAGACAACCAAAAGAAATGAAGCCGTTTGGGTTGCCGGAAGGGAAGGCCCTTCTATTAAATTTAATGTTTTCAATATTTTTACGATGGGGAGTCTTAAATTTCCTGTGAATTGTTTTAAAGAAACTGGTCATGTTCTTCTTTTTAGTGAGGAATTTGATATAATCAATGAATTAAAAATAGTAAAATCTCTTTTTACTGATGTTTTTGATTCAAATGAAGTAAAA…
orf00144	scaffold3|size184414	+	198260	198865	ATGAAATTTCTGTATTTGTCATTGCGTACCATTATACTTTTTTCACTTTCAGTAAAGGGTTGCCAATTCTGTCTAAATGTGGTCTCCGATATTTTTCAGCCAAAAGTGGATTACGTTTTGACAAATGAAGATAAGAAGTATTGTTGTAATTTACTTGAGAATGTAATTAACGAGTTAGTAAAAGATCAAAAAATAATTGAGATTTTTTTGGATGAAGATGATGAGAAGGATATGAATAAAGATGATGAGATTGATTTAGATGAAGAAGATATAATTGATGAATTTGATAAACAAAGTAATTGTGAAGAAAATGTTTGTGATCATCTTTTGAGGTCCTGTTCAGTCAACATGGAGAAACCAAGATTTTCCATTGAAAGTTTGGATACATTGAGTAAAAGG…
orf00145	scaffold3|size184414	-	199421	200932	ATGAATCTGCTCACTATTTTACTATGCTTGGTCTTAAAAGTTTATTGTACAACAAATAATGTTCGTGTCAAGCCTGTTTTTTTATTTGAACATAATTTTTGGTCACCTTACCAAAAATCACCAGAACTTAACAAAGGATATTTATTCGGAGTAAGCATTAAAATGAAAGATGTAAACAGACATCTTTTCGATTTTAATTGGTTAACTAATATATATTTATTCAATGAAGCTAACAATATGAGTTACATAAAAATAAACGAAACAGACATTGCGAATCTTGCTTCTTTTTATAAATCTAAAGAAAATTACAAAGCATATTTTGAATTCGTGTATTTATACACTGATGACCCATTTTGTCAGTTTCATAGTTTTGGAATGCCTGAACGTCAGTACCAATGG…
orf00146	scaffold3|size184414	+	203912	206251	ATGCCACGCACTCAAGTTCCTTTAAAGAAAGTCAGAAAAGAAGAGGAGAGAGCCACTTATATTCCAGAAAGAAGGCAGAAACGGGCAGCCAGTCTTCAAAAGGCCCAAGTTGTCCATGACAAAGAAAGTTCTGATGAAGAATACGAGGAAGATGAGGACAACATAGAAAAATTGTTAAAATACGACGAAGAAAGTGATTCTTTTTTTGTAAAATTTAGATATTTGAGTTATCTTCACTGTGGTTACGTAAAAAAATCTGAAATTGTCAAAACCAAGACTGGAGCAATTAAAGTTAAGAGATTTAAACAGGCTCCTATTCCCTTTGATCCTGACTTTATTAAAGTAGACCGAGTTCTGCATGAAGATTACAAGGATGGGAAGGTTTTTGTGATTAAATGG…
orf00148	scaffold3|size184414	+	209754	213137	ATGCCACGCACTCAAGTTCCTTTAAAGAAAGTCAGAAAAGAAGAGGAGAGAGCCACTTATATTCCAGAAAGAAGGCAGAAACGGGCAGCCAGTCTTCAAAAGGCCCAAGTTGTCCATGACAAAGAAAGTTCTGATGAAGAATACGAGGAAGATGAGGACAACATAGAAAAATTGTTAAAATACGACGAAGAAAGTGATTCTTTTTTTGTAAAATTTAGATATTTGAGTTATCTTCACTGTGGTTACGTAAAAAAATCTGAAATTGTCAAAACCAAGACTGGAGCAATTAAAGTTAAGAGATTTAAACAGGCTCCTATTCCCTTTGATCCTGACTTTATTAAAGTAGACCGAGTTCTGCATGAAGATTACAAGGATGGGAAGGTTTTTGTGATTAAATGG…
orf00149	scaffold3|size184414	-	213457	214065	ATGCCAAATCCTTATTTAGTAGTTTTAGATATTAACAACACTTTACTTTCTAAAATCAGAAGAGAAGATAAAGACATCTTTAACAAATTAGATAAATCTCTTTTATTTGGGATTCCTCATTATTTTTTACTAAAAAGACCTTTTACTGATTTATTTATAAGATTTTTGGAATCTCATGATTTAAAGTACGTGATTTGGTCCACGGCTTTGAAAAAAAATATCAAAAAAATGGCGGTTTATTTGGAAAATTTGGGCTATAAATTTGATGGATTTTTGGGGCAAGAAGAATGTGAAGAGGGTGAATATCCGGGAATGAAAACCAAGAAACACGTAAAAAATTTAGAAGTTGTGTCTAGAGATTTTAAAATTCCATTAGAAAATTGTATTTTAGTAGATGAC…
orf00151	scaffold3|size184414	-	214047	214442	ATGCTCATTCACGTTCTCTACCCCCCTTATCATACACCTTATTTTTATGCTCATTCACGTTCTCTACCCCCCTTATCATACACCTTATTTTTATGCTCATTCACGTTCTCTACCCCCCTTATCATACACCTTATTTTTATGCTTATTCACGTTCTCTATCCCACTTATCATACACCTTATTTTTTGCTCATTCACGTTCTCTACCCCCCTTATCATACACCTTATTTTTATGCTCATTCACGTTCTCTACCCCCCTTATCATACACCTTATTTTTATGCTTATTCACGTTCTCTATCCCACTTATCATACACCTTATTTTTTGCTCATTCACGTTCTCTACCCCCATACACTTTTCTAAACATACCCCCCTTATTTTATGCCAAATCCTTATTTAG
orf00152	scaffold3|size184414	+	214625	215074	ATGACTTCCCTTTCTGAAATAGAAAAACAATTAGTTAAGAAGAAGAACTGGCTTTACACAGGAGAAGTCGATAATAAAAAAAGACCCCTTAACTCCCTTCTCTCTACCAAAGAAATAGATTTTGAAGTAGCTGACCAATTTGAACCAATTTCTTCTAAACAAAATTCTGAAATCCAAAGACTTACCCTCCAGAGACTTAGAGAAGGGACTTTTGATAATTTTTCATTTGATTTTAAAGAAGAAATTTGTGTAGAGGAAGATGAAGAAGTCCTGGATTTGGATTTGGTCACACTTTTTAATGAAATAGAAGGAGAATTAATAAAAATTAGTGATTTTGGGAGTGTCGGGTTCTTACCGGATGTAAAAATTAAAATTAAAGAAGAGAAAAAAACTAAAAAA…
orf00153	scaffold3|size184414	-	215285	215851	ATGAGCCAAAACGAAAAAAATAATAAAATGAATAAAAATGAAAATCAATTGTATTCTCATTTAAATAAAATTTATAAAGAAATAAATGAACAAGGAGAAATACACACAGAAGGATTCACACCCGAACAAATTTTTTATCAAATTGAAGAAGTAAGTGAGAATATTTTCAAAGAAGCCAATGAAACAATTAAAAATTTGAACAATAGTAAGGCTGAAGGGAAGGCTATGAATAAGATTAAGAGTAAAGGGAGGGTTGAGGCTGAGGACATGACTGAAGTTAAGGGATATGAGGAGACCGAGGAAGATAAGAAGGATGATTATGACCATGAAACTGATGATCATGAGGAAGATTATGACCATGAAGATGATGATGATCATGAGGAAGATGAGGATGATGAC…
orf00154	scaffold3|size184414	+	215873	216586	ATGGGTAAAGTTATAAGAAAAATTAGAGAAGTAAAGAAAAAGGAAAGGAAGAACCACGAATTGAGTATTGCTAAATATCCTTCTATCTCTGAAGTAACAGAAGGTGTGGTAGTAGACTTAGTTCATGAAAGGGGAAGGGGTGCCCCTTTGGCTCATATTAAATTTAATAATGAAACTTATTCTATGCTTGCTACTGAAGGCCTTTTTACTGGACAAAAAGTTTTTATCGGAGACAATGCTCCTATTCAAAATGGGAATATTACTAAATTAAAGAATGTACCAGAAGGTGTGTCTGTTCACTCTATAGAGTACGAGTATACTGATGGGGGTTGTGTGGCTATGACTGGTGGATGTTTTTCTTTAGTAGTAAATCATAAGAGAGAATCTAATGAGACTGTT…
orf00155	scaffold3|size184414	-	216771	217046	ATGACACAAGAAGATTCCGAAGAAGAAGCCAAAATATTCACAACCCGTGTAAAAACCCTTAAACACATAGCAATTGACTTAAGTCACGCAATAAACGCCCAAAATGACAAACTTAACGGTCTAGAACCGGGCTTCAATCAAACCATCACAAATTTATTTAAAAATATAAAAAATATGAAAGAAAATGATCCAAAAAGATTTAGAGCATGGATTTACTTTTTGGGTGGTACAGTTTGTCTTGGATTTTTATTCTTTGTTTTATTTATTTTGACTTGA
orf00156	scaffold3|size184414	+	217179	217544	ATGATTTTTTGTTTGCTCTGTAAAAAAAATCTAAAAAATAAAAATGCGTGGATATCTCATGAAAATACGGATAAACACAAAGAAAATTTTGCTATTTCAGATCTAAAAACAATTTTTAGAATTAATTTTATATCTTTAATTTATAAATACGATGAATTTAAAGATATTGTTAGTATTTATAAAGAATTTCTTCAAAAATACAATTTAAGTTTTAAAATGGCGGGTTATAAAAATTTAGAAGAAATAAATTTGGCAGAAAATGTGGCAGTTAGGCGAGAAGGCGGAATTTTGTACGTGAAAGGGTTTGGAAATTATTTTGATAAAAAACGAGAATTTAAAATTGAAATAGAATTTAATGGGATTTAA
orf00157	scaffold3|size184414	-	217705	218634	ATGAGTAGATTGAACCAATGGAATTATTCAGTAAATTTATATTTATCTCTTGAAAATAAATATAAAGATTATTCTGTAGAAGAAGTGTTTGATGAACCAAGTCGGTTATTATGTGATGTTAATTATGTTGAAGATACTAAGAAAGAAGAAGATACTAAGAATGAAGAAGATACTAAGAATGAAAAAGATACTAAGAATGAAGAAGATACTAAGAAAAAAGAAGATACTAAGAATGAAGAAGATACTAAGAATGGAAAAGATTTTAAGGTTAAGGACTCTACAACTGAATCAAAATCTAAATCAGATGAACCTTTTTTGTCTAAAATAAACACTACTGTATCTCCTAAAATTAATAAAAACACACCAATGAATATTAGTAAAGATGCTAATGCTTTCTCG…
orf00158	scaffold3|size184414	-	219078	219644	ATGAGCCAAAACGAAAAAAATAATAAAATGAATAAAAATGAAAATCAATTGTATTCTCATTTAAATAAAATTTATAAAGAAATAAATGAACAAGGAGAAATACACACAGAAGGATTCACACCCGAACAAATTTTTTATCAAATTGAAGAAGTAAGTGAGAATATTTTCAAAGAAGCCAATGAAACAATTAAAAATTTGAACAATAGTAAGGCTGAAGGGAAGGCTATGAATAAGATTAAGAGTAAAGGGAGGGTTGAGGCTGAGGACATGACTGAAGTTAAGGGATATGAGGAGACCGAGGAAGATAAGAAGGATGATTATGACCATGAAACTGATGATCATGAGGAAGATTATGACCATGAAGATGATGATGATCATGAGGAAGATGAGGATGATGAC…
orf00159	scaffold3|size184414	+	219666	220379	ATGGGTAAAGTTATAAGAAAAATTAGAGAAGTAAAGAAAAAGGAAAGGAAGAACCACGAATTGAGTATTGCTAAATATCCTTCTATCTCTGAAGTAACAGAAGGTGTGGTAGTAGACTTAGTTCATGAAAGGGGAAGGGGTGCCCCTTTGGCTCATATTAAATTTAATAATGAAACTTATTCTATGCTTGCTACTGAAGGCCTTTTTACTGGACAAAAAGTTTTTATCGGAGACAATGCTCCTATTCAAAATGGGAATATTACTAAATTAAAGAATGTACCAGAAGGTGTGTCTGTTCACTCTATAGAGTACGAGTATACTGATGGGGGTTGTGTGGCTATGACTGGTGGATGTTTTTCTTTAGTAGTAAATCATAAGAGAGAATCTAATGAGACTGTT…
orf00160	scaffold3|size184414	-	220565	220840	ATGACACAAGAAGATTCCGAAGAAGAAGCCAAAATATTCACAACCCGTGTAAAAACCCTTAAACACATAGCAATTGACTTAAGTCACGCAATAAACGCCCAAAATGACAAACTTAACGGTCTAGAACCGGGCTTCAATCAAACCATCACAAATTTATTTAAAAATATAAAAAATATGAAAGAAAATGATCCAAAAAGATTTAGAGCATGGATTTACTTTTTGGGTGGTACAGTTTGTCTTGGATTTTTATTCTTTGTTTTATTTATTTTGACTTGA
orf00161	scaffold3|size184414	+	220973	221338	ATGATTTTTTGTTTGCTCTGTAAAAAAAATCTAAAAAATAAAAATGCGTGGATATCTCATGAAAATACGGATAAACACAAAGAAAATTTTGCTATTTCAGATCTAAAAACAATTTTTAGAATTAATTTTATATCTTTAATTTATAAATACGATGAATTTAAAGATATTGTTAGTATTTATAAAGAATTTCTTCAAAAATACAATTTAAGTTTTAAAATGGCGGGTTATAAAAATTTAGAAGAAATAAATTTGGCAGAAAATGTGGCAGTTAGGCGAGAAGGCGGAATTTTGTACGTGAAAGGGTTTGGAAATTATTTTGATAAAAAACGAGAATTTAAAATTGAAATAGAATTTAATGGGATTTAA
orf00162	scaffold3|size184414	-	221477	222655	ATGCTTCTTAAAGAAATCAAACCAATTCACTTCGGATTTTACAAAAAAAAAGTGCCAAAAACCGATTTAATCGTAGAATTGTATTCAAGAGACGAATTAATTTGTGATGTAAACGTTCTGAAAACGATCTCAAAATATTCAAAAGAAATTATTGTGTCTAGAAAGTGTAGAGATTTTGTCATAATTTACACTGAAAAAGCTTTAATAAAATTCAAACCAATAAAATACACGTGTTATGACATAAAGAAAATTTACAAAAAGTTCGTTAATTGTCAATATTTGGATTATTTAATTATAAACGTAGAAGGATTATTTTATAGTATGAGTAGATTGAACCAATGGAATTATTCAGTAAATTTATATTTATCTCTTGAAAATAAATATAAAGATTATTCTGTA…
orf00163	scaffold3|size184414	+	222910	223317	ATGAAACACGATAAAGTTGTAATCTTAACCAATGAAAGTCATAAATCTGAAAAAGATGTCTATAAGTGCAATTATGAAATGTCCTGCCATTCTTGTCGTGTGGATATGCGAATTACAATAAAAAGCCCAGAAAAACAAATTAAAAAGGAGATAAAAGACTTGTACGGAGATCCGGTTGAAGTTGTAATAAATCCAGTGGGTGTTAACGGCTGTACTGTGGCTATTTTTGAGACAAGTGGTGTTGAAATTAACAATATAAAAGATGTAGCCTTGAATATTTTGACCGAGGATGATCAATATTTTGAGAATATACACGCAGATGGCACAAGGACAGTTACAGGTGAGTATCCTCCTAATAAGATCTATTCTATTATCAATTACAAGAATGAAATTAAGAGA…
orf00164	scaffold3|size184414	-	223523	223900	ATGGCTGTACCTTCTAACAACAATAACAAATCTGAAAATGGCAAAGAAGAAAACAATAGAGAAGAGAAAAAAGATGAAAACAATAGAGAAAAGAAAGAAGGTGAAAACAAGATAGAATTTCGTAATGACAAAAAATTCCCAGAAGAAATCAAAGAAGAGATTAAGAAGGTCTTAATCCCTAATTTAGATAAGCTATCTCCTACTACAATTAGTAAAGATTTGTCTAAAATGCTAAATAAAAATTTTGGTGCTGGTTGGAATGTCGTGGCAGGAGGTCATTTTTCGGGAAGTTTTACGTATATCGATGGGATGTACACAGAGATCAAGGCGAATGATTTAGTTATTTCGGTTTTTAAAGTTTACATACCAAACAAATAA
orf00165	scaffold3|size184414	-	224508	226292	ATGCTTCTTAAAGAAATCAAACCAATTCACTTCGGATTTTACAAAAAAAAAGTGCCAAAAACCGATTTAATCGTAGAATTGTATTCAAGAGACGAATTAATTTGTGATGTAAACGTTCTGAAAACGATCTCAAAATATTCAAAAGAAATTATTGTGTCTAGAAAGTGTAGAGATTTTGTCATAATTTACACTGAAAAAGCTTTAATAAAATTCAAACCAATAAAATACACGTGTTATGACATAAAGAAAATTTACAAAAAGTTCGTTAATTGTCAATATTTGGATTATTTAATTATAAACGTAGAAGGATTATTTTATAGTATGAGTAGATTGAACCAATGGAATTATTCAGTAAATTTATATTTATCTCTTGAAAATAANAGAATTAATTTAGAAAAT…
orf00166	scaffold3|size184414	+	226547	226954	ATGAAACACGATAAAGTTGTAATCTTAACCAATGAAAGTCATAAATCTGAAAAAGATGTCTATAAGTGCAATTATGAAATGTCCTGCCATTCTTGTCGTGTGGATATGCGAATTACAATAAAAAGCCCAGAAAAACAAATTAAAAAGGAGATAAAAGACTTGTACGGAGATCCGGTTGAAGTTGTAATAAATCCAGTGGGTGTTAACGGCTGTACTGTGGCTATTTTTGAGACAAGTGGTGTTGAAATTAACAATATAAAAGATGTAGCCTTGAATATTTTGACCGAGGATGATCAATATTTTGAGAATATACACGCAGATGGCACAAGGACAGTTACAGGTGAGTATCCTCCTAATAAGATCTATTCTATTATCAATTACAAGAATGAAATTAAGAGA…
orf00167	scaffold3|size184414	-	227160	227537	ATGGCTGTACCTTCTAACAACAATAACAAATCTGAAAATGGCAAAGAAGAAAACAATAGAGAAGAGAAAAAAGATGAAAACAATAGAGAAAAGAAAGAAGGTGAAAACAAGATAGAATTTCGTAATGACAAAAAATTCCCAGAAGAAATCAAAGAAGAGATTAAGAAGGTCTTAATCCCTAATTTAGATAAGCTATCTCCTACTACAATTAGTAAAGATTTGTCTAAAATGCTAAATAAAAATTTTGGTGCTGGTTGGAATGTCGTGGCAGGAGGTCATTTTTCGGGAAGTTTTACGTATATCGATGGGATGTACACAGAGATCAAGGCGAATGATTTAGTTATTTCGGTTTTTAAAGTTTACATACCAAACAAATAA
orf00168	scaffold3|size184414	-	228145	229878	ATGCTTCTTAAAGAAATCAAACCAATTCACTTCGGATTTTACAAAAAAAAAGTGCCAAAAACCGATTTAATCGTAGAATTGTATTCAAGAGACGAATTAATTTGTGATGTAAACGTTCTGAAAACGATCTCAAAATATTCAAAAGAAATTATTGTGTCTAGAAAGTGTAGAGATTTTGTCATAATTTACACTGAAAAAGCTTTAATAAAATTCAAACCAATAAAATACACGTGTTATGACATAAAGAAAATTTACAAAAAGTTCGTTAATTGTCAATATTTGGATTATTTAATTATAAACGTAGAAGGATTATTTTATAGTATGAGTAGATTGAACCAATGGAATTATTCAGTAAATTTATATTTATCTCTTGAAAATAAATATAAAGATTATTCTGTA…
orf00169	scaffold3|size184414	+	230133	230540	ATGAAACACGATAAAGTTGTAATCTTAACCAATGAAAGTCATAAATCTGAAAAAGATGTCTATAAGTGCAATTATGAAATGTCCTGCCATTCTTGTCGTGTGGATATGCGAATTACAATAAAAAGCCCAGAAAAACAAATTAAAAAGGAGATAAAAGACTTGTACGGAGATCCGGTTGAAGTTGTAATAAATCCAGTGGGTGTTAACGGCTGTACTGTGGCTATTTTTGAGACAAGTGGTGTTGAAATTAACAATATAAAAGATGTAGCCTTGAATATTTTGACCGAGGATGATCAATATTTTGAGAATATACACGCAGATGGCACAAGGACAGTTACAGGTGAGTATCCTCCTAATAAGATCTATTCTATTATCAATTACAAGAATGAAATTAAGAGA…
orf00170	scaffold3|size184414	-	230746	231123	ATGGCTGTACCTTCTAACAACAATAACAAATCTGAAAATGGCAAAGAAGAAAACAATAGAGAAGAGAAAAAAGATGAAAACAATAGAGAAAAGAAAGAAGGTGAAAACAAGATAGAATTTCGTAATGACAAAAAATTCCCAGAAGAAATCAAAGAAGAGATTAAGAAGGTCTTAATCCCTAATTTAGATAAGCTATCTCCTACTACAATTAGTAAAGATTTGTCTAAAATGCTAAATAAAAATTTTGGTGCTGGTTGGAATGTCGTGGCAGGAGGTCATTTTTCGGGAAGTTTTACGTATATCGATGGGATGTACACAGAGATCAAGGCGAATGATTTAGTTATTTCGGTTTTTAAAGTTTACATACCAAACAAATAA
orf00171	scaffold3|size184414	-	231729	234101	ATGACAATAACTAATTTATGTTCTTCTATTCGGTGTTACAATAAGCCAATGGTCAACAGTAAAGTAGCGGATATTAACTTCGAATTTAGAGATAAGTGCTTGGTTAATGGCATTATATTACACGATGTTATGGAAGAAGTTTTGATTAACAAAAATTACACTCTCGAGTTTATTAATGAAGCAGTAAGAAAAGCAATAGAAAACAATGCACTAAATATATACGCATGTAATACAACAGAAAGAAGTGTTAGGACCGATATTTTTGCTAGTTTAACCAATATCAGTCGTTTTAAAAGACATAATCTTGTTTTTGAACAGTCTGAAAAGCGAATTGTTTCTTTGATTTCGAATTTGAAAGGAAATATTGATGTGGTTGGTGAAAATATTGTTTTAGAAATT…
orf00172	scaffold3|size184414	+	235579	236661	ATGAAAAGTTCATTATTATCGAGTATTTGCAAAAGTATGTACTTCCTAGTTTTAATTAGCAAAACAAGCAGTACTTTATCCGAAGAAACCCCTTTAAGTACTTTTGTTTTTACCTCGTATTTTTCTTTCAACAAGAATGATTTTAAAGATTGCCAGTTTTATTTCAATAATGATCAAGTTAGTGACGAATTTTTGATAAACCCATATTTTGAAAGTGGTACACCATTAGGAAATTTATTTGGAACTTTTTGCTTGATTGATCAGTATTCGAAGATAAAATACGACGAAGAATATAAAAAAAAGTTGTCGCGATTTATTGATAGTTGTCACGAAAAGGATGAAAAGTTTAATAAGTGCCCTTTAACCCTTGATTTATTTTCTAAAAATCGGGCAAAACAT…
orf00173	scaffold3|size184414	+	237640	238728	ATGAAAAGATTTTTTTTAGAAAGCATATGCAAAATTATGTACTTTATAGTTTTTATTAAAAGTACTGAAAATGGTGTATACGAGGAAACATCTTCGAGTACCAGTCATGTAACTCCCTATTTTTCTTTCGAAAGAGATAATCTTAATGACTTTAAATTCTATTTTACTAATGACCAACTTAATGATGAATCTTTAAAGAAACCACCATTCGGTCGTCATACGCCATTAGGATTTTTTTTTGAAACTTTTTGCTTAATTTATCAGCATTCAAAGTTTAAACACGATGAAGAATTTAGAATTAAGCTGTCTGAATTCTTTGCTAGTTGTCACACAAAGGGCGAAATGTGTAATTGTGAAAATATTACTGTCGAGGCGTTTTTACAAAATCAGGAAGAACAA…
orf00174	scaffold3|size184414	-	240368	241768	ATGTTTTCAGAAATTAACATATTTAGCTCAATATTTACGGTATTAAATCTCTTCAAATATTTTATCATTGCTACGAATATACCTGTAGAAAGCGAAATAGGTCCCGAAAGTTTTGGTAAAGGCTATATTGGAGATGCATCAAATATTGATTATGATATGCCATTGGATTTAACATATAAAAACAGAATAAGAAATCAAAAAAATAATTATAGCAAACAGTATGTGAATGAATTTACTGAACTTAATAAGCCAAAATCTTCTACAGAAAATGAAATGTTTTTTGCTAAAAATGTTTTTCACGCCAATCAAATGATTTCGAATCCTTCTATCAGTTCAACTGTTATAGAAAAAAATGCAGGGAAAAAATCTAAAAATACCTGTAGAATTTCTAACAGGGGT…
orf00175	scaffold3|size184414	+	242716	242979	ATGTTTTTTATCGCGAGAAAGATTCTTTCAACAGAAAATTTAAGTCCTGGAGATAACAAAAAAATGATTGATGAACAAGTATTAATAGCCCAAGACATTGCAGATGTTACTGAACGTGTAGTACAATATGCAAGAAACTATATCTTAAACGAAGAGGCATATTATTACTTATTGTGTAATGGTTATCACACCAAAGACATTAAAGTAGAGAAAGATTTGATTATAGAAAGAATAAATGTCGNTAAAGATTTACAAGCAATATAA
orf00176	scaffold3|size184414	-	242957	243955	ATGTTTTCAGAAATTAACATATTTAGCTCAATATTTACGGTATTAAATCTCTTCAAATATTTTATCATTGCTACGAATATACCTGTAGAAAGCGAAATAGGTCCCGAAAGTTTTGGTAAAGGCTATATTGGAGATGCATCAAATATTGATTATGATATGCCATTGGATTTAACATATAAAAACAGAATAAGAAATCAAAAAAATAATTATAGCAAACAGTATGTGAATGAATTTACTGAACTTAATAAGCCAAAATCTTCTACAGAAAATGAAATGTTTTTTGCTAAAAATGTTTTTCACGCCAATCAAATGATTTCGAATCCTTCTATCAGTTCAACTGTTATAGAAAAAAATGCAGGGAAAAAATCTAAAAATACCTGTAGAATTTCTAACAGGGGT…
orf00177	scaffold3|size184414	+	245479	246741	ATGATAATGAATATTCAAGATAAGAAGGAATATGATAATTTGGTACAAATTTTACAAAATCAACCTCTTGAAGAAAATTTAAACAGACATCAAATAAGAAGACTAACCAAAAAAGCAGAAAAGTTTATTCTTATAAATGATGCTTTATATTTTAAAGTAAAAGATGGATTACATAAAAAAGTTTTCTATCAAACACAGGTTGAAATCATGAAAATGGAGGTAGAAAGGCTTCACAACGAAAAACATTTTGGTCAGAATAGAATGTATTCTTTATGCAAGGATTACTTCTTTTCGATACCAAGACATGTTGTGAGAGATGTCGTTGCAAACTGCAATGTTTGCAAGACATCTCAGCCTTTAAAACAAAAAGAGCCCTATAAACATGTTACTGCTTCTTTT…
orf00178	scaffold3|size184414	+	249945	250316	ATGAAAATCATAAAAAATTTATGTTTTCTAGGTTACTACTTATGCATCATTAAATGTTCAATCAACAAGTCTAAAGATTCGAATTTACCAGAAAATGCAAATACAGAAATTAGAAGAATTATTTTTGGCGAATTTCAAACAACAGAAGATTTACTCACAAATAATAGCTTAATGTATTTTTCATTTGACAAAGATAATTTCACAAATTTTAGAAGTAATATTAATGATTTATATTTAAGCTCAGAAATGTTTAAAAAGCCACGAATTTATTTGGACGACCCAAATTATAATTTTATTTACGTTTTTTGTCTGTTATTTCAGTATGGTGAATTGAAAAATAATGAGGGATTTAAAAGAAATGTTAGAGATTAG
orf00001	scaffold4|size346830	-	1729	2313	ATGCAACAAGGATTTTACATTTCCTGCAAAAAAGGAAGAGAAGAAAAGGCTTTTAAAGAGGTTTCGGGTGTTTTAAAAAATTTACTCGAATCTTTTTTAAAATATCCTCAATACGAAGACATTGACATAGAAAAAGAGTTGAAAAAAGAAATTGATCTTCTTCATTCTAATCCTTTTAAGATTTATTTCCAGTACAGCAGTATATTATTTGTTTCTAATGGTTCATCTGTCTCTTCTTCTCATCTTTACAAATTATTACGAGAAAACAAAGTTTTTTTCGTTTTTTCTCATCGTGTGGTGCCATTCGATGCATTTTTTAAATTTGACGAAACAAATTTATGCAAAATAATAAAATGCATAAAAACTGATAAAACTTATAAAATTTTATACGAAGAACGA…
orf00002	scaffold4|size346830	+	2546	5956	ATGGTAAAATACGGAAACAAATTTAGTTGGGATGTAATTTCTAAATTTTTTGATGAGAAAGGTCTAGCAGGACAACAAATAGATTCTTTTAACCAATTTGTAAAAACTAAAATGCAGGAAGTGATAGATGAAGCCCCTGTCATCACAGTCCAATCCACAATCACAGCCGGGCAGGAAAGTAGACGTAAAATGTCTATGAAATTTGGACAAATTTACGTCTCTAAACCCCCAACGTACACAGAGGCAGATGGTACAACAATCACAATTACACCAAATGAAGCCCGACTTAGGGACTTAACGTACCTCTCTCAACTTTACATTGATGTGACTAAATCAAATGAAAATGAGTTTGGGGTTGTTGATGAACACACGTACAATAAAGTTCCTTTTGGAAGTATT…
orf00003	scaffold4|size346830	-	6079	6399	ATGATCTTCTCTTACCAAAAATCCCCTAAGTTTGACATAAATTCTCTTTTGGTCCTTTGCAGTTCCCTTCATTCTCTCAAATATTTAATTTCCGAAGTATCCAAATCAACTCATAAAGATAAATTTTATTTTAAATCTCAAACAATTTCAATGTACACGACTTTAACAGGATTGTCTTTTATTTTTGTGAGTAATAAAAATACAAATTTAATTTTTAAGAAAATTTATTCAGATTTCTGTGATTTTGTGATGCTCGATCCTTTTTACATTTTGGGGATGCCAATTAATTGTGAGAAATTTAAACCTGAGAAATATTTTTAA
orf00004	scaffold4|size346830	-	7740	8420	ATGGTATTTTCTCTGCCAAATTTGCCTTACAAATACGAAGATCTCGAGCCGCATATTGACGAACAAACAATGGAAACACACCACAGTAAACATCATGTAACGTATATTAATAAGTTGAATACTGCAGTCAAAGATAACGGTATTAAAACAGATTGTTTAGTAACTTTACTTACCGAAATTGATAAGAACACTGCATACGATGATGGAGTTAAGCAGATCCTTATTAACAATGGAGGAGGTCATTTAAATCATTCTTTGTTCTGGCGCTATATGACGCCGGAATCCGACATTAATGATATTGGGGAAGGACTAATGAAAGATATAAATGCGGCTTTTGAATCTTTCGGTGAATTTAAAAAAACCTTTGATTCTAATGCTGTTGCTTTGTTTGGTTCAGGA…
orf00005	scaffold4|size346830	+	9349	10086	ATGATTTTTTATACTTCGAAAGATGGTTACAAAACTGATCCTTTTAGTATTGAGAAAGTTTTATTTCTAGAAAATAATTATTGGGATGAAGTCAAAGACAAAACGTTTTATTTATATAAATTATATGTAGAAATTCATTTAGAAAATTATAAAAAGGGTTACCGTGCTAATATCATTTCTTTTATGAATACTTTTTATGACGAAAGCAAAAAAAAATATTTTTCATTTCTTTATTCGCATGACGCTGATGATGTGCTATCTGCTTTGAAATCTAATGGACAAAATCAAGTTTTCTTAAGGTTTAATTATTTATTTAGGGACACTAAAATTAAAGTTACAGACAGTTTTGCAGGAATGGACACCCTATATAAACAAACTAGGGTCTTTAAAAACATTAAG…
orf00006	scaffold4|size346830	+	10140	10529	ATGAATACTTTTTATGACGAAAGCAAAAAAAAATATTTTTCATTTCTTTATTCGCATGACGCTGATGATGTGCTATCTGCTTTGAAATCTAATGGACAAAATCAAGTTTTCTTAAGGTTTAATTATTTATTTAGGGACACTAAAATTAAAGTTACAGACAGTTTTGCAGGAATGGACACCCTATATAAACAAACTAGGGTCTTTAAAAACATTAAGATTCCTATTCAAAAAACAGAAGACGTATTTCAATTTAAAGAATTTGGCCCAAATGTATATTCATTTTATATTAAANNNNNNNNNNNNNNNNNNNNNTTGATACTTAAAATGTACTCGGCTTTTATTTGTGTACCACCAAATTTTAAATTCGTTAAAATGTGCCGTACTAAATAA
orf00007	scaffold4|size346830	+	11086	12606	ATGATTTTTTATACTTCGAAAGATGGTTACAAAACTGATCCTTTTAGTATTGAGAAAGTTTTATTTCTAGGAAATAACTATTGGGATGAAAATAGAAGGCAGATTAAATATGATAAAGGATTTTTGCTTAAAGTAAGTATTGATGTGGAATTAACTGAAGATGTATTAAGTTATATAGAATTGTTTCCCGTGCACAGTTTTTACGATCGTGGCAAAAGTAGATATTATTCTTTTTTATGCTCTCATGATGTCGAAAAAATCTTAGCTGCTGTTAAATCTGATGATGAAAGAACATTAAGTCTTGGGTTTAGGTATACATTTACAGATACTGAAGTAGATGGGCCTCTTGATTATTATAATTTACATTGGTTATATCCTCCAGTCAAATACGAATATTTT…
orf00008	scaffold4|size346830	-	13117	13983	ATGTTTTATTTATCAAACTGTAAAGTGTCACACAAATCATTCTTATTAAAAATGTTTGACGTTAAAAATAAAAAACATTTATTGATGAATATTTTTACACCCTTCATAAAATATCTTCTAATGATTTTTTATACTTCGAAAGATGGTTACAAAACTGNNNNNNNNNNNNNNNNNNNNNTTCAAAAAACAGAAGACGTATTTCAATTTGAAGAATTTGCCCCAGGTGTATATTCATTTTATATTAAAAAAAAGTTAAAGCGTATGTTCGACCTTAATCAAGTTATTTTAGAAAGATTAGAGCCTGTATTTGATGCTTACTTTGAAAACGAGAGTCCAAAATTTGAACTTCGTCATTTTGATTCTATTTCGTCTTGTCTTGAGAATTTTAAAGTTTTTGTT…
orf00009	scaffold4|size346830	-	15645	16289	ATGGTAAGAGGTCCTTTTACTATAGAATTTTATTTTGATTTATTTTATAGATTTATTAAAAGAGAAACTGAGGAAATGATTAAAGACTTAGAAGAAAATCACAAAGAATCTGTTCCGAATATCCATGATATCTATTTTGAAAAATTTGACGACCAGTTACGCAGTATTTATAGAACGATCATTGATAAAAATTGGGAATCATTCAAATTCTTTGATTTCTTCTCAAACTTATTAAAAAGGGAAATCCAGACTGTTGAAGATTATATAGAAGTTGATAAAATACTTTGTGATTTTAGATGTATGGAAAATGATATTATCTGTTTAAAAAATGATATTCTTTGTGGACGACGAGGTTGGCGTGATAGTCTCATGCTTATCGATAATTTTGATTGCCAAATA…
orf00011	scaffold4|size346830	+	16572	17090	ATGACGAAGTTCAAATTTTGGACTCTCGTTNNNNNNNNNNNNNNNNNNNNNNNNNNNNNNNNNNNNNNNNNNNNNNNNNNNNNNNNNNNNNNNNNNNNNNNNNNNNNNNNNNNNNNNNNNNNNNNNNNNNNNNNNNNNNNNNNNNNNNNNNNNNNNNNNNNNNNNNNNNNNNNNNNNNNNNNNNNNNNNNNNNNNNNNNNNNNNNNNNNNNNNNNNNNNNNNNNNNNNNNNNNNNNNNNNNNNNNNNNNNNNNNNNNNNNNNNNNNNNNNNNNNNNNNNNNNNNNNNNNNNNNNNNNNNNNNNNNNNNNNNNNNNNNNNNNNNNNNNNNNNNNNNNNNNNNNNNNNNNNNNNNNNNNNNNNNNNNNNNNNNNNNNNNNNNNNNNNNNNNNNNNNNNNNN…
orf00012	scaffold4|size346830	-	17565	18242	ATGGTATTTTCTCTGCCAAATTTGCCTTACAAATACGAAGATCTCGAGCCGCATATTGACGAACAAACAATGGAAACACACCACAGTAAACATCATGTAACGTATATTAATAAGTTGAATACTGCAGTCAAAGATAACGGTATTAAAACAGATTGTTTAGTAACTTTACTTACCGAAATTGATAAGAACACTGCATACGATGATGGAGTTAAGCAGATCCTTATTAACAATGGAGGAGGTCATTTAAATCATTCTTTGTTCTGGCGCTATATGACGCCGGAATCCGACATTAATGATATTGGGGAAGGACTAATGAAAGATATAAATGCGGCTTTTGAATCTTTCGGTGAATTTAAAAAAACCTTTGATTCTAATGCTGTTGCTTTGTTTGGTTCAGGA…
orf00013	scaffold4|size346830	-	18660	19304	ATGGTAAGAGGTCCTTTTACCAAAGAATTTTATTTTGATCTATTTTATGGATATTTAAAAAAACTAATAGGAGAAATGGTTAAAGACATAGAAGAAAATCACAAAGAATCTGTTCCGAATATCCATGATATCTATTTTGAAAAATTTGACAATCAGATACGTATAATTGATAGAACGATGATTGATAAAAATTGGGAATCATTTAAATTCTTTGATTACTTCTCAAACTTAATAAAAAGGGAAATCCAGACTGTTGAAGATTATATAGAAGTTGATAAAATACTTTGTGATTTTAGGTGTATGGAAAATGATATTATCTGTTTTAAAAATGATATTCTTTGTGGACGACGAGGTTGGCGTGATAGTCTCATGCTTATCGATAATTTTGATTGCCAAATA…
orf00014	scaffold4|size346830	-	19446	19913	ATGATTTTTTATACTTCGAAAGATGGTTACAAAACTGATCCTTTTAGTATTGAGAAAGTTTTATTTCTAGAAAATAATTATTGGGATGAAGTCAAAGACAAAACGTTTTATTTATATAAATTATATGTAGAAATTCATTTAGAAAATTATAAAAAGGGTTACCGTGCTAATATCATTTCTTTTATGAATACTTTTTATGACGAAAGCAAAAAAAAATATTTTTCATTTCTTTATTCGCATGACGCTGATGATGTGCTATCTGCTTTGAAATCTAATGGACAAAATCAAGTTTTCTTAAGGTTTAATTATTTATTTAGGGACACTAAAATTAAAGTTACAGACAGTTTTGCAGGAATGGACACCCTANNNNNNNNNNNNNNNNNNNNNNNNNNNNNNNNN…
orf00015	scaffold4|size346830	+	21309	22844	ATGAACTTATTTTTGTTTCTAATGGTTTATATGTGTAACATTTTTAGTACTCACGAATATCTTCACATTGATCCTGTTGCTCTAATTGAACACAACTTTTGGGAGGCATATGAAAAAAAATACGAATTTGATAAAGGATACTTATACGGCGTAAAAATGGTTTCTGATACTAAAGAACATGATTATTTTTTTTTTGATTACTTTGGTGAGTTATTTTCTCACGAACATGATAATAAGTTAATTTATACAATTGTTCAGAATAACACTGTTATTAATAATTTGTATCCTTTAATTTCATTTAAAGACGATAAACAGTATGTAAAATTTGAATTTTATTACACTGATAGATCGTTTGACGAGGTCAATAGTTTAGGAATAGATACAAGCAAGATTAAAAGG…
orf00016	scaffold4|size346830	+	23378	25000	ATGAATTACTTTTACGTGATAGTATTTTATTTATCAAATATAAAAACAGGCAAATGTTTCATTAATATAAGAAAAATAACGCTTTTAGAAAATGACCTTTGGTCTGACAATAAAGAGCAAGCCGAAATAAACAAAAAGGGGCATTTGTATAAATTAACAATAGTTTTTAAGGGTGAAAGTTTTGTTGATATTGGGTTCGATTTTTACCAAAGAGACTGTTTCTCATTAGGAATCACTGAAAAAAGATATATCATACTAAATTCTCGATTGTCAAAAGAAACAACCTTCTCTGAAGAATCGATCAATCACGGAAAAAATTTTATGAAATTTCTATTTTTATTTACTGATGATCAAATAACAGACCAGCATCATTTTAGCGAATATAAAGGGAAAAAACAA…
orf00018	scaffold4|size346830	-	28666	30249	ATGAAATCTTTTTTTATTCTTATCTTTATTTTGGATTTACTTTGTGCTCAAAATCCTGTTAAAATTCAAAATACACTGGTTCTTGAAAATAATTTTTGGGAAAATAATGAAATTTCAAATGAAAATAACAATAGGTTTTTAAGTTCTGTACAGTTAACAGTATGGAATCATGAACAGGAGCATATCATTGTATCATTTTCTGCAGAAACATCTCATTTCAATTCTAAAGAAAAAAAGTTTTATCACCGGATGAATTCTGATATAACAAATATTATTTTACCGTATCTCAAAGTCAAAAAAGAAGTTGTTTTGAAATTTGATTATTTTTTAAATCATTCAAAATCCAAAAACGAACCTTCTACGAGTTTTTATGAACTAGGATTAGCTAAATTTTACGAC…
orf00019	scaffold4|size346830	+	33911	34228	ATGAGAGATCCGCGAACATCCGATATTCAATTTTTAGATTCACAACCACTCGCTTTAGAAACAAAACTTACTAAGAAAGAATGGGAAGATACAATTTTTAAGATTAATGAAGCTTTGAGAGACAAAATAACATTATGGAGTATCATAAGAAACCTTAGTATAATCTTATACCTTATAAACCAAGACACAACCAATATTATTGATGTTTTAATTTCTGAAACAAATCAAAAATTCAAAAGTAAAGGCGTGTTCTTTTGCAATCCAAAGAGAGTCAATTACCAAAATTTAGACATTATAATTTTGCTTAAGGAAACCTAA
orf00020	scaffold4|size346830	+	35964	36812	ATGCAAATCAAAGTCATAACTTACAATGTTAATAACTCTAATCAAGCAATTGACTCACTAGTTACCCTTTGTAATTCTTCTTACGACTTAGTTTTTATTTCAATTCAGGAATATTACTGGTTTGCCATTCTCAAACATTTTAAATTGGATTTTAAAAATTATGCGCATAAATATTATGAAAATATCTGGGGATTAGTTACGATTGTTCTTAGTCCAAATGAATTAGACATTAAATGGGAGAAGACGTGTTTTGGTCCAATGTACTGCGGGAACAAAGGTTTTATCACTTGTGTAATTAACCAATCAATTTTATTCGTATCAGCTCATTTATCACACGGTCAAAACAATTATAAAAGAGAAAGTGAATTAAGAAAAATAGCAAAAAGTATCGATTTTTAC…
orf00021	scaffold4|size346830	+	36880	37125	ATGGACGATAGACCAGTTTACAATGACAATATGAAAATTTCATACACCAAAAGATTAGTAGAAATAGATACGATAGATGGGAATCCTATTCAAGTAGAGTTGTGGTGTAGTGATATAAACCCTAAAACTATAAAATTTGAACACAAAAAAACTTTGAGTGTTTTTAAATGTGAAATTTGTGGTAAAGAATTTGATGAAAATAAGAAAATGTTACTTCATAAAAATTATCATACGATGAGGAAATAG
orf00022	scaffold4|size346830	-	37200	37835	ATGGCCATTCTCTACACGCTCATAAAAAAACATCCAAAAAATCAAACACTTTCTGGTGAATTCTCACCACAAGCTGTTAATTTAAAAATCGGGAATTCAGTCAAAAAAGAACTTAACGAAGTCTTTGATTCTTTGCCAGAGGATTCAAATGAGAAATTTTATAAATTTGAATCTACAAACACAGATTTCACTTTTATGCTTAAAGTTTATGCAAATTTTGTATTTGCCGTGATAGTCGACGGTTACTCCTCAGAGAGAAGCGTTTTGAAATATTTTGAAGAGCTTTTAGAAGAATTTATGAAAATTTACAAAGATGATCCCCGTGCTACTTACTACACTTTTGATCAGAAGATTAGTTCTTTAAGTGATAAATTTAATAGAGAAAATCGATATAAACAA…
orf00023	scaffold4|size346830	-	37876	38901	ATGCATGAATGTAATGAAGACATACCAGAACAAAATACTGATAATCTTTTTCAAGAGGATATCTTTAATAACAATTTATTAGATAATTGTACACCTGTTCAACACAATTTTAATTTAAAAGATTACACAAATAAAGGATATTCATTCCCAAGATACCTATCAAAATATAAAGGCTTTATTCCGAGTACGGAAGATAAAACAAATTGTAATAATCATGTAGAAATATCAGGTAAAGACATTAAAAGAATCATTGGTTACAATAATGAAAATATCCACAATTACTTCATGGAATATCAAAAAGATCTTTTTTATTCATTTAAACTTTGTAATTTTGAAGTAATCGAGAGGATTTTGCTGTATTACGAGACAAGTTGTCCTTCTGAAAAAGAAGCATCAAGT…
orf00024	scaffold4|size346830	+	39427	39786	ATGAACAAAAATTTACAAAACGATTTGATTGCAAGATACGTTCGACACGTTGATAAAACAGCTCAAAAAATCCTTTTTTATACTAAAACTTCTTCAGTGTACAAGTACGAAGACAACAAATGGATTAGTACAGGAATAGAAGGGACTTGTGTAATTTATCTTAAATCTTCAAAACAAAAGGTGTTGTGTGTTTTTAATAGAAAGAAACACGATGATTTCTTCTTATGTTTAGGCAATAATACTAAAGTAGAAAGAGAAGGAGATATTGTTATATTTAAGAATAAAGCCATTTATGGTATTTGGTTTTGTAATAATGATGCTATTGAGACCGTTATTTCTTTAACTGCTTTTTTAAAATAA
orf00025	scaffold4|size346830	+	40116	41054	ATGGAGGATAAGAAAAACGAAAAATTTTCATTTGTAACACTTAGATACGAATTAATTAGTGAATTAGGCGGTGGCACATTTGGAAAGGTCTATAAAGGAATAAAAGACAACCGGGATTACGCAATTAAAAAACTTTATCGTCATGATAATGGAATTCAATTGACAACAATTCGTGAAATTAAGTCATTGAGAAATGTTTATCATGAGAATATAATAAATCTTTTGGAGATTAACGTGCATGAGGACGATATTTACTTAGTTTTTCCTTATTTTAGATTCGATTTAACAAAATATCTCTCAAAAAACATTCCAAACAAGTTCGAAACTGTGCATATTATCAATCAAATTGTAGAAGGACTTGCGTATCTTCATGACAAAGAGATTCTTCACAGAGACCTA…
orf00026	scaffold4|size346830	-	41148	42080	ATGTTTGTTAAAATTTATCGTTTTTTATTTTTGTTTAGTTTCGAGCCCATGAAAGAAATTTATTTTATGACAGACAAAGAAAAAGATTATGTTGCAGATTATTTTCTAAAAAATGTTAAAAACATGTCTTCTACAATCAACTATAATTTTATTTTTAATGCTAGTTCAGAGAAAATAAATACGCCTGTGGACGAAGAAAATGAAAAGAAACCATATCAAGTAATTTTTGGTAAGGAATTTAGAAAGACATACAAGTCACCACCATGCCACATCGGGGTTCCTGCAAACCAATTGCCCAATAAGTACAGCACTAAATATAAACTTGAATCCTTAATTAAAAAATTGATAAAAAATAAATACTATGAAACTAAGCTTGAAGATTCTACTAGCCAAGATGTT…
orf00027	scaffold4|size346830	+	42624	43382	ATGGAATTTCAAGGAGGGTCTGAGAATTCAAAATTTATAAAAGAAAAGGTGAGCATCGCTAATAGAGACTACAATTTCAAAAACTTACTAAAAATGTTTAATAAAAATCACGATGATACAAAATCAAATCAACCAGTAGATGATAAACTGGTTACCACAAAAACTGTTGCACATAAAGCAACCAACAAACAAAATGTGCAAAGTGAAATTAAAACAGAAGAAAATAAGGCATATATTATAGAAGAAAAGAGGAACACTTTAGAAAGCCCTATTGATAAAAACAATAAGGTTTTAGAAGATAAAGTATTTTTTAAATCAATGTGCAATAGGCTAGCTAATGAAATCAAAGGATTAAAAACAGTAAATAACAAATTAGAAATTTTAAATAAAAATCGCGAG…
orf00028	scaffold4|size346830	-	44283	47735	ATGAATATTTTTTATTCACAAAAATTGGCAGCAAATAATTTTGAAGGTGCAGCCATCGGGAATTTTTTCGGTTTAAATAAAGGTCTAGTTTGTTTTAATAAAAATCTCATAAAATGCTACTTAATAAATGACGATGACAGTCTTTTATTGATTTATTCTGATTATTTGTTTGAAAATATTATTCAAATTGAAAGATATGAGATTTCTAAAGATAAAGATGGTCTTGTAGTTTGTTTTGAAACATCAAAAATCTCATTGGTTTCTTTTGACAATTATTTTCCTGTAGTTGAATCTTTAAAATATTTTGAAAATGATGACTTTGATATAAGACAACAAGATAAAAAAATCATCAGAATTTACAAATATTTAGGAATGTTAAAGTTAAGTAAGTGTTATTTT…
orf00029	scaffold4|size346830	+	47846	48991	ATGATAAGAATTTTCCAAGATGAGCTTACCATTAAAGAACAAAAATCTTTGAAAACTCATAAATACAAGACAATTGACCGATCTTTACTCTCGTTTTTGATTTTTAAGAGATACACAGCCATGATTTTGAATTATACTCCGACTTACATTGCCCCAAATTTACTTACAATGATCGGATACTTTGCCATGCTCATTAATTTTTTGGTTATACTCATGTTTGATCCGAGTTTAAGAGAAGGATCTCCTTTGTTATCACTTTTTAGTGCCATTTGTTTATTGATTTATTTTACAGCTGATAACATAGATGGAGCTCAAGCAAGAAAATTAAATGAAATGTCACCAATGGGGCAAATGTTTGATCATGGTGTTGATTCTTGTTGTGTATTCTTTTGTCTTATT…
orf00030	scaffold4|size346830	+	49482	50834	ATGGTCAAAGAATTTGAAGAATCGGAAAAATTAGAAAAATTATCGATAAACGAAAATTACAAAAAAATTGAACTGTCAAAAATTTTAGCATCAGATATTGGAAGTAAAATTAAAACATTTGGTTGGGTCGAAAATTGTAGAAATAAAGGATCCATGACTTTTATAGATCTTGTTTCTCAATTTAAATTCGTTGAATGTGTGTATGATAAGAAAATACAACTTACTAAGTGCACATCTATTACTATCTGGGCTACTGTTGCAAAAAATCTTTCTAAAAGAAAAGTTTGTGATTTTGAACTTCATATCGAAAAATTAGAGATTTTTAACGACATTATTGCTCCTAGTTTCCCTTTGAATACTGAATCTTCATTTGACTCTTGGATGAAGTATGCACATCTT…
orf00031	scaffold4|size346830	+	51163	51969	ATGCACAAAAGTGAAGATAAAAAAGATATTCTACGTGCTCCACTTATTGATGGACAAAAAAGCATTATTTATAAAGAAATTGAAGATAGTGGTGTGGCTGATGATGTCATTAATATAATTGAGTATACAATTTCTTCATCAGATGAAGTTAATAAATTTAATATTATTGTTGAAGCTTTAAGTCCTTTAATTCAAGACAAAGCTAAGTTAATAGTTAGTAAATTGTATTTATACAAAAGAAGACCTTGTAAATTTAATGACCAGTGTAAAGATAAAAAATGTATTTTTACTCATGACAAAGATAAAATTTTAAAAACTTCAGATAATAAACGTAAAACAGACTCAGAGCCAATAAAACGACAAAAAACAGAGTCCGAATGTACGCAAAATAGAGAAGTT…
orf00032	scaffold4|size346830	+	52005	52973	ATGAAATATTTATGTAAATACGGAGAAATTAACGAATTTCACCAAGATATTGCTGATTACGAGAGATTTTATAATTATTGTGTACGTTTAATCAAAGAAAATGAACAAAAACATAATTTAATTTTTGAAATTTTATACAAATCGTTAAATAAATTTGTTAATAAACATCTTGTCTCAATGACACTCAGACTTATTTCAACTTTAAAAACAGAAACAAACTTTTCTATTGACGAACTAAAAAAATATTTAAACAATGATCAAACGAGAAATGCCACGTTTCTAATTTTAAAAAAAAATAATGAAAGGCGGTTAAATCGTGACATTGTGAATTTACTTTATGACTGTACTTTTGAATCTAAAGAGTTTTTTAGTTTTTTGACAACAATGGAAGAGGAAGTT…
orf00033	scaffold4|size346830	+	53002	53268	ATGGTATTCGTAATAATTAGGGAAGGTGTTAAGATATTGGGCAAAGCTTTTTTGAAATCTTTGTCAACTACATTAACACAGAATTTCATGACTAAGGATGAAGCTATAAGAATTTTAGACATTGAACACAATTCGTCAAAGGATGAAATTTTTAAAAAATATCAAAAATTATACAACGATAATTCTCCACAGAACAAAGGCTCTGAGTATCTTCAGAAAATGATCCATAACGCATACAAAATTTTATCTAAAAATGACAAAGAGTAA
orf00034	scaffold4|size346830	+	53275	53562	ATGGATTCAACAAACAATTTACCAGACAAGTCACAAGACGATTTACAGCGAAGTGAGAAAATAGCAGCACAAAAATTGCCTATTTTTATAAATCTTGTTAAATTTAAAGAAAAGGAAGTAACTGTTGTCCTTACTAACGGGTTTACTATATTTGGTAAACTTGTATCTTATGATGAAGCTTCAAATTTGGTACTAGAAAAATGTTCTGATTGGGAATACGGAAAGAATATTGTATGTCTCGGAAGGTGTTTGTCTATGATAAGTTTAGGAGAAAAAAGTATTTTATAA
orf00035	scaffold4|size346830	-	53615	54109	ATGAAAGAATGCGAATTTGAACCGCTTGAAATTTTAAAAATTGATACAGGAGATAAAAAGTCATTTATTTCTATAAGAAATTTAACTGCTGAAGGTAAAGCATACAAAATTAAGACTACTAAACCAAATAATTACATTGTTAAACCTAGTCTTGGTACAATAATGCCAATGGAACAAGTTACAATTGATGTAAAATTATCAGAGGATTGTCAACCTGATGAATCTCATAAATTTTTAATTGAAGTTTACGACTTTGATTGGAAACAGCCTGTTTCATTTTTTAAAACACATTTGAAGACAGTAAAGCCTACTCCTTTATTAACTCATAAGTTAAGTGTAAATTTATCTACAGATGAAGGATTTTTAAAAGGAAAAGGGAATAAAAAAAGATACTCAATT…
orf00037	scaffold4|size346830	-	54355	54864	ATGGATAGATCAAAAAACATGAAAGGGCGGAAGAGATTTGAACCAATGGAAGAACAAAAATGGACAAATAACACCGAAGCAAGAAATAATAATGATGCAAGTACGCTTTCTGAATTAATGAAGAGATCCAAGATTATTGAACAACTTTCTTACAGCAGTGAAGCATGTGTTTACTGTTTGGATGTTCATAATGGCAAAAAATGTAATAAGCAACTTTGTAGATGGTGTAATGACATAGGACATGCTTCTTCAAAGTGTAATCGATTATCAGATCCTGATAGAATTACATTATGTAAATGTTACAAAAACACATACCATTCGGTTAATGATTGTCCTTCTGTATGGCGAAAATATAAACTTAAAAGGCCAGTAGATTTAAGCTTGATAGTTAAATCTTGT…
orf00038	scaffold4|size346830	-	55115	56071	ATGGATTTCGACATAGACGCTGTAATAGAAAGATTAATCTCTGGAAAACAATACAAACAAGGAAAACAGATTCGGTTAACTGAAGATGAAATAAAATACATATGTAAAGAAGCACAAGAGATTTTTAAACAACAACCAACATTATTAGAAGTAAAAGCTCCTATTAAAATATGTGGAGACATTCACGGACAGTATTTTGATCTTTTAAAACTTTTTGAATGTGGTGGTTTACCACCTTTGTCAAATTATTTATTTTTAGGAGACTATGTTGATAGAGGAAAACAATCTATAGAAACTATTTGTTTGTTGTTATTATTTAAAATTAAATATCCTAATAACTTCTTTTTATTGAGAGGTAATCATGAATGTGCTAGCATCAATAGAATCTATGGTTTTTAT…
orf00039	scaffold4|size346830	+	56160	59270	ATGAATAAGAAAGTTGTTTTAGGGAACGATTCAATTATAAAAAAAAANNNNNNNNNNNNNNNNNNNNNNNNNNNNNNNNNNNNNNNNNNNNNNNNNNNNNNNNNNNNNNNNNNNNNNNNNNNNNNNNNNNNNNNNNNNNNNNNNNNNNNNNNNNNNNNNNNNNNNNNNNNNNNNNNNNNNNNNNNNNNNNNNNNNNNNNNNNNNNNNNNNNNNNNNNNNNNNNNNNNNNNNNNNNNNNNNNNNNNNNNNNNNNNNNNNNNNNNNNNNNNNNNNNNNNNNNNNNNNNNNNNNNNNNNNNNNNNNNNNNNNNNNNNNNNNNNNNNNNNNNNNNNNNNNNNNNNNNNNNNNNNNNNNNNNNNNNNNNNNNNNNNNNNNNNNNNNNNNNNNNNNNNNNNNNNN…
orf00040	scaffold4|size346830	+	59475	62141	ATGTCATCCGACAATGACGAACCACAAAAGAAAAAGCTGTTTGAATTTGATCCTCCAGAGGTTGGCATAAGATCCGTGAATTTACTTAATAATCTGAATATTACAATACCTACTAGTAAATGGGAAATAACACCAAGGACAGCAACACAATCAAAAAGATTAAAATGGGACCAAACACCTTTTGGTATGGTCAAAGTAGAATCTGAAATGTACAAAGACAACAAATTACAATCTACAAGTGGATTTTCGTGTAAACAAAAACAAAATGATTTTATGTTTAATAAAAGGCTTACAATGGATGAAATAAACACTATTTTACCAAAAGAAGGTTATTTGATTTATAATGTTTGGAATAATGAAGAGATAGAACAGATTGATTTTAAAATATTTGATGAAGAT…
orf00041	scaffold4|size346830	-	64492	65325	ATGGAATTTCAAGGAGGGTCTGAGAATTCAAAATTTATAAAAGAAAAGGTGAGCATCGCTAATAGAGACTACAATTTCAAAAACTTACTAAAAATGTTTAATAAAAATCACGATGATACAAAATCAAATCAACCAGTAGATGATAAACTGGTTACCACAAAAATTGTTGTACATAAAGAAACCAACAAACAAATTGTGCAAAGTGAAATTAAAACAGAAGAAAAGGAGGCATATATTATAGAAGAAAAGAGGAACACTTTAGAAAGCCCTATTAATAAAAACAATAAGGTTTTAGAAGATAAAGTATTTTTTAAATCAATGTGCAATAGGCTAGCTAATGAATTCAAAGGATTAAAAACAGTCAACAAGAAATTAGAAATTTTAAATAAAAATCTCGAG…
orf00042	scaffold4|size346830	+	65658	66041	ATGTCATTAACTCTAACTTTACCATTTAAAATTGTCACTAAATTTTATGTATATGTATCTTTTTTGACCCAAATAACTCATTGTTTTGAAATTAATGCATTTGTTAATCTAGTTAATAAAGATAATTGGATTTTTTTAATTAATTTAAAAATTTATTTTAAAAGTTTTTTATGCTTAAAAAATGGACAATCGCTTTTGATTTTTGACAAAAATCATACCGAGCATTTTAAAATTTGTGCTTTTTACAAATTGAAACCAAAATTTGTTTTTTTAGTGACAAGATCAATAAACATTTTTACCACAACAGAAAATTGCAAAATGGAAAAAGGCTTTGGGTCAAGTTGTATAGACTTGGTTCGATTCATTGAGGTGTCAATAGATTAA
orf00043	scaffold4|size346830	-	67089	67760	ATGTCAAGAGATAAAATAAAAATAACGGATTTAATAGATAATCAAACAATAACAGAACACGATTATAAAATAAAGCCAAATTCTTATTTTAAAGATAAAAATCGTAATGAAATAGAAGAATTCATTGCTATGAAGAAATATAAAGAATTTGAAACAATTAGAGAAAATAATTTTTTTAACGTCTTTCCAAAAACGAACTTAGAAAAAAAATTAGATGCGATTTTAAACAAAAAAAATTTATCAGAAATTCGAGATAGAAAGAATTTTCAACACCAGTACAATTCTAAAATGCAAAAGGTAAAACGAATTAAAAGTAAAACTTATAGAAGATTTAAAAGAGAAGCTAAGAAGGCCGAACAAGAACAAATTGTTACTAAGAAGCCCGATATTACAATTAAT…
orf00044	scaffold4|size346830	+	67999	68466	ATGAATTATTATTCGATTGATGAAATTTTAACAGAAGAAACAAAATTGAAAGTTAAATTTAAACACAACATTAGCAATTTCGAGTTTTACTTATCACCAGACAACGACAAAGAAATTGAAGCTGATAAAAAAATAGAATTGCCGTACTTTTTAGTAAAATTTCTTATTGAAAACAGACATTGTGAAATTGTTCAAGATCTAATTCCAAAAGAAATGGTCAATGAATTAAAGGCCTTTCCTCCTTCTGTTGATTTAAATCAAATTTACAATTATTTTTACCGTTTTTTACAAAATTTTAATGAAAAAAATTTCACAAAAGAAATTCTCAAAGAAAGATTATCAAAATTTTCGAAAATGATAATTAAAGAAAATCTGAATGAAGATGATATTCATTTTATG…
orf00045	scaffold4|size346830	+	68596	69456	ATGGCGAGTTTTGAGTGTAGTTTTTATGATAAAAAATATCCAGTAGAAGGAGAAATAGTAATCGGTAAAGTTGTAACAATTGATAATGATGGTGTAAGTATTGATTTATTGGAGTATGGCAAAGCCCATGGTCTTGTTCTTCTTGGTGAGTTGTCTAAGAAAAGAATAAAAAGTGCTAATCAATGCACAAAAGTCAACAACATTGAAATTTGTAATGTTCTTAGAGTTGATAACGAGAAAGGCTACATCGATTTGAGCATAACAAAAGTAAATGAATCTGAAAAAGAAGATTGTAGAAAAACGTACATTAAAAATAAAACGGCGTATTACATCATGGCCAAAGCAGCCAAAAAATTAAAAATAAATGTAAAAGATCTTTATGAAAGTTTTGGATACAAA…
orf00046	scaffold4|size346830	+	69639	69950	ATGTTGAAAATAGCACAGCCGATTGCGAGTGAAGAAGCTTTAAAAGTAATAAATGAAGTACTTAAAGGGATTGAGAAGCCAATCACGGGAGTTAAAGCTTGTCAAAAAGCAATTTGTAATGGAGAAAAGGGTGTTTTAGTATTGACAGGGGATACGACACCAATGGATTTGATTACGCACTTGCCTGCTTTATGTGAAGAACATGATGTTAAATACGTTTTTGTTAAGACAAAGAAACAATTAAAAGGGGAGGTTACGTGTGTTTTTATAAAAAAAGAAGATGAAGGTTTGAAAGTTTACAAAAGTTTGTGA
orf00047	scaffold4|size346830	+	70095	70463	ATGGAAGTCATNNNNNNNNNNNNNNNNNNNNNNNNNNNNNNNNNNNNNNNNNNNNNNNNNNNNNNNNNNNNNNNNNNNNNNNNNNNNNNNNNNNNNNNNNNNNNNNNNNNNNNNNNNNNNNNNNNNNNNNNNNNNNNNNNNNNNNNNNNNNNNNNNNNNNNNNNNNNNNNNNNNNNNNNNNNNNNNNNNNNNNNNNNNNNNNNNNNNNNNNNNNNTGTACCAATTTTTGATAATATTTTCTCATTTTTTGTGATGTTACTACTCGTTTTTAATGTATATTTAGGACTACGAGTCGTTTTATACAGTGGTATTTTACTTTTAAATGTCTTTTTTAGCAGTATTTTCGTAGATTCTTTGTTTTTGTCATAA
orf00048	scaffold4|size346830	-	71019	72362	ATGAATTTGATACCTATCATAATTTTTTTTAGCACATTAAAAGTAACAAATAGTGAATATCACACATCTAATCATAAAACAATTTCACTGTTAAATTCTAGTAGATCTTATGATAGTATTAAGAGCCTAATAACAAAATTAGAAGATTTAAGCAAGTTTGTTGAAGTTAATGTATTATACATTGCGCAAATACAAGGTGCTTCTATCATATTTTACAATAATCTACTTGACTTATACAAAACTTTTAATTCTTTTGATAAAAATTGTAAGAAACAAATTTTAAAAAAGGACTTGTGTGAATATATTGAGTTTTCTATTGATATACTAGGGAAATTAGACATTATAAAAGTAAAATTTGTGACAAAAAAAAGTGAAGTTTTAGGGGAATTTATTAAAAAC…
orf00049	scaffold4|size346830	-	73197	75338	ATGAGTGACAAGGACAAGTCTTTTGATAAAACAAAAAAAACAAAAGACGATGATGTAAAAAAACATCAAATGGAAAAAGACATTTCTTCAGAAATACAAAATGAAGAAAGTTCTTATGAAATTAAGAAAAAAATAATTTTAGATTCTGATACCGAATTGAGTCTTTCTATTCCTTCAAATCTTTTCATTGATAAATACGAAGTTAATAGAAATTTAGAAAGTGATTCTATTTCTTTATTAAATTTTTTAAATAATAACGATGAAAGTGAAAAAGAAGAAACAGTTGATGATAAAATAGATCAAATTAAGGATTTATTAGAAAATCATAGTGTTTTATTAATACAAGGGAATACGGGTTGCGGTAAAACAACTCGAATACCAAGGCTACTCCTTTCAAAA…
orf00050	scaffold4|size346830	+	75738	76736	ATGGTCAATTTGAATGAAATTGAAAGCATTGAATCTTATGAAAAAATTGCTAAACTTGAAGGAGATGAATACAATCAATATAAAGTTATAGCTCTAATACATTTAGATAAATTCAAAGAAGCTTTAAAATTTGTACAACCAGGTTCTTTTGAAGCAGCTTACATTTATTACAAACTTAAAAATTACAAAAAAGCTTTAAAAATAATTTCAAAATTTAAAGACGAAAAAAGTTTTATTTTAAAAAGTCAAATTTTGTATTCTATTGGGTTTTATAATAAAGCTTATGAAATTTTAAGAAATATGCCTAAAGATGATGAAATTGTAATTAATATGCAAGCTATGAAGAGCATGGCTATTTTAACTGAAAAAACAAATTCTATTTGTGGTCATAAGTTGTGG…
orf00051	scaffold4|size346830	+	76901	77914	ATGGTTCACCTAAGAAAAAACATTAAAGCTCTCATTCTTGTTGGTGGTTATGGCACAAGATTAAGACCTTTAACATATACTGTACCAAAACCTCTTGTTCCTTTTATAAACAGACCAATTCTCGAACATCAGATAGAAGCATTAGTTAAAGCTGGTTGTGACGAGATTGTACTTGCTTTAAACTATTATTCACATCTTATTATTAAAGAAGTAGACAGATATGCTAAAGTTTATAATATAAATATAATTTATTCAAAAGAAAAAGAACCACTAGGAACAGGAGGTCCATTGGCTTTAGCCAAAAAATATTTATCAGGGAATTTCTATGTTCTTAATTCTGATGTGATTTGTAATTATCCATTCAAAGAAATGATGGATTTTCATATTAAAAAAGGCAAA…
orf00052	scaffold4|size346830	+	78580	80109	ATGTTTAATTTGACAATTACAGTGAAAAATAATGAAGTAAAATTATTTGACAAAAATAATACAGAATTAACGATAGAAACATCCAATAACTTAGAGGAAATGACTATAACTTCTTATGGATTATACGGACTTGTTGAAATTGAAAATTGTAAATATTTGATTTACATCACAGAAATAAATAAAATGAAAGATTTGGAAGGTAAAAAAGTCTTTGAAATTCGCAAAGTTGGCATTTTAAATTTAAGTGGGTCTTCAAATCATAAAAAAGAAATAAATAATCTTGTTGGTTTCTTTCAGATTCCAGGGATTTATTACAGTTCGTATCCTCTTTATAAAGAAACTAGCATTAATAAATCAAATGGAAAAGATTTTATTTTTAATTTCGCACCACTAAAAGAA…
orf00053	scaffold4|size346830	+	80249	81646	ATGTCCATTGCAGCCCAAATTGAAGGAAAATTGATATTAGATGTGTTTGGAGATAGAATAGAATTCGATTGTGATACTTATTCTGTCAAAAATAACATATTAGTATATACCTATGAGGATAGTCTTGTATATTATGACTTAATAGGAAAGAAGATCCTCTCTAAACATCACATTTTCTCTAAACCAATAAAATTACAACAATCGGAAAACGGAAAAATCTCAGGGATTCTAAACACTGACTACGTTTTGCTTGTTTTTAATTTAGAACAACAAATTTTTATGGAAAATAACGTCAGCAAATTTGAATTATCGAATAATATTTTAGCTTATGTTTCTGGTGATAAAATGATATTAAAAAGACACGATGAACCTTATCCTTTCCACAGATCCAGTGATATT…
orf00054	scaffold4|size346830	-	82286	83170	ATGGAAGTAAAAGAGTATTTATACAAAATAAATACCATTTCTAAAGTAATCTGCACTAGATACACATTAGAAGAAACATTACCTTACAAACATCCTTTGCATAACATAAACAGTAAGGTCGACAATGGTTTTTTTAATTTAAATTTGTTTATAGAAGACAGTAACTTAAACTCTCTCCTAAAAAATGATTCTGAAGTTTTTGTAAAGTTCGAGTTTACAATTTTTGAATCAAAAAGATTTGATGATGAAACTTTAGGATTTATTTGTGAAATACATAGGACCAAAGATAACTTTATGTTTAAAATTGATAAAGTTGAGACGTTTAATCAATTTCTAAAAAAGGAATATTTTAATTTAATTAACATTTTTACATTCAGAAAATCTTTAAATGACTTTACG…
orf00055	scaffold4|size346830	-	84671	85510	ATGGAAATTTTAAAAGAAATAATGAATAAATCCAAAAATACGACAATAAACGATGAGTACGTTATAATTGAAGGGAAAGAAATTGATAAAAAGAATAAAATAGAAATAGGAGATCAGTCGGGGAAATTTTACACTTTGGAGCAGTTGGCTTTCTTTATTTTAAATAAAGATATCATGTACACTCAGTACTTAAAAAAATGTAAAGAACAAAATATCTCTCCGATTTTTTACACTGACCAAAAGTTAATTACAGAAGAATTAAAGAAAATTAAGGAAGACGTAACTTTGTATAGATACGATTCACCAGACGAAATTTATTTTAGTAGACATGATTACTCTTGGGTTAGTAAATTTTTTTCTGAAAAGAACAAAAATGTCTCGTTTAAAGCTAGTTTTGAA…
orf00056	scaffold4|size346830	+	85538	86122	ATGATTCAAACAAGAAGTGTCGATATTCCAGCAAACAGAATGTCTTTTATAAAAACCAATTGGCTTAAGATTTACACGCCTATTGTTGAACTTGGGAAAGTCCAAATCAAAATGAATTTTATTAAAAAGCAAATTGAATTAAGAACTTGTGATTTTACAGAAGACCCGTCCTTTGTGAGTAGATCTGAACAATTTGTAAAAGCAATTGTTTTAGGATTTGGAATTGAAGATTCTATGGCTATTCTTAAATTTCCAGATGTTTTTATTGATCATTTTAACATTCACGAAGTTAAAATTTTAAAAAATCTTCACATTGAAAGAGCAATTGGCAGAATGATAGGAAGAGAAGGTAAAACCAAAACAACAATTGAAAATTTGGCAAGTTGTAAAACTTTAATT…
orf00057	scaffold4|size346830	+	86258	87034	ATGTTTAATAATTTTATTGGAGGACCACAAAAACCACTTACAGACACTTCAGAGACAATCCAAATTTCTTCATTGGCTTTACTTAAAATGTTAAAACATGGTAGATCTGGTGTTCCAATGGAAGTCATGGGATTAATGTTAGGAGAATTTGTTGATGAATACACAGTTAAAGTTGTAGATGTATTTGCTATGCCTCAAAGTGGTACAGGTGTGACCGTAGAAGCAGTAGATCCAGTTTTTCAAACCAAAATGATGGACATCCTAAAAGCAACAGGTCGTCATGAAACTGTCGTAGGTTGGTATCATAGTCATCCTGGTTTCGGTTGTTGGTTAAGTAGTGTAGATATCAGTACCCAAAAGAGTTTTGAAAATCTTTGTGAAAGGGCTGTGGCTGTTGTT…
orf00058	scaffold4|size346830	+	87358	88236	ATGTTTAATAATTTTATTGGAGGACCACAAAAACCACTTACAGACACTTCAGAGACAATCCAAATTTCTTCATTGGCTTTACTTAAAATGTTAAAACATGGTAGATCTGGTGTTCCAATGGAAGTCATGGGATTAATGTTAGGAGAATTTGTTGATGAATACACAGTTAAAGTTGTAGATGTATTTGCTATGCCTCAAAGTGGTACAGGTGTGACCGTAGAAGCAGTAGATCCAGTTTTTCAAACCAAAATGATGGACATCCTAAAAGCAACAGGTCGTCATGAAACTGTCGTAGGTTGGTATCATAGTCATCCTGGTTTCGGTTGTTGGTTAAGTAGTGTAGATATCAGTACCCAAAAGAGTTTTGAAAATCTTTGTGAAAGGGCTGTGGCTGTTGTT…
orf00059	scaffold4|size346830	-	88423	89862	ATGGAAGACATCCAAACTCCAAAGAAAAAAGGCACTAAAGTTACAGTCAAAACTTATCAAGAAAATTACATGGGATTAGATTTATCGAACCAAGGAATAAAAAATCTATCTAAATCTCTTTTTCAATTGACATTTTTAAAAGAATTAAATTTAAAAGGAAATGACTTAGAGGTTATTCCGGAAGATATTTATCTCCTTAAAGATCTTGAAATTCTTAATTTAAGTCGAAATAAAATCAAATGTATCCCATCAAAGATAGGGAAGATGGTAAATTTAAAGGAATTGTATCTCTCTGATAATTTAATTTCTAATATTCCAATGGAATTGGGTTGTCTTTACAATTTAAATGTTTTTGAAATTCACAATAATTCACTTGTAAGTCCTTTTAACGTGCTGTAC…
orf00060	scaffold4|size346830	-	90117	90608	ATGAAATCTCAAACTGAAACCGAAAAACAAATTGCTGAAATTATTAAGAAGCACACTTCAGATTTAATAGAAGAAGGTACTTCTTTTGAAAATATTACCATCCAAACATTTATTAGAGATTCTAATCAAAAGGTAATGGTGGTGAAAATGGATAAAGAAATTTTGCCAAAGGCTCAAAGGAAGTATGAGTCTATTATAAGATCAATTAAACAGAAATTCCAGGATTATTTTGTTGTTTTGGTTGAGAATATTGATTTTGAAAAAGAAATGTCTTGGAATAACAAGAAAAAAGTTTTTGTAGGAGCTTGCTTCCCTTTCCAAGTCAACGGAATCAGAACGGATGTCAAGGGAGTAGATGAAGAAGTAGTTAATGTCCTTGTTGAGAAGAAATGCACTTAC…
orf00061	scaffold4|size346830	-	90974	93094	ATGGAAGAAGCAATTAGACAAATCGAAAAAAATGACGGAATCCGACTTACTTGGAATGTTTGGGGCACAAAAGGCGAAGAAACCTCTAAAGTTCCTTTAGCTTGCATGTACAACATTCACCAAGACACAGGTCTTTTAGAATGTGAACCAATCTTTTGTTCTTCTTGTAAATCAGTTTTAAATTTTTATTGTTCAATTGATTACGGTAGACAATCTTGGCTTTGTGTAATTTGTAATACTTCAAATGGCCTTCCTAATCACGCCCGGGATATTACTCCTGATAATCTCCTTCCTGAATTATCTGAAGAGAATTCCACAATCGAGTACGTCCTTTCAAAAGAAGCCATTTTCTCTCCTGTGTTTTTCTTTGTTGTTGATATTTGTACATTTGATGAAGAA…
orf00063	scaffold4|size346830	-	93684	94127	ATGGAAGAAGCAATTAGACAAATCGAAAAAAATGACGGAATCCGACTTACTTGGAATGTTTGGGGCACAAAAGGCGAAGAAACCTCTAAAGTTCCTTTAGCTTGCATGTACAACATTCACCAAGACACAGGTCTTTTAGAATGTGAACCAATCTTTTGTTCTTCTTGTAAATCAGTTTTAAATTTTTATTGTTCAATTGATTACGGTAGACAATCTTGGCTTTGTGTAATTTGTAATACTTCAAATGGCCTTCCTAATCACGCCCGGGATATTACTCCTGATAATCTCCTTCCTGAATTATCTGAAGAGAATTCCACAATCGAGTACGTCCTTTCAAAAGAAGCCATTTTCTCTCCTGTGTTTTTCTTTGTTGTTGATATTTGTACATTTGATGAAGAA…
orf00064	scaffold4|size346830	+	94606	96714	ATGCACATTGAAGCTTGGAATTTATATTTCCCAGAAGAACAATACACGGTTTACAACGAAGCTATAGATATGATCAAGAAGTTCAAAGAAGAAATTAAATCTTTATTAGACACAAACGAAATAGAAAGAGATAGAATCTTCTATTTAGATTATGAAGTATTTACCAAATTAACACAAGATTTTAAAGATAGAAATCACGAGACGATTATCGATTGCCTTTCTTGTGCTGTCTCTGAAGTTCTTCATAATCAAAATTTAAATTTATTCCGAGTCAAAACCCGCCTCTTAAATTTTGGAGATCTAAACGTTGAAATTTCCCCGGACAATTGTGGCCGTCTTACTTCTTTGGTTGGTACGGTTTGTAGAATTGGATTTAAGAAGATCGTACTTCTTAAAGCT…
orf00065	scaffold4|size346830	-	96963	97736	ATGCCACAAAATAATTTTGTTGAACAACATATTAAAAAATACGGAAGAAGACTCGATTACGAAACTAAAAAACTAAAAAAAGAAGCAAGAGCAGATGCCACTCTCGGAAAGAAAATTAAAAATCTTCATGGCATAAAAGCCAAGCTTTTTGTTAAGAAAAGATACAATGAGAAAGTTCAACTTAAGAAAAATATTAAAATTAAAGAATGTAAGACCACGACTGTCCTTGCTAATGATACTGCTCCTATCCCTCACTTCCTTTTAGATAGAGAAAATCAACAAAATGCAAAAGAACTTAATGAAAAAATTAAACAACAAAGACAAGACAGGGCTGCTAAGTACTCGGTCCCAATTCCTGAAGTAAAAGGCTTAACAGAAGCAGAAGTATTTGGGGTAGTC…
orf00066	scaffold4|size346830	-	98411	99412	ATGTCTAAACAAGTTTTTGAAGAAGAAGAGTTTAAATCAGAGACAACATCTTTAGAAGTCCTCAAAAATCAAGGAATAGGACCAGCTGACATTAATAAGTTGATAGAAGCAGGATATAACTCAGTAGAAGCTCTTGCTTACGCTCCTAAGAAACAATTATTAACCATAAAAGGATTTTCTGATGTAAAAGTTGATAGACTTATAAAAGAAGCAGCTAAGTTAGTTCCAATGGGATTTACTACGGCCAGTGCGTACCATCAGAAGAGACAAGAAGTTGTTTATTTATCTACTGGTTCTTCTGAATTAGATAAGTTGTTAAATGGAGGCATCGAGTCGGGGAGTATTACAGAGATTTTTGGTGAATTCCGAACTGGTAAGACTCAAATTTGTCACACTGTG…
orf00067	scaffold4|size346830	-	100145	100483	ATGTCTAAACAAGTTTTTGAAGAAGAAGAGTTTAAATCAGAGACAACATCTTTAGAAGTCCTCAAAAATCAAGGAATAGGACCAGCTGACATTAATAAGTTGATAGAAGCAGGATATAACTCAGTAGAAGCTCTTGCTTACGCTCCTAAGAAACAATTATTAACCATAAAAGGATTTTCTGATGTAAAAGTTGATAGACTTATAAAAGAAGCAGCTAAGTTAGTTCCAATGGGATTTACTACGGCCAGTGCGTACCATCAGAAGAGACAAGAAGTTGTTTATTTATCTACTGGTTCTTCTGAATTAGATAAGTTGTTAAATGGAGGTATNAAACTATAA
orf00068	scaffold4|size346830	+	101514	102572	ATGTATTTTGGAGATGATAAAGAAGCAGCGGGGATTTTGAAGGTGTTAAAAGAGAGACAAGCAAATTATAAAAAAGCCGTGATAATTTTGGATGAATCTCGAGGAATGACGCCTTGGTTTAGAGATAAAATTTTTGAATTAAATTTAAAAAATATTATTTTTGCTAAAAGAATGAATTTATCTTTGATACCCAGAAGATTATCTGAATATTTATCTGTGTTTCATTCTAAAATTATAATTTTTGATGATAAAATTATATTTACTGGTTGTAATTTAAGTAAAGATTATTTTTTAAATAGAATAGACCGGTACTACAGTTTAGAAAATAAGAAAATGGCAGGGTATTTAAAAGAAAACTTTTTTAATTTTTTAATAAAAAACAGTAGAAAAATAAATGGG…
orf00069	scaffold4|size346830	-	103285	104163	ATGAATAAGGTTTTTTCTTTATTTTATTTATCTACTTTAATTTTAGCAAGCAAATACGATTTTAAAACGCCTCCAACTATTAATGAAGATAAAGAATTGAAAGAATGCCCATCCGCAAATTTTAATTTACCAGTATCATTTTCTTTTGATACTTCTTTTGCGCGCAAATTGACATTAAAAGTAGATGAATTCGGTTTGGAAGAACTTGATTTTTTCCAAGAATTATCACATTCTATGAAAGAACAGTTGGTGATCTATACTTTTTTTGTAGAAAAGATAATTTGGTGGGCCTTATTTCATTCTTATGCAATAAATGATTATATTCGTCTAATTCTCGAGATTTTGGAAAAAAAAGATCCAAAGAACAAATTTGCGAAAAACTATAACATTATTATAAAA…
orf00070	scaffold4|size346830	+	107337	108617	ATGAAAGAATTGCTGAAAAAACTTAGTAATGTTAACATGTTCAGTATAGACAAATTTAAAATAATAGGTACACCAGTAGATTTCTTTAATGAACTTAAATACGGTCTTTCAATTGCAAATGAAGTCTATATTTGTTCTATGTACTTTGGTGAGGATGATCAAACTTGTGAACTTATACGAATTATTCAAAAAAGAAATGAAGAAGGTAAACGAACTGTTATCATTTTAGATAAAGCTAGAGGAATGACCGAACATCTTAAGAACATGATAAAAAAATATGATTTATTTGATAATTTTTACTTTAAAAAGAAGCATCCATCGTTCTTTCATCCAAAACTCTGTGAAATACTTTCAGTTTTTCATTCTAAAATTGTGATATTTGATGATAATGCTATTCTT…
orf00071	scaffold4|size346830	-	108704	109030	ATGAAAGAAGAAGAATTCAATGATTTTAAAAATAAACTAGAAGATTATCTGCCTATTATTCCTGATAGTGTAATGGAGTTTTACATGCAAAAAGCTGGCATAACAAGTAGTGACAAGAATGTAAAAAAAGTTGTATCTCTACTTTCTCATAAATTTATTTCTGATGTAGTTAGTACATCTCTACAATATCACAAAATTCATCAAAAGGCTGCACAAAAAGATAAAAGATTTACGAGAGAAAAGAAGGTTACTTTACAAGTAAATGATCTTGAAAAAGCATTGGATGATGTGGGTATTAATATATCTAGGCCTAATTATTATATGTAA
orf00072	scaffold4|size346830	+	109279	110628	ATGGCTTCAGTAAAAACAGAAATCATATATGGTGAAGATATCGACATGAATATTCGAAATGACTATCAAAAAACTTTGAAAGCTGTAGAAAGGGCAAAGCCAACTCAAATAAATAAAAAAGTAGATGTCGATATTATTGCTAAAATTGTAGAGCGAAGACTTTTAGAATCAAAATCTTTTAATAAAAATTCTGGCAAAGAAAAGAAAACCAGCATGTTAAACATACTAGTTGCATTACTAGGCATTTCGTTTTTAATAGGGGGTTTGATAACGCTTTACACAGATTATAGACGAAAAGAGAGATACGCAAAAATCCTTGACAAAGGTTTGAAAGAAAAACAAGAAAATGAAAAAGATTCTAATAGACAAGATGCTTTTATATTTGAAGACGCTTCCAAA…
orf00073	scaffold4|size346830	+	111172	113001	ATGACAATCCCTGAACTGTACGAGATACAAAAGCAATTTATAAAAGATTGTACATTTGTTATCGAGAACAATAAAATTGGGATATTTTCTAGTCCAACGGGTACCGGTAAAACTTTATCTCTTCTTTTGTCAATAAAAAATTTTATTTCTGAAATAAACGAGGAAGAAGAATATTTTTTAGAGAACATTTTTAATGAAAAAATTGTAAAGAAAAGGATTTATTACTGTTCTAGAACTCATAGTCAATTAAGACAAGTCGTAAATGAATTTAAAAAATTACAAATTAATACTAGAGGTATAGTTTTAAGTTCTAGGAAAGGATATTGTGTTAATAATGAAGTTGATAAACTTGCGTCTATTGAAGTAATTAATTCAAAATGTAAAAATCTCATTTTAGAA…
orf00074	scaffold4|size346830	-	113216	113755	ATGACAGAATACGTCAATAAATTAGTCGTAACACAAAAGAAACCCAAGAAACAAGCAAAACTTCTTTGTAAACAAATACGGCAAATATTATCTCCAAATGTGACTCTAAATTTAAAAGACAGTAACCCGAGCATTAAGAGATATAAAACCATTGCTGATGAATTTAAAATGTCACATTTTATTGTCACTGGAAATAACTTTTTGAAAATTGGCAAATATCCACAAGGACCAACTGTACTTTTTGAAGTTTTAGATTTCCAAGCAGAGAAATTTCCGGTTGAAAAGAAAATTTATGCTACTGATCCTTTGATTACTTGTTCTGGTGACGAGTCTAGTCTTATAGATTTATTTAAAACACTTTCACAACCTCCTAAAATACCTTCTAGGACTATTAATTTT…
orf00075	scaffold4|size346830	-	113919	114698	ATGGTGGAATTGTGCAATGATAAAGTTAAAAAATTGTCTAAAGAGCCAATTAATAATAAATGTATGGACTGTAATGTATCTAATCCTCAATGGGCATCAGTAACATTCGGAGTTTTTATATGTCTTGATTGTGCAAGTGTTCATAGATCTATGGGAGTAAACACTAGTTTTGTTAAGAGTCTTACTATGGACAGTTGGTCTCAAAAAGAATATCTTTTTATGAAATTGGGTTCTAATGAAAACTTTCAAGGATTTATTAACCAACAAGGCCTTAAGAATAGAGACACACTAGAGATTTATGTGAATAACGCAGCAAAAAAATATTCGAATAAACTTAAAGAGAGGGTTTTTAAGGAGCTTGGGATATCAGAAGCAGATTATGAAAGTGCTAGGAGTAGT…
orf00076	scaffold4|size346830	-	114918	116495	ATGGGTGAAATAAGAGAAAAAATTAGCAATAAAATTGTAGGAATTGATTTAGGAACAACTAATTCGTGTTTATCTCTAATAGATAAAGGAAAACCTACTATTATTTCTAATGAAGAAGGTTATAGAACAACTCCCTCTATTGTTTCAATTTTTAAAGATAAAATTTTGGTTGGTTCGGAAGCAAAAGATAATTTATTAATTCATCCTAAAAATACAATTTTTGCATCTAAGAGACTCATTGGACACAAATTTAATGATAAAGATATTCAGAAATACTTAAAAAATCTTCCATACGACACCAAATCTCATTGTAATGGAGACGTATGGATTAAAATAGATAATGATAAATATTCACCATCACAAATTGGCGCAATGATTTTGAAGAAAATGAAAGGAGCA…
orf00077	scaffold4|size346830	+	117141	117518	ATGATTTTCTTCAAATACTTCGAGTTCATTTTGAGTTTTTCTTTATTAATCACAAAAACTTTTAATATCGAACACATTTTAAATTTAGAAAATTATAGATTATCGGTTTTCAGGTTCAAAGAGTTTACGAGGTATTTACTCTTAATAGAACGTGTTTTACTTTCATTTATATTCATTTTAAAACTTTATGAACACTCTTTACTTTCTTTGGTATTTTTGATGATTTTTTTTTATAAAATCAAATTTGTTCATAGTGTTGATAGTGAAAATATCAAAATGAATATTTTTTACAAAAAATTTGAAATTATGATTTTTTGTTTGTTTTATTTGACGTACGCGTATTCAATTTTTTTTATTTTGATTTTATTAAAAATATAG
orf00078	scaffold4|size346830	-	117536	117805	ATGCATAAAATGGATAATGACCTCCTAAATGGAATATTACTATCTTACTCAAAGATTTTGAGGGAAATAGAAGATTTAAAAGGAGAAATGAAACGAATTTATGAAAAAATAAACAATAATAACTTAACTATGCCTACTCCTGTGAGTCTGCCTCCTTCAAATACCACGAAAAAAAATAAAGTAACTCAAAAAAACAAAACAAAGAAAATAAAACCAAAGGAAGTTAAAAGACGTAAACTTCTTGAGATGTTAGAAGATGAAATAGAATAA
orf00079	scaffold4|size346830	+	117926	118363	ATGGACTATGAGAATAAGGACGAAGAAAGTACATTACCAAAAGCAACGGTTGAAAGATTATTACATTCTTATACACCAAACGAAATGTCAATATCAAAAGAGAGTAGAGAATTATTTATTAATTCGTGTTTAGAATTTTTAAAACTGATTTGTGTAGAATCAACCAAAATTTGTGAAAAAGAAAAGAAAAAAACAATTAGCTTTGACCATTTTTTAAAAGCCTTAGAAGATAAGGGGTTTGGAGATTATATAGAAGAGTGTAAAGAGACACAGGTTGGATATGATAAATACATTAGAAATAAACCATCTCGGATAAATAAATTCAAAGATTCAGGATTGTCTTTAGAAGAACTTCACATGAAACAACTTGAGCTTTTCCAAAGTGCAAAAAAGGAATTC…
orf00080	scaffold4|size346830	-	118456	118815	ATGACAGTTGAAGTTAAAAAACAAGAGGCTGAGCCCGTAAAAACCACAGAAACAATGAGAGTTACTTTTGACTTAACATCCACCAAGAAATCACAAATCGAATCAGCTGTTGAGAAATTCGAACAATTTATTGAAGACATGGTTGATGATGTTGAAATTGAAGTCCTTCCTAATAATGTTGGGAGTATTACAACTTTGAAAACACCTTGTGGTCAGGGATTTAAGACCTGGTCTCGTTATAAGCTCGTAGTTTATCATAGAAGATTTACGCTTACTTCTACTCACGAGCAATTAGAAAAGATTGTTCAATTTTTGAATAACGTCCCTCATGTTCAAATTAATATTGGATTATTCGATTAA
orf00081	scaffold4|size346830	-	118889	119815	ATGACAAAAGTATGGCTAGATGGTTGTTTTGATTTATTTCATTGGGGACACGCAAATGCCATAAGACAATCTCGAAATTATGGTGATCATATTGTTGTAGGAATTCATCCTTTTAAAGATATTTTAAGACACAAAAGTTTACCAGTAATGAAAGATGAAGAAAGGATTGAAGTAGTAAAATCATGTAAATGGGCTAATGAAGTTACTTTAGAAGCACCTTTTGTGACTGAAATGTCTATAGTAAGAAAATACGGGTGTTCTTTGGTTTTACACGGTGATGATTTAGTTACAGATGAAAAAGGACAAGATACGTATCACAAAATTAAAGCTGAAGGTAAGTTCAAAACTGTACAAAGATCTTGTGGCATTTCAACAACTGATATTGTAGGACGTATGCTT…
orf00082	scaffold4|size346830	+	119992	121038	ATGGGTATTACTGGTTTGTTGCCTATAATCAAAACTAATATGGAGAAAAAACACATTTCTGAATTTAAAAATAAGAGAATAGGAATAGATTGTTTTCCTTGGATTTATCAAATTCTTAATTCGATTCCAGAAGAATTATTTTATAATGTTAAAACAGACAGACACACAATTATTTTTGAAAAGAGAATTAAATCTCTTCTCTCTTATGGTATTACTCCTGTTATGGTTTTTGATGGAGATCCGTTAATATCTAAAGAAAAAACTAATAGAGACAGGTCATTAAGAAAAGAAAAATATAAAAAAGAAGTAGAAAGGTATATCTCTCATAATAATCATAGTAAAGCAAAAGAATTTATGAAGAGATGTATTGGTGTATCTAAAGAAATAGTCCATGATATT…
orf00083	scaffold4|size346830	-	121424	121684	ATGGGAAGAAAAGCAAATTTAAAAAAGGATTTAGAAAAAATAGAGCAACTTATTAAAGAAAAGAAAGATTTAGAAAACAATAAAGAGAAAATATTGAGTAATTTATACAAATACGAGACTTTGTATTTAGAACTGACACAAGGAACTCCTTTAATAAAAACATCTGAATTCTATGTAAATAGTCGAGTAGAGAAAAAGAAAGTAGCTATTACAGAGAAAGATCGGATTTTTTCTATTGAATATCCATCTAATTCATCTTAA
orf00084	scaffold4|size346830	+	122031	123779	ATGAATAAAATTAATGAAATGTTTGAGAAGATAAAAAACTTAGAGGAAGTCCTTACCGAATACAACACGTCCAAAAATAAAATTGAGTATTTAGAAAAGGAAATTTTAAATTTCAAAAATAAAAAATTTGAAGAAGAAAAACAAAATGTAAAAAATAAAATTAATAAAATTGAAGAAGATTTAATTAAGGTAAATGAAGAAATAAGGAAGATCGATCTTTTTTCTAAAGAGTGTTACACACTCTCAGACATAAAAATGCTTTTGGATTTTGTTAAAGAAGAGGAGATTTTAACTAAAAAAGTATTGGCTTACCTTGATTCCTTGATTTTATTGATTTATCTCGAACCGAAACAAGTTTCAAATTTTTTTAAAAATACGTCCAAAATTGAAGGGCGAGCT…
orf00085	scaffold4|size346830	+	124259	125539	ATGCAAAACAACAAAATCACAGAAGACGTATACGCCATGAAAAGAATGAAAAGTACAATTTATGAAAGAAAAGGATTAAGTATGTTAACAATGTGGACAACAAGAAGGATTAAGAATGAAGTTAAGAGTATAGTTAAGAGTGAAATTAAGAATGAGGTTAAGAATAAAATTAAGAGTGAAGTTATGAGTGAGGTTAAGAATGAAGTTATGAGTGATTACTTGGGTAATAATTGTGGTGATTACTTGGGTGATTACAATGGTGACAATAAGAGGTTTGATGGTCATAAACAAATTTTTAATAATATTCCTTATAACAATGATACCCACAATTCTTTAAAATTTAAGTTTTTGATTGGTAGCATAAACAAACAAAATATCAATTTTAATGCGCATAAAAAC…
orf00086	scaffold4|size346830	+	126043	126594	ATGAAAAATATTTTTGATAATCCTTACAAAATGACAGTAATTTTTGTAAATTTAATTCCAAATTGGTTAGAAAATGATTTATTATTTGAACTTTGTGAGTCTTTTGGAGAAATAAAATTTTATAAAAGGCCTATGAACTCTAAAGGGATTCATTTAGATTTTTTATTTTTAAAATACGAAGAAGAGAGATCTGTTTATTATTTTTTAAAATATTTAAATGGAATAAAAAAAGTAAATTATGATGACAATAAAGATGATGATTTAAATGAAATAGTAGTTAAATTTGTTGAATTTGATAAAAATTTAATAATAAATGATTGTCCTGATAACGAAATAAAATTTAAATTGAATTTTGTCATTAATAAAATTAAATGGAATCTAAATATAAAAAAAGGATTA…
orf00087	scaffold4|size346830	+	126911	127345	ATGAAAATATTGTGTCTTTTGTTATTAATTTTTGGAATAATGGGAAGTTTAGAAAAAGAATATGATAAAGAAGAACTAGAACAAGAAATAATAAAAGAATCAGATATTTATAACAAGTTATCTGAAGAATTTCGTAAATTTCATGATGAAATAGAGAAAAAAATGGATGAAACAAAAAAAATTTTTCAAAAAATACAAAACCGCATACAAATTTTGAATAATCGAAATTTAGACAAAGACCGAAAATTCAATAGAGACGTGGACATTCACGCAAAGTTATTTGAAGAAATTAAAGAAAATTTTAAAGAATTTACGAAAAAAAAGCAGAAATTAGATAAAATTTCCCAGAGAATACAAAAACTCGAAGAAGGTTTAAACAAACGAAATTTTATGTTAAGC…
orf00088	scaffold4|size346830	+	128360	128629	ATGCCCGGTGAATTAGAAAGTAAAATTTTGGAAAAATTGAAAGAAGAATACGATCCTAAATCTTTAAATATTGATAATGTTTCTTATTTGCATTTTGGACATGAATCTATTAAAGGGAACACGTCTGATGAAACACATTTTAAAATTACGATTACTTCTGATAAATTTAAGGGTGTGAGTATGATTGATAGACACAAAATGGTTTATAAAACTTTGGATTTTGCATTTAAAATGGGACTACATGCTTTAGAACTCAAATGTGGTGTATAA
orf00089	scaffold4|size346830	+	129081	129821	ATGAACGTTCTGTTTCTATTAATCTTAAGTATTTTTGCTTATCTTCCTAACACATGTTCTAATGCTGGGTTGATTGCTATAGTATTTGATGATGGTCCAACAGATTATACGGAAGAAATATTAGAAATTGCTGAAAAAAATGATGTTTTATTGAGTTTTCATTTTACTACAAATCAGATATTAAGTGGTAATTTAAAGGGAATTTATCGTAAAGTTGTAGAAGGAGGCCATACTCTTGGTCTTCGTGTAAATCCTGGTAGAGATTACGATACTATGTCTTATGATGAAGTAAAAGACGATATACAAAAACAAATACTAAATATTAATGATAAAGGTGATACAAAAATAAAATTTGCAAAAGCACCAGAAGATAATGGTAATTATAATACGGATGTTTAT…
orf00090	scaffold4|size346830	+	132193	133818	ATGAAATATATTATTGTATCTGGTGGTGTAATTTCTGGAATTGGAAAAGGAACTGTTTGTAGTAGCATTGGAGTTTTACTTAAAAGTAAAGGAGGTTGTGTAGTATCTCATATTAAAATTGATCCATATTTAAACTATTCAGCTGGTATGATGGCACCAAGTGAACATGGTGAAGTTTATGTTTTGAATGATGGAGGAGAAACAGATTTAGATTTAGGAAATTACGAGAGATTTGTTAACATCGAATTGACTTCTAAAAATGCTATAACAAGTGGAAACATTATTTACAATTTGATAAATCGAGAAAGAAACGGTGAATTTGGAGGTAAAACTTTACAGATGAATCCTCATATTATTGAAGAAATTATTAACAGGATTGAAGAAGTTAGTAAATTACCA…
orf00091	scaffold4|size346830	-	133917	135374	ATGGAAGAATTAAAAGACATACTTAAGAGAAATGGAGTATTTCACTTGTATAATACTTTAAAAGAAAGTGGTATTTATAATATCAAAATGTTTGCACAATTAAGTAAACAAGATATAGAAATACTAGATATAGATGAGTATATTGATAAATTAAGGTTAAATAAGATTTTGGATGAAATTCAAAAGAGATCTTTGAAACCAAATGAAGACTTAAGACCTTTATCAAATCAAAAAATAATAGTTGTTGTAAGAAAAAGGCCACCAATACAAAAAGAAGATGATGCAATTGTAGTAAAAAACGAGAATATTATTGTAAATGAACATAAATTTAAATTAGATTTAGAACCTTATACCGAAAATCACACTTTTAATTTTGATGTTGCTTTTGGAGACTATGAT…
orf00092	scaffold4|size346830	+	135470	136651	ATGGTACAAAAATATTTAAAGCCAATCAAAAAATTTGCATCTAAGAAATTAATAATAGAAAAATTAGATTTAAAACCAAAAGATTTTGATTTACTAGTTTCTTTAACTGGAATACATCCTTATGTTCCTAAAAGAAAAGAAAAATACGATTTAACCGATGATTTTTATTTTAAAATTTCAGATTATGAAAAAATTAAACATTCTCATGTAATTAAAACCATTAAATACAATAATAAAAGAAACAAAAAAAAACAAGATTTAATTGATAACCGTCTTTATGATAAAGCAGAAGATATTAAACTAAGAGAATTTAAATACGTAGATTTAGTAAAAGATAGATACAATTCTCTTCCTAAAGCATTAGATGATCTTGGAGATAGTCTTACATCTTTATGTCTT…
orf00093	scaffold4|size346830	+	137103	137741	ATGATCGAAGAAGATGAACAAATTGTAAATTACATAGAAGACATAGATGCTACTTTTTCTTCTATTAATAGGAGACTTAAAGAGATTTTAATGAAAGTATATGAAATAAAGAAAGTTAATACGAAAGTTATTCAAGATTTTGAGCCTCTTATGAAAATGTTTAGTATAAACAAAACTGAAAATATTTTTGTAGAGGATTCAAATTTTCCACAAATTGAAAACAGTTCTCTGATTTTAAAAACATCTTCTCCTAAAAATCCATTCGTAGACGGGACTTCTTCAGAACTCATAAACAAAACAATGTTAAACACTACAATTGAGAGTGTAAAAGTATCTTCATCTTTAGTAGAAGATTGTAAATATTCAGAAGCTAATTTAATATATGAAGATTCAAGTTCA…
orf00094	scaffold4|size346830	+	137982	139340	ATGTTTTTTAGAAGTAGCAATTATTCTGTTACAGATTTCTCTACAAATTACTTTACAAAGTTAACATCTAATGATTCTCCTGTTAAATTTGTTTGCTATTTAGATAGTAAGATCTTTTTTACTCAAGAAAAATTAATTTACAAATTTGGAAAGAAAAATATTAAAAAAGTCAATAAATTTGATGATAAAATTTCTGCTTGTAAAAGTTTTGAAAATGTTTTAGTTGCTGGTGATACAAGAGGAAATGTAAAAGTAATTGGAAGTAAAAATATTGTGTTAAGAAGTTATAATGAACATCAAGATAAAATTAATGATTTTGCTTTATACAAAAATAAGATTTTAATAACTTGTTCTAATGATCGTTCTATAAAATTTTTTGATATTCGAAAAGAAAAATCT…
orf00095	scaffold4|size346830	+	139450	140865	ATGAGCCAACAACTCCTGATAAATTTCTCAAAATCGTTAAAATACCATAATTATGATAATGCAAAATTTATAGGATCGATATTGTTAAACTTAGATCCAAAATACAATTTACTTTTGCCTATTAGCCTTTATTTAGATGGAGAATATTCCAGAGCTATTTTTTTCTTAACCGAAATTGATACCTACACTTCTAATTTTTATTTGGCTTTGAATTATATGAAAATAAAAGAATTTAAGAAGGCTGTTGTGTGTATAAAAAAGATTATCAATGAAAAATGTAAAGAAGATGCTTCTATACACTTTTCTTGTGATTATTTATTAGTTAATAAACAAGATAAAAATTATTTTAATGATATTCTCGGTGATTTATATGTTCAATTGATGGAAAAAGATGAAAGT…
orf00096	scaffold4|size346830	-	140970	141422	ATGGATGATAACAAATATAGAGTAAGAAGATTAGAACTCGAGGATTATGATAAAGGATATATGGATTGCCTAAATCAATTGACTACTTCTTGTGATATCACAAAAAGCGAATTTACCATAAGATACAATCTAATGAAAAGTAAAGGAGACTATCACATTTATGTAATAGTTGATTTAAATGACAATAGAATAGTAGCTTCTGGAACACTTTTCGTCGAATATAAATTCTTAAGAGGCTGTGCAAAGAAAGGACACATTGAAGATATTGTGGTTGATAAAGATACTAGAGGTGGTGGTCTAGGAAAAAAGATAGTTACACACCTCATTAAGCTTTCTAAAGAACTAGGATGTTATAAAACAGCACTAGTTTGTGAGGAAGATAATATACCATTTTATGAG…
orf00097	scaffold4|size346830	-	141767	142201	ATGGTAAAAGCGGACGTTTCTCAAAATATTTCTTGGGTTTTACAAAAAGGCAGTTGGGTTATACACATTATATTTACAGTCATTATAAAACTCACATTTACATTATTTCTATCCGAAAACACAGGTTGGCAAGTAACGGCTATTATGTACAATCTTCTGACTTTTTTCTTTTTTCATTGGCGAGTGGGCGATCCTTTCTCTGCAGAATATCGTAATTGTACATTTTGGGAACAATTAAATGAACAAGAAGTAGACACAGCTCATGTTCGATTTCTAGCTCTTTATCCTGCTATTCTATTTTTTATTGTTAATAAGATTGTAGATTGGAACCTTTACTTATTTTTCATTTGTTCTATAACTCTCTTTATGGTTATTATTCCTAAGTTGAGGTTCATGCAT…
orf00098	scaffold4|size346830	-	142374	144119	ATGAATAAGTGTGATCTTGCTGTAGAATTCTTAAACAAGTTAAATGCTTTTATTAAAAGTTTGAATGAAGATAAAACGCCAATTGGAAACAAATTAGAAAAGATAAAAAACAAAATAGAACTAATTAAAGATCAATTAAAAGATTCTGAATTAAAATTTAAAGAAAAATTACTGATTAGAAACAAAATAGAGGAGCCTAAACAACAAATAATTTATAAACATAAGAAAAACAAAATTTATGAAATATCATCACCAAATGTTAAAATAAACAATATTAAATGGCATGAATGTACTTTAACACCTTGTAAAGACGTCATAAATCAATTGCCAATTTTTGAATATAAAGAAACGCGATATATTAATTCTAAAGAAGAACTGAATGATTTAAAATCATCAGAA…
orf00099	scaffold4|size346830	+	144224	145924	ATGGAAGATTATGAAAGAGAAATAAAAGAAAAAATTAGAGATAATCAAGAAAAACTTACTGGTTTGGAGTATTTATTAGAATACGCCAACATAAATCTCGATCATTTATGTACAGAAGACAACTGTTTAGTATATTATATTACAAAAAACAATAATTTTATTGAAGACTTTGAATTTTCATCGATTTTAATATCAGAGAAGGAAGTTGACGAGATAAAAACATTGGAAATATTCGAAAATAAATATAAAAATTTGATTTACAAATTGAAAATTATTTCTAATCAGAATAGAATAGATCAAAAAGCTATTACTTCGACTAAAAATATTATTTCTATATCATTTTTTGAATACTCAAAGGCTTATTTAAAGTTTTTCAGATGTATTACGCCCAATGAAAGA…
orf00100	scaffold4|size346830	-	146002	146502	ATGAATGACGAAAATGAAGACGAAATTACAACTCTCTTGGGAAAATCATTTGAAACATCAAAAATCAATAGAAACACTAGACGTGTAACGACAAAGAAAATCCCAGTAAAAATATCACAATGTGTAATTTGTTTAGAGAGAATAGAGGGATATTTTATAACTCCTTGTGGTCATCATTTTTGTGACGGGTGTTTTGGCGATTGGTACGATTCTACTGAGGGCTTGAAGAAATGTCCGGTCTGTAGACAACACGTTTCTTTAGATGAAATTCTTATGAGTAATAAAGCTCATGGATTCAATTTAAAAAAAAATTCAAAGTTTGTAAAATATACTAAACCTATTAGGATCGTTGAATCTGGGTCATCCAATACGAATCTCTTGGGTTTTGGTTCTAGTAGT…
orf00101	scaffold4|size346830	-	147092	148972	ATGGATTCTCGAACGGATGAACAAGCGAGGGGAATCACTTTAAAGTTAAGTGCAATTACTTTACGAAATAATGACACAGAACACGTTATTATTGATACACCTGGTCATGCAGATTTTGAATTTCTAGTCGAAAACAATTCTGTTTTATCTGATTGCTTTTTAATTCTTATAGACGCCATAGAGGGAATAACTCCTCGTACTTATTCTCTAATCAATTACATTTCACACGAATCTACAATTTTAGTAATCAACAAAATAGACAAAATTGATGATGATTCAATGGCTTTCTCAGTAATTTCTGATATCATAAAATTTGCTAATGCTATGATAGGAGAAGATATTTTTATTTGGGAACATAATAATGTGATTTTAAGTTGTGCTACCATGTGTTACGGAGTA…
orf00102	scaffold4|size346830	+	149482	150855	ATGTTTACGAATAAACCTTTTAAAATATATTTAGGCCCAATAAACATGAGCGACAATATTAATGACAAACCATTAGAAAACTTAGCAGATGATCCATTTGACAGTGATTCTAATTCAGGAGAGAATGTAATTGTAAAGAATAAAACTGATCAAAGCCTTTCTACCAGCAAAGAAAAAGAAATTATGTCTATGGATCCATCAATTTTAAATTTGAATAAAAAACTACTAAGTGATATTCGAAGTCTTAGTATTAATGAGGATGTACATAATAATGAAGGTAATTACGATCCTTCTCTTGATATTTTGCATATAGAAGATCCTGCTCTATTAGATGAAACTTTAAATGAAAGTAACAAAACTATGTACAAAGACGATATGGTTTATTTATCAAATATTTAC…
orf00103	scaffold4|size346830	-	150892	152631	ATGGCGAAAATATCGAATTTTGAGATTTTTTATGAAGTGTTTGTAAACAACGTGCTATGCTTATCACTGGTAAGATGTCTAATATTTCCAACTTTATTGGCAACTATCACAGCCGCATTTTTAGAAGTTCAAGTAAGTGAAGTTGTCAGAGTTTTATCAAAAAACATTGGAGAAAAGAAAGACTGTAATGAAGCTTTAAAATATTATTTTTGCTTTGTCTTAGCCTCTGCTTTCTTAAGTGAAGTTGTTGGGTTTGTTTTTACGGGTGTAATACAGTACATTTACAGGACAATTAATAGACGTACTTTCAGACAATTTATTGCTATGAGACCTAAAAAATTTAATCAACTCGGAAGTGGAGAAATACAGGCTATAATTGAAAGAAAGAGTAGAGCATCA…
orf00104	scaffold4|size346830	-	152933	154657	ATGGAAGAGGTGACAAATAAAGATGTATTGTATAATTCGATTGTCACATATGGGTACAATATACCTTACATTAGATACACTGTAGGACCAGTTTTAATATTTACAATAATTGGTGCTTTTTTAGAAGTACATTCTAGTCATTTAGCAAAAGATGTTACAAATGATTTAGTAGAATCTCATGGAATTACTAAGAATATCCTTTTGTATATATTATGTCTTAGTGGAAATATCGTAGTAAATGAAGGAACTGCAATGTTTTTTAGTGGTCCTATTCAATATATTTATAAATTGGTTGGCGTAGAAGCTTTTAAACATTATATTTCTCAAGACATGGAATCTAATAGTAAGATTGGTAATGGAGAAATACAAATGATCATAGAAAGAAGAAGTCGAGCTTAT…
orf00105	scaffold4|size346830	-	154740	156794	ATGATTCGTAAATTAGACAAAAACCTTTCTGAATTTATTAAATCACAACAATACATTCAAAATACGTACACAATTGTTAAGGAACTCGTAGAAAATTCATTGGATGCCAAATCTAAAATTATTAAAATAACGGTCGAAAAGAACCAAATAACAGTTGATGACGATGGAGAAGGAATAGAAAACTTGGAAAATATAGGAAAAGAACATTACACTTCTAAAGAACTTACTTCTTATTCTGCTCTTGGTCTTGTTGATCAAGAAAATGGAGTTTTAGATAATGGATATCGTGGTATAGCACTTAGTGCAATTAGGCACTTGTGTGACTTAGAAATTACATCGAGATACAAAGATAATGTTATTGCGTTTAAGAAAATCTTTTTGAATGGAAATTCAAATTCG…
orf00106	scaffold4|size346830	+	156980	157678	ATGTCAGAACAATTAAACAATACAAATAATATTGAGAGTATCATCCAAGGAACTCTTAATGATCTTTGTGAACAGAAGGAGTACGTAGAGAAATCTATTCGTGAATTAAAGCGCAAAATTGAATTTGAACAAAGTGAATTAAAAAATCAAAAAGACAAGATAAACAAAGAAATAGAAGACCAAAAAGAGATAAACCAGAAACTTATTGAAGAAAGGAATTCTATAAATTTACTAATAGAAGACGATGATAAAACAATTAATACTTTAGAAAAGGAATGTAGTGATCTTAGAGATCGTATCGAGAAGAATGAAATAATTTACGAGGAGTTAGCAGAGAGTTGTAGAGAAAAGAAAAACAAAATTGAAGATTTAAAAAAGAAAATATATTCAATGGAGAAG…
orf00107	scaffold4|size346830	-	157777	158328	ATGACACCCCTTCCCTTAATGGACGAAATTTTAGAGCATTTTCTTTGTAATTTTTTAAAAAATAATGGATTTGAAATTGTAGAAAGAAAAGCTTTACTCATCCTTAAAGAAGCATTAATCTCAAGAATGGAATCTTATTTTAGGTGTATGAACTCGTATAAAACTTTAGGTTTAAAACAAGGTCCTACAGGAATAGATGCTTTAAATTTAGTAAAACAAGAGAAAGAAACTAATTTTAAAATACTTGAAACTTGTGAAGTAGTGACTTATAAAGAACCACAAGTAGAAGTAAAGACTGAATTTACCAGTCCATTAGCCAATACAGTGGAGAGATACATTCATATTTATGACTTCATGCCTCCCTTTCCTCCTACACATACTTTTAAACAAACTTATTTA…
orf00108	scaffold4|size346830	-	158452	159276	ATGAAGAGATTCAAGATTATTTATGATCCAGAATTTTCTAGAAAGAAGTTTATGTTCACAAATCTTAACTTAGAACGTATAAATCCACCAATTACCATTTCCCGAGAGAAGCCTATTGAAGAAGAGATTGTTTTTAATTCAAAGAAAAAAAGTGAACTTGTTGAATACGAGGATGATGAATATAAAAAATTAAAAGCTAAAGAAGCTTGTCCTCTTTTAATAGAAGATTGTGATAATGTAAGTTATATTGGGAAGTTACAAACTTTTAATAACAACAACTCAACTTATTTTACTTTTCATCGAGAAGGAGATGAAATTTACATTACTCCAATACGAAAATGGTATCGTTTTACTCAAAAAATCACATCTCTTGATAATATTGATGATGACGATCTTATG…
orf00109	scaffold4|size346830	+	159619	161328	ATGAAATCTATCAAACAGAAAGGAAAAGTTTTAGATAATAGTGCGATAATAAAAGGCATATTCTCGACATACGTTTTCTCAAAACCATTTGTAAGATATTTCTGTTTTATAATCTTATTCTCTACCTTCATTGCCTCATTATTAGAAATTTATGTAGCTAACACTGCCAAAGAACTTACTAAGAAAATACAAGAAAGTCAAAATATAAATTCAATTTTATCGATAAATACTCTTGTTTTATTTACTTGGACCACAATTTCAATGATGAATAGATTTGTATTTTCTATACCAGTTCAAAGAGTATATAGATTAACTTGTAAGAATGTGTTTGAAAAATGTATTAAGATGGAACTGGGTGCGTATTCACATTTAGGTAGTGGAGAAATACAAACCGTAATT…
orf00110	scaffold4|size346830	+	161597	162247	ATGTTTGAAATGAAGTGTCATAGACCGTTAAGAAAATTACCATACAAGAGCAAGATACTCGTAATTCATGATGGAGGTTTAAGTGCATCTGTTCTATTAGAAGTTTTGTCAAATTACAAAAATAAAGGAATTCATTTTTTTACTGGATTTCGTACAGACACTAAAGAAATCGACAATTCAAGGTTTGATAAATATGGGTTTAGTGTTTTAGATTCTGATGATATCCATTTACAACAGAATTCATTTGATTTTAAAGACTTTTCTAAATTTGTTAATATCGAAGATTTAATTAATTTTAATGAAGTCATACAAAATTTAAACATTGATTTTGTTGTTTTTGGATCAACTGTAGAAGAACAAAGCATAAATGTGTTTTTAGAATTATGTAAAGGTAATAAA…
orf00111	scaffold4|size346830	+	163484	164347	ATGATAAAAGGTTTAATTTACTTGTTTCTATTTCGATCTTTGGAAGGAAGGCTGGCTGATTATGAAGAGGAAAGCTCTGATTTAGGAGACTACAGTCTTAATGGTCAGACAGATGAAGAGTATGGTAAATTTCCTTCCCATGTCTTAACAGAAAAAGAAACTGGTCCAATGGATGAAATACGATGTACTAATGATGATTACACTTACAATATCAAGTTAAATGTTCATCTCCAAAACTACGCAATTCAAGCAATCGCAGATGCAGCCAAACCAAAGTTAGGAATGAATTTAAAAGAAAGAGATGCTATTTTAAGTTATTTTGGAACTATAGCAAATGAATTAAATACAGATTTAGCGAGATTAGGAGCTCAAATAGTCATTGGTCTGAAACATTACAAA…
orf00112	scaffold4|size346830	-	164568	165512	ATGTTAAAAAAATCTTTGAAATGTAGAGAATCACAAAGTTATTCAGTTGTACGAAGGGTTTGTAATGGTACATTTGGTTCGGTTTATGAAGTAATTGATTCTAAGACAAAAACTAGATACGCCATGAAAAATTTAATAAAAAATATGTGTTTTGATACAAATGGGTTTTCTATTTTGTATCTGCGAGAAATAACAATCCTTAAAAAGATCAATCATAAGAACATAATTAAATTAATTGAGGTCACGAAGGGTACAGAAATTACCGATTTATCTCTGGTTATGGAATATTGTGATATGGATTTAAAATCTTTAATTTATACAGTTAAAAGTATTCCTTATGTTGTTGCTAAATTTATTTTTAGACAAATTGTAGAAGGTGTTGCTTTTTTGCATTCCGAG…
orf00113	scaffold4|size346830	+	165570	166799	ATGAATACCGATAATATCTCTTCTCTAGAAAGAATAGGAATACACTCTCATATTAAAGGACTAGGTGAGTCTAATAATGTAATTGAGTATAATAAAGACGGATTTGTGGCACAAATAAAAGCAAGAAAAGCATTATTATACGTTAAAAGATTAGTAGAAAATAATAAATCAGGCAAAATTATATTTTTGAAAGGACCGTCTGGCACTGGAAAGTCAGCTCTTGCATTTGGTTTATCAAAAAGTTTAGGAAATGATTTTATTTTTAATAGTATTAGCTCATCTGAAATTTACAGTAAAAATTTAAGTAAAGCAGAGACACTAAGACAAAACATAAGAAAAACAATTGGATTAAAAATAAAAGAAAATGTACGAGTTATTGAAGGAGAGGTTGTTTCTGTA…
orf00114	scaffold4|size346830	+	167086	168924	ATGGCACCACAAATAAATGTCGTAGAGAAAATTTTTAAAGATCTGGACATTAATGACACAAAAGAAAGTGAAGAAGGAAGAATTTATTCTATTAGTGGGCCTGTTGTAGTAGGTAGAAATATGTCTGGATGTGCAATGTATGAATTAGTGAAAGTAGGTACAGAAGGATTAGTTGGAGAAATTATTAAGATTGAGAATGATAAGGTCACAATTCAAGTTTATGAGGAGACTAGTGGATTGTGTGTAGATGATGTGATTATCAGAACTAAAAAACCTTTGTGTGCTGAGTTAGGTCCTGGTTTATTTGAAAATATTTATGATGGAATACAAAGACCACTCAAAGACATTTATGAGACAACTAAAAGTATTTATATTCCTCGAGGCATAGATGTACCTTCT…
orf00116	scaffold4|size346830	-	169185	171215	ATGAAAAGAATACTTTCAACAGCAACATTAGGAGCCATCGTGGCAGTAGTAGTATTAGGATTTATTATTATAGATTATGGATTATTGAGAAAGAAACAGAGTCTCAAGAGCAGCGGCTTAAGAGGCATTGAAATTAGAACCAAATCGTATAAAGTAGATTCTGTGACACTTATTCTGAGTAAACTTGACGCAATGAACAACAAAATTGAGAAATTGAGTAAGATAATAGAAAAGGAGAAGAATCCGGATAAATTTATGAACAAGATACAAGAACCAGAGACTTACAGGAGAGACAGTAGGGCAAACATAACGAGAGGTGATCGGGGAGTCATCAAGAGAACCGATGAAGTAGTAATGAATGGGGATGATCGAGGATTATTAAAAAGAGATGAGAAAATG…
orf00118	scaffold4|size346830	-	171623	172672	ATGAGAGTAGGAATAATAGGAGGTGGTCCCGCTGGCTTGTATTTAGCCAAATACCTTTCAAAATACAATCATTTGGTGACTATTTTCGAGAAGGAGTCGGGAATAGGCGGAATGTACAAATACGCACAACTTCCTCCTAATAAACTCGACTCTTTTAAAAAAATTATTTCATCTAAAAATGTTAAACTGATTGATAATTGCGAAATTAACAAGGAAAATTTTGCGAAAATCGAAAATAACTTTGATGCTTTTGTATTAGCAACTGGTGGTAAACCAGTTCGACACAATTTTAGAAGTAACAATATTTTGTATGCAATTGATGTAATTAAAGAACCAAAAAACATAGGCAAGAATGTTTTGATTTTAGGGATGGGGAACGTATCTATGGATTTAATTCGT…
orf00119	scaffold4|size346830	+	173062	177732	ATGAACACTCCACGTGACAAGTCAATTTTTTTTTTCAATTTTAAAAATAAAAAAAAAATTAAAGGCATGGAAAGAAATACAAAGAAAGAAGGACTCAAAGAGATCGTAGAACAAATAGAACCGAAGGTAATTGATAAGGAATGTATGAATAACATACTTAAAAACATAAAAAGGACACGGAATATCACAAAACAAGAAATTGCTAATCTTATAATTTTCATGGCAGATTTTCCTGAAAGAAATTGGAATTTAAAAGAAATAATGGAGTCTCTGAAAACGAATATTACTGAAGTTAATTGGAGGGACGTGTATTCCTGCTTCTTAGAAGAAGACTTCAATATCTGGTCTTTGGATTCTTTGTATCTTATAATAGATTGTTGGATTTACATTAGTGGGATA…
orf00120	scaffold4|size346830	+	177836	178105	ATGGAAAAAAATCAACTGAAAAACGATGAAATTATTAGACAAATCCTTGATGAAAAGTCTTTGATTTCTTTAAACAATCTTAAACACATTAATAAAGATAAAGGAAATAAGCTTCAAGATCTTTTAATTCAACACTTTCAAATGGTTCGTAGATTAATTTCATATGAAGAATATTGTAAAATTGTTGAAGAAATAGAAAAAAATACTAAAACTTCTGAGATAAATATAAAAAGAAGGAGTAATATGTATGATTTAGAAGAGATAGAATGA
orf00121	scaffold4|size346830	+	179772	181574	ATGTTTGACAAAAATTTGAATTCAGTTGAAATTGAAAAGAAAATACTTAAATATTGGAAAGATAACGATTGTTTTAATAAAAGTAATGATCTTAGTAAAGATAGGGAAAGATTTACTTTCTATGATGGACCACCATTTGCCACTGGATTACCACACTATGGCCATATTTTAAGCGGTACAATTAAAGACGTTGTAACTCGTTACAAGTATCAACACGGTTATCACGTAGATAGAAGGTTTGGCTGGGATTGCCATGGTCTTCCTGTAGAATACGAAATAGATAAGGCTCATGATATTACTAATAGAGATCAAGTGCTCGAAATGGGAATCGATAAATACAATCATCTTTGTAAATCTATTGTAATGAAATATAGTTCAGAGTGGAAAAAAACAGTTGAA…
orf00122	scaffold4|size346830	+	181634	182581	ATGAACAAGTACGAATTATCTAAAGTAATACACTATGCTCTACGATTTATTGATGATTTATCTAATTGGTATATCAGAATTCATAGGAAAGAAATACAAGATGGTAGTAGTGCCGTATTAAGAGAATTGTTACAAGGCTTTAGCATAGTAATGGCACCCTTTACTCCTTTCTTTAGTGAATACTGTTATCAAACGACTAGCAAAGGTGAAAGTGTTCATTTTGAAATGTATCCGAAGAAGTTTGAAACACAAGAAGATACCTTTGAAAGTGCTAAAGAGGTTATTGAAGGTATCAGATCAATAAGAGAACAGAAACAAATAAGTCTTAAGACGCCAATTTGTGAGGCAACTGTCTACTGTTCACTTAAATTTAGGAACAGAATAGATAGGTACATTGAA…
orf00123	scaffold4|size346830	-	182719	183753	ATGCATATCGTTATAGATCTTTACGATGTAGAAATTGATCTTGAAAAGCTCAAATCATTTTACACAACATTTCCTGTGGAAAATTGGGATTTAATCGTTTTAAAATTTGGTAAAGAAAAAATATTTTCGACATTTGACAAAAAAAATAAAACACAGTCTATTCCAAAGAAAAACAAAGGAGGATTGCAAACACAACTTATTCATTTTGGATTAGATTATAATTATAACAAGGAATATAATATATCGTTTATCAAGACATCATCAAGCATAGATGTTGTTTTTGATAAATTTTATTCATTTACTATCGACACAGATTCATTAGAAAATGCATTATTTGAACTTATTGCTAAATTACACGGTTATGAAGCCTGTGTCTGCTCTGGGTTTACAGTTAAAGAT…
orf00124	scaffold4|size346830	-	184293	184730	ATGCATATCGTTATAGATCTTTACGATGTAGAAATTGATCTTGAAAAGCTCAAATCATTTTACACAACATTTCCTGTGGAAAATTGGGATTTAATCGTTTTAAAATTTGGTAAAGAAAAAATATTTTCGACATTTGACAAAAAAAATAAAACACAGTCTATTCCAAAGAAAAACAAAGGAGGATTGCAAACACAACTTATTCATTTTGGATTAGATTATAATTATAACAAGGAATATAATATATCGTTTATCAAGACATCATCAAGCATAGATGTTGTTTTTGATAAATTTTATTCATTTACTATCGACACAGATTCATTAGAAAATGCATTATTTGAACTTATTGCTAAATTACACGNGCATTTCTTCTTAAACGCAAATTCCAGCAACCTTAATTGC…
orf00125	scaffold4|size346830	+	185522	185956	ATGAAAAAGAAAATGGATATCATCAATAAGTTTACAGAGAAAGACATTGAGAATATCTTGCAAGGAGATCTTGAGTGCGAAGGACTTGTTATTAAGAAAGATGATATCATGTTAATCAGAGAATTGACTTCTGATAAGGACGGACTTTCTAAAGTTTGTCAATCATTTATTGTGACCTTAAACAACACTCTTACTAAAGAAGTTTTGGAATTAAGAGATGCCAGAGAATTTAATAGTTTTGTTCAACAGTTAAGAAAGAAGCTTGGATTGAAAATAGAGGACAATGTCTTTATTGATATTCAAAACGACTACATCAAAGAAGTCTCTTCAAAACATTTTGGTATTGTTTTTGGAACTGAAGGAGAAAAAGTGGGTGAGGAACAGTATGAGCAAGACGAT…
orf00126	scaffold4|size346830	-	186094	187128	ATGCATATCGTTATAGATCTTTACGATGTAGAAATTGATCTTGAAAAGCTCAAATCATTTTACACAACATTTCCTGTGGAAAATTGGGATTTAATCGTTTTAAAATTTGGTAAAGAAAAAATATTTTCGACATTTGACAAAAAAAATAAAACACAGTCTATTCCAAAGAAAAACAAAGGAGGATTGCAAACACAACTTATTCATTTTGGATTAGATTATAATTATAACAAGGAATATAATATATCGTTTATCAAGACATCATCAAGCATAGATGTTGTTTTTGATAAATTTTATTCATTTACTATCGACACAGATTCATTAGAAAATGCATTATTTGAACTTATTGCTAAATTACACGGTTATGAAGCCTGTGTCTGCTCTGGGTTTACAGTTAAAGAT…
orf00127	scaffold4|size346830	+	188175	188717	ATGTTAGACTTTTTAATTTTGATTAGTCAGTTTTTTTTACTTGTCAAGTCTACTGAAGACCTTGATGAACTTAATTTAGACCATTCTTTTTATCTTTACACTACTGAAAAATTTGAAAAAATTAAATATTATCCACCACTAGATGATGAAGAACAAGGAATACTTTTTCCAACAAAAATTAGCCTTCTTAGCGATGAAGAAAGTTATCTTGGTGATATTAATATGCCGAATTTTATGGTTCCATATATTTACAAAATTTCATATAAGATGATACCAGGAGTTTTAACAAATATTACTTTGCTAAACAATTACAACGAACCTGTCGTCTATATAGATGTTGGCGAAAATTATGCTATGAATTTTTATAAAATGTTTCCTTTACAATCTTCGGAAGAAATT…
orf00128	scaffold4|size346830	+	188741	190303	ATGTTAGACTTTTTAATTTTGATTAGTCAGTTTTTTTTACTTGTCAAGTCTACTGAAGACCTTGATGAACTTAATTTAGACCATTCTTTTTATCTTTACACTACTGAAAAATTTGAAAAAATTAAATATTATCCACCACTAGATGATGAAGAACAAGGAATACTTTTTCCAACAAAAATTAGCCTTCTTAGCGATGAAGAAAGTTATCTTGGTGATATTAATATGCCGAATTTTATGGTTCCATATATTTACAAAATTTCGTATAAAATGATACCAGGAGTTCCAACAAATATTACTTTGCTAAACAATGATAACGAGCCTGTCGTCTATATAGATGTTCGCGATAATTATGCTATGAATTTTTATAAAATGCTTCCTTTACAATCTTCGGAAGAAACT…
orf00129	scaffold4|size346830	-	190613	193972	ATGATAACATTAATTTTAATAATGGTAACGTACTACTGTTTTGACATTTATTTTTTCATAAAAATTCATTTTTATCCCATTATGATAAAATCCAGTAACGTAAATCTCATAAATCTATTTTTTAAAGAAAAAGGATTAGCCAGACAGCACATTGAATCTTTTAATTATTTTATTGAGCACGATATCGAGAGTATTATTAAAGCAAACGATATTGTAGATTCCGATATTGATCATTTATTTTATTTGAAATACACTGGAGTCAGAGTAGGCATGCCTAGTATTGAAGAGAATATGGTTAAACACAGTATTTATCCTATAGAATGTAGGCAAAGAGATTTGACTTATGCTAGTAATATCTATGTTGATATTGAATATGTCCGAAATAGACAGATTATTCGT…
orf00130	scaffold4|size346830	+	194108	194428	ATGAAAAACTTACGATTTGAACAAGAATTGGAATTTGTACAATTGTTATGTAATCCTGACTACATACGTTGGTTGTTTGATGAAGGTTATTTCGAAAACGATAACTTTAAAAGGTTTTTACAATATTTAAACTATTGGAAAACAGATAAATATAAGATATTCTTGACTTATCCTACTTGTCTAAATATCTTAGATATTTTAAATAGAAAAGATGTTAAAGACCTATTAAAAGATGAATCATTTTATGTTAAACTGGGATCTGAACAATATTATCTTTGGAAAGATAGAAAGACGAAGAATATCATTGAAGATTTGATTTAA
orf00131	scaffold4|size346830	-	194992	196464	ATGTTATACTTTTTATACATGGTAAATTGTTTTATTTTGGCTGTTAAAAACAATTTAGATCTTAAAGAATCTTTCTATATCTACACTACTGAAACAATTGATATAGTAAGAGAACTAGCTTTGCCAGAAAATGAAAGTTTCGATTTGCTTGCTATAGAGAAGATAAGTCTTTTATCATATGCTAATATTAATATTGATGATAATTCTATTCTAGATTTCATGATTCCACATCTTTATAAAATAACATATCAGACAAAACTGGAAACCACAGCGAAAATAAATTTGCTTAACTCTAGTGAAATGCCTGTCATTAATGTTGAAATTTCTAAAGCAAAAAAATCTGATAATAAGTTTTTGATGTTTGCAAAAAATTTTTTAGTTAAAAATGGTAGATTTAAA…
orf00132	scaffold4|size346830	-	197014	198540	ATGTTTAGATTAATTTTTATAATGAAATGCTTAGCTGTAACTTTAATATTTGAAGAAAAAACGGTTAATTTTTTTCAAATGAATTCTTTTTATCTTTACACTACTGAAAACATCGAAAATGCTATATACACTTCTGTGTCGAAAATAAAAGAACATAAAACTCCTATTTTAGAGATAACAAGCAGGTTAAATAGTAAAGATATAGATTTTGAAGAAATTTATGTTCCAGATTTTTTAGATTCATATCTCTATAAAATCACTTATCAAATGATATCGGAATCACCAACAAAAATATGTTTATTAGATTCAGATAATACACCTGTTATCCATATTGAAATTTTTTATTCTATTAATAATAAAGGAGATTATGTTAAGGAAATGTCATTTGAAAAAATATTT…
orf00133	scaffold4|size346830	-	198839	200260	ATGGATTTGAGCAAAAAAATTATTGACTGTCTTAATAAAAATGAACAAATCTCTTCTGAAATTTTAAATGAAGATAATAAAGCGTTACATCCAGTAATTCTGAGTTTATCAAGTAAAGAAATTATAAATTACGATTTGGTTGAATTTATAGATTATCAGTTGACAGAAGAAGGAGAAAATATTTTAAAGAATGGAAGTTATGAATACGTATTATTTCGTTCTATTTCCGATGAAGGAATGCCATTAAACGAAGTTGATAAACATAAATTAGGAAAAATAAATGCATTTAAGAATAAATGGATTAGGAAAGAAGGAGATGTGGTCTATAAAAATGTAGAGAATGCTGTTGATCATGTACAAAATATTTTAATTGCAATTAAAAATGGTTCTAGAGATCAA…
orf00134	scaffold4|size346830	+	200430	200753	ATGCCATCTGACAAAAAAAATACTTCAACAATCAAAATAAAACCACCTCTAGAACGTTTTGTAGAGAAAGGCCAAATAATTGAATGTTTAATTTGTCATGATATTTTCTATCCATCTAAATATAAGTCTCATCCTTGTTGTAAAAATCGATCATCACAACGTAGATTTAAATTAGAAGAACATGAGAAAGATATTTTTGATGACCCGATCAAACTAGAGAAATTGCTAAACTTAAAGCCAGTTGTTAAATTCATTTGGAAATATCCAAATTATCAAACAAAGCAAATTCAAAAAGATAAAAAAAGAGAAAAGCCGAAAAAATAA
orf00135	scaffold4|size346830	+	201005	203077	ATGGACAAATCTTTTGATGAACTTTCTGAAAAAATTAGGTATCCAAGTGATTTACAAACAAAAATAGATAACATTAGTAGGAATATTAAAGATTTGTATATTCACAATGAAACTTCTCTTGACAATAAAATAACAAGATACCATAACATGTTACGAGATGCAGATAATGATCTAAAAAAACTTGAAGAATTGTATCGAGATTTTAACAAAAACCAGAAAAAAAATGTTAAAATTTTAGACGATTTTCTGGTTTTGATTAAGGACTACAAGCTTGTTAGAGCAATTTGTCTAGCTCATAACAATTTAAGTAAAGTAAAAATATATGCAGACAAATTAAATACAATTGAATTACCAGTTAAAAACGATGATATTCAATTATATCACGCTAAAATATTCGAA…
orf00136	scaffold4|size346830	-	203423	203953	ATGTTTGGAATTTTTTTAAAGAGTTTATTGGTTGTGATAGGTTCAATTGTAGGACTCTTGAGTGTAGGATTAGGAATAATAAAAGCTATCGATTATATCGAAGATAAAGCATTTGCTGCAAAGAAAAGAATCAAACAAATTATTGAGATTTCTATGGGTCTTCATTTGTATTTTTTAATCAGAGGTGGGTCTTTTTTACACGTTTTATTCTCTTTGTCTGTTCAATATTCGTTTTATTGCATGTTGGATATTTATCCAATCATAAAACTTGATAATCCTTATTTCATTTATGGAACATTGGCTAGTCTTGTAAATCATTTTTTAATAATTAGAATGTTATTCTTTAGACAATTTTATAATTTAGAAGTAATTTGTTTCTTTTTCTTAATCTGGATTACA…
orf00137	scaffold4|size346830	+	204128	205693	ATGGAAGATGCTTACTTTGATATTGCTTTTCATGGAACATCAGTAGAAGATTGTATAGAGATAAAGAATTTTGACCAAGATAAAACTGTTGTTTTTGATAATACTGAATCGTATGGGAGTACATTTGATGATATTGAATCTTTAAGAAACAGTAGATTTGTGGGTGAAGTTGAAATTTTTAAATACAAGAAAGAATGTTTAATTGAAGCTTATCCTATGCTTTTAAGACCAAAAGGAAGTTTTATTAATAAGATCAGTGATACGAATATTAGTAATTTTTGTGAGTTTATTACAATTGATCATCATTTTTTGATTTTAGAAGATTCAAAATATTATAAAATCCCTTATAATAAGACACAATTAGTAGATACAACATATTTTAGTTTTACTGAAAGACAT…
orf00138	scaffold4|size346830	+	205748	206521	ATGATTATAACCATTATACCGGATACTAATGTCCTTATAAACTCTTTGGAAATTATAAAACGCTTTCTTGAAGAAGACCATCTTTATCATATTAGAATTTATATTCTAAGAAATGTCTTAATTGAACTTGATAAACTAAAAATGAAATTACCAAAAGCAAAGAAAGCGATTTCTTTTATAAAAGACTTTAGAGGTGAAAATCTTGATATTGAAGGTTCAGTTAATGATAAAAAAATGGATATTGTAGATGATATGCCTGACTTACCTAATATTCCAGTGGATTTGTTGATTGTTAAATCGGCTTCTAATATTGAACATAGTGTCATTTTAACTGCAGACAAGAATATGATTCTTTTTTGTAGATCAAAAAATGTTAAAGCTATTTATACCGGAGACATT…
orf00139	scaffold4|size346830	+	206832	207782	ATGTGTGGTACTGCTTATGTTTTAGATAAAAATATAAAAATATACCAAATAACTTCAGAAATTAATACGATAGTACCTAGTCCCTTATCAGATAATAATAAAATTGAAAATAATAATAATAAAATTGAAAATAATGAAAATATGAACAATAGTGACATTAATGAAAGTCTTAACAATGAAAATATTGAAATTTATGGGGAAAACAGTTCAGAGGAAGATAATGTTGAACTTATCGAAAGATTTGACAATCTTCGATTTTCAACTGAAGAAGAAGATAATTCCGAAAATGATGAATATAGTGAAGAAAATCATCATACTGGTGAAATTAATCCAATTTTTAATAATGAGTGTTGTGAAAATAGGAGATTTAGAAATAATGGTGGTTGTTTTGATCCTCTT…
orf00140	scaffold4|size346830	+	207837	208610	ATGATTATAACCATTATACCGGATACTAATGTCCTTATAAACTCTTTGGAAATTATAAAACGCTTTCTTGAAGAAGACCATCTTTATCATATTAGAATTTATATTCTAAGAAATGTCTTAATTGAACTTGATAAACTAAAAATGAAATTACCAAAAGCAAAGAAAGCGATTTCTTTTATAAAAGACTTTAGAGGTGAAAATCTTGATATTGAAGGTTCAGTTAATGATAAAAAAATGGATATTGTAGATGATATGCCTGACTTACCTAATATTCCAGTGGATTTGTTGATTGTTAAATCGGCTTCTAATATTGAACATAGTGTCATTTTAACTGCAGACAAGAATATGATTCTTTTTTGTAGATCAAAAAATGTTAAAGCTATTTATACCGGAGACATT…
orf00141	scaffold4|size346830	+	208998	210614	ATGAAGTATTATCTTAACGAAGTAAATGGCACTCTTTTAATGTTATTCGTCATATTAACATCGACAATCACTAGAAGAATATCTAATTACTTTTTAAAAAAAACAATTTATAACTTAAGTTCTTCAGATTCAATTGTATCGAATGTTCTAAAAATTTACGCCTTGTCTTTTATTTATTCTTGCTTATCTTCCGGTAATGACATTATATTAACAAGTTTTCTTGGGATTTTTCAGCACAACATTTCAATTAAAGCATTACACAGAATTTTGACTTATGAAGCTGCTGGACAAATAGATTTAACTTCGGGTAGAACACAATATGCTATTTCTGAAGGATCAAAAGCAATGGGAAAGTTATTTAAACATTTATTTGTGGATTTTGTCACTAAATTCACTTAT…
orf00142	scaffold4|size346830	-	210640	212415	ATGTTTATTAAAGGTGACTCAAATTTCTCAATTTTCATTTCAGAACTAAGAAAGCTTGAAGGCAGAGAAAAGGTTATAAAAGCATTGGCTGAAAGAAGAAAAATGCTTGAATGCGATAATAGAAGCCTCGAACAGTCTAATGTTCTTAAAATGATATATTTCACTATGAACCAACAAGATATAGATACAATGCTTTTCATAAAAGCAATTGGTTCAAAGGAATTAAATACGAAGAGGTATGGATACCTTGGACTGTTGTTAAGTGATAATGAAGATCACTTTATTCTTTTGCCTAACACAATTATGAAAGATCTTCAAAACAAAAAAACCAGAGAAATTGCTCTTAATTTTCTGTGTAATGTTAAAACAAGAAATAATATTTTTCATGATTTGTCAAGT…
orf00143	scaffold4|size346830	-	212578	213297	ATGAAGCCATTTATTTTGGGAACTTGGAAAGCAAATGAAAGTATGAGTATGCTTAACGGACTCAAGTATAATCCTGAAATTATTGAAGTAGCGATTGCGCCACCTGACATTTATATGGATGATGTCAGAAAAAAAGGTCCACCATATTTAAAATTAGCATCACAAAATTGTAGCAAGTTTAAAGAAGGCCCTTTTACAGGAGAAACACCGGCTAGCTTGCTGAAGAAGAAAGGCGTCGAGTATGTGATTATTGGTCATTGTGAAAGGCGCTTTAATTTTAACGAAAACAATGAAATTCTTACATGTAAAATCAGACGAGCATTAGAAGCTAAATTACGTGTAATATTATGTCTTGGAGAAAATTATTTAGATACAGAAGGTATTAATCGTATGAGTATC…
orf00144	scaffold4|size346830	-	214891	215646	ATGATTAAAGATTTACCCTTAAATTCTTCGATGAAACCATTGGTTGTGGGTAATTGGAAAGCAAATGAAAGTTTAGAAATACTAGAAAATTTAGAATTTAATAATGAACTAATTGAAGTAGCAATAGCACCACCTAACATTTATATTGATGAAGTAAGAAATAAAGTTGGATCTCATATTAAAATAGCGTCACAAGACTGTAGTAAATTTGGAGAAGGTCCTTTTACAGGAGAAACGCCAGCTAGGTTATTAAAAAATAAAGGTGTTGATTATGTGATTATTGGGCATTCAGAAAGGCGTTTACATTTTAATGAAAACACTGAAATACTCTCTATTAAAGTTAGACAGGTTATTCAAGCAGGAATGCGTGTGATTTTGTGTATTGGTGAGAATAATTCA…
orf00145	scaffold4|size346830	+	215960	219022	ATGAACGTAATTTTAAATGAAGGAAACGAATTAAACATACAAAGTTTTGACGAGATTGTTTTAAATTCTAACAATCCTCTGTCAGACAAGAAAAAAAGTTCAGAAGAAGCACTTTTGAATTTTAAAAATGATAATAATTCTTGGACAAAAGTTGATTATATTTTGAAACATTCAAAAGTACAACAATCACATTATGTGGCTCTCCAAATACTTGAAGAAGCTGTAAAAACCAAATGGAATATTTTTGATGATACGATAAAACAAGGCATGAGAGAATATGTTTTTCAATTAGTAATAGAAAAGAGTAAAAATAGAGAATGTCAAAATTATGTAATACAAGAACTAAATAGAATTATAGTAGAAATGGCTAAACGTGATTGGCCTAAGAGATGGCCTAAT…
orf00146	scaffold4|size346830	-	220110	220424	ATGAGAGAATCTAAGAAAATTTCTTTTATAAAAGAAGTAAGATTAATGTTGTACGGGTATGGTGATGTTAGCTCTCCTAGATCTGATACTACAGAAGTTTTACATGAATACACTATTGAATATCTGACCATTTTATTAACTAATACACACAATATGGCTAAGTTTAAAGGTAAAACAAAAACAGAAGATTTGCTTTTTTGTTTAAAAAGAGATAGAAAAAAGTATTCGAGAGTCAAACAATTACTTCTTACTAATGAAGAACTTAAATTGGCAAGAAAAGCTTTTGAATTAAAAGAATATGAAAAGGAGACATAA
orf00147	scaffold4|size346830	+	220910	221830	ATGGAAAAGAAGATCGATGAAATTATTAACAATACAAAAAATGAAACAGTTCACGATTTATTGACATTGTTTAATTCAAAAATCGTAGAAAAAAGAGAAGTACACCCTTATAAATGGAATTATAATCTTGAATTTCATGATGTAATTCAACCAGATACTGTTCCTAGTACCACTTTTCCTTTAATAATTTCCGATAAAGATTATCTTTTACTGACTTTCAACGGAAAATCTATTTTTTATGACCAAGATCTTTCTAAATTTTATATTTCTGTTCCTAGTATTACAAAAGATATGTGTATTTATAGATCAGAAAATAAAACTTATTTAATAACTCTAGATCAAACTAATAAATTACATCAAAGTGAAATCAAAGATGGTGTAGTACAACAAGAGAAATTA…
orf00148	scaffold4|size346830	-	223100	223414	ATGAGAGAATCTAAGAAAATTTCTTTTATAAAAGAAGTAAGATTAATGTTGTACGGGTATGGTGATGTTAGCTCTCCTAGATCTGATACTACAGAAGTTTTACATGAATACACTATTGAATATCTGACCATTTTATTAACTAATACACACAATATGGCTAAGTTTAAAGGTAAAACAAAAACAGAAGATTTGCTTTTTTGTTTAAAAAGAGATAGAAAAAAGTATTCGAGAGTCAAACAATTACTTCTTACTAATGAAGAACTTAAATTGGCAAGAAAAGCTTTTGAATTAAAAGAATATGAAAAGGAGACATAA
orf00149	scaffold4|size346830	+	223948	225843	ATGGAAAAGAAGATCGATGAAATTATTAACAATACAAAAAATGAAACAGTTCACGATTTATTGACATTGTTTAATTCAAAAATCGTAGAAAAAAGAGAAGTACACCCTTATAAATGGAATTATAATCTTGAATTTCATGATGTAATTCAACCAGATACTGTTCCTAGTACCACTTTTCCTTTAATAATTTCCGATAAAGATTATCTTTTACTGACTTTCAACGGAAAATCTATTTTTTATGACCAAGATCTTTCTAAATTTTATATTTCTGTTCCTAGTATTACAAAAGATATGTGTATTTATAGATCAGAAAATAAAACTTATTTAATAACTCTAGATCAAACTAATAAATTACATCAAAGTGAAATCAAAGATGGTGTAGTACAACAAGAGAAATTA…
orf00150	scaffold4|size346830	+	226537	227121	ATGTCAGATTCACAATGTCCATTTTGTAAAACTGATTCTTATTTAAATCCTGAATTAGTCTTGTACATTAGTCCCTGTTTCCATAAAATTTGTGAAAATTGTCTTAATAGATATTTCTCTTCTGGGATGTCCAAATGTTTAGAGTGTGGTGTTGAATTAAGAAAAATTAACTACATTACGTCCACTTTTGAAGATATAGAAGTAGAAAAAGAATGTAAAATTAGAAGACAATTAGATAGATATTTTTCAAGAGAAGAATCTGATTTTGAAAATGAAGAACTGTATAATGATTATTTAGAAAAATTAGAAGATCTTGTCTTTGATTTACTTGAATACAAAAGTGAATCGTCAATTAAAGCCAAAATCAACACTGTTCTTAATGATGAAAAAAACTTTTTA…
orf00151	scaffold4|size346830	+	227415	227786	ATGTTTATTTCTACAATCACTGGAGAAAAATTATCACTAAAATGTGATACACAAGACCAAAATGTAATTAAAGACGAACTTAATAAAAAATACGGTTATGATATTGATAAATTAAAATTGTATTGGAATGGGAATATATTTATTCTTGGGTTTTTTAATGAAAGGGAAATGTGTGATGTGAATTTAGAAGAAAATAAAGTAATATTAAATTCTTGTGATAATGAAAATGATAACTTAGAATTTGTCAGTAATAAACTTTTAAACAATTCAAAATTAACAGCAGAAGATAAATCAATAATTTGTAAAAATTTAAAATTAATTTCTAAAAAAGCTTTAGATTCTTTAGGAATCGATTTGAATAAAGAAGTTTGA
orf00152	scaffold4|size346830	+	228040	228729	ATGAGTTTTAGAAAAAAAATTATCAGAGCTTTAGATTACGACAAAGATTTAAATTTAGATGAAGATGTCCCAGAATTCAATTTTAATAATCAAAAAATCAATTCAGGAGCTTTAAATTTAAAATTTAATCAAGAAGAAGAATATTTAGATCTTCTTAAACCTCCTAAAACAAATTCAAATCAATTTTATCCTTATTTCAATTTTTTAGTATTAGAAAATAATAAAAAAATCTGTTCTTTTACTATTTACGGATTTACTTTCCTTTCTAAAATTTCATTTCTTAATGATTCAAATTTAATTTCTTGTTATAATATTGATGATGTAATTTACATGGACTGTTGTGATTTAAAAAATGTGAATGAAATTAAGAAAATGTTTAGTTCAGTAAAATTATTTTTT…
orf00153	scaffold4|size346830	-	228981	229481	ATGCGTGACCTTTCGTTTAAATTAGAAGAACTTATGATAGAAAATAAAAAATTATACGAAGAACTTGCTAATTCCAATTCAACAATTTTAAAATTAAAAAATAAAAATAACGAACTAGAGAAAAATGAAACAATTTTAAATGATAAAATAAGCCAATACAAAAGAGAAATTAACAATTTAAAGAAAGAAATGGTTCTTAAAGATAAAACCGCAAATGACAGAGAGAAAATTTTAAGTAATGAAATAAACAGAAAAGATTTATTTAAAAATAAAGTTTTGGGATGTAAAAAGAATGAGCAACTTAAAGAAATTAAAGAAGAATTTAATAAAATGAATAAGAGATGTACGATTTTGTTAAGGATGATCTATGAACTAGTTCGTATAAGAGGAGCAGACTAT…
orf00154	scaffold4|size346830	-	230492	231340	ATGAATTTTTTTTATTTATCTTGCAATATAACAGCCATAACTTTTTTGTATCAAGTTTGTTGTGCTATTATCGATGTTGGTACCAATACAGACCAATCTACTATTATTTTAGAACAAAAAGGAGCTGAAAGCATTAAAAAATTCTTCAAGACAAAAGATTTTTGCAATTTTTTTAATTTAATGGAAGAAGTTAATGGGATGATCAAGGAAATAGAAACTAATATAAATATTGAACAATCCTTGAACCGTGAACTTTTAAAAATCTCAAAATCTCTGATGGACAACGCCTCGATCATACAATCATTATCCAATCGCAATGCAATCCTTTTTCATAATAATAGGTCTATCCAAATATTTAACAAGTTTATTCCTTTACATAAAAAGAAAAAAGATAAGGAA…
orf00155	scaffold4|size346830	-	231864	234497	ATGTCTAAAGATATGGAAAATACAAGTAATCAGGATAATGAAAGTTGGAATGATCAAAACAAAAAAAGAGTGGCAAGAGAAGATGTCGTAGGAGATTTTAATTCTGACGGGATGTCAAAACAATACTTTATTCCACCTCCACAACAAGCACATATCAGTATTCCAAAACCTCAGGAATATGTTGATTCCAATTTAGGAGGGCAACAACAATCGATGACTATGAGTAAAAGTGCAGTGCCCGAAGATGCTGAAGTTAGTGATGCCATGGTGTTTTTAAATAAAATCAAAGAAGAATATTGCAATGAAATGTTAATTTACGATAATTTTTTAGAAACAATGAGAGATTTTAAATTTGGAAAAATTGATGCGGATGAGGTTTGTAAAGCAGTAAGACTTTTA…
orf00156	scaffold4|size346830	-	234908	235402	ATGAATAAGGGCAAACAAGATAGCGGAGCAAAATACATTAAGATTCAAGTTATAGGAGGAGAACTTCCTGGTCCAGTTTTAGCACAAAGAGCTGGTTCTTTTGGTATTCAGATTAAAAAAGTTGGAGAAGATATTAAGAATGCTACTGCTGAATTTAAAGGACTTAAAATTGTTGTTGAACTTGCAATCGAGGCTGGTAAGGTAGGGATTGAATTACACCCATCCACTTCCGTTCTTCTCATAAAAGCCCTTAAAGAAGTCCCAAGAGACAGAAAGAAGGTTAAGAACATTAAGCATGATGGAGATTTATCACTTTCTGATGTCATAGAAGTGGCTAGGAAGATTAGATTTAAGAGTTTTAGTAAACAATTATCTGGTACAGTTAAGGAGGTCCTTGGT…
orf00157	scaffold4|size346830	+	235617	236465	ATGATTAAAATGAAACAACCAAATATAAAAGAAAAAATTGAATCAAACATAATGATACTAGGATTAATCTTCTTAAATATAATTTTCGCAAAAGAAGGTACTTTAGTACCGTATAAATCTAAAAATCTTAGACTTACTTTGATGGCGGATAATTCTGTGAGGTTCATTGATCCAAAAGTTTACAGCGGAAAGAATAAAAGTGATAGTGTAGTAAGATACGATCCTAAGAAGTACAGACTTTATATTGGTGGAAACAAAGCACTTTGTAAAGTAGATGAGAACTCTCCTATTGTTTCTACGTGTGTTGATAAAGTCCGATATATCGATTGGAAGGAGATCGGAGAAGATGGTAAAACGAAGTTTGTGACGGACAATAATTTATGTCTTACAGCTGGTTCT…
orf00158	scaffold4|size346830	+	237061	237639	ATGTTGTTATTACTCTTCGAATTTTTAAATGCGTTAACTAACGATGTTCATAAAGACATTAAAATACTGACTAAAGATCGAAAATATGAACTTACACTTACTAATCCAAGGCCTTCAGGAGAATTCTTAGGTTTTGCTAAGACAACAGAATTTAACAGACAAGACAATGTATTTAGGTATGAACCTGCTTTAGGAGGAATTCATACAATGACGGGACAGTCTTTATCGTGGAATAATGAACTAATGGCCGATTCACAACATATACGGCCCACATTTAATCCAGGCGTGACGGATGATTGGAGGATTTCTGGTGTTGGTTCGACAACTCGAATAAAAAACTCAAAGAATTTGTGTCTTAAATTTGGAAAACGTTTGCCTAATACATCAACTGATATTTAT…
orf00159	scaffold4|size346830	+	237771	238841	ATGAATCCAAATCATAAATTCTGGAATAAACAACCTGTAGAAGTTGGTGAAGGAAATGATATTATTAAACACCCAGATACCATATTAACAGAACCCTTGGTACTTCCAGAAGGCTTTTCTTTTGAGAACATTACAGACATAAAAGAGATATCAAAGTTTTTATGTGAAAATTACGTTGAAGATTTAACAGAAAATTTTAGATTACAATACTCAGAGAAATTCATGGAGTACATAATTGAAAATCCAAAACATAAAGAAGAATACTCTTTAGGATTAAGACTTAATAATAGATTAGTAGGATACATATTTGCTAGAGAACACTTTTTAAATATTAATGGTAAAGAGAAAAAAGTGGCTGGTGTAAATTTCCTTTGTATCAGTAAAGATTTAAGGGGTAAA…
orf00160	scaffold4|size346830	-	239064	240263	ATGAAAAGAAAAACAATAACAGAACCAGGAGAATTTTATAATTCTCCTAATGATAATATAGACCACAATCTAATAATGACACGAGGGGATATCTTAGTTAAAAATGAAATAGATAAGTATATGGTAATAGATATGATGGGAACTGGTACATTTGGACAAGTAGTTAGATGTATAGATCAAGATGGAGAAGAAGTTGCGATTAAAGTTGTTAAAAATGAACCAAAATATTATCAGTACGAAATAAATGAAGTCAAAATTTTGAGAGTCTTAAGACAAAAACAATTATGTAAATATTTTGTAGAAATGAAAGACGTTTTTACTTTTAAAAATCATTTGTGTATAGTTGAAGAACTTTTAGGAAAAAATTTATATGAAGTAATAAAAATTACGGGATTTAAA…
orf00161	scaffold4|size346830	-	240689	240994	ATGCCCTCTGAAACTTATTTTACGACAGAAACCAAAGACATAGATAAAGTTTTAAATACGAAAGAATACACTAAAATTTATTTAAATATAAGGAAAGAAGAAGGAAAAGATGTTTTATTTTGTACAAAAAATGAAGGACAAGATCTTTATATTGTTAGTACGAATAATTATAAAAATATAACTGAATATTTTGCAGATAAGAACAACAAAAAAATTAAAGAAGGAAATGAGATAAAAAAGAAACCAGAACCAGAAGTTAAAAGACAAAAACAAGGGAGTTTATTAAGTTTTTTTAAGAAAAAATAA
orf00162	scaffold4|size346830	+	241201	241461	ATGACAGTAAAAAATCAATATGAACTTATTATAAAAAATAATAGTGAAATCTCAATTGAAATAACAGAAATAACTTACTTACAAAATATTAAGGGAGATGAAAAGGAGATGTACAATACTAGGGATGAGCAAAATTTTCCTGTAACATTAAAACCAAAAGGCAAATTTATACATAAAATACCCAAAACAAACACAACAAAAGTTTTTGTAAAATATAAAATACTTTTTATAAACTATAACGTGCCAATAGAAATAAAATGA
orf00163	scaffold4|size346830	-	241578	244070	ATGGAAAACATTTTTCAAAAAATTTTTAAAATTAGTTTAGATCCAATTTTTAACACAAATATCAACTTAGAACAACAAGAGTTCGTAATAAACAAGATTTTAGAAATGGATATTTTTATAATTCGAAAAAAAACTAATATTCGTTTTTCTGAACATTTTTTTATGGACTACGACGAAGATTTTATTATAGAAAAATTGACAACCTTGAAACACAACAGTGAATTTTTTAGTTTTAAAAATGTGTCCATTACGATTGATGAGAAAGTAAATGATAATTTAAGCAAACCAAATTGTTTTTTACTTGATGATTTTCATTCTGAAATTTATAAAGATAAATTGAAAAAGTTTTATAATGAACTAATAACAATTAAAAAAGAATCAAATTGGAGTTTATTATCA…
orf00164	scaffold4|size346830	-	244123	245370	ATGAGCGATATTCAAGATAGTCCAACAATAAAAGACACAGACTTAGGATTAATTTTAAGTTATGGAAAAAATTATTACGCTGATGAAATTACAGAAAAGGAAGCTGAAATAAAAAGAGTTTTTGATCAAATAAATCTTAAATTGGGTACAAGAGAAGTTGAAACAGGATTAGCTCCACCATCCGCTTGGGATTTATACGCGGATAAAGACAGAATTCATAATGAACAAAGTTTACAAGTTGCTCATGTTTGTAAAATTTTAGAAGGATATCAAGAACCAAGATACGTCATTAACATTAAACAAATGGCTAAATTTGTAGTAAATAAAGGTAAAAAATTGGATGGAACAATGATACAAGAAGGAATGAGAGTCGGAGTTGATAGAGTTAAATATAAAATT…
orf00165	scaffold4|size346830	-	245411	246241	ATGACAGAATATGCAAAAACAAATCAAATTTTTAAAATAGAAAAACCTAAAGATGTTGTTATTAGAGATGACTTACTTATAGTTTTAGATTCTGATTCTAATATTCATATTAAAGGTTTTTGCACCGTTCCTTGTTTCTTAGGAGAAATTTTAAAAATTACATTAAGAGGTGACTTTTTATATTTAATATCAAAAGACACAACAATAGCAATTTTAAATATCCTAGACATGTCTATCATTGGTGTTTATAAAAATATTAATGAAGTCATAAGTACAGTAGCCTTTGGTAATAGACATATTCATATTATTACAGAAAATCTATTGTACTACAAAACTGCTTATGAAAATATAAAATTTAAAAGAGTTGATTGTCATGAAAAAGAAGTTGAATATCATTTT…
orf00166	scaffold4|size346830	+	246467	246814	ATGGCAATAACTCAGTACATTTTTTTGAGATCAGATCTAAAAAAGTTTGCAAAAGGTGCTATCATAGCTCAAGCTTGTCATTCCTCCGTTAAAGCAATAGAAGTTTTTAAAGATCATAAACAGACACGAGATTACTTATCTAATATTGATCACATGACAAAAGTTATATTGAAATTTGAAGAAAAGGATATTGAAGAATTGAAATCAAATTTAAAAATGAATTTTATAGATTACATTGTTTGGATAGAACAGCCTGAAAGTATTTTAACTTCCTTGGCTTTAAGACCATATGAAACAGAAGATTTAAAAGATTTTATGCCTTTTATGAGAAAATATAAACTTTTTTAA
orf00167	scaffold4|size346830	-	246907	247587	ATGGAAATCAATGTCAACAAAAAAGATAAAAAAGTTTCTATTGGAAAGTTTCCTGCTTTTTTAGGAGATAGACTTCTTAATATGGATAAAAAGACGTATGTTGGTGATATGATTATAGGAGAAGATGATACTTCGGATAATTTTGTTTTTAAAATGCAACCAAATTTTGATGACATTGATAATTTTCCAACGGATTACAGTGTAAAGAAAATACAACGAGGAAATAATATGTATGTAGTAAATTCAGATATAAATGATACTTTTATAGAAGGAGAAGTTGATTTTGAGTATTATATTACACCAAATATTAATAAAAAGTATTTAGATTTTAAAAAAAACCAGTCTAAGATTAAAAATTTAGACATAAGAAACTCTGAAATAATTGATTATGTCAGTGAA…
orf00168	scaffold4|size346830	+	247629	248642	ATGGAACCGAAACAAGACATAAAAAAACTTTTAAAAGTAAATTTTAATAATAATGACTCATATTACGATATAAAAACCAAATTGGTAGCATTAGAACAAATAATTTGTCATTCTCTTGACCAAAATGTTATAGAAGGAGCATTTACGAAAATTTTATCTTTGTTCATAACAAAAAATAAAATAATAAAACGAGCATGCATCCCGCATTTTAAAATGATAAAAAAACATATAAAAAATATTTTACAAGATATAACCCATTTATTTTACATCAATGACAAAGATGTAATTTTATTAACACTTAAATTTGTGCGGATCTTTGCTAAATTTTATTGTAAAAACAGCATTGTGATATATCACGTTATTAATTCAAAAAATAAATACAAATATAAAGTTCTAAAC…
orf00169	scaffold4|size346830	+	248723	249487	ATGAAAAATGACTTGACTTTCAAAGAAAAAGATTTTTGTAAAACAATCGCTGAAGATAACAAATTTAAAGTTTTATTTCCATCTTACAGAGAAAAATACATAGAACAAACATCTTCTTACATTAAAATGGCTTTAGAAAGAAAAAAATTATCTTGTGAAATTGATTTGAAAGAAAAATTTATTGAAATTGGCACGAATAAAAAGACTAGAGATCCTTATATCTTTATTAAAGGATGTGAATTTATTAAATTAGTGGCTAAATGTGTTGAAGTTGAGGTTGCTATGAAGGTCTTGGGTGATAATTTTTGTGGTGAACTTATTGATATAAGAAAACTTGTGAGATCAGACAAAGTTTTCGAGAAAAGAAGAGATAGATTAATTGGTAAGAATAATGTGACA…
orf00170	scaffold4|size346830	-	249573	250601	ATGAAATTAAATTGGAAACAAATTTATGACTTTTGGGGATTTGGTCTTGAGAGTTTGATTTGTTGGTATCTATATAAAGGAAATAAAAGATCCCTAAGTTTTGAAATCATAAAAAGCGTCGATTACGTAGATTTCATAATTTCTACAACCAAAATTTTGTTATTTTCAATAATTTCTGTTTTCTTGATGATGTCTTTTTATGTCTTAAATCCACGTTTATTTATTCTTATGAATGCAACGCTCTCTATAATTCTTTGTTATATTTGTTTTAAAAACATTTGGATTAGAATTGGAGCTTTGATTTTACTTTCTATTTTCAGTTTTCGATTTATTATTTATAACAACACAAAGTTAAAACAAGCATTTGAAAACTCTTCTGTTTACATTGCAAAAGTCCAA…
orf00171	scaffold4|size346830	-	251922	253472	ATGAATTTGCCTAATTTTTTCTTTAATATTATTGCCTGTTCCTCAGATAACATTTATATCAAAGAAATATTAATTTTACAGAACAACTTTTGGAATGAAAATGTATCACAGGTAAGAACTAAAGAAGGCTTCTTATCTAATGTCTTAGTCAAAAGTATGGATTCTGAATCTTATCACATCGGTGAATTATGTATGCAAAATACAAGCCACTATGATTATACAAATGGAAAATATTTATCCGTAATAGGTCCAGATCTTACAGAAAATATTTTATCTAAATTAGACAACAACGAACTGGCTTATTTAAAATTTCATTACATTTTCACCAACTGTCAACTCAATTCAATAAATGCGCAAAAAAGTGAGTGCTGCTGCGATAATTATAAAATATTAAGTAAA…
orf00172	scaffold4|size346830	-	253469	254254	ATGAATTTGCCTAATTTTTTCTTTAATATTATTGCCTGTTCCTCAGATAACATTTATATCAAAGAAATATTAATTTTACAGAACAACTTTTGGAATGAAAATGTATCACAGGTAAGAACTAAAGAAGGCTTCTTATCTAATGTCTTAGTCAAAAGTATGGATTCTGAATCTTATTACATCGGTGAATTATGTATGCAACAAAACAGCCATTATGATTATACAAATGGAAAATATTTATCCGTAATAGGTCCAGATCTTACAGAAAATATTTTATCTAAATTAGACAACAACGAACTGGCTTATTTAAAATTTCATTACATTTTCACCAACTGTCAACTCAATTCAATAAATGCGCAAAAAAGTGAGTGCTGCTGCGATAATTATAAAATATTAAGTAAA…
orf00173	scaffold4|size346830	+	256175	259753	ATGGCTAAGACAATAGAAGAAACTTATCAGAAGAAAACACCAAAAGAGCATATACTCTTACGTCCTGATACTTATATAGGCTCCGTTGAAAAAGAATCTCAACAAATTTATGTTTGGGATGAAATTGAAAAGAAAATCGTATTGCGGGTTATAGAGTATGTTCCAGGATTGTACAAGATTTTTGATGAAATTTTAGTGAATGCTGCTGATAATAAAATTAGAGATCCAAAAATGACAACAATTAAAGTTAATATTGATATAGAAAATAATACAATTTCAGTTTACAATGATGGGAAAGGAGTTCCTATTGAGATGCACAAGGAAGAAAACGTTTATGTACCTGAGTTGATTTTTGGTCAACTTCTCACTTCTTCTAATTACGATGATAAAGAAAAGAAA…
orf00174	scaffold4|size346830	-	259969	260892	ATGACCAATGAAAAAATAAAAAAACAAGTTGAATTCTATTTTAGTGATTCAAATTTTAGAGTAGACACTTTTTTAAAACAACAGGCACTTCTTCACAACGGTTTTGTCCCAATAGAAACAATTTTGACTTTTAAAAGAATGAAAGAATTGGGAGCAACTCTCGAAAACGTTAAAGAATCTCTAAAAGATTCAAAAATAGTGGAAATTAAAGAAAACAATATTAAAAAAATAGACACAGAAGAATTTAAAAATTACTTAACACAAAAGAATATTGATTCTAATTTCGTTTATATTTCTGGATTTGATAAAGAAAACATTTTAGAGGACATAGAAAACATTTTAAGTCCATTTATGAAATTTAAATTGATAAGAATGAGAAGAGGTAAAGATAAAAAGTTT…
orf00175	scaffold4|size346830	+	261071	262324	ATGGTCCAACCCATAACCACAAAAATCGATGTAAATTATTTTTTATTTTTATTTAAACATAAACATTTGGCTCCTAGGACCATTTCTAAAAGTATTTTTATGATTTATAAAAATTTAAAAGATATTAATCTTGAATTTATATTTTATATTTTTTTTAACGATGTTTGTCCGATGATCGAGTGTCCTAGTGAATTCGAAAACATTAAAAACAATACAAAAATTGTAGATTTTATTAGATATAAACTGTTTGAAGAAGAACAACCAACAAAATATGATTTAAATTTGATAATTAAGAGTTTGAAATCAACAAACAAAGGGAGTAATAACAATGATTTTTATTTAAATACCACAACATCTCCTTGTAATGTTTTGCACATTACAAATTTACTTTTAATTTTA…
orf00176	scaffold4|size346830	+	262483	263232	ATGATGATTCATCTCATTCTTACGTTTATAGATCTCCTTCTTTTACTCTGTTTTACATCTTCTCGAAAGTCATCAATACATTACGATGTCACAGATGTTTTAAATTTCATTTCAGGAAAGAATTATGAATTTTCAGAATGGGCTTTAGCCTTTGTTTTTCTATTCATAATTATACCAAGTACTTCTATTTGTGTGATACTTGTATCATTTAAAATGTATACACATGATTTTATAAAACCCATACAACAATCTTATTTGACAGTAATTCACTCTTATATTACTTGTTTGTTACTTTGTAAATTATTATCTGATTTTGTTTTAAGCAAAAACTACGATCTTAATCCTAATGAAGATGTAAAATTGGACTTTACTAGTTATATTGTAGCTACAAATCTCATA…
orf00177	scaffold4|size346830	+	263556	264713	ATGTTAAAAGAAGTTATGTACGACTGCTCATTATTATTTCAGTCTACACCAAGTCTATTTATTTCTTTAATAAGTTTATTAATAACAGGAGATATACTAGAAAATACAGTTAAAGATAGAAATTTAGAAGATTATCATTTACTTTTACAATCGAATTGTATTCTGAACTTTAAAGGAAACATTGAATTAATTTACGCTTTATACATTTCTTCGATGAGACAGTCTAGAATTTTTTTGTTTAAAAAATATGTAAGATACGCTTTTGACAATGCAAATATTCTTATGCTTCAATCTATAGTAATAGGATTAAGTGTTGGTTCTATAGGAGCTTCTAAGAGCATATTTGTTGATGGTGTAAATCCAAAAATTTTATCTACAATAATGACATCTTCTTTAATA…
orf00178	scaffold4|size346830	-	264986	265756	ATGACCATTAATAAAATCTCAAAATTCATAAAACGGTTATTTATAGTTGTTTCTGATGAATCTTTAAAAGATATTAGTTGGACTGAAGATGGTAAAGCTATTTGTATTAAAAATAAAGAGGAGTTTATGAAAAATGCTTTACCGTTCTTATCTAAAACTAAAGAATACAGTGCTTTCATTAGACAATTAAATTTATACGGATTTATAAAAGTAAAAGGAAGTTCTCAATATGAAGAATATTTTCATTCTAGTTTTCAAAAAGGAAGAGAAGATTTACTTTCTCAAGTCAAACACGATAGAGATAAATCAATAAACGTTTATGATAACAAACAATATTTAACGGATATTGATCCAAGATATAAAGAAGCAATAGAATGTTTGAGTATGAGGAATTTTAGA…
[truncated: 2,952 more rows]
