# Supplementary material for: Identification, Diversity and Evolution of MITEs in the Genomes of Microsporidian Nosema Parasites
Source: PLoS One. 2015 Apr 21;10(4):e0123170. doi: 10.1371/journal.pone.0123170 (PMC4405373; doi:10.1371/journal.pone.0123170)
Supplement: S3 File — (XLS) [file pone.0123170.s007.xls]

>NbN23_1
TCTAACCCAGTGATGGCAAAACCCCGACCCGCGGGTCACTATTGACCCACTTTGCATTTTCAGTGACCCACTAGAAATATTATTACTTTCATAAAATTTGACATCTGACCAGTTTGATGCATTAAATTACCTATAAAGCTATTTAAATACTATTTATACATATTTTTTAAACAATATCTACAATTTAAAATGTAAAAAATCGTTGTTTTATCATGCTGTTTTAAATTTTTTGCATTTATAATTTTATAAGTGACCCACTTGGTCGTGTGATAGCATGAAATATTGCCAAAAATGACCCACCAACCCCTCTATCTCTGCCATCACTGGTCTAAT
>NbN23_2
TCTAGAACAGTGATGGCAAAACCCCGACCCGCGGGTCACTATTGACCCACTTGGCATTTCAGTGACCCACTTGGCATTTTTTTGAATTTCATAAAATTTGACATCTGACCAGTTTATGCATTTAATTGTCTATAAAGCTGTTTAAATACTATTTATACATATTTTTTAAAACAATATCTACAATTTAAAATATAAAAAATCGCTGTTTTATTACGCTGTTGTAATTTTTTTGCATTTATAATTTTATAAGTGACCCACTTGGTCGTGTGATTGCATGAAATATTGCCAAAAATGACCCACCAACCCCTCTGGCTCTGCCATCACTGTTCTAGA
>NbN23_3
TATAAGACAGTGATGGCAAAACCCCGACCCGCGGGTCACTATTGACCCACTTGGCATTTTCAGTGACCCACTTGGCATTTTTTTTAATTTCATAAAATTTGACATCTGACCAGTTTATGCATTTAATTGTCTATAAAGCTGTTTAAATACTATTTATACATATTTTTTTAAAACAATATCTACAATTTAAAATATAAAAAATCGCTGTTTTATTACGCTGTTGTAATTTTTTTGCATTTATAATTTTATAAGTGACCCACTTGGTCGTGTGATTGCATGAAATATTGCCAAAAATGACCCACCAACCCCTCTGGCTCTGCCATCACTGTTATAAG
>NbN23_4
AGTGATGGCAAAACCCCGACCCGCGGGTCACTATTGACCCACTTGGCATTTTCAGTGACCCACTTGGCATTTTTTTTAATTTAATAAAATTTGACATCTGACCAGTTTATGCATTTAATTGTCTATAAAGCTGTTTAAATACTATTTATACATATTTTTTAAAACAATATCTACAATTTAAAATATAAAAAATCGCTGTTTTATTACGCTGTTGTAATTTTTTTGCATTTATAATTTTATAAGTGACCCACTTGGTCGTGTGATTGCATGAAATATTGCCAAAAATGACCCACCAACCCCTCTGGCTCTGCCATCACTGA
>NbN23_5
AGTGATGGCAAAACCCCGACCCGCGGGTCACTATTGACCCACTTGGCATTTTCAGTGACCCACTTGAAATTTTATTAGTTTCACAAAATTTGACATCTGACCGGTTTGATGCATTTAATTGTCTATAAAGCTGTTTAAATACTATTTTTACATATTTTTTAAAACAATATCTACAATTTAAAATGTAAAAAATCGCTGTTTTATTACGCTGTTGTAATTTTTTTGCATTTATAATTTTATAAGTGACCCACTTGGTCGTGTGATTGCATGAAATATTGCCAAAAATGACCCACCAACCCCTCTGGCTCTGCCATCACTGC
>NbN23_6
AAGCCAGTGATGGCAAAACCCCGACCCGCGGGTCACTATTGACCCACTTGGCATTTTCAGTGACCCACTTGAAATTTTATTATTTTCACAAAATTTGACATCTGACCGGTTTGATGCATTAAATTGTCTATAAAGCTGTTTAAATACTATTTATACATATTTTTTAAAACAATATCTACAATTTAAAATGTAAAAAATCGTTGTTTTATTACGCCGTTGTAATTTTTTTTGCATTTATAATTTTATAAGTGACCCACTTGGTCGTGTGATTGCATGAAATATTGCCAAAAATGACCCACCAACCCCTCTAGCTCTGCCATAACTGC
>NbN23_7
AGTGATGGCAAAACCCCGACCCGCGGGTCACTATTGACCCACTTGGCATTTTCAGTGACCCACTTGAAATTTTATTATTTTCATAAAATTTGGCATCTGACCAGTTTGATGGATTAAATTACCTAAAAAATTATGTAAATACTATTTATACATATGTTTTGAGACAAGATCTACAATTGAAAATGTAAAAAATCGCTGTTTTATTACGCTGTTGTAATTTTTTTGCATTTATAATTTTATAAGTGACCCACTTGGTCGTGTGATTGCATGAAATATTGCCAAAAATGACCCACCAACCCCTCTGGCTCTGCCATCACTGGTATAAGA
>NbN23_8
AGTGATGGCAAACCCACGACCTGCGTGTCACTATTGACCCACTTGGCATTTTCAGTGACCCACTTGAAATTTTATTATGTTCACAAAATTTGACATCTGACCGGTTTGATGCATTAAATTGTCTATAAAGCTGTTTAAATACTATTTATACATATTTTTTAAAACAATATCTACAATTTAAAAGTAAAAAATCGTTGTTTTATTACGCCGTTGTAATTTTTTTTGCATTTATAATTTTATAAGTGACCCACTTGGTCGTGTGATTGCATGAAATATTGCCAAAAATGACCCACCAACCCCTCTAGCTCTGCCATAACTGC
>NbN23_9
ACAGTGATGGCAAAACCCCGACCCGCGGGTCACTATTGACCCACTTGGCATTTTTAGTGACCCACTTGAAATTTTTTTATTTTCATAAAATTTGACATCTGACCAGTATGATGCATTAAATTACCTATAAAGCTTTTCAAATACTATTTATACATATTTTTAAAACAATATCTACAATTTAAAATGTAAAAATCGTTGGTTTATTATGCTGTTGTAATTTTTTTAGCATTTATAATTTTATAAGTGACCCACTTGGTCGTGTGATTGCATGAAATATTGCCAAAATGACCCACCAACCCCTCTAGCTCTGCCATCACTGA
>NbN23_10
CCAGTGATGGCAAAACCCCGACCCGCGGGTCACTATTGACCCACTTGGCATTTTTAGTGACCCACTTGAAATTTTTTTATTTTCATAAAATTTGACATCTGACCAGTATGATGCATTAAATTACCTATAAAGCTTTTCAAATACTATTTATACATATTTTTAAAACAATATCTACAATTTAAAATGTAAAAATCGTTGGTTTATTATGCTGTTGTAATTTTTTTAGCATTTATAATTTTATAAGTGACCCACTTGGTCGTGTGATTGCATGAAATATTGCCAAAATGACCCACCAACCCCTCTAGCTCTGCCATCACT
>NbN23_11
GTGGCAAAACCCCGACCCGCAGGTCACTATTGACCCACTTGGCATTTTCAGTGACTCACTTGAAATTTTATTACTTTCATAAAATTTGACATCTGACCAGTTTGATGCATTAAATTACCTAAAAAGCTATTTAAATACTATTTATACATATTTTTTAAAACAATATCTACAATTTAAAATGCTAAAAATAGTTGTTTTATTATGCTGTTGTAATTTCTTTGCATTTATAATTCTATAAGTGACCCACTTGGTCGTGTGATTGCATGAAATATTGCCAAAAATGACCCACCAACCCCTCTAGCTCTGCCATCACT
>NbN23_12
CTATAAGCCAGTGATGGCAAACCCCCGACCCGCGGGTCACTATTGACCCACTTGGCATTTTCAGTGACCCACTTGAAATTTTATTATTTTTACAAAATTTGACATCTGGCCAGTATGATGCATTAAATTACCTATAAAGCTATTTAAACACTATTTATACATATTTTTAAAACAATATCTACAATTAAAAATGTAAAAAATCGTTGTTTTATTATGCTGTTGTATTTTTTTTTGCATTTACAATTTTATAAGTGACCCACTTGGTCATGTGATTGCATGAAATATTGCCAAAATTGACCCACCGACCCCTCTGGCTCTGCCATCACTGCTATAA
>NbN18_1
ATAAATGTCGCATGTTATCTGAACCCCGATGCCATCTCGACCCCTACCCCCCTCCTGGATCCTGATCAGTCCATTAAACAGCCATAATGAAGGAGGAGGGTGGTCACTTTATGGGTGGGCAGATTTTTTTGCTTTTATATAAAATTTTCCCTCCAAAAAACTTTTTTTCTCTTTTTGGAGGGAAATAAAAGAAAACAACAAAAAAAATATAGATTTAAGACTATAAGAGAGTAATATATACTGTTGATCAATTTCTTATAATTTATATACACCTGGTTTACATATTTAAATGCTTAGTTCATACACATATACAATTTTAAATTTTTATTTTCTAGATGACACCAATATTACTAAGTGAAAAAAAAGTAAACAAGAAAAAAAAATGAATAAAAACTTAAAACAAGATTTTACTTTACTTTAAAATGTTAAAATACGGGTTTAGATCGCATGGGGCTTATATAAAATAGGGGTTCAGATGACATGGGTCCCGTTCTAGAAGAGGGGTCAAGATGACATGGACGTTCAAAAGGAGGGGTCGAGATGACATGGGCGTTCACAAATAGGGGTCGAGATGACATGGGTCCCGTTCCAGAGGGGGGGGGGGTCAAGATGGCATGGGGGTCGAGATGACATGCGACAATAAA
>NbN18_2
TTATTTGTCGCATGTTATCTGAACCCCCATGCCATCTCGACCCCTACCCCCCTCCTGGATCCTGATCAGTCCATTAGAACAGCCATAATGAAGGAGGAGGGTGGTCACTTTATGGGTGGGCAGATTTTTTTGCTTTTATATAAAATTTTCCCTCCAAAAAACTTTTTTCTCTTTTTGGAGGGAAATAAAAGAAAACAACAAAAAAATATAGATTTAAGACTATAAGAGAGTAATGTATATACTGTTGATCATGTTCTTATAATTTATATACACCTGGTTGTCATATTTAAATGTTTAGTTTTTACACATATACAATTTTAAATTTTTATTTTCTAGATGACACCAATATTTCTAAGTGAAAAAAAAAGTAAACAAGAAAAAAAAATGAATAAAAACTTAAAACAAGATTTTATTGTGCTTTTAAAATGTTAAAATACGGGTTTAGATCGCATGGGGCTCATATAAAATAGGAGTTCAGATGACATGGGTCCCGTTCTAGAGGAGGGGTCGAGATGACATGGACGTTCAAAAGGAGGGGTCGAGATGACATGGGCGTTCACAAATAGGGGTCGAGATGACATGGGTCCCGTTCCAGAGGGGGGGTCAAGATGGCATGGGGGTCGAGATGACATGCGACATTATT
>NbN18_3
TTAAATGTCGCATGTTATCTGAACCCCCATGCCATCTCGACCCCTACCCCCCTCCTGGATCCTGATCAGTCCATTAGAACAGCCATAATGAAGGAGGAGGGTGGTCACTTAATGGGTTAGCAGATTTTTTTGCTTTTATATGAAATTTTCCCTCCAAAAAACTTTTTTCTTTTTTTGGAGGGAAATAAAATAAAACAACAAAAAAATATAGATTTAAGACTTTAAGAGAGTAATATATACTGTTGATCAATTTCTAATAATTTATATACACCTGGTTTTCATATTTAAATGCTTAGTTCTTACACATATACAATTTTAAATTTTTATTTTCTAGATGACACCAATATTACTAAGTGAAAAAAAAGTAAACAAGAAAAAAAAATGAACAAAAACTTAAAACAAGATTTTACTTTACTTTAAAATGTTAAAATACGGGTTTAGATCGCATGGGGCTTATATAAAATAGGGGTTCAGATGACATGGGTCCCGTTCTAGAGGAGGGGTCGAGATGACATGGACGTTCAAAAGGAGGGGTCGAGATGACATGGGCGTTCACAAATAGGGGTCGAGATGACATGGGTCCCGTTCCAGAGAGGGGGTCGAGATGGCATGGGGGTCGAGATGACATGCGACATTAAA
>NbN18_4
ATTGATGTCGCATGTTATCTGAACCCCCATGCCATCTCGACCCCTACCCCCCTCCTGGATCCTGATCAGTCCATTAGAACAGCCATAATGAAGGAGGAGGGTGGTCACTTTATGGGTGGGCAGATTTTTTTGCTTTTATATAAAATTTTCCCTCCAAAAAACTTTTTTTCTTTTTTTGGAGGGAAATAAAAGAAAACAACAAAAAAATATAGATTTAAGACTTTAAGAGAGTAATATATACTGTTGATCAATTTCTTATAATTTATATACACCTGGTTTTCATATTTAAATGCTTAGTTCTTACACATATACAATTTTAAATTTTTATTTTCTAGATGACACCGATATTTCTAAGTGAAAAAAAAGTAAACAAGAAAAAAAAATGAATAAAAACTTAAAACAAGACTTTATTGTGCTTTTAAAATGTTAAAATACGGGTTTAGATCGCATGGGGCTTATATAAAATAGGGGTTCAGATGACATGGGTCCCGTTCTAGAGGAGGGGTCGAGATGACATGGGTCCCGTTCAAAAGGAGGGGTCGAGATGACATGGGCGTTCACAAATAGGGGTCGAGATGACATGGGTCCCGTTCCAGAGGGGGGGGTCAAGATGGCATGGGGGTCGAGATGACATGCGACAATTGA
>NbN18_5
TTGTCGCATGTTATCTGAACCCCCATGCCATCTCGACCCCTACCCCCCTCCTGGATCCTGATCAGTCCATTAGAACAGCCATAATGAAGGAGGAGGGTGGTCACTTAATGGGGTAGCAGATTTTTTTGCTTTTATATGAAATTTTCCCTCCAAAAAACTTTTTTTCTCTTTTTGGAGGGAAATAAAAGAAAACAACAAAAAAATTTAGATTTAAGACTATAAGAGAGTAATACATACTGTTGATCATATTCTTATAATTTATATACACCTGGTTTTCATATTTAAATGCTTAGTTCTTACACATATACAATTTTAAATTTTTATTTTCTAGATGACACCAATATTACTAAGTGAAAAAAAAGTAAACAAGAAAAAAAAATGAATAAAAACTTAAAACAAGATTTTACTTTACTTTTAAAATGTTAAAATACGGGTTTAGATCGCATGGGGCTTATATAAAATAGGGGTTAAGATGACATGGGTCCCGTTCCAGAGGAGGGGTCGAGATGACATGGACGTTCAAAAGGAGGGGTCGAGATGACATGG
>NbN24_1
ACTAACACAGTGATGGCAGAGGTAGAGAGGGGTTGGTGGGTCGATTTTGGCAATATTTAATGCTATCACATGGGCAAGTGGGTCAAATAAAAAATTATAAATGCAAAAAAAAATCCAAAGAATTATAAAACAATTTTGTTTTACCAGATTAATTGTTGTTAGTGTTTTTTAAATATGTAAAGCTGGTAGTTACATAGTTTTTTTAGGTAATTTAAAGCTTAAAGCTGATTAGATGTCAAATTTTATGAAAAAAAAAATTTATGAGGTGGGTCACAAAAAAGTCCTAAGTGGGTCAGTACTGACCCGCGAGTCGGGGGTTTGCCATCACTGTACTAAC
>NbN24_2
GCTATTACAGTGATGGCAGAGGTAGAGGGGTTGGTGGGTCGATTTTGGCAATATTTAATGCTATCACATGGGCAAGTGGGTCAAATAAAAAATTATTAATGCAAACAAAAATCCAAAGAATAATAAAACAACTTGGTATACCAGATTAATTGTTATTAGTGTTTTTTAAATATGTAAAGCTGGTATTTATATAGTTTTTTAGGTAATTTAAAGCTTAAAGCTGATTAGATGTCAAATTTTATGAAAAAAAAATTTATGAGGTGGGTCAGTACTGACCCGCGGGTCGGGGGTTTGCCATCACTGTGCTATT
>NbN24_3
CCTATAACAGTGATGGCAGAGGTAGAGGGGTTGATGGGTCAATTTTGGCAATTTTTAATGCAATCACATGGCCAAGTGGGCCAAATAAAAAATTATAAATGCAAAAAAAATCGCAAGAATTATAAAACAATTTTGTTTTACCAGATAAATTGTTTTTAGTGTTTTTTAAACATGTAAAGCTGGTAGTTACATAGTTTTATAGGTAAATTAAGGCTTTAAGCTGATTAGATGTCAAATTTTATGAAAAAAAATCCATGAGGTGGGTCGCTAAAAAGTCTCAAGTGGGTCAGTACTGACCCGCGGGTCGGGGTTTGCCATCACTGTCCTATA
>NbN24_4
TATAGGACAGTGATGGCAGAGGTAGAGGGGTTGGTGGGTCAATTTTGGCAATATTTAATGCTATCACATGGCCAAGTGGGTCAAATAAAAATTATAAATGCAAAAAAAAATCCAAAGCATAATGCAACAACAGTACTTTACCATATAAATTGTAGCATTTGTTTTTTAAATATGTAAAGCTGGTATTTACATAGTTTGATAGGTAATTTAATGCTTTAAGCTGATTAGATGTCAAATTTTAATGAAAAAAAAATCCATGAAGTGGGTCACTAAAAAGTCTCAAGCGGGTCAGTACTGACCCGCGGGTCGGGGGTTTGCCATCACTGTTATAGG
>NbN24_5
AATATACCAGTGATGGCAGAGGTAGAGGGGTTGGTGGGTCAATTTTGGCGATTCTTTATGCTATCACATTGCCAAGTGGGTCAAGAAAAAAATTATAAATGCAAAAAAAAATCCAAAGCATAATGCAAAACAATACTTTACCATATAAATTGTAGGTCTTGTTTTTTAAATAATATGTAAAGCTAGTATTTACATAGTTTGATAGGTAATTTAATGCTTTAAGCTGATTAGATGTCAAATTTTTATGGGAAAAAAAATACCAGAGGTGGGTCAGTACTGACCCGCGGGTCGGGGGTTTGCCATCACTGGAATATA
>NbN24_6
AATATACCAGTGATGGCAGAGGTAGATGGGTTGGTGGGTCAATTTTGGCGATTCTTAATGCTATCACATTGCCAAGTGGGTCAAATAAAAAATTATAAATGCAAAAAAAAATCCAAAGCATAATGCAAAACAATACTTTACCATATAAATTGTAGGTCTTGTTTTTTAAATATGTAAAGCTAGTATTTACATAGTTTGATAGGTAATTTAATGCTTTAAGCTGATTAGATGTCAAATTTTTATGGGAAAAAAAATACCAGAGGTGGGTCACCAAAAAGTCTCAAGTGGGTCAGTACTGACCCGCGGGTCGGGGGTTTGCCATCACTGGAATATA
>NbN24_7
AATATACCAGTGATGGCAGAGGTAGATGGGTTGGTGGGTCATTTTGGCGATTCTTAATGCTATCACATTGCCAAGTGGGTCAAATAAAAAATTATAAATGCAAAAAAAAATCCAAAGCATAATGCAAAACAATACTTTACCATATAAATTGTAGGTCTTGTTTTTTAAATATGTAAAGCTAGTATTTACATAGTTTGATAGGTAATTTAATGCTTTAAGCTGATTAGATGTCAAATTTTTATGGGAAAAAAAATACCAGAGGTGGGTCACCAAAAAGTCTCAAGTGGGTCAGTACTGACCCGCGGGTCGGGGGTTTGCCATCACTGGAATATA
>NbN24_8
AGTGATGGCAGAGGTAGAGGGGTTGGTGGGTCAATTTTGGCAATATTTATGCTATCACATGGCCAAGTGGGTCAAATAAAAATTATAAATGCAAAAAAAAATCCAAAGCATAATGCAACAACAAAACTTTACCATATAAATTGTAGGTATTGTTTTTTAAATATGTAAAGCTAGTATTTGCATAGTTTGATAGGTAATTTAATGTTTCAAGCTGATTAGATGTCAAATTTTAATGGAAAAAATCCATGAAGTGGGTCACCAAAAAGTCTCAAGTGGGTCAGTACTGACCCGCGGGTCGGAAGTTTGCCATCACTGC
>NbN24_9
AGTGATGGCAGAGGTAGAGGGGTTGGTGGGTCAATTTTGGTAATATTTAATGTTATCACATGGCCAAGTGGGTCAAATAAAAAATTATAAATGCAAAAAAAAATCCAAGGCATTATAAAACAACAATGCTTTACCATATAAATTGTAGCATTTGTTTTTTAAATATGTAAAGCTAGTATTTACATAGTTTTATAGGTAATTTAATTCTTCAAGCTGATTAGATGTAAAATTTTATGAAAAAAAAATCCATGAGGTGGGTCACCAAAAAGTCTCAGGTGGGTCAGTACTGACCCGCGGGTCGGGGGTTTGCCAC
>NbN24_10
TCAGTGATGGCAGAGGTAAAGGGGTTGGTGGGTCAATTTTGGCAATATTTAATGCTATCACATGGCCAAGTGGGTCAAATAAAAAATTATAAATGCAAAAAAAATCCAGGACATAATAAAACAACAATGCTTTACCATATAAATTGTAACTATTGTTTTTTAAATATGTAAAGCTAGTTTTTACATAGTTTTATAGGTAATTTAATGCTTCAAGCTGATTAGATGTCAAATTTTATGAAAAAAAATCCATGAGGTGTGTCCCCAAAAAGTCTCAAGTGGGTCAGTACTGACCCGCGGGTCGGGGGGTTGCCATCACT
>NbN24_11
AGTGATGGCAGAGGTAGAGGGGTTGGTGGGTCAATTTTGGTAATATTTAATGCTATCACATAGCCAAGTGGGTCAAATAAAAAATTATTAATGCAAAAAAAAATCCAAGGCATTATAAAACAACAATTCTTTACCATATAAATTATAGCATTTGTTTTTTAAATATGTAAAACTGGTATTTACATAGTTTTATAGGTAATTAAATTCTTCAAGCTGATTAGATGTAAAATTTTATGAAAAAAAAATCATGGGGTGGGTCACCAAAAAGTCTCAGGTGGGCCAGTACTAACCCGCGGGTCGGGGGTACGCCATCACTGGTATAT
>NbN24_12
CCAGTGATGGCAGAGGTGTAGGGGTTGGTGGGTCAATTTTTGCAATTTTTAATGCTATCACATGGCCAAGTGGGTCAAATAAAAAATTATAAATGCAAAAAAAATCCAAAGAATTATAAAACAATTTTGTTTTACCAGATAAATTGTTGTTGGTGTTTTTTAAATATGTAAAGCTGGTATTTACATAGTTTTATAGGTAATTTAAGGCTTCAAGCTGATTAGATGTCAAATTTTATGAAAAAAAATCCATGAGGTGGGTCGCTTAAAAGTCTCAAGTGGGTCAGTACTGACCCGCGGGTCGGGGGTTTGCCAT
>NbN24_13
AACAGTGATGGCAGAGGTGGAGGGGTTGGTGGGTCAATTTCGGCAATATTTAATGCTATCACATGGCCAAGTGGGTTAAATATAAAATTTTAATTAAAAAAAAATCCAAAGCATATAAAACTACTTTTCTTTAACATATAAATTGTTGCTATTGTTTTTTAAATATGTAAAGCTGGTATTTACATAGTTTTAAAGGTAATATAAAGCTTCAAGCTGATTAGATGTCAAATTTTATGTAAAAAAAATCCATGAGGTGGGTCGCCAAAAAGTCTCAAGTGGGTCAATACTGACCCGCGGGTCGGGGTTTGCCATCACT
>NbS8_1
TAGTGCAGTGATGGCAGAGGTAGAGGGGTTGGTGGGTCAATTTTGGTAATATTTAATGCTATCACATGGCCAAGTGGGTCAAATAAAAAATTATAAATGCAAAAAAAATCCAAAGCATAATAAAACAACAGTGCTTTACCATATTAATTGTAGCATTTGTTTTTTAAATATGTAAATCTAGTATTTAAATAATTTTATAGGTAATTTAATTCTTCAAGCTGATTAGATGTAAAATTTAATTGAAAAAAAATTTATGAGGTGGGTCACCAAAAAGTCTTAGGTGGGTCAGTACCGACCCGCGGGTCACGTTTTGCCATCACTGCACTA
>NbS8_2
TAGATCAGTGATAGCAGAATTAAATTGGTTGGTAGGTCATTTTTGGCAATATTTATGCTATCACATAACCAAGTGGGTCGCTTATAAAATTACAAATGTAAAAAAAATGCACGAACATAATAAAACAACAATGTTTTTTTTATATAAATTGTAGTTTTTGTTTTAAAAATATGTATAAATAGTATTTACATAAGTTTATAGGTAATTTAATGCATCAAGTTGGTCAGATGTTCAAATTTTAAAATAAAAATTTTTTCAAGTGGGTTACTAAAAATGCCAAGTGGGTCAATGGTGACTTGCGGGTCGGGGTTTGCTATCACTGTTCTA
>NbS8_3
TAGATCAGTGATAGCAGAATTAAATTGGTTGGTAGGTCATTTTTGGCAATATTTATGCTATCACATAACCAAGTGGGTCACTTATAAAATTACAAATGTAAAAAAAATGCACGAACATAATAAAACAACAATGTTTTTTTATATAAATTGTAGTTTTTGTTTTAAAAATATGTATAAATAGTATTTACATAAGTTTATAGGTAATTTAATGCATCAAGTTGGTCAGATGTTCAAATTTTAAAATAAAAAATTTTTCAAGTGGGTTACTAAAAATGCCAAGTGGGTCAATGGTGACTTGCGGGTCGGGGTTTGCTATCACTGTTCTA
>NbS5_1
TATAATTGTCGTGTATAAGCTGAGTTTACAGTGGGAAGGTTGTTTATACTGTTATTAAATTGCATTTATTAAGATAAATGTTCCTTTATATAGATGATTACGTTACATGTTTGAGATATGTTTGTAAGTGAAACATGTAACAACAGAAATGTAGATGGTCATCTACGACAATAATA
>NbS5_2
TATTATTGTCGTGTAAAAGCTGAGTTTACAGTGGGAAGGTTATTTACACTGTTATTAAATTGCATTTATTAAGAGAAATGTTCCTTTATATAGATGATTGTGTAACATGTTTGAGATGTGTTTGAAAGTGAAACATGTAACAACAGAAATGTAGATGGTCATCTACGACAATTATA
>NbS5_3
AATAATTGTCGTGTATAAGCTGAGTTTACAGTGGGAAGGTTGTTTACACTGTTATTAAATTGCATTTATTAAGAGAAATGTTCCTTTATATAGATGATTGTGTAACGTGTTTGAGATGTGTTTGTAAGTGAAACATGTAACAACAGAAATGTAGATGGTCATCTACGACAATAATA
>NbS5_4
TATAATTGTCGTGTATAAGCTGAGTTTACAGTGGGAAGGTTATTTACACTGTTATTAAATTGCATTTATTAAGAGAAATGTTCCTTTATATAGATGATTGTCTAACATGTTTGAGATGTGTTTGTAAATGAAACATGTAACAACAGAAATGTAGATGGTCATCTACGACAATAATA
>NbS5_5
TATTATTGTCGTGTATAAGCTGAGTTTACAGTGGGAAGGTTATTTACACTGTTATTGAATTGCATTTATTAAGAGAAATGTTCCTTTATATAGATGATTGTGTAACATGTTTGAGATGTGTTTGTAAGTGAAACATGTAACAACAGAAATGTAGATGGTCATCTACGACAATTATA
>NbS5_6
ATGTCGTGTATAAGCTGAGTTTACAGTGGGAAGGTTATTTACACTGTTATTAAATTGCATTTATTAAGAGAAATGTTCCTTTATATAGATGATTGTGTATCATGTTTGAGATGTGTTTGTAAGTGAAACATGTAACAACAGAAATGTAGATGGTCATCTACGACAA
>NbS5_7
ATGTCGTGTATAAGCTGAGTTTACAGTGGGAAGGTTATTTACACTGTTATTAAATTGCATTTATTAAGAGAAATGTTCCTTTATATAGATGATTGTGTATCATGTTTGAGATGTGTTTGTAAGTGAAACATGTAACAACAGAAATGTAGATGGTCATCTACGACAA
>NbS5_8
ATGTCGTGTATAAGCTGAGTTTACAGTGGGAAGGTTATTTACACTGTTATTAAATTGCATTTATTAAGAGAAATGTTCCTTTATATAGACGATTGTGTAACATGTTTGAGAAGTGTTTGTAAGTGAAACATGTAACAACAGAAATGTAGATGGTCATCTACGACAATAA
>NbS5_9
ATAATTGTCGTGTATAAGCTGAGTTATTTAAAGGAAGGTTATTTTCACTGTTGTTAAATTGCATTTATTAAGAGAAATGTTCCTTTATATAGACGATTGTGTAACATGTTTGAGAAGTGTTTGTAAGTGAAACATGTAACAACAGAAATGTAGATGGTCATCTACGAC
>NbS5_10
TTAATTGTCGTGTATAAGCTGAGTTTACAGTGGGAAGGTTATTTACACTGTTATTTAATTGCATTTATTAAGAGAAATGTTCCTTTATATAGATGATTGTGTAACATGTTTGAGATGTGTTTGAAAGTGAAACATGTAACAACAGAAATGTAGATTGTCATCTACGACATTAA
>NbS5_11
TATTGTCGTGTATAAGCTGAGTTTACAGTGGGAAGGTTATTTACACTGTTATTAAATTGCATTTATTAAGAGAAATGTTCCTTTATATAGATGATTGTGTAACACATGTTTGAGAAGTGTTTGTAAGTGAAACATGTAACAACAGAAATGTAGATGGTCATCTACGAC
>NbS5_12
TTGTCGTGTATAAGCTGAGTTTACAGTGGGAAGGTTATTTACACAGTTATTCAATTGCATTTATTAAGAGAAATGTTCCTTTATATAGATGATTGTGTAACATGTTTGGGATGTGTTTGTAAGTGAGACATGTAACAACAGAAATGTAGATGGTCATCTACGACAATT
>NbS5_13
TGTCGTGTATAAGCTGAGTTTACAGTGGGAAGGTTATTTACACTGTTATTTAATTGCATTTATTAAGAGAAATGTTCCTTTATATAGATGATTACGTAACATGTTTGAGATGTGTTTGTAAGTGAAACATGTAACAACAGAAATGTAGATAGTCATCTACGACAATT
>NbS5_14
TTGTCGTGTATAAGCTGAGTTTACAGTGGGAAGGATATTTACACTGTTATTAAATTGCATTTATTAAGAGAAATGTTTTTATATAGATGATTGTGTAATATGTTTGAGAAGTGTTTGTAAGTGAAACATGTAACAACAGAAATGTAGATGGTCATCTACGACAT
>NbS5_15
TGTCGTGTATAAGCTGAGTTTACAGTGGGAAGGTTGTTTACACTGTTATTAAATTGCATTTATTAAAGAAATGTTCCTTTACATAGATGATTACGTAACATGTTCGAGATGTGTTTGTAAGTGAAACATGTAACAACAGAAATGTAGATGGTCATCTACGACAATAT
>NbS5_16
CGTGTATAAGCTGAGTTATTCGAAGGAAGATTATTTACACTGTTATTTAATTGCATTTATTAAGAGAAATGTTCCTTTATATAGATGATTACGTAACATGTTTGAGATGTGTTTGTAAGTGAAACATGTAACAACAGAAATGTAGATGGTCATCTACGACAATAAC
>NbS5_17
TTGTCGTGTATAAGCTGAGTTATTTAAAGGAAGGTTATTTTCACTGTTGTTAAATTGCATTTATTAAGAGAAATGTTCCTTTATATAGACGATTGTGTAACACATGTTTGAGAAGTGTTTGTAAGTGAAACATGTAACAACAGAAATGTAGATGGTCATCTACGACAC
>NbN7_1
TTTAGGCTGTGATGGCAACGCTTTCTGGGTCAGTGTGTCAAAATTTAAACGAAAAAACACGAAAATATAGCCAGGGTGTCACTTTTTCGAAAAAATGTCGAGATTTAGTTCGGCGTATTTATAAGACCGGAAAACAAGATAAAGCATGCTTAAAACAAATAATAAAAACAATTAATAGTGTGCACAAGCTTTTTGATCATATTAAAATATAAATTTAATGCAGCTTTTAGTGCTATATTTCTTTTATTAAATCGCTTATTTCTTTTCTATTAAGAACACAAAATCAACTTTTTCATTTTCGACAAAAATGACCAAAAAAATGAAAAGTGTGTCACTTAACTCTACCAAGTGTGTCAAAAGTGACACGCGTGCCATAGTTTTGCCATCACTGCCTTAG
>NbN7_2
TTTAGGCTGTGATGGCAACGCTTTCTGGGTCAGTGTGTCAAAATTTAAACGAAAAAACACGAAAATATAGCCAGGGTGTCACTTTTTTTAAAAAATGTCGAGATTTAGTTCGGCGTATTTATAAGACCGGAAAACAAGATAAAGCATGCTTAAAACAAATAATAAAAACAATTAATAGTGTGCACGAGCTTTTTGATCATATTAAAATATAAATTATATGCAGCTTTTAGTGCTATATCTCTTTTATTAAATCGCTTATTTCTTTTCCTATTAAGAACACAAAATCAACTTTTTCATTTTCGACAAAAATGACCAAAAAAATGAAAAGTGTGTCACTTAACTCTACCAAGTGTGTCAAAAGTGACACGCGTGCCATAGTTTTGCCATCACTGCCTTAG
>NbN7_3
TTAGGTCAGTGATGGCAATGCTTTCTGGGTCAGTGTGTCAAAATTTTGCGAAAAAACACGAAATTATAGCCAGGGTGCCACTTTTTATTAAAAATGTCGAAATTTAGTTCGGCGTATATATAAGACCGGAAAACAAGATAAAGCATGCTTAAAACAAATAATAAAGACGATTATAAGTTTGCATAAACTTTTTAAGCATATGTATATAAAATTAATGCATCTTTCGGTGCCATCTTCTTTTATTGGATCGCTTATTTCTTTTCCTATTAAGAACACAAAATCAACTTTTTCAATTTCGACAAAAATGACCAAAAAATTGAAAAGTGTGTCACTTAACTCCACCAAGTGTGTCAAAAGTGACACGCGTGTCATGGTTTTGCCATCACTGAATTAG
>NbN7_4
CTAGGGCAGTGATGGCAACGCTTTCTGGGTCAGTGTGTCAAAATTTTACGAAAAAAACACGAAATTATAGCCAGGGTGCCACTTTTTTAAAAAAATGTCGAAATTTAGTTCGGCGTATATATAAGGCCGGAAAACAAGATAAAGCATGCTTAAAACAAATAATAAAGACGATTATAAGTTTGCATAAACTTTTTAAGCATATGTATAATATAAAATTAATACATCTCTCGGTGCCATCTTCTTTTATTGGATCGCTTATTTCTTTTCCTATTAAGAACACAAAATCAACTTTTTCAATTTCGACAAAAATGACCAAAAAAATGAAAAGTGTGTCACTTAACTCTACCAAGTGTGTCAAAAGTGACACGCGTGTCATGGTTTTGCCATCACTGCCCTAG
>NbN7_5
CTAAGCCAGTGATGGCAACGCTTTCTGGGTTAGTGTGTCAAAATTTTACAAAAAAACACGAAATTATAGCCAGGGTGTCACTTTTTTGAAAAATTGTCGAAATTTAGTTCGGCGTATATATAAAACCGGAAAACAAGATAAAGCATGCTTAAAACAGATAACAAAACGATTATAATTTGCATAAACTTTTTAAGCATATTTATAATGTAAATTTAATGCATCTTTCAGTGCCATCTTCTTTTATCGGATCGATTATTTCTTTTACTATTAAGAACACAAAATCAAACTTTTTCTTTTTCGACAAAACTGACCAAAAAAATGAAAAGTGTGTCACTTAAATCTACCAAGTGTGTCAAAAGTGACACGCGTGTCATGGTTTTGCCATCACTGCCCTAA
>NbN7_6
ATACACCAGTGATGGCAACGCTTTCTGGATCAGTGTGTCAAAATTTTACAAAAAACACGAAATTATAGCCAGGGTGTCACTTTTTTAAAAAGATGTCGAAATTTAATTCGGCGTATATATAAAACCGGAAAACAAGATAAAGCATGCTTAAAACAAATAATAAAATGATTATAAGTTTGCGTGAACTTTTAAAGCATATTTATAATGTAAATTTAATCCATCTTTCAGTGCCATCTTCTTTTATTGGATCGATTATTTCTTTTACTATTAAGAACACAAAATCAAACTTTTTCATTTTCGACAAAACTGACCAAAAAAATGAAAAGTGTGTCACTTAAATCTACCAAGTGTGTCAAAAGTGACACGCGTGTCATGGTTTTGCCATCACTGGAATAC
>NbN7_7
ATAAAACAGTGATGGCAACGCTTTCTGGATCAGTGTGTCAAAATTTTACAAAAAACACGAAATTATAGCCAGGGTGTCACTTTTTTAAAAAGATGTCGAAATTTAATTCGGCGTATATATAAAACCGGAAAACAAGATAAAGCATGCTTAAAACAAATAATAAAATGATTATAAGTTTGCGTGAACTTTTAAAGCATATTTATAATGTAAATTTAATCCATCTTTCAGTGCCATCTTCTTTTATTGGATCGATTATTTCTTTTACTATTAAGAACACAAAATCAAACTTTTTCATTTTCGACAAAACTGACCAAAAAAATGAAAAGTGTGTCACTTAAATCTACCAAGTGTGTCAAAAGTGACACGCGTGTCATGGTTTTGCCATCACTGCTATAA
>NbN7_8
AGTGATGGCAACGCTTTCTGGGTCAGTGTGTCAAAATTTTACGAAAAAAACACGAAATTATAGCCAGGGTGCCACTTTTTTAAAAAAATGTCGAAATTTAGTTCGGCGTATATATAAGGCCGGAAAACAAGATAAAGCATGCTTAAAACAAATAATAAAGACGATTATAAGTTTGCATAAACTTTTTAAGCATATGTATAATATAAAATTAATACATCTCTCGGTGCCATCTTCTTTTATTGGATCGCTTATTTCTTTTCCTATTAAGAACACAAAATCAACTTTTTCAATTTCGACAAAAATGACCAAAAAAATGAAAAGTGTGTCACTTAACTCTACCAAGTGTGTCAAAAGTGACACGCGTGTCATGGTTTTGCCATCACTGT
>NbN7_9
GCAGTGATGGCAACGCTTTCTGGGTTAGTGTGTCAAAATTTTACAAAAAAACACGAAATTATAGCCAGGGTGTCACTTTTTTGAAAAATTGTCGAAATTTAGTTCGGCGTATATATAAAACCGGAAAACAAGATAAAGCATGCTTAAAACAGATAACAAAACGATTATAATTTGCATAAACTTTTTAAGCATATTTATAATGTAAATTTAATGCATCTTTCAGTGCCATCTTCTTTTATCGGATCGATTATTTCTTTTACTATTAAGAACACAAAATCAAACTTTTTCTTTTTCGACAAAACTGACCAAAAAAATGAAAAGTGTGTCACTTAAATCTACCAAGTGTGTCAAAAGTGACACGCGTGTCATGGTTTTGCCATCACT
>NbN7_10
AGTGATGGCAACGCTTTCTGGGTTAGTGTGTCAAAATTTTACAAAAAAACACGAAATTATAGCCAGGGTGTCACTTTTTTGAAAAATTGTCGAAATTTAGTTCGGCGTATATATAAAACCGGAAAACAAGATAAAGCATGCTTAAAACAGATAACAAAACGATTATAATTTGCATAAACTTTTTAAGCATATTTATAATGTAAATTTAATGCATCTTTCAGTGCCATCTTCTTTTATCGGATCGATTATTTCTTTTACTATTAAGAACACAAAATCAAACTTTTTCTTTTTCGACAAAACTGACCAAAAAAATGAAAAGTGTGTCACTTAAATCTACCAAGTGTGTCAAAAGTGACACGCGTGTCATGGTTTTGCCATCACTGT
>NbN7_11
CCAGTGATGGCAACGCTTTCTGGGTTAGTGTGTCAAAATTTTACAAAAAAACACGAAATTATAGCCAGGGTGTCACTTTTTTGAAAAATTGTCGAAATTTAGTTCGGCGTATATATAAAACCGGAAAACAAGATAAAGCATGCTTAAAACAGATAACAAAACGATTATAATTTGCATAAACTTTTTAAGCATATTTATAATGTAAATTTAATGCATCTTTCAGTGCCATCTTCTTTTATCGGATCGATTATTTCTTTTACTATTAAGAACACAAAATCAAACTTTTTCTTTTTCGACAAAACTGACCAAAAAAATGAAAAGTGTGTCACTTAAATCTACCAAGTGTGTCAAAAGTGACACGCGTGTCATGGTTTTGCCATCACT
>NbN7_12
AGTGATGGCAACGCTTTCTGGGTCAGTGTGTCAAAATTTTACGAAAAAACACGAAATTATAGCCAGGGTGCCATTTTTTAAAAAAATGTCGAAATTTAGTTCGGCGTATATATAAGGCCTGAAAACAAGATAAAGCATGCTTAAAACAAATAATAAAGACGATTATAAGTTTGCATAAACTTTTTAAGCATATGTATAATATAAAATTAATACATCTCTCGGTGCCATCTTCTTTTATTGGATCGCTTATTCCTTTTCCTATTAAGAACACAAAATCAACTTTTTCAATTTCGACAAAAATGACCAAAAAAATGAAAAGTGTGTCACTTAACTCTACCAAGTGTGTCAAAAGTGACACGCGTGTCATGGTTTTGCCATCACTGT
>NbN7_13
AGTGATGGAAACGCTTTCTGGGTCAGTGTGTCAAAATTTTACGAAAAACACGAAATTATAGCCAGGGTGTCACTTTTTTTAAAAAATGTCGAGATTTAGTTCGGCGTATATATAAGACCGGAAAACAAGATAAAGCATGCTTAAAACAAATAATAAAGACGATTATAAGTTTAAATAAACTTTTTAAGCATATGTATAATATAAAATAACGCATCTTTTGGTGCCATCTTCTTTTATTGGATCGCTTATTTCTTTTCCTATTAAGAACACAAAATCAACTTTTTCAATTTCGACAAAAATGACCAAAAAAATGAAAAGTGTGTCACTTAACTCTACCAAGTGTGTCAAAGGTGACACGCGTGTCATGGTTTTGCCATCACTGA
>NbN7_14
ACAGTGATGGCAACGCTTTCTGGGTCAGTGTGTCAAAATTTTACAAAAAAACACGAAATTATAGCCAGGGTGTCACTTTTTTAAAAAATGTCGAAATTTAGTTCGGCGTATATATAAAACCGGAAACAAGATAAAGTATGCTTAAAACAAAAAATAAAAAGATTATAAGTTTGCATGAACTTTTTAAGCATATTTATAATGTAAATTTAATGCATCTTTCAGTGCCATCTTCTTTTATTGGATCGATTATTTCTTTTACAATTAAGAACACAAAATCAAACTTTTTCATTTTTGACAAAACTGACCAAAAAATGAAAAGTGTGTCACTTAAATCTACCAAGTGTGTCAAAAATGACACGCGTGTCATGGTTTTGCCATCACT
>NbN7_15
AGTGATGGCAACGCTTTTTGGGTCAGTGTGTCAAAATTTTACGAAAAAAAACGAAAATATAGTCAGGGTGTCACTTTTTTTAAAAAATGTCGAAATTTAGTTCGGCGTATATATAAGACCGGAAAACAAGATAAAGCATGCTTAAAATAAAAAATAAAAACAATTAATAGTGTACATGAGCTTTTTAAGCATATTAAAATATAAATTTAATGCATCCTTTAGTTCTATCTTTCTTTTTTTAGATCGCTTATTTCTTTTCTTATTAAGAACACAAAATCAACTTTTTCATTTTCGACAAAAATGACCAAAAAAATAAAAACTGTGTCACTAACTCTACCAAGTGTGTCAAAAGTGACACGCGTGTCATGGTTTTGCCATCG
>NbS9_1
TAACCGTAAATTCGCCTGTAGGCGAATAAACGGTTTTTCGCCAAAAGTACGGTTTTGGCCCGTTTTTCGCCAGAAAATTTATCGAAAAAAAAATTTCATGGTTTAAAGAAAAAAGAAAAAGATTTGTAAAGCTTTATTATAGTTTTAAATTAAAAATTTAAGCTATAATTGTCATTTAAAAGGGATTTATAAGAATAATAGATTTATTTAAATTACTTAGTCGCATTTAAAATTCACATGTTGCAGCAAATCATTCATCAAATCTTCACGAGAATAGTGTTTGCGATTTAAATAGATTATTCTAGTTTTTTCTTCTGCTTTTTGTCGTTTTTAGATCAAAATAATTTATTTTTATAATGTTTTAATTCAGTGTCCGAACCCTTTTAGGTGCGGGACCCACTTTCGAGACTTTAAAATCGAAAATGCCACCCTACCCGCTGCAAAAATAAGAAAATGTTCGTGAAAAACTGATCTAATGTGTATATCTGATCTTCATAGATAAGATTTTGTTTTCCACCTTGACCTATAAATATTTCAAGGTTGTTGTTCAATTTTTAAGGGTAGATTTTCGATAAAAAAAGGGTGAAGTTTATAAGGGCAAATTTTTTATGGCGAAAAACGGGCCAAAATCGAACTTTTGGCGAAAAGCCGCAAATTCGCCTGTAGGCGAATTTACGGGTA
>NbS9_2
TAACCGTAAATTCGCCTGTAGGCGAATAAACGGTTTTTCGCCAAAAGTACGGTTTTGGCCCGTTTTTTCGCCAGAAAATTTATCGAAAAAAAAATTTAATGGTTTGAAGAAAAAGAAAAAGATTTGAAAAGCTGTATTATAGATTTAAATAAAAAAATTTAAGCTATAATTGTCATTTAAAAGGGATTTATAAGAATAATAGATTTATTTAAATTACTTAGTCGCATTTAAAATTCACATGTTGCAGCAAATCATTCATCAAATCTTCACGAGAATAGTGTTTGCAATTTAAAAAGATTATTCTAGTTTTTTCTTCTGCTTTTTGTCGTTTTTAGATCAAAATAATTTATTTTTATAATGTTTTAATTCAGTGTCCAAACCCTTTTAGGTGCGGGACCCACTTTCGAGACTTTATAATCGAAAATGCCACCCTACCCCCTGCAAAAATAAGAAAATGTTTCGTGAAAAACTGATCTTATGTGTATATCTGATCTTCATAGATAAGATTTTGTTCTCCACCTTGACCTTTAAATATTTCAAGGTTGTTGTTTAATTTTTAAGGGTAGATTTTCGATAAAAAAAGGGGGATGTTTATAAGGGCAAATTTTTTATGGCGAAAAACGGGCCAAAATCGAACTTTTGGCGAAAAGCCGCAAATTCGCCTGTAGGCGAATTTACGGGTA
>NbS9_3
TAACCGTAAATTCGCCTGTAGGCGAATAAACGGTTTTTCGCCAAAAGTACGGTTTTGGCCCGTTTTTTCGCCAGAAAATTTATCGAAAAAAAAAATTAATGGTTTTAAGAAAAGAAAAAGATTTGAAAAGCTTTATTATAGATTAAAATTAAAAATTTAAGCTATATTTGTCATTTAAAAGGGATTTATAAGAACAATAGATTTATTTAAATTACTTAGTCGCATTTAAAATTCGCATGTTGCATCAAATCATTCATCAAATCTTCACGAGAATAGTGTTTGCAATTTAAAAAGATTATTCTAGTTTATTCTTCTGCTTTTTGTCGTTTTTAGATCAAAATAATTTATTTTTATTATGTTTTAATTCAGTGTCCAAACCCTTTTAGGTGCGGGACCCACTTTCGAGACTTTAAAATCGAAAATGCCACCCTACCCCCTGCAAAAATAAGAAAATGTTTGTGAAAAACTGATCTAATGTGTATATCTGATCTTTATAGATAAGATTTTGTTCTCCACCTTGACCTTTAAATATTTCAAGGTTGTTGTTCAATTTTTAAGGGTAGATTTTCGATAAAAAAAGGGGGAAGTTTATAAGGGCAAATTTTTTATGGCGAAAAACGGGCCAAAATCGAACTTTTGGCGAAAAGCCGCAAATTCGCCTGTAGGCGAATTTACGGGTA
>NbS9_4
TAACCGTAAATTCGCCTGTAGGCGAATAAACGGTTTTTCGCCAAAAGTACGGTTTTGGCCCGTTTTTCGCCAGAAAATTTATCGAAAAAAAAAATTAATGGTTTTAAGAAAAAGAAAAAGATTTGAAAAGCTTTATTATAGATTAAAATTAAAAATTTAAGCTATATTTGTCATTTAAAAGGGATTTATAAGAACAATAGATTTATTTAAATTACTTAGTCGCATTTAAAATTCGCATGTTGCATCAAATCATTCATCAAATCTTCACGAGAATAGTGTTTGCAATTTAAAAAGATTATTCTAGTTTATTCTTCTGCTTTTTGTCGTTTTTAGATCAAATTAATTTATTTTTATAATGTTTTAATTCAGTGTCCAAACCCTTTTAAGTGCGGGACCCACTTTCGAGACTTTAAAATCGAAAATGCCACCCTACCCCCTGCAAAAATAAGAAAATGTTTGTGAAAAACTGATCTAATGTGTATATCTGATCTTTATAGATAAGATTTTGTTCTCCACCTTGACCTTTAAATATTTCAAGGTTGTTGTTCAATTTTTAAGGGTAGATTTTCGATAAAAAAAGGGGGAAGTTTATAAGGGCAAATTTTTTATGGCGAAAAACGGGCCAAAATCGAACTTTTGGCGAAAAGCCGCAAATTCGCCTGTAGGCGAATTTACGGGTA
>NbS9_5
TAACCGTAAATTCGCCTGTAGGCGAATAAACGGTTTTTCGCCAAACGTACGGTTTTGGCCCGTTTTTTCGCCAGAAAATTTATCGAAAAAAAAATTTTATGGTTTTAAGAAAAAGAAAAAGATTTGAAAAGCTTTATTATAGATTAAAATTAAGAATTTAAGCTATAATTGTCATTTAAAAGGGATTTATAAGAATAATAGATTTATTTAAATTACTTAGTCGCATTTAAAATTCACATGTTGCATCAAATCATTCATCAAATCTTCACGAGAATAGTGTTTGCAATTTAAAAAGATTATTCTAGTTTTTTCTTCTGCTTTTTGTCGTTTTTAGATCAAAATAATTTATTTTTATAATGTTTTAATTCAGTGTCCAAACCCTTTTAGTGCGGGACCCACTTTCGAGACTTTAGAATCGAAAATGCCACCCTACCCCCTGCAAAAATAAGAAAATGTTTGTGAAAAACTGATCTAATGTGTATATCTGATCTTTATAGATAAGATTTTGTTCTCCACCTTGACCTTTAAATATTTCAAGGTTGTTGTTCAATTTTTAAGGGTAGATTTTCGATAAAAAAGGGGGAAGTTTATAAGGGCAAATTTTTTATGGCGAAAAACGGGCCAAAATCGAACTTTTGGCGAAAAGCCGCAAATTCGCCTGTAGGCGAATTTACGGGTA
>NbS9_6
TAACCGTAAATTCGCCTGTAGGCGAATAAACGGTTTTTCGCCAAACGTACGGTTTTGGCCCGTTTTTTCGCCAGAAAATTTATCGAAAAAAAAATTTTATGGTTTTAAGAAAAAGAAAAAGATTTGAAAAGCTTTATTATAGATTAAAATTAAGAATTTAAGCTATAATTGTCATTTAAAAGGGATTTATAAGAATAATAGATTTATTTAAATTACTTAGTCGCATTTAAAATTCACATGTTGCATCAAATTATTCATCAAATCTTCACGAGAATAGTGTTTGCAATTTAAAAAGATTATTCTAGTTTTTTCTTCTGCTTTTTGTCGTTTTTAGATCAAAATATTTTATTTTTATAATGTTTTAATTCAGTGTCCAAACCCTTTTAGTGCGGGACCCACTTTCGAGACTTTAGAATCGGAAATGCCACCCTACCCCCTGCAAAAATAAGAAAATGTTTGTGAAAAACTGATCTAATGTGTATATCTGATCTTTATAGATAAGATTTTGTTCTCCACCTTGACCTTTAAATATTTCAAGGTTGTTGTTCAATTTTTAAGGGTAGATTTTCGATAAAAAAGGGGGAAGTTTATAAGGGCAAATTTTTTATGGCGAAAAACGGGCCAAAATCGAACTTTTGGCGAAAAGCCGCAAATTCGCCTGTAGGCGAATTTACGGGTA
>NbS9_7
GCGGTAACCGTAAATTCGCCTGTAGGCGAATAAACGGTTTTTCGCCAAAAGTACGGTTTTGGCCCGTTTTTTCGCCAGAAAATTTATCGAAAAAAAAAATTAATGGTTTTAAGAAAAAGAAAAAGATTTGAAAAGCTTTATTATAGATTAAAATTAAAAATTTAAGCTATATTTGTCATTTAAAAGGGATTTATAAGAATAATAGATTTATTTAAATTACTTAGTCGCATTTAAAATTCGCATGTTGCATCAAATCATTCATCAAATCTTCACGAGAATAGTGTTTGCAATTTAAAAAGATTATTCTAGTTTATTCTTCTGCTTTTTGTCATTTTTAGATCAGAATAATTTATTTTTATAATGTTTTAATTCAGTGTCCAAACCCTTTTAGGTGCGGGACCCACTTTCGAGACTTTAAAATCGAAAATGCCACCCTACCCCCTGCAAAAATAAGAAAATGTTTGTGAAAAACTGATCTAATGTGTATATCTGATCTTTATAGATAAGATTTTGTTCTCCACCTTGACCTTTAAATATTTCAAGGTTGTTGTTCAATTTTTAAGGGTAGATTTCGATAAAAAAGGGGGAAGT
>NbS9_8
GAAAAAGAAAAAGATTTGAAAAGCTTTATTATAGATTAAAATTAAAAATTTAAGCTATATTTGTCATTTAAAAGGGATTTATAAGAATAATAGATTTATTTAAATTACTTAGTCGCCATTTAAAATTCGCATGTTGCATCAAATCATTCATCAAATCTTCACGAGAATAGTGTATGCAATTTAAAAAGATTATTCTAGTTTATTCTTCTGCTTTTTGTCATTTTTAGATCAGAATAATTTATTTTTATAATGTTTTAATTCAGTGTCCAAACCCTTTTAGGTGCGGGACCCACTTTCGAGACTTTAAAATCGAAAATGCCACCCTACCCCCTGCAAAAATAAGAAAATGTTTGTGAAAAACTGATCTAATGTGTATATCTGATCTTTATAGATAAGATTTTGTTCTCCACCTTGACCTTTAAATATTTCAAGGTTGTTGTTCAATTTTTAAGGGTAGATTTTCGATAAAAAAAGGGGGAAGTTTATAAGGGCAAATTTTTTATGGCGAAAAACGTGCCAAAATCGAACTTTTGGCGAAAAGCCGCAAATTCGCCTGTAGGCGAATTTACGGGTACCCA
>NbS10_1
TAACACGTTAACCGCCGCGGGGTCTTGATTAAAATTGACCTACACGCCATCGCAGTTTTTGGTTCTGTTAAGTGAACCGTATTAGTTCTGTTTTTCAAGATTTCTATAACTTCATAGTAAGAGGTTTAGAACATTTTTTTATTAAAATCAAAAGTGAAACGCACGACAATTAAAGTGTTAAAAATGGCATTAACACTAAAAACAAGCAAACGACATTTTTTTTGCTGGGGGCACATGTGCCCCCACGGCGGTTAACATGTTA
>NbS10_2
TAACACGTTAAACGCCGCAGGTTTTCGACTAAAATTGACCTACACGCCGTCGCAGGTTTTAGTTCTGTTAAGCAAACCGTATTTAAATATGCTTTTAAAGAGGTCTATAACTTCATGGTAAGAGGTTTAGAACTTTTTTTTATTGAAAATTTAAAGTGTAACGCACGACAATAAAAGTGTTAAAAAAAGCGTTAACACTATAAAATAAGCAAACGACATTTTTTTTTGCTGGGAATCACCGGTGACCCCCGCGGCGTGAATGGAAAGTTTACTGGGGGTCACCGGTGACCCCCACGACGTTTAACGTGTTA
>NbS10_3
TAACACGTTAAACGCCGCGGATTTTCGACTAAAATTGACCTACACGCCGTTGCAGTTTTTGGTTCTGTTAAGTAAACCGTATTTATATATGTTTTTAAAGAGGCCTATAACTTCATAGTAAGAGGTTTAGAACATTTTTTTAATTAAAATTAAAAGTGTAACGCACGACAATAAAAGTGTTAAAAAAGGCATTAACACAATAAAATAAGCAAACGACATTTTTTTTTGCTGGGGGTCACCGGTGACCCCCGCGGCGAAAATGGAAAGTTTACTGGGGGTCACCGATGACCCCCACGGCGTTTAACGTGTTA
>NbS10_4
TAACACGTTAACCGCCGCCGTGTTTTGACCAAATTTGACCTACGCGCCGTTTAAGGTTCGCAATTCAGTTAAATAGATTGTATTTAAGTTTGTTTTAAACAAGGTCTAAACCTCATAATAAGAGGTGAAACCATTTTATAATTATAATTGTCTGTGACATAAAAAACATCAAGGGTGTAATAGATCTTTACAACTAAAACTTAGATTTTAATTTTTTTTTTTGCTGGGGGTACATGTGCCCCACGGCGGTTAACGTGTAA
>NbS10_5
TAGCACGTTAACCGCCGCAGTGTTTTGACTAAATTTGACCTACACGCCGTTTCAGGTTCTTTGTTCAGTTAATTAAATGGTATTTAAGTATGTTTTTAAAAAGGTCTATAACTTCACAATAAGAGTTAAAGACCTTTTTTTCTTAGATTTTTTTGGGATATAAAAAACATTAAGAATGTCTAATATTTCTTTAACAACAAAAACAAAGATTTTGAATTTTTTGCCAAAGGCGCATGTGCCCCCACGGCGGTTAACGTGTTT
>NbS10_6
TAACACGTTAACCGCCGCAGTGTTTTGACTAAATTTGACCTACACGCCGTTTCGAATTTCTTGTATAGTTAAGTAAATGGCATTTAAATATGTTTTTTATAAGGCCTAAAACTTCACAATAAGAGGTAAAGACCATTTTTTTAATTAAATTTTTTTGTGACATAAAAAACATTAAGAATGTTAAATAGTTCTTTATCAACAAAAACTAAGATTTTGAATTTTTGTTGCTGGGGGGCACATGTGGCCCCACGACGGTTAACGTGTTA
>NbS10_7
TAACACGTTAACCGCCGCAGTGTTTTGACTAAATTTGACCTACACGCCGTTTCGGGTTTCTTGTATAGTTTAAAAAATGGTATTTAAGTATGTTTTTTATAAGGTCTATAACTTTACAATAAGAGGTAAAGACCATTTTTTTAATTAAATTTTTTTGTGACATAAAAAGCATTAAGAATGTTAAATAGTTCTTTAACAACAAAAACTAAGATTTTAGATTTTTTTTTGCTGGGGGGCACATGTGCCCCCACGGCGGTTAACGTGTTA
>NbS10_8
TAACACGTTAACCGCCGCAGTGTTTTGACTAAATTTGACCTACACGCCGTTTCGGGTTTCTTGTATAGTTTAAAAAATGGTATTTAAGTATGTTTTTTATAAGGTCTATAACTTTACAATAAGAGGTAAAGACCATTTTTTTAATTAATTTTTTTTGTGACATAAAAAGCATTAAGAATGTTAAATAGTTCTTTAACAACAAAAACTAAGATTTTAGATTTTTTTTTGCTGGGGGGCACATGTGCCCCCACGGCGGTTAACGTGTTA
>NbS10_9
TAACACGTTAACCGCCGCAGTGTTTTGACTAAATTTGACCTACACGCCGTTTCGGGTTCCTTGTATAGTTAAGTAAATGGTATTTAGGTATGTTTTTTATAAGGTCTATAACTTCACAATAAGAGGTAAAGACCATTTTTGTAATTTAATTTTTTTGTGACATAAAAAACATTAAGAATGTTAAATAGTTCTTTAACAACAAGAACTAAGATTTTGAATTTTTTTTTGCTGGGGGCACATGTGCCCCCTCAAGGCGTGAATGGCAAGTTTACTGGGGGCACATGTGCCCCCACGGCGGTTAACTTGTTA
>NbS10_10
TAACACGTTAACCGCCGCAGTGTTTTGACTAAATTTGACCTACACGCCGTTTCGGGTTCCTTGTATAGTTAAGAAAATGGTATTTAAGTATGTTTTTTATAAAATCTATAACTTTACAATAAGAGGTAAAGACCATTTTTTTAATTTAATTTTTTTGTAACATAAAAAACATTAAGAATGTTAAATAGTTCTTTAACAACAAAAACTAAGATTTTAAATTTTTTTTGCTGGGGGGCAGCACATGTGCCCCCCAAGGCGTGAATGGAAAGTTTACTGGGGGCACATGTGCCCCCCACGGCGGTTAACGTGTTA
>NbS10_11
TAACACGTTAACCGCCGCAGTGTTTTGACTAAATTTGACCTACACGCCGTTTCAAGTTCCTTGTATAGTTAAGAAAATGGTATTTAAGTATGTTTTTTATAAGGTCTATAACTTTACAATAAGAGGTGAAGACCATTTTTTTAATTAAATTTTTTTGTGACATAAAAAACATTAAGAATGTTAAATAGTTCTTTAACAACAAAAACTAAGATTTTGAATTTTTTTTTGCTGGGGGGCACATGTGCCCCCAAGGCGGTTAACGTGTTA
>Nbh4_1
GTCTGGATCAGTGTTTCCCAAGGGGGGCCCTAGGGCCCCAAGTGGGGCATTTTGTAATTTTAGGGGGGCATTTCGAATTTTTTTCAGTTAAAATTGTCCCTTTTGTCTTCGGCATTTCATATATTTGCGTGAGTTAGGGGGGCATTTTCTTATTTTTGCAGGGGCAAGGGGGCATTTTCGATTTCAAAATCCCGGAAGTGGGGCGCGAACCTAAAAAGGTTGGGAACCACTGGTCTGGAT
>Nbh4_2
CTCTATTGCAGTGTTTCCCAAGGGGGGCCCTAGGGCCCCAAGTGGGGCATTTTGTAATTTTAGGGGGGCATTTCGAATTTTTTTCAGTTAAAATTGTCCCTTTTGTCTTCGGCATTTCATATATTTGCGTGAGTTAGGGGGGCATTTTCTTATTTTTGCAGGGGCAAGGGGGCATTTTCGATTTCAAAATCCCGGAAGTGGGGCGCGAACCTAAAAAGGTTGGGAACCACTGCTCTATTG
>Nbh4_3
CTATATTCCAGTGTTTCCCAAGGGGGGCCCTAGGGCCCCAAGTGGGGCATTTTGTAATTTTAGGGGGGCATTTCGAATTTTTTTCAGTTAAAATTGTCCCTTTTGTCTTCGGCATTTCATATATTTGCGTGAGTTAGGGGGGCATTTTCTTATTTTTGCAGGGGCAAGGGGGCATTTTCGATTTCAAAATCCCGGAAGTGGGGCGCGAACCTAAAAAGGTTGGGAACCACTGCTATATTC
>Nbh4_4
CTATATAGCAGTGTTTCCCAAGGGGGGCCCTAGGGCCCCAAGTGGGGCATTTTGTAATTTTAGGGGGGCATTTCGAATTTTTTTCAGTTAAAATTGTCCCTTTTGTCTTCGGCATTTCATATATTTGCGTGAGTTAGGGGGGCATTTTCTTATTTTTGCAGGGGCAAGGGGGCATTTTCGATTTCAAAATCCCGGAAGTGGGGCGCGAACCTAAAAAGGTTGGGAACCACTGCTATATAG
>Nbh4_5
CTTTACAGCAGTGTTTCCCAAGGGGGGCCCTAGGGCCCCAAGTGGGGCATTTTGTAATTTTAGGGGGGCATTTCGAATTTTTTTCAGTTAAAATTGTCCCTTTTGTCTTCGGCATTTCATATATTTGCGTGAGTTAGGGGGGCATTTTCTTATTTTTGCAGGGGCAAGGGGGCATTTTCGATTTCAAAATCCCGGAAGTGGGGCGCGAACCTAAAAAGGTTGGGAACCACTGCTTTACAG
>Nbh4_6
ATGTAGAGCAGTGTTTCCCAAGGGGGGCCCTAGGGCCCCAAGTGGGGCATTTTGTAATTTTAGGGGGGCATTTCGAATTTTTTTCAGTTAAAATTGTCCCTTTTGTCTTCGGCATTTTATATATTTGCGTGAGTTAGGGGGGCATTTTCTTATTTTTGCAGGGGCAAGGGGGCATTTTCGATTTCAAAATCCCGGAAGTGGGGCGCGAACCTAAAAAGGTTGGGAACCACTGATGTAGAG
>Nbh4_7
CTATAGAGCAGTGTTTCCCAAGGGGGGCCCTAGGGCCCCAAGTGGGGCATTTTGTAATTTTAGGGGGGCATTTCGAATTTTTTTCAGTTAAAATTGTCCCTTTTGTCTTCGGCATTTCATATATTTGCGTGAGTTAGGGGGGCATTTTCTTATTTTTGCAGGGGCAAGGGGGCATTTTCGATTTCAAAATCCCGGAAGTGGGGCGCGAACCTAAAAAGGTTGGGAACCACTGCTATAGAG
>Nbh4_8
CTTTAGCTCAGTGTTTCCCAAGGGGGGCCCTAGGGCCCCAAGTGGGGCATTTTGTAATTTTAGGGGGGCATTTCGAATTTTTTTCAGTTAAAATTGTCCCTTTTGTCTTCGGCATTTCATATATTTGCGTGAGTTAGGGGGGCATTTTCTTATTTTTGCAGGGGCAAGGGGGCATTTTCGATTTCAAAATCCCGGAAGTGGGGCGCGAACCTAAAAAGGTTGGGAACCACTGCTTTAGCT
>Nbh4_9
GCCTAGGGCAGTGTTTCCCAAGGGGGGCCCTAGGGCCCCAAGTGGGGCATTTTGTAATTTTAGGGGGGCATTTCGAATTTTTTTCAGTTAAAATTGTCCCTTTTGTCTTCGGCATTTCATATATTTGCGTGAGTTAGGGGGGCATTTTCTTATTTTTGCAGGGGCAAGGGGGCATTTTCGATTTCAAAATCCCGGAAGTGGGGCGCGAACCTAAAAAGGTTGGGAACCACTGGCCTAGGG
>Nbh4_10
TTCTACAACAGTGTTTCCCAAGGGGGGCCCTAGGGCCCCAAGTGGGGCATTTTGTAATTTTAGGGGGGCATTTCGAATTTTTTTCAGTTAAAATTGTCCCTTTTGTCTTCGGCATTTCATATATTTGCGTGAGTTAGGGGGGCATTTTCTTATTTTTGCAGGGGCAAGGGGGCATTTTCGATTTCAAAATCCCGGAAGTGGGGCGCGAACCTAAAAAGGTTGGGAACCACTGTTCTACAA
>Nbh4_11
TTCTAAAACAGTGTTTCCCAAGGGGGGCCCTAGGGCCCCAAGTGGGGCATTTTGTAATTTTAGGGGGGCATTTCGAATTTTTTTCAGTTAAAATTGTCCCTTTTGTCTTCGGCATTTCATATATTTGCGTGAGTTAGGGGGGCATTTTCTTATTTTTGCAGGGGCAAGGGGGCATTTTCGATTTCAAAATCCCGGAAGTGGGGCGCGAACCTAAAAAGGTTGGGAACCACTGTTCTAAAA
>Nbh4_12
TTCTAATGCAGTGTTTCCCAAGGGGGGCCCTAGGGCCCCAAGTGGGGCATTTTGTAATTTTAGGGGGGCATTTCGAATTTTTTTCAGTTAAAATTGTCCCTTTTGTCTTCGGCATTTCATATATTTGCGTGAGTTAGGGGGGCATTTTCTTATTTTTGCAGGGGCAAGGGGGCATTTTCGATTTCAAAATCCCGGAAGTGGGGCGCGAACCTAAAAAGGTTGGGAACCACTGTTCTAATG
>Nbh4_13
CTGTATAACAGTGTTTCCCAAGGGGGGCCCTAGGGCCCCAAGTGGGGCATTTTGTAATTTTAGGGGGGCATTTCGAATTTTTTTCAGTTAAAATTGTCCCTTTTGTCTTCGGCATTTCATATATTTGCGTGAGTTAGGGGGGCATTTTCTTATTTTTGCAGGGGCAAGGGGGCATTTTCGATTTCAAAATCCCGGAAGTGGGGCGCGAACCTAAAAAGGTTGGGAACCACTGCTGTATAA
>Nbh4_14
GTCTAGATCAGTGTTTCCCAAGGGGGGCCCTAGGGCCCCAAGTGGGGCATTTTGTAATTTTAGGGGGGCATTTCGAATTTTTTTCAGTTAAAATTGTCCCTTTTGTCTTCGGCATTTCATATATTTGCGTGAGTTAGGGGGGCATTTTCTTATTTTTGCAGGGGCAAGGGGGCATTTTCGATTTCAAAATCCCGGAAGTGGGGCGCGAACCTAAAAAGGTTGGGAACCACTGGTCTAGAT
>Nbh4_15
CTTTAAATCAGTGTTTCCCAAGGGGGGCCCTAGGGCCCCAAGTGGGGCATTTTGTAATTTTAGGGGGGCATTTCGAATTTTTTTCAGTTAAAATTGTCCCTTTTGTCTTCGGCATTTCATATATTTGCGTGAGTTAGGGGGGCATTTTCTTATTTTTGCAGGGGCAAGGGGGCATTTTCGATTTCAAAATCCCGGAAGTGGGGCGCGAACCTAAAAAGGTTGGGAACCACTGCTTTAAAT
>Nbh4_16
GTCTATAGCAGTGTTTCCCAAGGGGGGCCCTAGGGCCCCAAGTGGGGCATTTTGTAATTTTAGGGGGGCATTTCGAATTTTTTTCAGTTAAAATTGTCCCTTTTGTCTTCGGCATTTCATATATTTGCGTGAGTTAGGGGGGCATTTTCTTATTTTTGCAGGGGCAAGGGGGCATTTTCGATTTCAAAATCCCGGAAGTGGGGCGCGAACCTAAAAAGGTTGGGAACCACTGGTCTATAG
>Nbh4_17
GTCTATAGCAGTGTTTCCCAAGGGGGGCCCTAGGGCCCCAAGTGGGGCATTTTGTAATTTTAGGGGGGCATTTCGAATTTTTTTCAGTTAAAATTGTCCCTTTTGTCTTCGGCATTTCATATATTTGCGTGAGTTAGGGGGGCATTTTCTTATTTTTGCAGGGGCAAGGGGGCATTTTCGATTTCAAAATCCCGGAAGTGGGGCGCGAACCTAAAAAGGTTGGGAACCACTGGTCTATAG
>Nbh4_18
GTTTAGATCAGTGTTTCCCAAGGGGGGCCCTAGGGCCCCAAGTGGGGCATTTTGTAATTTTAGGGGGGCATTTCGAATTTTTTTCAGTTAAAATTGTCCCTTTTGTCTTCGGCATTTCATATATTTGCGTGAGTTAGGGGGGCATTTTCTTATTTTTGCAGGGGCAAGGGGGCATTTTCGATTTCAAAATCCCGGAAGTGGGGCGCGAACCTAAAAAGGTTGGGAACCACTGGTTTAGAT
>Nbh4_19
ATATAGAGCAGTGTTTCCCAAGGGGGGCCCTAGGGCCCCAAGGGGGGCATTTTGTAATTTTAGGGGGGCATTTCGAATTTTTTTCAGTTAAAATTGTCCCTTTTGTCTTCGGCATTTCATATATTTGCGTGAGTTAGGGGGGCATTTTCTTATTTTTGCAGGGGCAAGGGGGCATTTTCGATTTCAAAATCCCGGAAGTGGGGCGCGAACCTAAAAAGGTTGGGAACCACTGATATAGAG
>Nbh4_20
ATGTAGACCAGTGTTTCCCAAGGGGGGCCCTAGGGCCCCAAGTGGGGCATTTTGTAATTTTAGGGGGGCATTTCGAATTTTTTTCAGTTAAAATTGTCCCTTTTGTCTTCGGCATTTCATATATTTGCGTGAGTTAGGGGGGCATTTTCTTATTTTTGCAGGGGCAAGGGGGCATTTTCGATTTCAAAATCCCGGAAGTGGGGCGCGAACCTAAAAAGGTTGGGAACCACTGATGTAGAC
>Nbh4_21
ATTTAAAGCAGTGTTTCCCAAGGGGGGCCCTAGGGCCCCAAGTGGGGCATTTTGTAATTTTAGGGGGGCATTTCGAATTTTTTTCAGTTAAAATTGTCCCTTTTGTCTTCGGCATTTCATATATTTGCGTGAGTTAGGGGGGCATTTTCTTATTTTTGCAGGGGCAAGGGGGCATTTTCGATTTCAAAATCCCGGAAGTGGGGCGCGAACCTAAAAAGGTTGGGAACCACTGATTTAAAG
>Nbh4_22
GACTAAAGCAGTGTTTCCCAAGGGGGGCCCTAGGGCCCCAAGTGGGGCATTTTGTAATTTTAGGGGGGCATTTCGAATTTTTTTCAGTTAAAATTGTCCCTTTTGTCTTCGGCATTTCATATATTTGCGTGAGTTAGGGGGGCATTTTCTTATTTTTGCAGGGGCAAGGGGGCATTTTCGATTTCAAAATCCCGGAAGTGGGGCGCGAACCTAAAAAGGTTGGGAACCACTGGACTAAAG
>Nbh4_23
ATTTAAACCAGTGTTTCCCAAGGGGGGCCCTAGGGCCCCAAGTGGGGCATTTTGTAATTTTAGGGGGGCATTTCGAATTTTTTTCAGTTAAAATTGTCCCTTTTGTCTTCGGCATTTCATATATTTGCGTGAGTTAGGGGGGCATTTTCTTATTTTTGCAGGGGCAAGGGGGCATTTTCGATTTCAAAATCCCGGAAGTGGGGCGCGAACCTAAAAAGGTTGGGAACCACTGATTTAAAC
>Nbh4_24
ATTTATATCAGTGTTTCCCAAGGGGGGCCCTAGGGCCCCAAGTGGGGCATTTTGTAATTTTAGGGGGGCATTTCGAATTTTTTTCAGTTAAAATTGTCCCTTTTGTCTTCGGCATTTCATATATTTGCGTGAGTTAGGGGGGCATTTTCTTATTTTTGCAGGGGCAAGGGGGCATTTTCGATTTCAAAATCCCGGAAGTGGGGCGCGAACCTAAAAAGGTTGGGAACCACTGATTTATAT
>Nbh4_25
ATCTAGTACAGTGTTTCCCAAGGGGGGCCCTAGGGCCCCAAGTGGGGCATTTTGTAATTTTAGGGGGGCATTTCGAATTTTTTTCAGTTAAAATTGTCCCTTTTGTCTTCGGCATTTCATATATTTGCGTGAGTTAGGGGGGCATTTTCTTATTTTTGCAGGGGCAAGGGGGCATTTTCGATTTCAAAATCCCGGAAGTGGGGCGCGAACCTAAAAAGGTTGGGAACCACTGATCTAGTA
>Nbh4_26
TTCTACTATCTAAACCAGTGTTTCCCAAGGGGGGCCCTAGGGCCCCAAGTGGGGCATTTTGTAATTTTAGGGGGGCATTTCGAATTTTTTTCAGTTAAAATTGTCCCTTTTGTCTTCGGCATTTCATATATTTGCGTGAGTTAGGGGGGCATTTTCTTATTTTTGCAGGGGCAAGGGGGCATTTTCGATTTCAAAATCCCGGAAGTGGGGCGCGAACCTAAAAAGGTTGGGAACCACTGATCTAAAC
>Nbh4_27
ATCTAAACCAGTGTTTCCCAAGGGGGGCCCTAGGGCCCCAAGTGGGGCATTTTGTAATTTTAGGGGGGCATTTCGAATTTTTTTCAGTTAAAATTGTCCCTTTTGTCTTCGGCATTTCATATATTTGCGTGAGTTAGGGGGGCATTTTCTTATTTTTGCAGGGGCAAGGGGGCATTTTCGATTTCAAAATCCCGGAAGTGGGGCGCGAACCTAAAAAGGTTGGGAACCACTGATCTAAAC
>Nbh4_28
TTTTAGAGCAGTGTTTCCCAAGGGGGGCCCTAGGGCCCCAAGTGGGGCATTTTGTAATTTTAGGGGGGCATTTCGAATTTTTTTCAGTTAAAATTGTCCCTTTTGTCTTCGGCATTTCATATATTTGCGTGAGTTAGGGGGGCATTTTCTTATTTTTGCAGGGGCAAGGGGGCATTTTCGATTTCAAAATCCCGGAAGTGGGGCGCGAACCTAAAAAGGTTGGGAACCACTGTTTTAGAG
>Nbh4_29
CCATAGATCAGTGTTTCCCAAGGGGGGCCCTAGGGCCCCAAGTGGGGCATTTTGTAATTTTAGGGGGGCATTTCGAATTTTTTTCAGTTAAAATTGTCCCTTTTGTCTTCGGCATTTCATATATTTGCGTGAGTTAGGGGGGCATTTTCTTATTTTTGCAGGGGCAAGGGGGCATTTTCGATTTCAAAATCCCGGAAGTGGGGCGCGAACCTAAAAAGGTTGGGAACCACTGCCATAGAT
>Nbh4_30
CCATAGATCAGTGTTTCCCAAGGGGGGCCCTAGGGCCCCAAGTGGGGCATTTTGTAATTTTAGGGGGGCATTTCGAATTTTTTTCAGTTAAAATTGTCCCTTTTGTCTTCGGCATTTCATATATTTGCGTGAGTTAGGGGGGCATTTTCTTATTTTTGCAGGGGCAAGGGGGCATTTTCGATTTCAAAATCCCGGAAGTGGGGCGCGAACCCAAAAAGGTTGGGAACCACTGCCTTACAC
>Nbh4_31
TTCTAAGGCAGTGTTTCCCAAGGGGGGCCCTAGGGCCCCAAGTGGGGCATTTTGTAATTTTAGGGGGGCATTTCGAATTTTTTTCAGTTAAAATTGTCCCTTTTGTCTTCGGCATTTCATATATTTGCGTGAGTTAGGGGGGCATTTTCTTATTTTTGCAGGGGCAAGGGGGCATTTTCGATTTCAAAATCCCGGAAGTGGGGCGCGAACCTAAAAAGGTTGGGAACCACTGTTCTAAGG
>Nbh4_32
CATTACTTCAGTGTTTCCCAAGGGGGGCCCTAGGGCCCCAAGTGGGGCATTTTGTAATTTTAGGGGGGCATTTCGAATTTTTTTCAGTTAAAATTGTCCCTTTTGTCTTCGGCATTTCATATATTTGCGTGAGTTAGGGGGGCATTTTCTTATTTTTGCAGGGGCAAGGGGGCATTTTCGATTTCAAAATCCCGGAAGTGGGGCGCGAACCTAAAAAGGTTGGGAACCACTGCATTACTT
>Nbh4_33
ATCTATACCAGTGTTTCCCAAGGGGGGCCCTAGGGCCCCAAGTGGGGCATTTTGTAATTTTAGGGGGGCATTTCGAATTTTTTTCAGTTAAAATTGTCCCTTTTGTCTTCGGCATTTCATATATTTGCGTGAGTTAGGGGGGCATTTTCTTATTTTTGCAGGGGCAAGGGGGCATTTTCGATTTCAAAATCCCGGAAGTGGGGCGCGAACCTAAAAAGGTTGGGAACCACTGATCTATAC
>Nbh4_34
ATTTAAACCAGTGTTTCCCAAGGGGGGCCCTAGGGCCCCAAGTGGGGCATTTTGTAATTTTAGGGGGGCATTTCGAATTTTTTTCAGTTAAAATTGTCCCTTTTGTCTTCGGCATTTCATATATTTGCGTGAGTTAGGGGGGCATTTTCTTATTTTTGCAGGGGCAAGGGGGCATTTTCGATTTCAAAATCCCGGAAGTGGGGCGCGAACCTAAAAAGGTTGGGAACCACTGATTTAAAC
>Nbh4_35
CTTTAAACCAGTGTTTCCCAAGGGGGGCCCTAGGGCCCCAAGTGGGGCATTTTGTAATTTTAGGGGGGCATTTCGAATTTTTTTCAGTTAAAATTGTCCCTTTTGTCTTCGGCATTTCATATATTTGCGTGAGTTAGGGGGGCATTTTCTTATTTTTGCAGGGGCAAGGGGGCATTTTCGATTTCAAAATCCCGGAAGTGGGGCGCGAACCTAAAAAGGTTGGGAACCACTGCTTTAAAC
>Nbh4_36
GTCTAGATCAGTGTTTCCCAAGGGGGGCCCTAGGGCCCCAAGTGGGGCATTTTGTAATTTTAGGGGGGCATTTTCGAATTTTTTTCAGTTAAAATTGTCCCTTTTGTCTTCGGCATTTCATATATTTGCGTGAGTTAGGGGGGCGATTTCTTTTTTTTGAAGGGGCAAGGGGGCATTTTCGATTTCAAAATCCCGAAAGTGGGGCGCGAACCTAAAAAGGTTGGGAACCACTGGTCTAGAT
>Nbh4_37
CTTTAGAGCAGTGTTTCCCAAGGGGGGCCCTAGGGCCCCAAGTGGGGCATTTTGTAATTTTAGGGGGGCATTTTCGAATTTTCTTTTTATTAAAATTGCCCTTTTGTCTTCGGCATTTCATAATTTTGTGTGAGTTAGGGGGGCATTTTCTTATTTTTGCAAGGGCCAGGGGGCATTTTCGATTTCAAAATCCCGAAAGTGGGACGCGAACCTAAAAAGGTTGGGAACCACTGCTTTAGAG
>Nbh4_38
AGATAAACCAGTGTTTCCCAAGGGGGGCCCTAGGGCCCCAAGTGGGGCATTTTGTAATTTTAGGGGGGCATTTTCGAATTTTCTTTTTATTAAAATTGCCCTTTTGTCTTCGGCATTTCATAATTTTGTGTGAGTTAGGGGGGCATTTTCTTATTTTTGCAAGGGCCAGGGGGCATTTTCGATTTCAAAATCCCGAAAGTGGGACGCGAACCTAAAAAGGTTGGGAACCACTGAGATAAAC
>Nbh4_39
ATGTAAGGCAGTGTTTCCCAAGGGGGGCCCTAGGGCCCCAAGTGGGGCATTTTGTAATTTTAGGGGGGCATTTTCGAATTTTCTTTTTATTAAAATTGCCCTTTTGTCTTCGGCATTTCATAATTTTGTGTGAGTTAGGGGGGCATTTTCTTATTTTTGCAAGGGCCAGGGGGCATTTTCGATTTCAAAATCCCGAAAGTGGGACGCGAACCTAAAAAGGTTGGGAACCACTGATGTAAGG
>Nbh4_40
AAATAGAGCAGTGTTTCCCAAGGGGGGCCCTAGGGCCCCAAGTGGGGCATTTTGTAATTTTAGGGGGGCATTTTCGAATTTTCTTTTTATTAAAATTGCCCTTTTGTCTTCGGCATTTCATAATTTTGTGTGAGTTAGGGGGGCATTTTCTTATTTTTGCAAGGGCCAGGGGGCATTTTCGATTTCAAAATCCCGAAAGTGGGACGCGAACCTAAAAAGGTTGGGAACCACTGAAATAGAG
>Nbh4_41
TGCTAATGCAGTGTTTCCCAAGGGGGGCCCTAGGGCCCCAAGTGGGGCATTTTGTAATTTTAGGGGGGCATTTTCGAATTTTCTTTTTATTAAAATTGCCCTTTTGTCTTCGGCATTTCATAATTTTGTGTGAGTTAGGGGGGCATTTTCTTATTTTTGCAAGGGCCAGGGGGCATTTTCGATTTCAAAATCCCGAAAGTGGGACGCGAACCTAAAAAGGTTGGGAACCACTGTGCTAATG
>Nbh4_42
GTATAGACCAGTGTTTCCCAAGGGGGGCCCTAGGGCCCCAAGTGGGGCATTTTGTAATTTTAGGGGGGCATTTCGAATTTTTTTTCAGTTAAAATTGTCCCTTTTGTCTTCGGCATTTCATATATTTGCGTGAGTTAGGGGGGCATTTTCTTATTTTTGCAGGGGCAAGGGGGCATTTTCGATTTCAAAATCCCGGAAGTGGGGCGCGAACCCAAAAAGGTTGGGAACCACTGGTATAGAC
>Nbh4_43
CTCTACATCAGTGTTTCCCAAGGGGGCCCTAGGGCCCCAAGTGGGGCATTTTGTAATTTTAGAATGGCATTTTCGAATTTTCTTTCAATTAAAATTGCCCTTTTGTCTTCGGTATTTCATATATTTGTGTGAGTTAGGGGGGCATTTTCTTATTTTTGCAAGGGCCAGGGGGCATTTTCGATTTCAAAATCCCGAAAGTGGGGCGCGAACCTAAAAAGGTTGGGAACCACTGCTCTACAT
>Nbh4_44
ATCTAAATCAGTGTTTCCCAAGGGGGGCCCTAGGGCCCCAAGTGGGGCATTTTGTAATTTTAGGGGGGCATTTCGAATTTTTTTTCAGTTAAAATTGTCCCTTTTGTCTTCGGCATTTCATATATTTGCGTGAGTTAGGGGGGCATTTTCTTATTTTTGCAGGGGCAAGGGGGCATTTTCGATTTCAAAATCCCGGAAGTGGGGCGCGAACCCAAAAAGGTTGGGAACCACTGATCTAAAT
>Nbh4_45
CTCTATATCAGTGTTTCCCAAGGGGGGCCCTAGGGCCCCAAGTGGGGCATTTTGTAATTTTAGGGGGGCATTTCGAATTTTTTTTCAGTTAAAATTGTCCCTTTTGTCTTCGGCATTTCATATATTTGCGTGAGTTAGGGGGGCATTTTCTTATTTTTGCAGGGGCAAGGGGGCATTTTCGATTTCAAAATCCCGGAAGTGGGGCGCGAACCCAAAAAGGTTGGGAACCACTGCTCTATAT
>Nbh4_46
GTTTAGAACAGTGTTTCCCAAGGGGGGCCCTAGGGCCCCAAGTGGGGCATTTTGTAATTTTAGGGGGGCATTTCGAATTTTTTTTCAGTTAAAATTGGCCCTTTTGTCTTCGGCATTTCATATATTTGCGTGAGTTAGGGGGGCATTTTCTTATTTTTGCAGGGGCAAGGGGGCATTTTCGATTTCAAAATCCCGGAAGTGGGGCGCGAACCCAAAAAGGTTGGGAACCACTGGTTTAGAA
>Nbh4_47
CCTTAGATCAGTGTTTCCCAAGGGGGGCCCTAGGGCCCCAAGTGGGGCATTTTGTAATTTTAGGGGGGCATTTCGAATTTTTTTTCAGTTAAAATTGTCCCTTTTGTCTTCGGCATTTCATATATTTGCGTGAGTTAGGGGGGCATTTTCTTATTTTTGCAGGGGCAAGGGGGCATTTTCGATTTCAAAATCCCGGAAGTGGGGCGCGAACCCAAAAAGGTTGGGAACCACTGCCTTAGAT
>Nbh4_48
CTTTAGATCAGTGTTTCCCAAGGGGGGCCCTAGGGCCCCAAGTGGGGCATTTTGTAATTTTAGGGGGGCATTTCGAATTTTTTTTCAGTTAAAATTGTCCCTTTTGTCTTCGGCATTTCATATATTTGCGTGAGTTAGGGGGGCATTTTCTTATTTTTGCAGGGGCAAGGGGGCATTTTCGATTTCAAAATCCCGGAAGTGGGGCGCGAACCCAAAAAGGTTGGGAACCACTGCTTTAGAT
>Nbh4_49
GTCTAAAGCAGTGTTTCCCAAGGGGGGCCCTAGGGCCCCAAGTGGGGCATTTTGTAATTTTAGGGGGGCATTTCGAATTTTTTTTCAGTTAAAATTGTCCCTTTTGTCTTCGGCATTTCATATATTTGCGTGAGTTAGGGGGGCATTTTCTTATTTTTGCAGGGGCAAGGGGGCATTTTCGATTTCAAAATCCCGGAAGTGGGGCGCGAACCCAAAAAGGTTGGGAACCACTGGTCTAAAG
>Nbh4_50
GTTTAGATCAGTGTTTCCCAAGGGGGGCCCTAGGGCCCCAAGTGGGGCATTTTGTAATTTTAGGGGGGCATTTCGAATTTTTTTTCAGTTAAAATTGGCCCTTTTGTCTTCGGCATTTCATATATTTGCGTGAGTTAGGGGGGCATTTTCTTATTTTTGCAGGGGCAAGGGGGCATTTTCGATTTCAAAATCCCGGAAGTGGGGCGCGAACCCAAAAAGGTTGGGAACCACTGGTTTAGAT
>Nbh4_51
CATTACTTCAGTGTTTCCCAAGGGGGGCCCTAGGGCCCCAAGTGGGGCATTTTGTAATTTTAGGGGGGCATTTCGAATTTTTTTCAGTTAAAATTGTCCCTTTTGTCTTCGGCATTTCATATATTTGCGTGAGTTAGGGGGGCATTTTCTTATTTTTGCAGGGGCAAGGGGGCATTTTCGATTTCAAAATCCCGGAAGTGGGGCGCGAACCTAAAAAGGTTGGGAACCACTGCATTACTT
>Nbh4_52
GTCTATAGCAGTGTTTCCCAAGGGGGGCCCTAGGGCCCCAAGTGGGGCATTTTGTAATTTTAGGGGGGCATTTCGAATTTTTTTCAGTTAAAATTGTCCCTTTTGTCTTCGGCATTTCATATATTTGCGTGAGTTAGGGGGGCATTTTCTTATTTTTGCAGGGGCAAGGGGGCATTTTCGATTTCAAAATCCCGGAAGTGGGGCGCGAACCTAAAAAGGTTGGGAACCACTGGTCTATAG
>Nbh4_53
GTTTAAACCAGTGTTTCCCAAGGGGGGCCCTAGGGCCCCAAGTGGGGCATTTTGTAATTTTAGGGGGGCATTTCGAATTTTTTTTCAGTTAAAATTGTCCCTTTTGTCTTCGGCATTTCATATATTTGCGTGAGTTAGGGGGGCATTTTCTTATTTTTGCAGGGGCAAGGGGGCATTTTCGATTTCAAAATCCCGGAAGTGGGGCGCGAACCCAAAAAGGTTGGGAACCACTGGTTTAAAC
>Nbh4_54
GTCTAATTCAGTGTTTCCCAAGGGGGGCCCTAGGGCCCCAAGTGGGGCATTTTGTAATTTTAGGGGGGCATTTCGAATTTTTTTTCAGTTAAAATTGGCCCTTTTGTCTTCGGCATTTCATATATTTGCGTGAGTTAGGGGGGCATTTTCTTATTTTTGCAGGGGCAAGGGGGCATTTTCGATTTCAAAATCCCGGAAGTGGGGCGCGAACCCAAAAAGGTTGGGAACCACTGGTCTAATT
>Nbh4_55
TTCTAAACCAGTGTTTCCCAAGGGGGGCCCTAGGGCCCCAAGTGGGGCATTTTGTAATTTTAGGGGGGCATTTCGAATTTTTTTTCAGTTAAAATTGTCCCTTTTGTCTTCGGCATTTCATATATTTGCGTGAGTTAGGGGGGCATTTTCTTATTTTTGCAGGGGCAAGGGGGCATTTTCGATTTCAAAATCCCGGAAGTGGGGCGCGAACCTAAAAAGGTTGGGAACCACTGTTCTAAAC
>Nbh4_56
CTCTAAATCAGTGTTTCCCAAGGGGGGCCCTAGGGCCCCAAGTGGGGCATTTTGTAATTTTAGGGGGGCATTTCGAATTTTTTTTCAGTTAAAATTGTCCCTTTTGTCTTCGGCATTTCATATATTTGCGTGAGTTAGGGGGGCATTTTCTTATTTTTGCAGGGGCAAGGGGGCATTTTCGATTTCAAAATCCCGGAAGTGGGGCGCGAACCCAAAAAGGTTGGGAACCACTGATTTACAG
>Nbh4_57
GTCTAAATCAGTGTTTCCCAAGGGGGGCCCTAGGGCCCCAAGTGGGGCATTTTGTAATTTTAGGGGGGCATTTCGAATTTTTTTTCAGTTAAAATTGTCCCTTTTGTCTTCGGCATTTCATATATTTGCGTGAGTTAGGGGGGCATTTTCTTATTTTTGCAGGGGCAAGGGGGCATTTTCGATTTCAAAATCCCGGAAGTGGGGCGCGAACCCAAAAAGGTTGGGAACCACTGGTCTAAAT
>Nbh4_58
GTCTAAATCAGTGTTTCCCAAGGGGGGCCCTAGGGCCCCAAGTGGGGCATTTTGTAATTTTAGGGGGGCATTTCGAATTTTTTTTCAGTTAAAATTGTCCCTTTTGTCTTCGGCATTTCATATATTTGCGTGAGTTAGGGGGGCATTTTCTTATTTTTGCAGGGGCAAGGGGGCATTTTCGATTTCAAAATCCCGGAAGTGGGGCGCGAACCCAAAAAGGTTGGGAACCACTGGTCTAAAT
>Nbh4_59
CAATAGATCAGTGTTTCCCAAGGGGGGCCCTAGGGCCCCAAGTGGGGCATTTTGTAATTTTAGGGGGGCATTTCGAATTTTTTTTCAGTTAAAATTGTCCCTTTTGTCTTCGGCATTTCATATATTTGCGTGAGTTAGGGGGGCATTTTCTTATTTTTGCAGGGGCAAGGGGGCATTTTCGATTTCAAAATCCCGGAAGTGGGGCGCGAACCCAAAAAGGTTGGGAACCACTGCAATAGAT
>Nbh4_60
GCAGTGTTTCCCAAGGGGGGCCCTAGGGCCCCAAGTGGGGCATTTTGTAATTTTAGGGGGGCATTTCGAATTTTTTTCAGTTAAAATTGTCCCTTTTGTCTTCGGCATTTCATATATTTGCGTGAGTTAGGGGGGCATTTTCTTATTTTTGCAGGGGCAAGGGGGCATTTTCGATTTCAAAATCCCGGAAGTGGGGCGCGAACCTAAAAAGGTTGGGAACCACTGCTT
>Nbh4_61
CATTAGAGCAGTGTTTCCCAAGGGGGGCCCTAGGGCCCCAAGTGGGGCATTTTGTAATTTTAGGGGGGCATTTCGAATTTTTTTCAGTTAAAATTGTCCCTTTTGTCTTCGGCATTTCATATATTTGCGTGAGTTAGGGGGGCATTTTCTTATTTTTGCAGGGGCAAGGGGGCATTTTCGATTTCAAAATCCCGGAAGTGGGGCGCGAACCTAAAAAGGTTGGGAACCACTGCATTAGAG
>Nbh4_62
AGTGTTTCCCCAAGGGGGGCCCTAGGGCCCCCAAGTGGGGCATTTTGTAATTTTAGGGGGTCATTTTCGATTTTTTTAGTTAAAATTGTCCCTTTTGTCTTCGGCATTTCATATATTTGCGTGAGTTAGGGGGGCATTTTCTTATTTTTGCATAGGCAAGGGGGCATTTTCGATTTCAAAATCCCGGAAGTGGGGCGCGAACCCAAAAAGGTTGGGAACCACTGCC
>Nbh4_63
CAGTGTTTCCCAAGGGGGGCCCTAGGGCCCCAAGTGGGGCATTTTGTAATTTTAGGGGGGCATTTCGAATTTTTTTCAGTTAAAATTGTCCCTTTTGTCTTCGGCATTTCATATATTTGCGTGAGTTAGGGGGGCATTTTCTTATTTTTGCAGGGGCAAGGGGGCATTTTCGATTTCAAAATCCCGGAAGTGGGGCGCGAACCTAAAAAGGTTGGGAACCACTGCTC
>Nbh4_64
TCAGTGTTTCCCAAGGGGGGCCCTAGGGCCCCAAGTGGGGCATTTTGTAATTTTAGGGGGGCATTTTCGAATTTTTTTCAGTTAAAATTGTCCCTTTTGTCTTCGGCATTTCATATATTTGCGTGAGTTAGGGGGGCGATTTCTTTTTTTTGAAGGGGCAAGGGGGCATTTTCGATTTCAAAATCCCGAAAGTGGGGCGCGAACCTAAAAAGGTTGGGAACCACT
>Nbh4_65
TCAGTGTTTCCCAAGGGGGGCCCTAGAGCCCCAAGTGGGGCATTTTGTAATTTTAGGGGGGCATTTTCGAATTTTTTTAGTTAAAATTGTCCCTTTTGTCTTCGGCATTTCATATATTTGCGTGAGTTAGGGGGGCATTTTCTTTTTTTTGAAGGGGCAAGGGGGCATTTTTGATTTCAAAATCCCGAAAGTGGGGCGCGAACCTAAAAAGGTTGGGAACCACTGC
>Nbh4_66
CAGTGTTTCCCAAGGGGGGCCCTAGGGCCCCAAGTGGGGCATTTTGTAATTTTAGGGGGGCATTTTCGAATTTTTTCAGTTAAAATTGTCCCTTTTGTCTTCGGCATTTCATATATTTGCGTGAGTTAGGGGGGCGATTTCTTTTTTTTGAAGGGGCAAGGGGGCATTTTCGATTTCAAAATCCCGAAAGTGGGGCGCGAACCTAAAAAGGTTGGGAACCACTGCA
>Nbh4_67
AGTGTTTCCCAAGGGGGGCCCTAGGCCCCAAGTGGGGCATTTTGTAATTTTAGGGGGGCATTTTCGAATTTTCTTTCAATTAAAATTGCCCTTTTGTCTTCGGCATTTCATATATTTGTGTGAGTTAGGGGGGCATTTTCTTATTTTTGCAAGGGCCAGGGGGCATTTTCGATTTCAAAATCCCGAAAGTGGGGCGCGAACCTAAAAAGGGTGGGAACCACTGG
>Nbh4_68
AGTGTTTCCCAAGGGGGGCCCTAGGGCCCCAAGTGGGGCATTTTGTAATTTTAGGGGGGCATTTCGAATTTTTTTCAGTTAAAATTGTCCCTTTTGTCTTCGGCATTTCATATATTTGCGTGAGTTAGGGGGGCATTTTCTTATTTTTGCAGGGGCAAGGGGGCATTTTCGATTTCAAAATCCCGGAAGTGGGGCGCGAACCTAAAAAGGTTGGGAACCACTGCTG
>Nbh4_69
CCAGTGTTTCCCAAGGGGGGCCCTAGGGCCCCAAGTGGGGCATTTTGTAATTTTAGGGGGGCATTTCGAATTTTTTTCAGTTAAAATTGTCCCTTTTGTCTTCGGCATTTCATATATTTGCGTGAGTTAGGGGGGCATTTTCTTATTTTTGAAGGGGCAAGGGGGCATTTTCGATTTCAAAATCCCGGAAGTGGGGCGCGAACCTAAAAAGGTTGGGAACCACTGC
>Nbh4_70
GAGCAGTGTTTCCCAAGGGGGGCCCTAGGGCCCCAAGTGGGGCATTTTGTAATTTTAGGGGGGCATTTCGAATTTTTTTCAGTTAAAATTGTCCCTTTTGTCTTCGGCATTTTATATATTTGCGTGAGTTAGGGGGGCATTTTCTTATTTTTGCAGGGGCAAGGGGGCATTTTCGATTTCAAAATCCCGGAAGTGGGGCGCGAACCTAAAAAGGTTGGGAACCACT
>Nbh4_71
TCAGTGTTTCCCAAGGGGGGCCCTAGGGCCCCAAGTGGGGCATTTTGTAATTTTAGGGGGGCATTTCGAATTTTTTTCAGTTAAAATTGTCCCTTTTGTCTTCGGCATTTCATATATTTGCGTGAGTTAGGGGGGCATTTTCTTATTTTTGCAGGGGCAAGGGGGCATTTTCGATTTCAAAATCCCGGAAGTGGGGCGCGAACCCAAAAAGGTTGGGAACCACTGC
>Nbh4_72
TCAGTGTTTCCCAAGGGGGGCCCTAGGGCCCCAAGTGGGGCATTTTGTAATTTTAGGGGGCACTTCGATTTTTTTCTGTTAAAATTGTCCCTTTTGTCTTCGGCATTTCATATATTTGCGTGAGTTAGGGGGCATTTTCTTTTTTTTGACAGGGCAAGGGGGCATTTTTGATTTCAAAATCCCGAAAGTAGGGCGCGAACCTAAAAAGGTTGGGAACCACT
>Nbh4_73
GAGCAGTGTTTCCCAAGGGGGGCCCTAGGGCCCCAAGGGGGGCATTTTGTAATTTTAGGGGGGCATTTCGAATTTTTTTCAGTTAAAATTGTCCCTTTTGTCTTCGGCATTTCATATATTTGCGTGAGTTAGGGGGGCATTTTCTTATTTTTGCAGGGGCAAGGGGGCATTTTCGATTTCAAAATCCCGGAAGTGGGGCGCGAACCTAAAAAGGTTGGGAACCACT
>Nbh4_74
CAGTGTTTCCCAAGGGGGGCCCTAGGGCCCCAAGTGGGGCATTTTGTAATTTTAGGGGGGCATTTCGAATTTTTTTCAGTTAAAATTGTCCCTTTTGTCTTCGGCATTTTATATATTTGCGTGAGTTAGGGGGGCATTTTCTTATTTTTGCAGGGGCAAGGGGGCATTTTCGATTTCAAAATCCCGGAAGTGGGGCGCGAACCTAAAAAGGTTGGGAACCACTGG
>Nbh4_75
GCAGTGTTTCCCAAGGGGGGGCCCTAGGGCCCCAAGTGGGGCATTTTGTAATTTTAGGGGGGCATTTCGAATTTTTTTCAGTTAAAATTGTCCCTTTTGTCTTCGGCATTTCATATATTTGCGTGAGTTAGGGGGGCATTTTCTTATTTTTGCAGGGGCAAGGGGGCATTTTCGATTTCAAAATCCCGGAAGTGGGGCGCGAACCTAAAAAGGTTGGGAACCACTGCTT
>Nbh4_76
AGTGTTTCCCAAGGGGGTCCCTAGGGCCCCAAGTGGGGCATTTTGTAATTTTAAAGGGGCAGTTTTGAATTTTTTCAGGTAAAATTGTCTCTTTTGCCTTTGGCATTTCATATATTTGCGTGAGTTAGGGGGGCATTTTCTTTTTTTTGAAGGGGCAAGGGGGCATTTTTGATTTCAAAATCCCGAAAGTGGGGCGCGAACCTAAAAAGGTTGGGAACCACTGCC
>Nbh4_77
CAGCAGTGTTTCCCAAGGGGGGCCCTAGGGCCCCAAGTGGGGCATTTTGTAATTTTAGGGGGGCATTTCGAATTTTTTTTCAGTTAAAATTGTCCCTTTTGTCTTCGGCATTTCATATATTTGCGTGAGTTAGGGGGGCATTTTCTTATTTTTGCAGGGGCAAGGGGGCATTTTCGATTTCAAAATCCCGGAAGTGGGGCGCGAACCCAAAAAGGTTGGGAACCACTGC
>Nbh4_78
AGTGTTTCCCAAGGGGGGCCCTAGGGCCCCAAGTGGGGCATTTTGTAATTTTAGGGGGGCATTTCGAATTTTTTTTCAGTTAAAATTGTCCCTTTTGTCTTCGGCATTTCATATATTTGCGTGAGTTAGGGGGGCATTTTCTTATTTTTGCAGGGGCAAGGGGGCATTTTCGATTTCAAAATCCCGGAAGTGGGGCGCGAACCCAAAAAGGTTGGGAACCACTGT
>Nbh4_79
TCAGTGTTTCCCAAGGGGGTCCCTAGGGCCCCAAGTGGGGCATTTTGTAATTTTAGGGGGGCAGTTTTGAATTTTTTCAGTTAAAATTGTCTCTTTTGCCTTTGGCATTTCATATCTTTGCGTGAGTTAGGGGGGCATTTTCTTATTTCTGCAGGGGCAAGGGGGCATTTTTGTTTTCAAAATCCCGAAAGTGGGGCGCGAACCTAAAAAGGTTGGGAACCACT
>Nbh4_80
AGTGTTTCCCAAGGGAGGCCCTAGGGCCCCAAGTGGGGCATTTTGTAATTTTAGGGGGGCAGTTTTGAATTTTTTATTTAAATTATCCCTTTTCCCTTGCCATTTCATATCTTTGCGTGAGTTAAGGGGGGCATTTTCTTATTTTTGCAGGGGCAAGGGGGCATTTTTGTTTTCAAAATCTCGAAAGTGGGGCGCGAACCTAAAAAGGTTGGGAACCACTGG
>Nbh4_81
CAGCAGTGTTTCCCAAGGGGGGCCCTAGGGCCCCAAGTGGGGCATTTTGTAATTTTAGGGGGGCATTTCGAATTTTTTTTCAGTTAAAATTGTCCCTTTTGTCTTCGGCATTTCATATATTTGCGTGAGTTAGGGGGGCATTTTCTTATTTTTGCAGGGGCAAGGGGGCATTTTCGATTTCAAAATCCCGGAAGTGGGGCGCGAACCCAAAAAGGTTGGGAACCACTGC
>Nbh4_82
GCAGTGTTTCCCAAGGGGGGCCCTAGGGCCCCAAGTGGGGCATTTTGTAATTTTAGGGGGGCATTTCGAATTTTTTTTCAGTTAAAATTGTCCCTTTTGTCTTCGGCATTTCATATATTTGCGTGAGTTAGGGGGGCATTTTCTTATTTTTGCAGGGGCAAGGGGGCATTTTCGATTTCAAAATCCCGGAAGTGGGGCGCGAACCCAAAAAGGTTGGGAACCACTGCTT
>Nbh4_83
TCAGTGTTTCCCAAGGGGGGGCCCTAGGGCCCCAAGTGGGGCATTTTGTAATTTTAGGGGGGCATTTCGAATTTTTTTCAGTTAAAATTGTCCCTTTTGTCTTCGGCATTTCATATATTTGCGTGAGTTAGGGGGGCATTTTCTTATTTTTGCAGGGGCAAGGGGGCATTTTCGATTTCAAAATCCCGGAAGTGGGGCGCGAACCTAAAAAGGTTGGGAACCACT
>Nbh4_84
AGTGTTTCCCAAGGGGGGCCCTAGGGCCCCAAGTGGGGCATTTTGTAATTTTAGGGGGGCATTTCGAATTTTTTTTCAGTTAAAATTGTCCCTTTTGTCTTCGGCATTTCATATATTTGCGTGAGTTAGGGGGGCATTTTCTTATTTTTGCAGGGGCAAGGGGGCATTTTCGATTTCAAAATCCCGGAAGTGGGGCGCGAACCCAAAAAGGTTGGGAACCACTGA
>Nbh4_85
TCAGTGTTTCCCAAGGGGGGCCCTAGAGCCCCAAGTGGGGCATTTTGTAATTTTAGGGGGGCATTTTCGAATTTTTTTAGTTAAAATTGTCCCTTTTGTCTTCGGCATTTCATATATTTGCGTGAGTTAGGGGGGCATTCTCTTTTTTTTGAAGGGGCAAGGGGGCATTTTCGATTTCAAAATCCCGGAAGTGGGGCGCGAACCTAAAAAGGTTGGGAACCACT
>Nbh4_86
CCCCAAGTGGTGGCATTTTGTAATTTTAGGGGAGCATTTTCGAATTTTTTTTCCAGTTAAAATTACCCTTTTGTCTTCGGCATTTCATATATTTGTGTGAGTAAGGGGGGCATTTTCTTATTTTTGCAGGGGCAAGAGGGCATTTTTGATTTCAAAATCCAGAAAGTGGGGCGCGAACCTAAAAAGGTTGGGAACCACTGCC
>Nbh4_87
GAGCAGTGTTTCCCAAGGGGGGCCCTAGGGCCCCAAGTGGGGCATTTTGTAATTTTAGGGGGGCATTTCGAATTTTTTTTCAGTTAAAATTGTCCCTTTTGTCTTCGGCATTTCATATATTTGCGTGAGTTAGGGGGGCATTTTCTTATTTTTGCAGGGGCAAGGGGGCATTTTCGATTTCAAAATCCCGGAAGTGGGGCGCGAACCCAAAAAGGTTGGGAACCACTG
>Nbh4_88
GGCAGTGTTTCCCAAGGGGGGCCCTAGGGCCCCAAGTGGGGCATTTTGTAATTTTAGGGGGGCATTTCGAATTTTTTTTCAGTTAAAATTGTCCCTTTTGTCTTCGGCATTTCATATATTTGCGTGAGTTAGGGGGGCATTTTCTTATTTTTGCAGGGGCAAGGGGGCATTTTCGATTTCAAAATCCCGGAAGTGGGGCGCGAACCCAAAAAGGTTGGGAACCACTG
>Nbh4_89
AAGCAGTGTTTCCCAAGGGGGGCCCTAGGGCCCCAAGTGGGGCATTTTGTAATTTTAGGGGGGCATTTCGAATTTTTTTTCAGTTAAAATTGTCCCTTTTGTCTTCGGCATTTCATATATTTGCGTGAGTTAGGGGGGCATTTTCTTATTTTTGCAGGGGCAAGGGGGCATTTTCGATTTCAAAATCCCGGAAGTGGGGCGCGAACCCAAAAAGGTTGGGAACCACT
>Nbh4_90
CAGCAGTGTTTCCCAAGGGGGGCCCTAGGGCCCCAAGTGGGGCATTTTGTAATTTTAGGGGGGCATTTCGAATTTTTTTTCAGTTAAAATTGTCCCTTTTGTCTTCGGCATTTCATATATTTGCGTGAGTTAGGGGGGCATTTTCTTATTTTTGCAGGGGCAAGGGGGCATTTTCGATTTCAAAATCCCGGAAGTGGGGCGCGAACCCAAAAAGGTTGGGAACCACT
>Nbh4_91
ACAGTGTTTCCCAAGGGGGGCCCTAGGGCCCCAAGTGGGGCATTTTGTAATTTTAGGGGGGCATTTCGAATTTTTTTTCAGTTAAAATTGTCCCTTTTGTCTTCGGCATTTCATATATTTGCGTGAGTTAGGGGGGCATTTTCTTATTTTTGCAGGGGCAAGGGGGCATTTTCGATTTCAAAATCCCGGAAGTGGGGCGCGAACCCAAAAAGGTTGGGAACCACTGC
>Nbh4_92
GCAGTGTTTCCCAAGGGGGGCCCTAGGGCCCCCAAGTGGGGCATTTTGTAATTTTAGGGGGGCATTTCGAATTTTTTTCAGTTAAAATTGTCCCTTTTGTCTTCGGCATTTTATATATTTGCGTGAGTTAGGGGGGCATTTTCTTATTTTTGCAGGGGCAAGGGGGCATTTTCGATTTCAAAATCCCGGAAGTGGGGCGCGAACCTAAAAAGGTTGGGAACCACTGT
>Nbh4_93
AGTGTTTCCCAAGGGGGGCCCTAGGGCCCCAAGTGGGGCATTTTGTAATTTTAGGGGGGCATTTCGAATTTTTTTTCAGTTAAAATTGTCCCTTTTGTCTTCGGCATTTCATATATTTGCGTGAGTTAGGGGGGCATTTTCTTATTTTTGCAGGGGCAAGGGGGCATTTTCGATTTCAAAATCCCGGAAGTGGGGCGCGAACCCAAAAAGGTTGGGAACCACTGCTC
>Nbh4_94
CCAGTGTTTCCCAAGGGGGGCCCTAGGGCCCCAAGTGGGGCATTTTGTAATTTTAGGGGGGCATTTCGAATTTTTTTTCAGTTAAAATTGTCCCTTTTGTCTTCGGCATTTCATATATTTGCGTGAGTTAGGGGGGCATTTTCTTATTTTTGCAGGGGCAAGGGGGCATTTTCGATTTCAAAATCCCGGAAGTGGGGCGCGAACCCAAAAAGGTTGGGAACCACTG
>Nbh4_95
CAGTGTTTCCCAAGGGGGGCCCTAGGGCCCCAAGTGGGGCATTTTGTAATTTTAGGGGGGCATTTCGAATTTTTTTTCAGTTAAAATTGTCCCTTTTGTCTTCGGCATTTCATATATTTGCGTGAGTTAGGGGGGCATTTTCTTATTTTTGCAGGGGCAAGGGGGCATTTTCGATTTCAAAATCCCGGAAGTGGGGCGCGAACCCAAAAAGGTTGGGAACCACTGT
>Nbh4_96
ACAGTGTTTCCCAAGGGGGGCCCTAGGGCCCCAAGTGGGGCATTTTGTAATTTTAGGGGGGCATTTCGAATTTTTTTTCAGTTAAAATTGTCCCTTTTGTCTTCGGCATTTCATATATTTGCGTGAGTTAGGGGGGCATTTTCTTATTTTTGCAGGGGCAAGGGGGCATTTTCGATTTCAAAATCCCGGAAGTGGGGCGCGAACCCAAAAAGGTTGGGAACCACT
>Nbh4_97
AGTGTTTCCCAAGGGGGGCCCTAGGGCCCCAAGTGGGGCATTTTGTAATTTTAGGGGGGCATTTCGAATTTTTTTTCAGTTAAAATTGTCCCTTTTGTCTTCGGCATTTCATATATTTGCGTGAGTTAGGGGGGCATTTTCTTATTTTTGCAGGGGCAAGGGGGCATTTTCGATTTCAAAATCCCGGAAGTGGGGCGCGAACCCAAAAAGGTTGGGAACCACTGA
>Nbh4_98
CCAGTGTTTCCCAAGGGGGGCCCTAGGGCCCCAAGTGGGGCATTTTGTAATTTTAGGGGGGCATTTCGAATTTTTTTTCAGTTAAAATTGTCCCTTTTGTCTTCGGCATTTCATATATTTGCGTGAGTTAGGGGGGCATTTTCTTATTTTTGCAGGGGCAAGGGGGCATTTTCGATTTCAAAATCCCGGAAGTGGGGCGCGAACCCAAAAAGGTTGGGAACCACT
>Nbh4_99
ACAGTGTTTCCCAAGGGGGGCCCTAGGGCCCCAAGTGGGGCATTTTGTAATTTTAGGGGGGCATTTCGAATTTTTTTTCAGTTAAAATTGTCCCTTTTGTCTTCGGCATTTCATATATTTGCGTGAGTTAGGGGGGCATTTTCTTATTTTTGCAGGGGCAAGGGGGCATTTTCGATTTCAAAATCCCGGAAGTGGGGCGCGAACCCAAAAAGGTTGGGAACCACT
>Nbh4_100
TCAGTGTTTCCCAAGGGGGGCCCTAGGGCCCCAAGTGGGGCATTTTGTAATTTTAGGGGGGCATTTTCGAATTTTTTTCAGTTAAAATTGTCCCTTTTGTCTTCGGCATTTCATATATTTGCGTGAGTTAGGGGGGCGATTTCTTTTTTTTGAAGGGGCAAGGGGGCATTTTCGATTTCAAAATCCCGAAAGTGGGGCGCGAACCTAAAAAGGTTGGGAACCACT
>Nbh4_101
TCAGTGTTTCCCAAGGGGGGCCCTAGGGCCCCAAGTGGGGCATTTTGTAATTTTAGGGGGGCATTTCGAATTTTTTTTCAGTTAAAATTGGCCCTTTTGTCTTCGGCATTTCATATATTTGCGTGAGTTAGGGGGGCATTTTCTTATTTTTGCAGGGGCAAGGGGGCATTTTCGATTTCAAAATCCCGGAAGTGGGGCGCGAACCCAAAAAGGTTGGGAACCACTGC
>Nbh4_102
AGTGTTTCCCAAGGGGGGCCCTAGGGCCCCAAGTGGGGCATTTTGTAATTTTAGGGGGGCATTTCGAATTTTTTTTCAGTTAAAATTGGCCCTTTTGTCTTCGGCATTTCATATATTTGCGTGAGTTAGGGGGGCATTTTCTTATTTTTGCAGGGGCAAGGGGGCATTTTCGATTTCAAAATCCCGGAAGTGGGGCGCGAACCCAAAAAGGTTGGGAACCACTGCTC
>Nbh4_103
GCAGTGTTTCCCAAGGGGGGCCCTAGGGCCCCAAGGGGGGCATTTTGTAATTTTAGAGGGGCATTTTCTAATTTTTTTTTCAGTTAAAATTGCCCTTTCGTCTTCGGCATTTCATATATTTGTGTGAGTTAGGGGGGAATTTTCTTATTTTTGCAGGGGCAAGGGGGCATTTTCGATTTCAAAATCCCGAAAGTGGGGCGCAAACCTAAAAAGGTTGGGAACCACTGA
>Nbh4_104
AGTGTTTCCCAAGGGGGGCCCTAGGGCCCCAAGTGGGGCATTTTGTAATTTTAGGGGGGCATTTCGAATTTTTTTTCAGTTAAAATTGGCCCTTTTGTCTTCGGCATTTCATATATTTGCGTGAGTTAGGGGGGCATTTTCTTATTTTTGCAGGGGCAAGGGGGCATTTTCGATTTCAAAATCCCGGAAGTGGGGCGCGAACCCAAAAAGGTTGGGAACCACTGT
>Nbh4_105
AGTGTTTCCCAAGGGGGGCCCTAGGGCCCCAAGTGGGGCATTTTGTAATTTTAGGGGGGCATTTCGAATTTTTTTTCAGTTAAAATTGTCCCTTTTGTCTTCGGCATTTCATATATTTGCGTGAGTTAGGGGGGCATTTTCTTATTTTTGCAGGGGCAAGGTGGCATTTTCGATTTCAAAATCCCGGAAGTGGGGCGCGAACCCAAAAAGGTTGGGAACCACTGA
>Nbh4_106
ACAGTGTTTCCCAAGGGGGGCCCTAGGGCCCCAAGTGGGGCATTTTGTAATTTTAGGGGGGCATTTCGAATTTTTTTTCAGTTAAAATTGGCCCTTTTGTCTTCGGCATTTCATATATTTGCGTGAGTTAGGGGGGCATTTTCTTATTTTTGCAGGGGCAAGGGGGCATTTTCGATTTCAAAATCCCGGAAGTGGGGCGCGAACCCAAAAAGGTTGGGAACCACT
>Nbh4_107
TCAGTGTTTCCCAAGGGGGGCCCTAGGGCCCCAAGTGGGGCATTTTGTAATTTTAGGGGGGCATTTCGAATTTTTTTTCAGTTAAAATTGTCCCTTTTGTCTTCGGCATTTCATATATTTGCGTGAGTTAGGGGGGCATTTTCTTATTTTTGCCAGGGGCAAGGGGGCATTTTCGATTTCAAAATCCCGGAAGTGGGGCGCGAACCCAAAAAGGTTGGGAACCACTG
>Nbh4_108
TCAGTGTTTCCCAAGGGGGGCCCTAGGGCCCCAAGTGGGGCATTTTGTAATTTTAGGGGGGCATTTTCGAATTTTTTTCAGTTAAAATTGTCCCTTTTGTCTTCGGCATTTCATATATTTGCGTGAGTTAGGGGGGCGATTTCTTTTTTTTGAAGGGGCAAGGGGGCATTTTCGATTTCAAAATCCCGAAAGTGGGGCGCGAACCTAAAAAGGTTGGGAACCACTGC
>Nbh4_109
AGTGTTTCCCAAGGGGGGCCCTAGGGCCCCAAGTGGGGCATTTTGTAATTTTAGGGGGGCATTTTCGAATTTTTTTCAGTTAAAATTGTCCCTTTTGTCTTCGGCATTTCATATATTTGCGTGAGTTAGGGGGGCGATTTCTTTTTTTTGAAGGGGCAAGGGGGCATTTTCGATTTCAAAATCCCGAAAGTGGGGCGCGAACCTAAAAAGGTTGGGAACCACTGCTT
>Nbh4_110
ACAGTGTTTCCCAAGGGGGGCCCTAGGGCCCCAAGTGGGGCATTTTGTAATTTTAGGGGGGCATTTTCGAATTTTTTTCAGTTAAAATTGTCCCTTTTGTCTTCGGCATTTCATATATTTGCGTGAGTTAGGGGGGCGATTTCTTTTTTTTGAAGGGGCAAGGGGGCATTTTCGATTTCAAAATCCCGAAAGTGGGGCGCGAACCTAAAAAGGTTGGGAACCACT
>Nbh4_111
AGTGTTTCCCAAGGGGGGCCCTAGGGCCCCAAGTGGGGCATTTTGTAATTTTAGGGGGGCATTTTCGAATTTTTTTCAGTTAAAATTGTCCCTTTTGTCTTCGGCATTTCATATATTTGCGTGAGTTAGGGGGGCGATTTCTTTTTTTTGAAGGGGCAAGGGGGCATTTTCGATTTCAAAATCCCGAAAGTGGGGCGCGAACCTAAAAAGGTTGGGAACCACTGA
>Nbh4_112
CCAGTGTTTCCCAAGGGGGGCCCTAGGGCCCCAAGTGGGGCATTTTGTAATTTTAGGGGGGCATTTTCGAATTTTTTTCAGTTAAAATTGTCCCTTTTGTCTTCGGCATTTCATATATTTGCGTGAGTTAGGGGGGCGATTTCTTTTTTTTGAAGGGGCAAGGGGGCATTTTCGATTTCAAAATCCCGAAAGTGGGGCGCGAACCTAAAAAGGTTGGGAACCACT
>Nbh4_113
AGTGTTTCCCAAGGGGGGCCCTAGGGCCCCAAGTGGGGCATTTTGTAATTTTAGGGGGGCATTTTCGAATTTTTTTCAGTTAAAATTGTCCCTTTTGTCTTCGGCATTTCATATATTTGCGTGAGTTAGGGGGGCGATTTCTTTTTTTTGAAGGGGCAAGGGGGCATTTTCGATTTCAAAATCCCGAAAGTGGGGCGCGAACCTAAAAAGGTTGGGAACCACTGA
>Nbh4_114
CAGTGTTTCCCAAGGGGGGCCCTAGGGCCCTAAGTGGGGCATGTTGTAATTTCAGGAGGTCATTTTCGAATTTTTTTCAGTTAAAATTGCCCCTTTTGTCTTCGGCATTTCATATATTTGCGTGAGTTAGGGGGGCATTTTCTTATTTTTGCAGGGGCAAGGGGGCATTTTCGATTTCAAAATCCCGGAAGTGGGGCGCGAACCTAAAAAGGTTGGGAACCACTGCA
>Nbh4_115
GCAGTGTTTCCCAAGGGGGGCCCTAGGGCCCCAAGTGGGGCATTTTGTAATTTTAGGGGGGCATTTTCGAATTTTTTTCAGTTAAAATTGTCCCTTTTGTCTTCGGCATTTCATATATTTGCGTGAGTTAGGGGGCGATTTCTTTTTTTTGAAGGGGCAAGGGGGCATTTTCGATTTCAAAATCCCGAAAGTGGGGCGCGAACCTAAAAAGGTTGGGAACCACTGCA
>Nbh4_116
CCCCAAGGGGGGCCCTAGGGCCCCAAGTGGGGCATTTTGTAATTTTAGGGGGGGCATTTCGAATTTTTTTTCAGTTAAAATTGTCCCTTTTGTCTTCGGCATTTCATATATTTGCGTGAGTTAGGGGGCATTTTCTTATTTTTGCAGGGGCAAGGGGGCATTTTCGATTTCAAAATCCCGGAAGTGGGGCGCGAACCCAAAAAGGTTGGGAACCACTGC
>Nbh4_117
AGTGTTTCCCAAGGGGGGCCCTAGAGCCCCAAGTGGGGCATTTTGTAATTTTAGGGGGGCATTTTCGAATTTTTTTAGTTAAAATTGTCCCTTTTGTCTTCGGCATTTCATATATTTGCGTGAGTTAGGGGGGCATTTTCTTTTTTTTGAAGGGGCAAGGGGGCATTTTTGATTTCAAAATCCCGAAAGTGGGGCGCGAACCTAAAAAGGTTGGGAACCACTGG
>Nbh4_118
AGTGTTTCCCAAGGGGGGCCCTAGGGCCCCAAGTGGGGCATTTTGTAATTTTAGGGGGTCATTTTCGATTTTTTTAGTTAAAATTGTCCCTTTTGCCTTTGGCATTTCATATATTTGCGTGAGTTAGGGGGGCATTTTCTTATTTTTGCATAGGCAAGGGGGCATTTTTGATTTTAAAATCTTGAAAGTGGGGCGCGAACCTAAAAAGGTTGGGAACCACTGA
>Nbh4_119
CCAAGTGGGGCATTTTGTAATTTTAGGGGGGCATTTTCGAATTTTTTTTCAGTTAAAATTGTCCCTTTTGTCTTCGGCATTTCATATATTTGCGTGAGTTAGGGGGGCATTTTCTTTTTTTTGAAGGGGCAAGGGGGCATTTTTGATTTCAAAATTCCGAAAGTGGGGCGCGAACCTAAAAAGGTTGGGAACCACTGG
>Nbh4_120
CAGTGTTTCCCCAAGGGGGGCCCTAGGGCCCCAAGTGGGGCATTTTGTAATTTTAGGGGGGCATTTTCGAATTTTCTTTTTATTAAAATTGCCCTTTTGTCTTCGGCATTTCATAATTTTGTGTGAGTTAGGGGGGCATTTTCTTATTTTTGCAAGGGCCAGGGGGCATTTTCGATTTCAAAATCCCGAAAGTGGGACGCGAACCTAAAAAGGTTGGGAACCACTGA
>Nbh4_121
TGCAGTGTTTCCCAAGGGGGGCCCTAGGGCCCTAAGTGGGGCATGTTGTAATTTCAGGAGGTCATTTTCGAATTTTTTTCAGTTAAAATTGCCCCTTTTGTCTTCGGCATTTCATATATTTGCGTTAGTTAGGGGGGCATTTTCTTATTTTTACAGGGGCAAGGGGGTTTTCTGATTTCAAAATCCCGAATGTAAGGCGCGAACCTAAAAAGGTTGGGAACCACT
>Nbh4_122
GCAGTGTTTCGCAAGGGGGGGCCCTAGGGCCCCAGGTGGGACATTTTGTAATTTTAGGGGGCATTATTGAATTTTTTCAGTTAAAATTGCCCCTTTTGCCTTTGGCATTTCATATATTTGCGTATGTTAGGGGGGCATTTTCTTATTTTTGAAGGGGCAAGGGGGCATTTCTGATTTCGAAATCCCAAAAGTGGGGCGCGAACCTAAAAAGGTTGGGAACCACTGG
>NbS11_1
TAACACGTTAACTGCCATGTCACCCATATGTGGGTGACAGAAAATTTTCCGTTCAGGCCAGCGTCACCCACTTTTTAAAAATTTACAAAAAATAAACACAAAAAAAAAGCTTATTAATGTCAATCGAAGCAGTAATTGCACTAATATATATATAAAATGGAACATCATCCTAAATCCCGTTACCTTTCCTACAATGATATTTTTTTAATTTTTTATATCAATGCGGGTGACGCTGGCCTGAATGAGAAATTTTTTAAAAAGAACCTGGCAGTCAACGTGTTA
>NbS11_2
TAACACGTTAACTGCCATGTCACCCATATATGGGTGACAGAAAATTTGCCATTCAGGCCAGCGTCACCCACTTTTAAGAAAATTAAGCAAAATAAACACAAAAAAAACACTTTTTAATGTCAGTCGAAGCAGGAATATTACTAACATATTTATAAAAAATGAAACATCTTTTAAAATTCCGTTAACTTTTCTACAATGATATTTTTTAATTTTTTTATGTTAATGTGGGTGACGCTGGCCTGAATGAGAAATTTTTAAAAAAGACCCTGGCAGTCAACGTGTTA
>NbS11_3
TAACACGTTAACTGCCATGTCACCCATATATGGGTGACAGAAAATTTGCCATTCAGGCCAGCGTCACTTACTTTTAAGAAAATTAAGCAAAAAAAACACTTATTAATGTCAGTCGTAGCAGGAATATTACTAACATATTTATAAAAAATGAAACATCTTTTAAAATTCCGTTAACTTTTCTACAATGATATTTTTTAATTTTTTTATGTTAATGTGGGTGACGCTGGCCTAAATGATAAATTTAAAAAACGACCCTGGCAGTCAACGTGTTA
>NbS11_4
TCCATATATAGGTGACAGAAAATTTTTCGTTCAGGCCGACGTCACCCACTTTTTTAAAATTCAGAAAAAATAAAAACAAAAAAGAAGCTTATTAATGTCAGTCGAAGCAGGAAATAACTAAAATATTTATAAAAAGTGAAACATCATGTGCTATCCCTTACCTTTTCTACAATAATGTTTTTTTATTTTTTCTGCATTAATGTGGGTGACGCTGGCCCGAATGAGAAATTTTCAAAAAAGACCCTGGCAGTCAACGTGT
>NbS11_5
CACACCCATATATAGGTGACAGAAAATTTTTCGTTCAGGCCGACGTCACCCACTTTTTTGAAATTTAGAAAAAATAAAAACAAAAAAAGCTTATTAATGTCAGTCAAAGCAGGAATTGTACTAAAATATTTATAAAAAAGTGATCTATCATGTAAAACCCCTTACCTTTTCTATAATAATGTTTTTTATTTTTTCTGCATTAATGTGGGTGACGCTGGCCCGAATAAGAAATTTTCAAAAAAGACCCTGGCAGTCAACGTGT
>NbS11_6
CATATATAGGTGACAGAAAATTTTTCGTTCAGGCCGACGTCACCCACTTTTTTAAAATTCAGAAAAAATAAAAACAAAAAAGAAGCTTATTAATGTCAGTCGAAGCAGAAAATAACTAAAATATTTATTAAAAGTGAAACATCATGTGCTATCCCTTACCTTTTCTACAATAATGTTTTTTTATTTTTTCTGCATTAATGTGGGTGACGCTGGCCCGAATGAGAAATTTTCAAAAAAGACCCTGGCAGTCAACGTGTTA
>NbS11_7
CACCCATAAATAGGTGACAGAAAATTTTTCGTTCAGGCCGACGTCACCCACTTTTTTAAAATTCAGAAAAAATAAAAACAAAAAAAGCTTATTAATGTCAGTAAAAGCAGGAATTGTACTAAAATATTTATAAAAAAGTGATCTATCATGTAAAATCCTTTACCTTTTCTACAATAATGTTTTTTTATTTTTTCTGCATTAATGTGGGTGACGCTGGCCCAAACGAGAAATTTTCAAAAAAGACCCTGGCTGTCAACGTGTTA
>Nbh2_1
GTTTAGAACAGAGTTTCCCAAAGTGGGGCGTACTCTCCACAGAGGGACATTTTGGTAGTTGGAGGGGGGGCATTATCGAAATTTTGTAGGTTAAAGTCGCTCCTCTTGCTGAGGCCATTTTATACCTTTAAATAGATTAGGAAGGCATTTTTAATTTCAAAATCTAAAAAGGGGGGCGTGGATTAAAATAGTGGAAACACTGGTTTAGAA
>Nbh2_2
GTTTAGAACAGAGTTTCCCAAAGTGGGGCGTACTCTCCACAGAGGGACATTTTGGTAGTTGGAGGGGGGCATTATCGAAATTTTGTAGGTTAAAGTCGCTCCTCTTGCTGAGGCCATTTTATACCTTTAAATAGATTAGGAAGGCATTTTTAATTTCAAAATCTAAAAAGGGGGGCGTGGATTAAAATAGTGGAAACACTGGTTTAGAA
>Nbh2_3
GTTTAGAACAGAGTTTCCCAAAGTGGGGCGTACTCTCCACAGAGGGACATTTTGGTAGTTGGAGGGGGGCATTATCGAAATTTTGTAGGTTAAAGTCGCTCCTCTTGCTGAGGCCATTTTATATCTTTAAATAGATTAGGAAGGCATTTTTAATTTCAAAATCTAAAAAGGGGGGCGTGGATTAAAATAGTGGAAACACTGGTTTAGAA
>Nbh2_4
GTCTAGAGCAGTGATTCCCAAAGTGGGGCGTACGCCCCACTGGGAGGCATTTTGGTAGATGGAGGGGGCATTTTTTAAATTTTTTGGTTTAAATTACCCCCCTTGTCAAGGCTATTTTATATCTTTGCATGAGTTAGGGGGGCATTTTCGATTTCAAAATCTCAAAAGTGGGGCATGTGCTAAAAAAGTTTGGGAAACACTGGTCTAGAG
>Nbh2_5
CTTTAAAGCAGTGGTTCCCAAAGTGGGGCGTACGCCCCACTGGGGGGCATTTTGGTAGTTGGAGGGGGGCATTATCGAAATTTTTTAGTTTAAATTAACCCCCCTTGTCAAGGCTATTTTATATCTTTGAATAAATTAGGGGGGCATTTTCAATTTCAAGATCTCAAAAGTGGGGCATGGGCTAAAAAAGTTTGGGAAACACTGCTTTAAAG
>Nbh2_6
GTCTAGATCAGTGGTTCCCAAAGTGGGGCGTACGCCCCACTGGGGGGCATTTTGGTAGTTGGAGGGGGGCATTATCGAATTTTTTTAGTTTAAATTACCCCCCTTGATAAGGCTATTTTATATCTTTGCATAAGTTATGGGGGCATTTGCGATTTCAAAATCTCAAAAGTGGGGCATGGGCTAAAAAAGTTTGGGAAACACTGGTCTAGAT
>Nbh2_7
ATGTTACAGCAGTGGTTCCCAAAGTGGGGCGTACGCCCCACTGGGGGGCATTTTGGTAGTTGGAGGGGGGCATTATCGAATTTTTTTAGTTTAAATTACCCCCCTTGATAAGGCTATTTTATATCTTTGCATAAGTTATGGGGGCAATTTCGATTTTTTAGTTAAAATACCCCTTCTTGCTAAATCCATTTTATACCTTTGAATAAGTTAGGGGGGCATTTGCGATTTCAA
>Nbh2_8
CATCTACAACAGTGGTTCCCAAAGTGGGGCGTACGCCCCACTGGGGGGCATTTTGGTAGTTGGAGGGGGGCATTATCGAATTTTTTTAGTTTAAATTACCCCCCTTGATAAGGCTATTTTATATCTTTGCATAAGTTATGGGGGCAATTTCGATTTTTTAGTTAAAATACCCCTTCTTGCTAAATCCATTTTATACCTTTGAATAAGTTAGGGGGGCATTTGCGATTTCAA
>Nbh2_9
TCTTTAATCCAGTGGTTCCCAAAGTGGGGCGTACGCCCCACTGGGGGGCATTTTGGTAGTTGGAGGGGGGCATTATCGAATTTTTTTAGTTTAAATTACCCCCCTTGATAAGGCTATTTTATATCTTTGCATAAGTTATGGGGGCAATTTCGATTTTTTAGTTAAAATACCCCTTCTTGCTAAATCCATTTTATACCTTTGAATAAGTTAGGGGGGCATTTGCGATTTCAA
>Nbh2_10
GATTTAAATCAGTGGTTCCCAAAGTGGGGCGTACGCCCCACTGGGGGGCATTTTGGTAGTTGGAGGGGGGCATTATCGAATTTTTTTAGTTTAAATTACCCCCCTTGATAAGGCTATTTTATATCTTTGCATAAGTTATGGGGGCAATTTCGATTTTTTAGTTAAAATACCCCTTCTTGCTAAATCCATTTTATACCTTTGAATAAGTTAGGGGGGCATTTGCGATTTCAA
>Nbh2_11
GACGTATCCCAGTGGTTCCCAAAGTGGGGCGTACGCCCCACTGGGGGGCATTTTGGTAGTTGGAGGGGGGCATTATCGAATTTTTTTAGTTTAAATTACCCCCCTTGATAAGGCTATTTTATATCTTTGCATAAGTTATGGGGGCAATTTCGATTTTTTAGTTAAAATACCCCTTCTTGCTAAATCCATTTTATACCTTTGAATAAGTTAGGGGGGCATTTGCGATTTCAA
>Nbh2_12
CATTTAGATCAGTGATTCCCAAAGTGGGGCGCACGCCCCAATGGGGGGCATTTTGGTAGATGGAGGGGGGCATTTTCAAAATTTTTTGGTTTAAATTACCCCCCTTGTCAAGGCTATTTTATATCTTTGCATGAGTTAGGGGGGCATTTTCGATTTTTTTAGTTTAAACACCCCCTCTTGCTAAAGCCATTTTGTACCTTTAAATAAGTAAGGGGGGCATTTTCGATTTCA
>Nbh2_13
AGTTTAAAGCAGTGGTTCCCAAAGTGGGGCGTACGCCCCACTGGGGGGCATTTTGGTAGTTGGAGGGGGGCATTATCGAATTTTTTTAGTTTAAATTACCCCCCTTGATAAGGCTATTTTATATCTTTGCATAAGTTATGGGGGCAATTTCGATTTTTTAGTTAAAATACCCCTTCTTGCTAAATCCATTTTATACCTTTGAATAAGTTAGGGGGGCATTTGCGATTTCAA
>Nbh2_14
TTTGTATACCAGTGGTTCCCAAAGTGGGGCGTACGCCCCACTGGGGGGCATTTTGGTAGTTGGAGGGGGGCATTATCGAATTTTTTTAGTTTAAATTACCCCCCTTGATAAGGCTATTTTATATCTTTGCATAAGTTATGGGGGCAATTTCGATTTTTTAGTTAAAATACCCCTTCTTGCTAAATCCATTTTATACCTTTGAATAAGTTAGGGGGGCATTTGCGATTTCAA
>Nbh2_15
AGTCTAAAGCAGTGGTTCCCAAAGTGGGGCGTACGCCCCACTGGGGGGCATTTTGGTAGTTGGAGGGGGGCATTATCGAATTTTTTTAGTTTAAATTACCCCCCTTGATAAGGCTATTTTATATCTTTGCATAAGTTATGGGGGCAATTTCGATTTTTTAGTTAAAATACCCCTTCTTGCTAAATCCATTTTATACCTTTGAATAAGTTAGGGGGGCATTTGCGATTTCAA
>Nbh2_16
CTTCTAACCCAGTGGTTCCCAAAGTGGGGCGTACGCCCCACTGGGGGGCATTTTGGTAGTTGGAGGGGGGCATTATCGAATTTTTTTAGTTTAAATTACCCCCCTTGATAAGGCTATTTTATATCTTTGCATAAGTTATGGGGGCAATTTCGATTTTTTAGTTAAAATACCCCTTCTTGCTAAATCCATTTTATACCTTTGAATAAGTTAGGGGGGCATTTGCGATTTCAA
>Nbh2_17
TACTTAAGGCAGTGGTTCCCAAAGTGGGGCGTACGCCCCACTGGGGGGCATTTTGGTAGTTGGAGGGGGGCATTATCGAATTTTTTTAGTTTAAATTACCCCCCTTGATAAGGCTATTTTATATCTTTGCATAAGTTATGGGGGCAATTTCGATTTTTTAGTTAAAATACCCCTTCTTGCTAAATCCATTTTATACCTTTGAATAAGTTAGGGGGGCATTTGCGATTTCAA
>Nbh2_18
CATATATATCAGTGGTTCCCAAAGTGGGGCGTACGCCCCACTGGGGGGCATTTTGGTAGTTGGAGGGGGGCATTATCGAATTTTTTTAGTTTAAATTACCCCCCTTGATAAGGCTATTTTATATCTTTGCATAAGTTATGGGGGCAATTTCGATTTTTTAGTTAAAATACCCCTTCTTGCTAAATCCATTTTATACCTTTGAATAAGTTAGGGGGGCATTTGCGATTTCAA
>Nbh2_19
CGTTTAGATCAGTGGTTCCCAAAGTGGGGCGTACGCCCCACTGGGGGGCATTTTGGTAGTTGGAGGGGGGCATTATCGAATTTTTTTAGTTTAAATTACCCCCCTTGATAAGGCTATTTTATATCTTTGCATAAGTTATGGGGGCAATTTCGATTTTTTAGTTAAAATACCCCTTCTTGCTAAATCCATTTTATACCTTTGAATAAGTTAGGGGGGCATTTGCGATTTCAA
>Nbh2_20
CGGTTAAGGCAGTGGTTCCCAAAGTGGGGCGTACGCCCCACTGGGGGGCATTTTGGTAGTTGGAGGGGGGCATTATCGAATTTTTTTAGTTTAAATTACCCCCCTTGATAAGGCTATTTTATATCTTTGCATAAGTTATGGGGGCAATTTCGATTTTTTAGTTAAAATACCCCTTCTTGCTAAATCCATTTTATACCTTTGAATAAGTTAGGGGGGCATTTGCGATTTCAA
>Nbh2_21
CATCTATACCAGTGGTTCCCAAAGTGGGGCGTACGCCCCACTGGGGGGCATTTTGGTAGTTGGAGGGGGGCATTATCGAATTTTTTTAGTTTAAATTACCCCCCTTGATAAGGCTATTTTATATCTTTGCATAAGTTATGGGGGCAATTTCGATTTTTTAGTTAAAATACCCCTTCTTGCTAAATCCATTTTATACCTTTGAATAAGTTAGGGGGGCATTTGCGATTTCAA
>Nbh2_22
CATCTATACCAGTGGTTCCCAAAGTGGGGCGTACGCCCCACTGGGGGGCATTTTGGTAGTTGGAGGGGGGCATTATCGAATTTTTTTAGTTTAAATTACCCCCCTTGATAAGGCTATTTTATATCTTTGCATAAGTTATGGGGGCAATTTCGATTTTTTAGTTAAAATACCCCTTCTTGCTAAATCCATTTTATACCTTTGAATAAGTTAGGGGGGCATTTGCGATTTCAA
>Nbh2_23
ATGTTAGAGCAGTGGTTCCCAAAGTGGGGCGTACGCCCCACTGGGGGGCATTTTGGTAGTTGGAGGGGGGCATTATCGAATTTTTTTAGTTTAAATTACCCCCCTTGATAAGGCTATTTTATATCTTTGCATAAGTTATGGGGGCAATTTCGATTTTTTAGTTAAAATACCCCTTCTTGCTAAATCCATTTTATACCTTTGAATAAGTTAGGGGGGCATTTGCGATTTCAA
>Nbh2_24
AGTCCAGAACAGTGGTTCCCAAAGTGGGGCGTACGCCCCACTGGGGGGCATTTTGGTAGTTGGAGGGGGGCATTATCGAATTTTTTTAGTTTAAATTACCCCCCTTGATAAGGCTATTTTATATCTTTGCATAAGTTATGGGGGCAATTTCGATTTTTTAGTTAAAATACCCCTTCTTGCTAAATCCATTTTATACCTTTGAATAAGTTAGGGGGGCATTTGCGATTTCAA
>Nbh2_25
CCTTTAGATCAGTGGTTCCCAAAGTGGGGCGTACGCCCCACTGGGGGGCATTTTGGTAGTTGGAGGGGGGCATTATCGAATTTTTTTAGTTTAAATTACCCCCCTTGATAAGGCTATTTTATATCTTTGCATAAGTTATGGGGGCAATTTCGATTTTTTAGTTAAAATACCCCTTCTTGCTAAATCCATTTTATACCTTTGAATAAGTTAGGGGGGCATTTGCGATTTCAA
>Nbh2_26
CTTCTAAAGCAGTGGTTCCCAAAGTGGGGCGTACGCCCCACTGGGGGGCATTTTGGTAGTTGGAGGGGGGCATTATCGAATTTTTTTAGTTTAAATTACCCCCCTTGATAAGGCTATTTTATATCTTTGCATAAGTTATGGGGGCAATTTCGATTTTTTAGTTAAAATACCCCTTCTTGCTAAATCCATTTTATACCTTTGAATAAGTTAGGGGGGCATTTGCGATTTCAA
>Nbh2_27
AGTCTAGATCAGTGGTTCCCAAAGTGGGGCGTACGCCCCACTGGGGGGCATTTTGGTAGTTGGAGGGGGGCATTATCGAATTTTTTTAGTTTAAATTACCCCCCTTGATAAGGCTATTTTATATCTTTGCATAAGTTATGGGGGCAATTTCGATTTTTTAGTTAAAATACCCCTTCTTGCTAAATCCATTTTATACCTTTGAATAAGTTAGGGGGGCATTTGCGATTTCAA
>Nbh2_28
AGTCTAGATCAGTGGTTCCCAAAGTGGGGCGTACGCCCCACTGGGGGGCATTTTGGTAGTTGGAGGGGGGCATTATCGAATTTTTTTAGTTTAAATTACCCCCCTTGATAAGGCTATTTTATATCTTTGCATAAGTTATGGGGGCAATTTCGATTTTTTAGTTAAAATACCCCTTCTTGCTAAATCCATTTTATACCTTTGAATAAGTTAGGGGGGCATTTGCGATTTCAA
>Nbh2_29
ACTTTAACGCAGTGGTTCCCAAAGTGGGGCGTACGCCCCACTGGGGGGCATTTTGGTAGTTGGAGGGGGGCATTATCGAATTTTTTTAGTTTAAATTACCCCCCTTGATAAGGCTATTTTATATCTTTGCATAAGTTATGGGGGCAATTTCGATTTTTTAGTTAAAATACCCCTTCTTGCTAAATCCATTTTATACCTTTGAATAAGTTAGGGGGGCATTTGCGATTTCAA
>Nbh2_30
GGTTTACAGCAGTGGTTCCCAAAGTGGGGCGTACGCCCCACTGGGGGGCATTTTGGTAGTTGGAGGGGGGCATTATCGAATTTTTTTAGTTTAAATTACCCCCCTTGATAAGGCTATTTTATATCTTTGCATAAGTTATGGGGGCAATTTCGATTTTTTAGTTAAAATACCCCTTCTTGCTAAATCCATTTTATACCTTTGAATAAGTTAGGGGGGCATTTGCGATTTCAA
>Nbh2_31
GGTCTATATCAGTGGTTCCCAAAGTGGGGCGTACGCCCCACTGGGGGGCATTTTGGTAGTTGGAGGGGGGCATTATCGAATTTTTTTAGTTTAAATTACCCCCCTTGATAAGGCTATTTTATATCTTTGCATAAGTTATGGGGGCAATTTCGATTTTTTAGTTAAAATACCCCTTCTTGCTAAATCCATTTTATACCTTTGAATAAGTTAGGGGGGCATTTGCGATTTCAA
>Nbh2_32
TCTTTAATCCAGTGGTTCCCAAAGTGGGGCGTACGCCCCACTGGGGGGCATTTTGGTAGTTGGAGGGGGGCATTATCGAATTTTTTTAGTTTAAATTACCCCCCTTGATAAGGCTATTTTATATCTTTGCATAAGTTATGGGGGCAATTTCGATTTTTTAGTTAAAATACCCCTTCTTGCTAAATCCATTTTATACCTTTGAATAAGTTAGGGGGGCATTTGCGATTTCAA
>Nbh2_33
CTTCTAACCCAGTGGTTCCCAAAGTGGGGCGTACGCCCCACTGGGGGGCATTTTGGTAGTTGGAGGGGGGCATTATCGAATTTTTTTAGTTTAAATTTACCCCCCTTGATAAGGCTATTTTATATCTTTGCATAAGTTATGGGGGCAATTTCGATTTTTTAGTTAAAATACCCCTTCTTGCTAAATCCATTTTATACCTTTGAATAAGTTAGGGGGGCATTTGCGATTTCAA
>Nbh2_34
CCTTTAGATCAGTGATTCCCAAAGTGGGGCGCACGCCCCAATGGGGGGCATTTTGGTAGATGGAGGGGGGCATTTTCAAAATTTTTTGGTTTAAATTACCCCCCTTGTCAAGGCTATTTTATATCTTTGCATGAGTTAGGGGGGCATTTTCGATTTTTTTAGTTTAAACACCCCCTCTTGCTAAAGCCATTTTGTACCTTTAAATAAGTAAGGGGGGCATTTTCGATTTCA
>Nbh2_35
AAGTTAAGGCAGTGGTTCCCAAAGTGGGGCGTACGCCCCACTGGGGGGCATTTTGGTAGTTGGAGGGGGGCATTATCGAATTTTTTTAGTTTAAATTACCCCCCTTGATAAGGCTATTTTATATCTTTGCATAAGTTATGGGGGCAATTTCGATTTTTTAGTTAAAATACCCCTTCTTGCTAAATCCATTTTATACCTTTGAATAAGTTAGGGGGGCATTTGCGATTTCAA
>Nbh2_36
TGTCTATGGCAGTGGTTCCCAAAGTGGGGCGTACGCCCCACTGGGGGGCATTTTGGTAGTTGGAGGGGGGCATTATCGAATTTTTTTAGTTTAAATTACCCCCCTTGATAAGGCTATTTTATATCTTTGCATAAGTTATGGGGGCAATTTCGATTTTTTAGTTAAAATACCCCTTCTTGCTAAATCCATTTTATACCTTTGAATAAGTTAGGGGGGCATTTGCGATTTCAA
>Nbh2_37
TATCTAACACAGTGGTTCCCAAAGTGGGGCGTACGCCCCACTGGGGGGCATTTTGGTAGTTGGAGGGGGGCATTATCGAATTTTTTTAGTTTAAATTACCCCCCTTGATAAGGCTATTTTATATCTTTGCATAAGTTATGGGGGCAATTTCGATTTTTTAGTTAAAATACCCCTTCTTGCTAAATCCATTTTATACCTTTGAATAAGTTAGGGGGGCATTTGCGATTTCAA
>Nbh2_38
CGTCTACGACAGTGGTTCCCAAAGTGGGGCGTACGCCCCACTGGGGGGCATTTTGGTAGTTGGAGGGGGGCATTATCGAATTTTTTTAGTTTAAATTACCCCCCTTGATAAGGCTATGTTATATCTTTGCATAAGTTATGGGGGCAATTTCGATTTTTTAGTTAAAATACCCCTTCTTGCTATATCCATTTTATACCTTTGAATAAGTTAGGGGGGCATTTGCGATTTCAA
>Nbh2_39
TGATTATGCCAGTGGTTCCCAAAGTGGGGCGTACGCCCCACTGGGGGGCATTTTGGTAGTTGGAGGGGGGCATTATCGAATTTTTTTAGTTTAAATTACCCCCCTTGATAAGGCTATTTTATATCTTTGCATAAGTTATGGGGGCAATTTCGATTTTTTAGTTAAATACCCCTTCTTGCTAAATCCATTTTATACCTTTGAATAAGTTAGGGGGGCATTTGCGATTTCAA
>Nbh2_40
GTGGGGCGTACGCCCCACTGGGGGGCATTTTGGTAGTTGGAGGGGGGCATTATCGAATTTTTTTAGTTTAAATTTACCCCCCTTGATAAGGCTATTTTATATCTTTGCATAAGTTATGGGGGCAATTTCGATTTTTTAGTTAAAATACCCCTTCTTGCTAAATCCATTTTATACCTTTGAATAAGTTAGGGGGGCATTTGCGATTTCAA
>Nbh2_41
GGTAGGTAGGCCCCACTGGGGGGCATTTTGGTAGTTGGAGGGGGGCATTATCGAATTTTTTTAGTTTAAATTACCCCCCTTGATAAGGCTATTTTATATCTTTGCATAAGTTATGGGGGCAATTTCGATTTTTTAGTTAAAATACCCCTTCTTGCTAAATCCATTTTATACCTTTGAATAAGTTAGGGGGGCATTTGCGATTTCAA
>Nbh2_42
ACTATAGATCAGTGGTTCCCAAAGTGGGGCGTACGCCCCACTGGGGGGCATTTTGGTAGTTGGAGGGGGGCATTATCGAATTTTTTTAGTTTAAATTACCCCCCTTGATAAGGCTATTTTATATCTTTGCATGAGTTATGGGGGCAATTTCGATTTTTTAGTTAAAATACCCCTTCTTGCTAAAGCCATTTGATGCTCCT
>Nbh2_43
AGAGTAGGGCAGTGATTCCCAAAGTGGGGCGTACGCCCCACTGGGGGGCATTTTGGTAGTTGGAGGGGGGCATTATCGAAATTTTTTAGTTTAAATTACCCCCCTTGTCAAGGCTATTTTATATCTTTGCATGAGTTAGGGGGGCATTTTCGATTTTTTTAGTTAAAATACCCCCTCTTGCTAAAGCCATTTTGTACCTTTGAATAAGTTAAGGGAACAT
>Nbh2_44
TATCTAAATCAGTGATTCCCAAAGTGGGGCGTACGCCCCACTGGGGGGCATTTTGGTAGATGGAGGGGGGCATTTTCGAAATTTTTTGGTTTAAATTACCCCCCTTGTCAAGGCTATTTTATATCTTTGAATGAGTTAGCGGGGCATTTTTGATTTTTTTAGTAAAAATACCCCCTCTTGCTAAAGCCATTTTGTACCTTTGAATAAGCTAGGGGGGCATTTTCGGTTTCA
>Nbh2_45
CAATTAAAGCAGTGATTCCCAAAGTGGGGCGCACGCCCCAATGGGGGGCATTTTGGTAGATGGAGGGGGGCATTTTCAAAATTTTTTGGTTTAAATTACCCCCCTTGTCAAGGCTATTTTATATCTTTGCATGAGTTAGGGGGGCATTTTCGATTTTTTTAGTTTAAACACCCCCTCTTGCTAAAGCCATTTTGTACCTTTAAATAAGTAAGGGGGGCATTTTCGATTTCA
>Nbh2_46
TCTCTATAACAGTGATTCCCAAAGTGGGGCGTACGCCCCACTGGGGGGCATTTTGGTAGATGGAGGGGGGCATTTTCGAAATTTTTTGGTTTAAATTACCCCCCTTGTCAAGGCTATTTTATATCTTTGAATGAGTTAGCGGGGCATTTTTGATTTTTTTAGTAAAAATACCCCCTCTTGCTAAAGCCATTTTGTACCTTTGAATAAGCTAGGGGGGCATTTTCGGTTTCA
>Nbh2_47
AAACTAAGTCAGTGATTCCCAAAGTGGGGCGCACGCCCCAATGGGGGGCATTTTGGTAGATGGAGGGGGGCATTTTCAAAATTTTTTGGTTTAAATTACCCCCCTTGTCAAGGCTATTTTATATCTTTGCATGAGTTAGGGGGGCATTTTCGATTTTTTTAGTTTAAACACCCCCTCTTGCTAAAGCCATTTTGTACCTTTAAATAAGTAAGGGGGGCATTTTCGATTTCA
>Nbh2_48
CAGCTAGACCAGTGATTCCCAAAGTGGGGCGCACGCCCCAATGGGGGGCATTTTGGTAGATGGAGGGGGGCATTTTCAAAATTTTTTGGTTTAAATTACCCCCCTTGTCAAGGCTATTTTATATCTTTGCATGAGTTAGGGGGGCATTTTCGATTTTTTTAGTTTAAACACCCCCTCTTGCTAAAGCCATTTTGTACCTTTAAATAAGTAAGGGGGGCATTTTCGATTTCA
>Nbh2_49
AGATTAACCCAGTGATTCCCAAAGTGGGGCGCACGCCCCAATGGGGGGCATTTTGGTAGATGGAGGGGGGCATTTTCAAAATTTTTTGGTTTAAATTACCCCCCTTGTCAAGGCTATTTTATATCTTTGCATGAGTTAGGGGGGCATTTTCGATTTTTTTAGTTTAAACACCCCCTCTTGCTAAAGCCATTTTGTACCTTTAAATAAGTAAGGGGGGCATTTTCGATTTCA
>Nbh2_50
TATTTAATCCAGTGATTCCCAAAGTGGGGCGCACGCCCCAATGGGGGGCATTTTGGTAGATGGAGGGGGGCATTTTCAAAATTTTTTGGTTTAAATTACCCCCCTTGTCAAGGCTATTTTATATCTTTGCATGAGTTAGGGGGGCATTTTCGATTTTTTTAGTTTAAACACCCCCTCTTGCTAAAGCCATTTTGTACCTTTAAATAAGTAAGGGGGGCATTTTCGATTTCA
>Nbh2_51
CATGTAAATCAGTGATTCCCAAAGTGGGGCGCACGCCCCAATGGGGGGCATTTTGGTAGATGGAGGGGGGCATTTTCAAAATTTTTTGGTTTAAATTACCCCCCTTGTCAAGGCTATTTTATATCTTTGCATGAGTTAGGGGGGCATTTTCGATTTTTTTAGTTTAAACACCCCCTCTTGCTAAAGCCATTTTGTACCTTTAAATAAGTAAGGGGGGCATTTTCGATTTCA
>Nbh2_52
TATTTAGACCAGTGATTCCCAAAGTGGGGCGCACGCCCCAATGGGGGGCATTTTGGTAGATGGAGGGGGGCATTTTCAAAATTTTTTGGTTTAAATTACCCCCCTTGTCAAGGCTATTTTATATCTTTGCATGAGTTAGGGGGGCATTTTCGATTTTTTTAGTTTAAACACCCCCTCTTGCTAAAGCCATTTTGTACCTTTAAATAAGTAAGGGGGGCATTTTCGATTTCA
>Nbh2_53
CCTCTAGATCAGTGATTCCCAAAGTGGGGCGCACGCCCCAATGGGGGGCATTTTGGTAGATGGAGGGGGGCATTTTCAAAATTTTTTGGTTTAAATTACCCCCCTTGTCAAGGCTATTTTATATCTTTGCATGAGTTAGGGGGGCATTTTCGATTTTTTTAGTTTAAACACCCCCTCTTGCTAAAGCCATTTTGTACCTTTAAATAAGTAAGGGGGGCATTTTCGATTTCA
>Nbh2_54
AAGGTAGATCAGTGATTCCCAAAGTGGGGCGCACGCCCCAATGGGGGGCATTTTGGTAGATGGAGGGGGGCATTTTCAAAATTTTTTGGTTTAAATTACCCCCCTTGTCAAGGCTATTTTATATCTTTGCATGAGTTAGGGGGGCATTTTCGATTTTTTTAGTTTAAACACCCCCTCTTGCTAAAGCCATTTTGTACCTTTAAATAAGTAAGGGGGGCATTTTCGATTTCA
>Nbh2_55
TGATTAACCCAGTGATTCCCAAAGTGGGGCGCACGCCCCAATGGGGGGCATTTTGGTAGATGGAGGGGGGCATTTTCAAAATTTTTTGGTTTAAATTACCCCCCTTGTCAAGGCTATTTTATATCTTTGCATGAGTTAGGGGGGCATTTTCGATTTTTTTAGTTTAAACACCCCCTCTTGCTAAAGCCATTTTGTACCTTTAAATAAGTAAGGGGGGCATTTTCGATTTCA
>Nbh2_56
TTTCTAGAGCAGTGATTCCCAAAGTGGGGCGCACGCCCCAATGGGGGGCATTTTGGTAGATGGAGGGGGGCATTTTCAAAATTTTTTGGTTTAAATTACCCCCCTTGTCAAGGCTATTTTATATCTTTGCATGAGTTAGGGGGGCATTTTCGATTTTTTTAGTTTAAACACCCCCTCTTGCTAAAGCCATTTTGTACCTTTAAATAAGTAAGGGGGGCATTTTCGATTTCA
>Nbh2_57
GCCTTATACCAGTGATTCCCAAAGTGGGGCGCACGCCCCAATGGGGGGCATTTTGGTAGATGGAGGGGGGCATTTTCAAAATTTTTTGGTTTAAATTACCCCCCTTGTCAAGGCTATTTTATATCTTTGCATGAGTTAGGGGGGCATTTTCGATTTTTTTAGTTTAAACACCCCCTCTTGCTAAAGCCATTTTGTACCTTTAAATAAGTAAGGGGGGCATTTTCGATTTCA
>Nbh2_58
TATGTAGAGCAGTGATTCCCAAAGTGGGGCGCACGCCCCAATGGGGGGCATTTTGGTAGATGGAGGGGGGCATTTTCAAAATTTTTTGGTTTAAATTACCCCCCTTGTCAAGGCTATTTTATATCTTTGCATGAGTTAGGGGGGCATTTTCGATTTTTTTAGTTTAAACACCCCCTCTTGCTAAAGCCATTTTGTACCTTTAAATAAGTAAGGGGGGCATTTTCGATTTCA
>Nbh2_59
GTAATAGACCAGTGATTCCCAAAGTGGGGCGCACGCCCCAATGGGGGGCATTTTGGTAGATGGAGGGGGGCATTTTCAAAATTTTTTGGTTTAAATTACCCCCCTTGTCAAGGCTATTTTATATCTTTGCATGAGTTAGGGGGGCATTTTCGATTTTTTTAGTTTAAACACCCCCTCTTGCTAAAGCCATTTTGTACCTTTAAATAAGTAAGGGGGGCATTTTCGATTTCA
>Nbh2_60
AGGTTAAAGCAGTGATTCCCAAAGTGGGGCGCACGCCCCAATGGGGGGCATTTTGGTAGATGGAGGGGGGCATTTTCAAAATTTTTTGGTTTAAATTACCCCCCTTGTCAAGGCTATTTTATATCTTTGCATGAGTTAAGGGGGCATTTTCGATTTTTTTAGTTTAAACACCCCCTCTTGCTAAAGCCATTTTGTACCTTTAAATAAGTAAGGGGGGCATTTTCGATTTCA
>Nbh2_61
GATCTAGATCAGTGATTCCCAAAGTGGGGCGCACGCCCCAATGGGGGGCATTTTGGTAGATGGAGGGGGGCATTTTCAAAATTTTTTGGTTTAAATTACCCCCCTTGTCAAGGCTATTTTATATCTTTGCATGAGTTAGGGGGGCATTTTCGATTTTTTTAGTTTAAACACCCCCTCTTGCTAAAGCCATTTTGTACCTTTAAATAAGTAAGGGGGGCATTTTCGATTTCA
>Nbh2_62
TGTTTATAACAGTGATTCCCAAAGTGGGGCGCACGCCCCAATGGGGGGCATTTTGGTAGATGGAGGGGGGCATTTTCAAAATTTTTTGGTTTAAATTACCCCCCTTGTCAAGGCTATTTTATATCTTTGCATGAGTTAGGGGGGCATTTTCGATTTTTTTAGTTTAAACACCCCCTCTTGCTAAAGCCATTTTGTACCTTTAAATAAGTAAGGGGGGCATTTTCGATTTCA
>Nbh2_63
CCTCTAAATCAGTGATTCCCAAAGTGGGGCGCACGCCCCAATGGGGGGCATTTTGGTAGATGGAGGGGGGCATTTTCAAAATTTTTTGGTTTAAATTACCCCCCTTGTCAAGGCTATTTTATATCTTTGCATGAGTTAGGGGGGCATTTTCGATTTTTTTAGTTTAAACACCCCCTCTTGCTAAAGCCATTTTGTACCTTTAAATAAGTAAGGGGGGCATTTTCGATTTCA
>Nbh2_64
CCTCTAAAACAGTGATTCCCAAAGTGGGGCGCACGCCCCAATGGGGGGCATTTTGGTAGATGGAGGGGGGCATTTTCAAAATTTTTTGGTTTAAATTACCCCCCTTGTCAAGGCTATTTTATATCTTTGCATGAGTTAGGGGGGCATTTTCGATTTTTTTAGTTTAAACACCCCCTCTTGCTAAAGCCATTTTGTACCTTTAAATAAGTAAGGGGGGCATTTTCGATTTCA
>Nbh2_65
GATCTAAATCAGTGATTCCCAAAGTGGGGCGCACGCCCCAATGGGGGGCATTTTGGTAGATGGAGGGGGGCATTTTCAAAATTTTTTGGTTTAAATTACCCCCCTTGTCAAGGCTATTTTATATCTTTGCATGAGTTAGGGGGGCATTTTCGATTTTTTTAGTTTAAACACCCCCTCTTGCTAAAGCCATTTTGTACCTTTAAATAAGTAAGGGGGGCATTTTCGATTTCA
>Nbh2_66
GATCTAACCCAGTGATTCCCAAAGTGGGGCGCACGCCCCAATGGGGGGCATTTTGGTAGATGGAGGGGGGCATTTTCAAAATTTTTTGGTTTAAATTACCCCCCTTGTCAAGGCTATTTTATATCTTTGCATGAGTTAGGGGGGCATTTTCGATTTTTTTAGTTTAAACACCCCCTCTTGCTAAAGCCATTTTGTACCTTTAAATAAGTAAGGGGGGCATTTTCGATTTCA
>Nbh2_67
GATCTAACCCAGTGATTCCCAAAGTGGGGCGCACGCCCCAATGGGGGGCATTTTGGTAGATGGAGGGGGGCATTTTCAAAATTTTTTGGTTTAAATTACCCCCCTTGTCAAGGCTATTTTATATCTTTGCATGAGTTAGGGGGGCATTTTCGATTTTTTTAGTTTAAACACCCCCTCTTGCTAAAGCCATTTTGTACCTTTAAATAAGTAAGGGGGGCATTTTCGATTTCA
>Nbh2_68
GGGTTAAAGCAGTGATTCCCAAAGTGGGGCGCACGCCCCAATGGGGGGCATTTTGGTAGATGGAGGGGGGCATTTTCAAAATTTTTTGGTTTAAATTACCCCCCTTGTCAAGGCTATTTTATATCTTTGCATGAGTTAGGGGGGCATTTTCGATTTTTTTAGTTTAAACACCCCCTCTTGCTAAAGCCATTTTGTACCTTTAAATAAGTAAGGGGGGCATTTTCGATTTCA
>Nbh2_69
CCTCTAAATCAGTGATTCCCAAAGTGGGGCGCACGCCCCAATGGGGGGCATTTTGGTAGATGGAGGGGGGCATTTTCAAAATTTTTTGGTTTAAATTACCCCCCTTGTCAAGGCTATTTTATATCTTTGCATGAGTTAGGGGGGCATTTTCGATTTTTTTAGTTTAAACACCCCCTCTTGCTAAAGCCATTTTGTACCTTTAAATAAGTAAGGGGGGCATTTTCGATTTCA
>Nbh2_70
CATTTAAAGCAGTGATTCCCAAAGTGGGGCGCACGCCCCAATGGGGGGCATTTTGGTAGATGGAGGGGGGCATTTTCAAAATTTTTTGGTTTAAATTACCCCCCTTGTCAAGGCTATTTTATATCTTTGCATGAGTTAGGGGGGCATTTTCGATTTTTTTAGTTTAAACACCCCCTCTTGCTAAAGCCATTTTGTACCTTTAAATAAGTAAGGGGGGCATTTTCGATTTCA
>Nbh2_71
AGCTTAAATCAGTGATTCCCAAAGTGGGGCGCACGCCCCAATGGGGGGCATTTTGGTAGATGGAGGGGGGCATTTTCAAAATTTTTTGGTTTAAATTACCCCCCTTGTCAAGGCTATTTTATATCTTTGCATGAGTTAGGGGGGCATTTTCGATTTTTTTAGTTTAAACACCCCCTCTTGCTAAAGCCATTTTGTACCTTTAAATAAGTAAGGGGGGCATTTTCGATTTCA
>Nbh2_72
TTATTAACACAGTGATTCCCAAAGTGGGGCGCACGCCCCAATGGGGGGCATTTTGGTAGATGGAGGGGGGCATTTTCAAAATTTTTTGGTTTAAATTACCCCCCTTGTCAAGGCTATTTTATATCTTTGCATGAGTTAGGGGGGCATTTTCGATTTTTTTAGTTTAAACACCCCCTCTTGCTAAAGCCATTTTGTACCTTTAAATAAGTAAGGGGGGCATTTTCGATTTCA
>Nbh2_73
AATTTATACCAGTGATTCCCAAAGTGGGGCGCACGCCCCAATGGGGGGCATTTTGGTAGATGGAGGGGGGCATTTTCAAAATTTTTTGGTTTAAATTACCCCCCTTGTCAAGGCTATTTTATATCTTTGCATGAGTTAGGGGGGCATTTTCGATTTTTTTAGTTTAAACACCCCCTCTTGCTAAAGCCATTTTGTACCTTTAAATAAGTAAGGGGGGCATTTTCGATTTCA
>Nbh2_74
GTTCTAGCCCAGTGATTCCCAAAGTGGGGCGCACGCCCCAATGGGGGGCATTTTGGTAGATGGAGGGGGGCATTTTCAAAATTTTTTGGTTTAAATTACCCCCCTTGTCAAGGCTATTTTATATCTTTGCATGAGTTAGGGGGGCATTTTCGATTTTTTTAGTTTAAACACCCCCTCTTGCTAAAGCCATTTTGTACCTTTAAATAAGTAAGGGGGGCATTTTCGATTTCA
>Nbh2_75
TGCCTATTACAGTGATTCCCAAAGTGGGGCGCACGCCCCAATGGGGGGCATTTTGGTAGATGGAGGGGGGCATTTTCAAAATTTTTTGGTTTAAATTACCCCCCTTGTCAAGGCTATTTTATATCTTTGCATGAGTTAGGGGGGCATTTTCGATTTTTTTAGTTTAAACACCCCCTCTTGCTAAAGCCATTTTGTACCTTTAAATAAGTAAGGGGGGCATTTTCGATTTCA
>Nbh2_76
ACTCTAGACCAGTGATTCCCAAAGTGGGGCGCACGCCCCAATGGGGGGCATTTTGGTAGATGGAGGGGGGCATTTTCAAAATTTTTTGGTTTAAATTACCCCCCTTGTCAAGGCTATTTTATATCTTTGCATGAGTTAGGGGGGCATTTTCGATTTTTTTAGTTTAAACACCCCCTCTTGCTAANNNNNNNNN
>NbN25_1
TCTAAAACAGGGGTGAGCAACCTTTTTTGACCGAAGGGCCAATTTTCGAGTCTATCGCCGGGCCACTCTAAATAAAAAAAAATTGGAGTAAAAATTTTTAAATGAATACTAGACATCGAATTTGCAAATGCGCTTCAAATAAAAAAGTTTAAGTATTTTAAAATCTACTTATCGTAAATACATCTCTTCAAACTTTTATTTTTGTCCATTTAAAAAATAAATTAAATTCAAAAAACACTCGGCGGGCCACTCGTGGCCCGCGGGACCCGCGTTGCTCACCCCTGATCTAAA
>NbN25_2
GTTAGAACAGGGGTGAGCAACCTTTTTTGATCAGAGGGCCAATTTTCGATTTTGTCGCCGGGCCACTCTAAATAAAAAAAAATTGGAGTAACAATTTTTAAATGAATACTAGACATCGAATTCGTAAATTTTATTCTAATAAATAAAGTTTATAAATTTAAAAATTTACATATCATATGACCATCTCTCAAATCTTTTATTTTTGTCTATTTAAAAAATAAATTAAATTCAAAAAACACCCGGCGGGCCACTCGTGGCCCGCGGGACCCGCGTTGCTCACCCCTGAGTTAGA
>NbN25_3
TATATAGCAGGGGTGAGCAACCTTTTTTGATCAGAGGGCCAATTTTTGATTTTGTCGCCGGGCCACTCTAGATAAAAAAAAATTGGAGTAACAATTTTTAAATGCATACTAGACATCGAATTCGCAAACGTTATTCAAATAAATAAAGTTTATGTATATAAAAATTAACTTATCGTATTTACATCTCTTCAATCTTTTATTTTTGTCCATTTAAAAAATAAATTAAATTCAAAAAACACTCGGCGGGCCACTCGTAGCCCGCGGGACCCGCGTTGCTCACCCCTGGTATATA
>NbN25_4
TCTAATCCAGGGGTGAGCAACCTTTTTTGATCAGAGGGCCAATTTTCGATTTTGTCGCCGGGCCACTCAAATAAAAAAAATTGGAGTAACAATTTTTAAATGCATACTAGACATCGAATTCGCAAACGTTATTCAAATAAATAAAGTTTATGTATATGAAAATTAACTTATCGTATTAACATCTCTTTAATCTTTTATTTTTGTCCATTTAAAAAATAAATTAAATTCAAAAAACACTCGGCGGGCCACTCGTGGCCCGCGGGACCCGCGTTGCTCACCCCTGCTCTAAT
>NbN25_5
TGTAACCCAGGGGTGAGCAACCTTTTTTGATCAGAGGGCCAATTTTCGATTTTGTCGCCGGGCCACTCTAAATAAAAAAAATTGGAGTAACAATTTTTAAATGCATACTATACATCGAATTCGCAAACGTTATTCAAATTCATAACGTTTATGTATATAAAAATAAACTTATCGTATTTACATCTCTTCAATCTTTTATTTTTGTCCATTTAAAAAATAAATTAAATTCAAAAAAAAACACTCGGCGGGCCACTCGTGGCCCGCGGGACCCGCGTTGCTCACCCCTGTTGTAAC
>NbN25_6
CGTAAAGCAGGGGTGAGCAACCTTTTTTGATCAAAGGGCCAATTTTCGATTTTATTGCCGGGCCACTCTAAATAAAAAAAAATTGGAGTAAGAATTTTTTAATGAATACTAGATATTGAATTCACAAATGCTTTTCAAATAAATAAAGTATATGTATTTTAAAGTCTATTTATCCTATTAACATCTCTTTAATCTTTATTTTTATCCATTTAATAACTAAATTAAATTCAAAAAACACTCGTGGCCCGCGGGACCCGCGTTGCTCACCCCTGACGTAAA
>NbN25_7
TGTAGACCAGGGGTGAGCAACCTTTTTTGATCAAAGGGCCAATTTTCGATTTTATTGCCGTGCCACTCTAAATAAAAAAAAAATTGGAGTAAGAATTTTTTTAATGAATACTAGATATTAAATTCACAAATGCTTTTCAAATAAATAAAGTATATGTATTTTAAAGTCTACTTATCCTATTAACATCTCTTTAATCTTTATTTTTATCCATTTAATAACTAAATTAAATCCAAAAAACACTCGGCGGGCCACTCGTGGCCCGCGGGACCCGCGTTGCTCACCCCTGCTGTAGA
>NbN25_8
TTTAAAACAGAGGTGTGCAACCTTTTTTGATTGGAGGGCCAATTTTCGATTTTATTGCCGGGCCACTCTAAATAAAAAAAATTGGAGTAACAATTTTTAAGTAAATACTAGACATTGAATTCAAAACGCTAATCAAATAAACAAAGTTTACGTATTTTAAAATCTACTTGTCGTAAATACATCTCTCCAATCTTTTATTTTTGTCGATTTAAAAAAAATTAAATTTAAAAACACTATGCGGGCCACTCGTGGCCCGCGGGACCCGCGTTGCTCACCCTGT
>NbN25_9
AGTAAAGCAGGGGTGAGCAACCTTTTTTGATTGGAGGGCCAATTTTTGATTTAATTGCCGGGCCACTCTAAATAAAAAAAAATTGGAGTAACAATTTTTAAGTAAATACTGGACATTGAATTCAAAACGCTAATCAAATAAACAAAGTTTAAGTATTTTAAAATCTACTTGTCGTAAATACATCTCTCCAATCTTTTATTTTTGTCGATTTAAAATTAAATTTAAAAACACTAGGCGGGCCACTCGTGGCACGAGGGACCCGCGTTGCTCACCCCTGTAGTAAA
>NbN25_10
ATTAAACCAGGGGTGAGCAACCTTTTTTGATCAGCGGGCCAATTTTCGATTTTATTGCCGGGCTACTCTAAATAAAAAAAATTTTGAGTAACAATTTTAAAATGAATACTAGAAATTGAATCCACGAATGCTTTTCAAATAAATAAAATTTATGTATTTTAAAGTCTACTTATCCTATTAACATCTCTTTAATCTTTTATTTTTATCTATTAATAACTAAATTAAATTCAAAAAACACTCGGCGGGCCACTCGTGGCCCGCGGGACCCGCGTTGCTCACCCCTGCATTAAA
>NbN25_11
TCTAAAGCAGGGGTGAGCAACCTTTTTTGATCAGAGGGCCAATTTTCGATTTTATTGCCGGGCCACTCTAAATAAAAAAAATTTAGAGTAACAATTTTAAAATGAATACTAGAAATTGAATTCACGAATGCTATTAAAATAAATAAAGTTTATGTATTTTAAAGTCTATTATCCTATTAACATCTCTTTAATCTTTTATTTTTATCCATTTTTTAACTTAATTTAATTTAAAAAACACTCGGCGGGCCACTCGTGGCCCGCGGGACCCGCGTTGCTCACCCCTGTTCTAAA
>NbN25_12
TCCAAGCCAGGGGTAAGCAACCTTTTTTGATCAGAGGGCCAATTTTTGATTTCATTGCCGGGCCACTCTAAATAAAAAAAATTGGAGTAACAATTTTTAAATGAATACTAGAAACTAAATTCGCAAATGCTATTCAAATAAATAATGTTTATGTATTTTAAAGTCTATTTATCTTATTTACATCTTTTAATCTTGTATTTTTATTCATTTAAAAAATAAATTAAATTCAAAAAACACTCGGCGGGCCACTCGTGGCCCGCGGGTCCCGAGGGCAACGCGGGACCCGCGTTGCTCACCCCTGCTCCAAG
>NbN25_13
GATAGATCAGGGGTGAGCAACCTTTTTTGATCAGAGGGCCAATTTTTGATTTTATTGCCGGGCCACTCTAAATAAAAAAAAATTAGAGTAACAACTTTTAAATGAATACTAAAAATTAAATTTGCAAATACTTTTCAAATAAATAAAGTTTATGTATTTTAAAGTCTACTTATCTTATTTACATCTCTTTAATCTTTTATTTTTATCCATTTAAAAAATAAATTAAATTCAAAAAACACTCGGCGGGCCACTCGTGGCCCGCGGGACCCGCGTTGCTCCCCCTGA
>NbN25_14
ATTAGATCAGGGGCGAGCAACCTTTTTTGATCAGAGGGCTAATTTTCGATTTTATTGCCGGGCCACTCTAAATAAAAAAAAATTAGAGCAACAACTTTTAAATAAATCCTAGAAATTAAATTCGCAAACGCTTTTCGAATAAACAAGTTTATGTATTTTAAAGTCTACTTATCTTATTTATATCTATTTAATCTTTTATTTTTATCCATTTAAAAAACAAATTAAATTCAAAAAACACTCGGCGGGCCACTCGTGGCCCGCGGGACCCGCGTTGCTCACCCCTGTCATACA
>NbN25_15
TCTAAACCAGGGGTGAGCAACCTTTTTTGATCAGAGGGCCAATTTTCGATTTTATTCCCGGGCCACTCTAAATAGAAAAAAATTAGAGCAACAACTTTTAAATGAATCCTAGAAATTAAATTCGCAAACACTTTTCGAATAAATAAAGTTTATGTATTTTAAAGTCTACTCATCTTATTTATATCTCTTTAATCTTTTATTTTTATCCATTTAAAAAATAAATTAAATTCAAAAAACACTCGGCGGGCCACTCGTGGCCCGCGGGACCCGCGTTGCTCACCCCTGATCTAAA
>NbN25_16
TCTAAGCCAGGGGTGAGCAACCTTTTTTGATCAGAGGGCTAATTTGTGATTTTGTTGCCGGGCTTTCCAAATAAAAAAAATTAGAACAACAACTTTTAAATGAATCCTAGAAATTAAATTCGCAAACGCTTTTCGAATAAATAAAGTTTATGTATTTAAAAGTCTACTTATCTTATTTACATTTCTTTAATCTTTTATTTTTATCCATTTAAAAAATAAATTAAATTCAAAAAACACTCGGCGGGCCACTCGTGGCCCGCGTTGCTCACCCCTGCTCTAAG
>NbN25_17
AGTGAGCAACCTTTTTTGATCAGAGGGCCAATTTTCGATTTTATTGCCGGGCCACTCTAAATAAAAAAAAATTAGAGCAGCAACTTCTAAATGAATACTAGAAATTAAATTCGCAAATGCTTTTCGAATAAATAAAGTTTATGTATTTTAAAGTCTACTTATCTTATTTACATCTCTTTAATCTTTTATTTTTATCCATGTAAAAAATAAATTAAATTCAAAAAACACTCGGCGGGTCACTCGTGGCCCGCGGGACCCGCGTTGCTCACCCC
>NbN25_18
TCAGGGGTGAGCAACCTTTTTTGATCGGAGGGGCAATTTTGGATTTTATTGCGGGCCACTCTAAATAAAAAAAATTGGAGTAACAATTTTTAAATGAAGATTAGACATCGAATTCATAAATGCTATTCAAATAAATAAAGTTTTAGCATTTTAAAATCTACTTAGCGTAAATACATCGCACCAATCTTTTATTTTTGTACATTTAAAAAATAAATTAAATTCAAAAAACACTCGGCGGGCCACTCGTGGCCCGCGGGACCCGCGTTGCTCACCCCT
>NbN25_19
GCAGGGGTGAGCAACCTTTTTTGATCAGAGGGCCAATTTTCGATTTTAGTGCCGGGCCACTCTAAATAAAAAAAAATTAGAGTAACAACTTTTAAATGAATACTAGAAATTAAACTCGCAAATGCTTTTCGAATACATAAAGTTTATTTATTTTAAAGTCTACTTATCTTATTTACATCTCTTTAATCTTTTATTTTTATCCATTTAAAAAATAAATTTAATTCAAAAAACACTCGGCGGGCCACTTGTGGCCCGCGGGACCCGCGTTGCTCAC
>NbN25_20
GCAGGGGTGAGCAACCTTTTTTGATCAGAGGGCCAATTTTCGATTTTATTGCCGGGCCACTCTAGATAAAAAAAATTAGAGCAACAACTTATAAATGAATACTAGAAATTAAATTCGCAAATGCTTTTCAAATAAATAAAGTTTATGTATTTTAAAGTCTACTTATCTTATTTACATCTCTTTAATCTTTATATTTTTATCCATTAAAAAAAAAAATTAAATTCAAAAAACACTCTGCGGGCCACTCGTGGCCCGCGGGACC
>NbN25_21
AGGGGTGAGCAACCTTTTTTGATCAGAGGGCTAATTTTCGATTTTGTTGCCGGGCTTTCTAAATAAAAAAAAATTAGAGCAACAACTTTTAAATGAATCCTAGAAATTAAATTCGCAAACGCTTTTCGAATAAATAAAGTTTATGTATTTAAAAGTCTACTTATCTTATTTACATCTCTTTAATCTTTTATTTTTATCCATTTAAAAAATAAATTAAATTCAAAAAACACTCGGCGGGCCACTCGTGGCCCGCGT
>NbN25_22
GCAGGGGTGAGCAACCTTTTTTGATCAGAGGGCCAATTTTCGATTTTATTGCCGGGCCACTCTAAATAAAAAAAAATTAGAGCAACAACTTTTAAATGAAGACTAGAAATTAATTCGCAAAAACTTTTCGAATAAATAAAGTTTATTTATTTTAAAGTCTGCTTATCTTATTTACATCTCTTTTATCCTTTATTTTTATCCATTTAGAAAATAAATTAAATTCAAAAAAACACTCGGCGGGCCACTAGTGCCCCGCGGGACCCGCAGTGCTCACCCCT
>NbN25_23
GTGAGCAACCTTTTTTGATCAGAGGGCCAATTTTCGATTTTATTGCCGGGCCACTCTAAATAAAAAAAAATTAGAGCAACAACTTTTAAATGAAGACTAGAAATTAATTCGCAAAAACTTTTCGAATAAATAAAGTTTTTGTATTTTAAAGTCTGCTTATCTTATTTACATCTCTTTTATCCTTTATTTTTATCCATTTAGAAAATAAATTAAATTCAAAAAAACACTCGGCGGGCCACTAGTGCCCCGCGGGACCCGCAGTGCTCACCCCTGT
>NbN25_24
CCAGGGGTGAGCAACCTTTTTTGATCGGAGGGCCAATTTTGGATTTTATTGCGGGCCACTCTAAATAAAAAAAATTGGAGTAACAATTTTTAAATGAATATTAGACATCGAATTCATAAATGCTATTCAAATAAATAAAGTTTTAGCATTTTTAAATCTACTTAGCGTAAATACATCGCTCCAATCTTTTATTTTTGTACATTTAAAAAATAAATTAAATTCAAAAAACACTCGGCGGGCCACTCGTGGCCCGCGGGACCCGCGTTGCTCAC
>NbN25_25
AGGGGTGAGCAACCTTTTTTGATCGGAGGGCCAATTTTGGATTTTATTGCGGGCCACTCTAAATAAAAAAAATTGGAGTAACAATTTTTAAATGAATATTAGACATCGAATTCATAAATGCTATTCAAATAAATAAAGTTTTAGCATTTTAAAATCTACTTAGCGTAAATACATCGCACCAATCTTGCATTTTTGTACATTTAAAAAATAAATTAAATTCAAAAAACACTCGGCGGGCCACTCGTGGCCCGCGGGACCCGCGTTGCTCACCCCTGT
>NbN25_26
CCTTTTTTGATCGGAGGGCCAATTTTTGATTTTTTTTTGCCGGGCCACTCTAAATAAAAAAAAATTGGATTAACAATTTTAAATAAATACCAGACATCAAATTAGCAAATGCTGTTCAAATAAATAAAATTTATGTATTTTAAAGACTACTTATCTTATTTAAATCTCTTTAATCTTTAATTTTTATCCATTTATAAATTAAATTCAAAAAACACTCGGCGGGCCACTCGTGGCCCGCGGGACCCGCGTTGCTCACCCCTGA
>Nbh6_1
CCCTAGGGCAGGGATGAGCAACCCGCGGCCCGCGGGCCGCATGCGGCCCCCAGCGTGAAATTTTTTGGCTTGCGAAGCAAAAAAATTTAATTTATCATTTTTTATTCATCAACATTTTAACGGCTTTGGAAATTAAAAACACATAATCACTTTAGTTTTGTGTACAGATAATTATTTTGTATTACTTTATTACGTTTTACTTCAATTTCGCTTTATAACGGACCTATAAATCGTAAAATGCAAAATAATTTCCTTTATCGTGCGGCCCCTCGTAAGAAGAAATAAGCTGAATGCGGCCCCTTGATCAAAAAGGTTGCTCACCCCTGCCCTAGGG
>Nbh6_2
CTTTACAGCAGGGATGAGCAACCCGCGGCCCGCGGGCCGCATGCGGCCCCCAGCGTGTAATTTTTTGGCCCGCGAAACAAAAAATTTTAATTTATCATTTTTTATTCATCAACATTTTAACGGCTTTGGGAATTAAAACTACAAAATCAATTTAGTTTTGTGTACATATAATTATTTTGTACTACTTTATTACGTTTTACTTCAATTTCGCTTAATAACGGACCTATAAATCGTAAAGTGCAAAATAATTTTCTTTATCGTGCGGCCCCTCGTAAGAAGAAATAAGCTGAATGCGGCCCCTTGATCAAAAAGGTTGCTCACCCCAGCTTTACAG
>Nbh6_3
CTTTAAAACAGGGATGAGCAACCCGCGGCCCGCGGGCCGCATGCGGCCCCCAGCGTGTAATTTTTTGGCCCGCGAAGCAAAAAAAATTAATTTATCATTTTTTATTCATCAACATTTTAACGGCTTTGGGAATTGAAACTACAAAATCACTTTAGTTTTGTGTACAGATAATCATTTTGTATTACTTTATTACGTTTTACTTCAATTTCGCTTTATAACGGACCTATAAATCGTAAAGTGCAAAATAATTTCCTTTATCGTGCGGCCCCTCGTAAGAAGAAATAAGCTGAATGCGGCCCCTTGATCAAAAAGGTTGCTCACCCCTGCTTTAAAA
>Nbh6_4
ATTTACATCAGGGATGAGCAACCCGCGGCCCGAGGGCCGCATGCGGCCCCCAGCGTGTAATTTTTTGGCCCGCGAAACAAAAAATTATAATTTATCATTTTTTATTCATCAACATTTTAACGGCTTTGGGAATTAAAACTACAAAATCACTTTAGTTTTGTGTACAGATAATTATTTTGTATTACTTTATTACGTTTTACTTCAATTTCGCTTTATAACGGACCTATAAATCGTAAAGTGCAAAATAATTTCCTTTATCGTGCGGCCCCTCGTAAGAAGAAATAAGCTGAATGCGGCCCCTTGATCAAAAAGGTTGCTCACCCCTGATTTACAT
>Nbh6_5
TTCTAGATCAGGGATGAGCAACCCGCGGCCCGCGGGCCGCATGCGGCCCCCAGCGTGTACCTTTTTGGCCCGCGAAGCAAAAAAAATTAATTTATCATTTTTTATTCATCAACATTTTAACGGCTTTGGGAATTGAAACTACAAAATCACTTTAGTTTTGTGTACAGATAATTATTTTGTATTACTTTATTACGTTTTACTTCAATTTCGCTTTATAACGGACCTATAAATCGTAAAGTGCAAAATAATTTCCTTTATCGTGCGGCCCCTCGTAAGAAGAAATAAGCTGAATGCGGCCCCTTGATCAAAAAGGTTGCTCACCCCTGTTCTAGAT
>Nbh6_6
GTTTAGATCAGGGATGAGCAACCCGCGGCCCCCGGTGTGTTTTTTTGGCCCGCGAGGCAAATATTTTTAATTTATCATTTTCTTTCCATCAACATTCTAAAGAATTTGGGAATTAAACCACACAGGCACTTTGATTTTGTGTACGGATAATGATTTTGTATCACTTTATAATTATTAAACTCACTTTCACTTATTAACGGACCTATAAATCGTGCAGTTTAAAATAATTTTCTTTATCGTGCGGCCCTCAATGAAAAAATATTAGCTGAATGCGGCCCCTTGATCAAAAAGGTTGCTCACCCCTGGTTTAGAT
>Nbh6_7
ATATAGACCAGGGATGAGCAACCCGCGGCCCCCGGTGTGTATTTTTTTGGCCCGCGAGGCAAATAATTTTAATTTATCATTTTTTTTCATCAACATTTTAAAGAATTTGGGAATTAAACCCACATAGTACTTTAACTTTGTGACGGATAATGATTTTGTATCACTTTATAATAATGAATCTCACTTTCACTTATTAAAGGACCGATAAATCGAGCAATTTAAAATAATTTTCTTTATCGTGCGGCCCTCCATGAAAAAATATTAGCTGAGTGCGGCCCCTTGATCAAAAAGGTTGCTCACCCCTGATATAGAC
>Nbh6_8
CTATAGATCAGGGATGAGCAACCCGCGGGCCGCATGCGGCCCCCGGTGTGTATTTTTTTGGCCCGCGAGGCAAAATATTTTAATTTATCATTTTTTTTTCATCAACATTCTAAAGAATTTGGGAATTAAACCCACATAGGTACTTTAATTTTGTGACGGATAATGATTTTGTATCACTTTATAATTATGAAACACACTTTCACTTATTAAAGGACCGATAAATCGAGCAATTTAAAATAATTTTCTTTATCGTGCGGCCCTTTATGAAAAAATATTAGCTGAGTGCGGCCCCTTGATCAAAAAGGTTGCTCACCCCTGCTATAGAT
>Nbh6_9
CTATAGATCAGGGATGAGCAACCCGCGGGCCGCATGCGGCCCCCGGTGTGTATTTTTTTGGCCCGCGAGGCAAAATATTTTAATTTATCATTTTTTTTTCATCAACATTCTAAAGAATTTGGGAATTAAACCCACATAGGTACTTTAATTTTGTGACGGATAATGATTTTGTATCACTTTATAATTATGAAACACACTTTCACTTATTAAAGGACCGATAAATCGAGCAATTTAAAATAATTTTCTTTATCGTGCGGCCCTTTATGAAAAAATATTAGCTGAGTGCGGCCCCTTGATCAAAAAGGTTGCTCACCCCTGCTATAGAT
>Nbh6_10
CTATAGATCAGGGATGAGCAACCCGCGGGCCGCATGCGGCCCCCGGTGTGTATTTTTTTGGCCCGCGAGGCAAAATATTTTAATTTATCATTTTTTTTTCATCAACATTCTAAAGAATTTGGGAATTAAACCCACATAGGTACTTTAATTTTGTGACGGATAATGATTTTGTATCACTTTATAATTATGAAACACACTTTCACTTATTAAAGGACCGATAAATCGAGCAATTTAAAATAATTTTCTTTATCGTGCGGCCCCTTGATCAAAAAGGTTGCTCACCCCTGTTATAGAA
>Nbh6_11
GTTTAGACCAGGGATGAGCAACCCGCGGCCCGCGGGCCGCATGCGCCCCCCAGTGTGTATTTTTTGGCCCGCGAGGCAAATAATTTTAATTTATCATTTTTTCCACATCAGCATTCTGAAGAATTTGGGAGTTAAAACCACATAGGTACTTAAATTTTGTGTACGAATAATGATTTTGTATCACTTTATAATTATTAAACTCACTTGTACTTATTTACGGACCTATAAATCGTGCAGTTTAAAATAATTTCCTTTATCGTGCAGCCCCCGTGAAAAAATATTAGCTGAATGCGGCCCCTTGATTAAAAAGGTTGCTCACCCCTGGTTTAGAC
>Nbh6_12
TTTTAGATCAGGTATGAGCAACCTTTTTGATCAAGAGGATGCATTCAGCTAATTTTTTTCAAGGAGGGTCGCGCACGATAAAGGAAATCATTTTGAACTTAAAGATTTATGGTTCCTTTATAGGGTACACATAAGTTTAAAAATTATAAAATGATACAAACTCGTTATTTGTCCACAAAATTTAAATGATTTTATGGTTTTAATTTCTAAAGAAGTTACAATGCTGATGAAAAAAATGATAAATTAATTTTTTTTTTTCTCGCGGGCCACAAAAAACACACAAACCCGCTCGTTGCTCATCCCTGTTTTAGAT
>Nbh6_13
TTATAGACCAGGGGTGAGCAACCTTTTTGATCAAGGGGCCGCATCCAGCTAATATTTTTTCATGAAGGGCCGCACGATTAAGAAAAATTATTTAAACTGCACGATTTATAGGTCCGTAAATAAGTACAAGTGAGTTTAATAATTATAAAGTGATACAAAATCATTATCCGTACACAAAATTTAAGTACCTATGTGGTTTTAACACCCAAATTCTTCAGAATGCTGATTGGGAAAAAATGATAAATTAAAATTATTTGCCTCGCGGGCCAAAAAATACACACTGGGGGCCGCGGTTTGCTCATCCCTGTAATAGAC
>Nbh6_14
ATTTAAATCAGGGGTGAGCAACCTTTTTGATCAAGGGGCCGCATTCAGCTAATTTTTTTTCACGGTGGGCCGCACGCTAAAGTAAATTCTTTTAAACTTTACGATTTATGGGTCCGTTATATGATGAAAATGAATTAAAATTTTATAAAGTGATACAAAATCATCATCTGTATACTAAAATTAAGTGATTATGTGGTTGTAATTCCTGTGGCCTTTAGAATGTTGATGAAATAAAAATGATAAATTAAAATTATTTGCTCTGCGGGCCACAAAATTAGACACCGGGGGCCGCATGCGGCCCGCGGGCCGCGGGTTGCTCATCCCTGATTTAAAT
>Nbh6_15
AGTTAAATCAGGGGTGAGCAACCTTTTTGATCAAGGGTCCGCATTCAGCTAATTTTTTTTCACGGTGGGCCGCACGCTAAAGTAAATTCTTTTAAACTTTACGGATTATGGGTCCGTTATATGGTGAAAATGAATTAAAATTTTATAAAGTGATACAAAATCATCATCTGTATACTAAATTTAAGTGATTATGTGGTTGTAATTCCTGTGGCCTTTAGAATGTTGATGAAATAAAAATGATAAATTAAAATTATTTGCTCTGCGGGCCACAAAATTAGACACCGGGGGCCGCATGCGGCCCGCGGGCCGCGGGTTGCTCATCCCTGAGTTAAAT
>Nbh6_16
CTGTAAAACAGGGGTGAGCAACCTTTTTGATCAAGGGGCCGCATTCAGCTTATTTCTTCTCACGAGGGGCCGCACGATAAAGGAAATTATTTTGCACTTTACGATTTATAGGTCCGTTATAAAGCGAAATTGAAGTAAAACGTAATAAAGTAATACAAAATAATTATCTGTACACAAAACTAAAGTGATTTTGTAGTTTCAATTCCCAAAGCCGTTAAAATGTTGATGAATAAAAAATGATAAAATTAAAATTTTTTGCTTCGCGGGCCAAAAAATTACACGCTGGGGGCCGCGGGTTGCTCATCCCTGCTGTAAAA
>Nbh6_17
CTCTAAGCCAGGGGTGAGCAACCTTTTTGATCAAGGGGCCGCATTCAGCTTATTTCTTCTTACGAGGGGCCGCACGATAAAGGAAATTATTTTGCACTTTACGATTTATAGGTCCGTTATAAAGCGAAATTGAAGTAAAACGTAATAAAGTAATACAAAATAATTATCTGTACACAAAACTAAAGTGATTTTGTAGTTTCAATTCCCAAAGCCGTTAAAATGTTGATGAATAAAAAATGATAAATTAATTTTTTTTTGCTTCGCGGGCCAAAAAATTACACGCTGGGGGCCGCATGCGGCCCTCGGGCCGCGGGTTGCTCATCCCTGCTGTAAGC
>Nbh6_18
AGCGGCCCCCGGTGTGTATTTTTTGGCCCGCGAGGCAAATAATTTTAATTTATCTTTTTTTTCATCAGCATTTAAAGAATGTAGGAGTTGAAACCACATAGGTACTTTAATTTTGTGACGGATAATGATTTTGTATCACTTTATAATTATGAAACTCGCTTTCACTTATTAAAGGACCGATAAATCGAGCAATTTAAAATAATTTTCTTTATCGTGCGGCCCTCCATGAAAAAATATTAGCTGAGTGCGGCCCCTTGATCAAAAAGGTTGC
>Nbh6_19
GCCCGCGGGCTGCATGCGGCCCCCGTGTGTATTTTTTTGGCCCGCGAGGCAAATAATTTTAATTTATCATATTTTTCCATCAACATTCTAAAGAATTTGGGAATTAAAACCACATAGGTACTTTAATTTTGTGTACGGATAATGATTTTGTATCACTTTATAATTTTTAAACGCACTTTCACTTATTTACGGACCTATAAATCGTGCAGTTAAAAATAATTTTCTTTATCGTGGGCCCTCCATGAAAAAATATTAGCTGAATGCGGCCCCTTGATCAAAAAGGTTGCTCACCCCTG
>Nbh6_20
GCCCGCGGGCCGCATGCGGCCCCCGGTGTGTATTTTTTTGGCCCGCGAGGCAAATAATTTAAATTTATCATTTTTTTTTATCAGCATTCTAAAGAATTTGGGAGTAAAAACTACATAGGTACTTTAATTTTGTGTACGAATAATGATTTTGTATTACTTTATATTTATTAAACTCACTTTCACTTATTTACGGACCTATAAATCGTGCAGTTTATAATAATTTTCTTTATCGTGCGGCCCTCCATGAAAAAATATTAGCTGAATGCGGCCCCTTGATCAAAAAGGTTGCTCACCCCTG
>Nbh6_21
CCGCGGGCCGCATGCGGCCCCCAGTGTGTATTTTTTTGGCCCGCGAGGCAAATAATTTTAATTTATCATTTTTTCCCCATCAGCATTCTGAAGAATTTGGGAGTTAAAACCACATAGGTACTTAAATTTTGTGTACGAATAATGATTTCGTATCACTTTATAATTATTAAACTCACTTGTACTTATTTACGGACCTATAAATCGTGCAGTTTAAAATAATTTCCTTTATCGTGCGGCCCCCGTGAAAAAATATTAGCTGAATGCGGCCCCTTGATCAAAAAGGTTGCTCACCCT
>NbS12_1
TAGATCAGTGTCGGGCAACCTTTTTGAACCTACGACACACTAGTTTATTTTTTTTGCCTTCGCGGCACCCCATTTTTGCAAATTTTTACTTCGCGACACACCCGTGCAATCTTATTTACAATTTCTCTAAGAAATACCAAAGAATAAGTCATGGTGATGCGTAACTCGTATTTTTTATGCTGACGCTCGAAAGTTTTAAGACGGACGTGTACTCTAACATTTTTTTTACCTACAAATCATCACGTCTAATTATTTTTTTTTATTTCGCAATAATGTTCGCGGCACCCCTAGAGTTCTTCGCGGCACCCTAGGGTGTCGCGACACACCATTTGCCCGACACTGCTCTA
>NbS12_2
TAAATCAGTGTCGGGCAACCTTTTTGAATCTGCGACACACTATCTTATTTTTTTTGTCTTCGCGGCACCCCATTTTTGCAAATTTTTACTTCGCGACACACCCGTGCAATCTTATTTACAATTTCTCTAAGAAATACCAAAAAATAAGTCATGGTGATGGATAACTCGTGTTTTTTATGCTGACGCTCGAAAGTTTTAATGACGGACGTGTACTGTAACTTCTTTTTACCTATAAATCATCACGTCTAATTATTTTTTTTTTGCCATTATGTTTGCGTCACCCCTAAAGTTCTTCGCGGCACCCTAATGTGTCGCGACACACCATTTGCCCGACACTGATGTA
>NbS12_3
TAAATCAGTGTCGGGCAACCTTTTTGAACCTGCGACACACTATCTTATTTTTTTTGCTTTCGCGGCACCCCATTTTTGCAAATTTTTACTTCGCGAAACACCAGTGCAATCTTATTTACAATTTCTCTAAGAAATACCAAAAAATAAGTCATGGTGATGCATAACTCGTGTTTTTTATGCTGACGCTCGAAAATTTTAAAGACGGACGTGTATTCTAACTTCTTTTTACCTACAAATCATCACGTCTAATTATTTGTTTTCATTTCGCAATATTGTTTGCGTCAACCCTAGAGTTCTTCGCGGCACCCTAATGTGTCACGACACACCATTTGCCCGACACTGGTTTA
>NbS12_4
TAAATCATTGTCGGGCAACCTTTTTGAACTTGCGACACACTAACTTGTTTTTTTGCCTTCGCGGCACCCCATTTTTGCAAATTTTTACTTCACGACACACCCGTGCAATCTTATTTACAATTTTTTTTGGAATACCAAGGAATAAGCCATGATGATGCATAACTCGTGTTTTTTCTCGCTAATGTTTGAAAGTTTTAAGGAAGGACGTGTACTTTAACTTCTTTTAAATTGCAAATCATCACGTTTAATTATTTTTTTTTATTTCGCAATAATGTTCGCGGCACCCCAAGAGTTCTTCCCGGCACCCTAATGTGTCGCGACACACCATTTGCCCGACACTGATTTA
>NbS12_5
CGTCGGGCAACCTTTTTGAACCTGCGACACACTATCTTATTTTTTTTGCCTTCGCGGCACCCCATTTTTGCAAATTTTTACTTCGCGACACACCCGTGCAATCTTATTTACAATTTCTCTAGGAAATACCAAAAAATAAGTCATGGTGATGCATAACTCGTGTTTTTTATGCTGACGCTCGAAAGTTTTAATGACGGACGTGTACTCTAACTTCTTTTTACTTACAAATTATCACGTCTAATTATATTTTTTCATTTCGCAATAATGTTTGCGTCACCCCTAGAGTTCTTCGCGGCACCCTAATGTGTCGCGACACACCATTTGCCCGACACT
>NbS12_6
ACAGTGTCGGGCAACCTTTTTGAACCTGCGACCCACTATCTTATTTTTTTTGTCTTCGCGGCACCCCATTTTTGCAAATTTTTACTTCGCGACACACCCGTGCAATCTTATTTACAATTTCTCTAAGAAATACCAAAAAATAAGTCATGGTGATGCATAACTCGTGTTTTTTATGCTGACGCTCGAAAGTTTTAATGACGGACGTGTACTCTAACTTCTTTTTACCTACAAATCATCACGTCTAATTATTTTTTTTTCATTTCGCCATAATGTTTGCGTCAGCCCTAGAGTTCTTCGCGGCACCCTAATGTGTCGCGACACACCATTTGCCCGACACT
>NbS12_7
TTGTCGGGCAACCTTTTTGAACTTGCGACACACTAACTTGTTTTTTTGCCTTCGCGGCACCCCATTTTTGCAAATTTTTACTTCACGACACACCCGTGCAATCTTATTTACAATTTTTTTTGGAATACCAAGGAATAAGCCATGATGATGCATAACTCGTGTTTTTTCTCGCTAATGTTTGAAAGTTTTAAGGAAGGACGTGTACTTTAACTTCTTTTAAATTGCAAATCATCACGTTTAATTATTTTTTTTTATTTCGCAATAATGTTCGCGGCACCCCAAGAGTTCTTCCCGGCACCCTAATGTGTCGCGACACACCATTTGCCCGACACT
>NbS12_8
AGTGCCGGGCAACCTTTTTGAACCTGCGACACACTATCTTATTTTTTTTGCCTCCGCGGCACCCCATTTTCGCAAATTTTTACTTCGCGACGCACCCGTGCAATCTTATCTACAATTTCTCTAAGAAATACCAAAGAATAAGTCATGTTGATGCATAACTCGTGTTTTTTATGCTTACGCTCGAAAATTCTAAAGACAGACGTGTACTCTAACTTCTTTTTACTTACAAATCATCACGTCTAATTATTTTTTTTATTTCGCAATAATGTTCGCGA
>NbS12_9
TTGTCGGGCAACCTTTTTGAACTTGCGACACACTAACTTGTTTTTTTGCCTTCGCGGCACCCCATTTTTGCAAATTTTTACTTCACGACACACCCGTGCAATCTTATTTACAATTTTTTTTGGAATACCAAGGAATAAGCCATGATGATGCATAACTCGTGTTTTTTCTCGCTAATGTTTGAAAGTTTTAAGGAAGGACGTGTACTTTAACTTCTTTTAAATTGCAAATCATCACGTTTAATTATTTTTTTTTATTTCGCAATAATGTTCGCGGCACCCCAAGAGTTCTTCCCGGCACCCTAATGTGTCGCGACACACCATTTGCCCGACACT
>NbS12_10
ACAGTGTCGTGCAACCTTTTTGAACCTGCGACACACTATCTTATTTTTTTTGTCTTCGCGGCACCCCATTTTTGCAAATTTTTACTTCGCGACACACCCGTGCAATTTTTTTTACAATTTCTCTAAGAAATACCAAAAAATAAGTCATGGTGATGCATAACTCGTGTTTTTTATGCTGACGCTCGAAAGTTTTAATGACGGACGTGTACTCTAACTTCTTTTTACCTACAAATCATCACGTCTAATTATATTTTTTCATTTCGCCATAATGTTTGCGTCACCCCTAGAGTTCTTCGCGGCACCCTAATGTGTCGCGACACACCATTTGCCCGACACT
>NbS12_11
TCAGTGTCGGGCAACCTTTTTGAACCTGCGACACACTATCTTATTTTTTTGCCTTCGCGGCACCCCATTTTTGCAATTTTTTACTTCGCGACGCACCTGTGCAATTTTATTTAAAATTTCTTTATAGGAATACCAAGGAATAAGCCATGATGATGCATAACTCGTGTTTTTTTTGATGATGTTTGAAAGTTTTAAAGAAGGATGTGTACTCTAACTTCTTTCAAATCACAAAACATCACGTTTTATTAATTTTTTTAATTTCGAAATAATGTTCGCGACACCCCTAGAGTTCCTCCCGGCACCCTAATGTGTCGCGACACACCATTTGCCCGACACT
>NbS12_12
TCAGTGTCGGGCAACCTTTTTGAACCTGCGACACACTATCTTATTTTTTTGCCTTCGCGGCACCCCATTTTTGCAATTTTTTACTTCGCGACGCACCTGTGCAATTTTATTTAAAATTTCTTTATAGGAATACCAAGGAATAAGCCATGATGATGCATAACTCGTGTTTTTTTTGATGATGTTTGAAAGTTTTAAAGAAGGACGTGTACTCTAACTTCTTTCAAATCACAAAAAATCACGTTTTATTATTTTTTTAATTTCGCAATAATGTTCGCGACACCCCTAGAGTTCCTCCCGGCACCCTAATGTGTCGCGACACACCATTTGCCCGACACT
>NbS12_13
TTGTCGGGCAACCTTTTTGAACCTGCGACACACTATCTTGTTTTTTTTTTGCCTTCTCGGCCCCCCATTTTTGCAAATTTTTACTTCACGACACACCCGTGCAATCTTATTTACAATTTTTTTCGGAATACCAAAAAATAAGTTATGATGATGCATAACTCGTGTTTTTTCTTGCTAATGTTTGAAAGTTTTAAGGAAGGACGTGTAGTTTAACTTCTTTTAAATTGCAAATCATCACGTTTAATTATTTTTTTTTATTTCGCAATAATGTTCGCAGCACCCCAAGAGTACTTCCCGGCACCCTAATGTGTCGCGACACACCATTTGCCCGACACT
>NbS12_14
AGTGTCGGGCAACCTTTTTGAATCTGCGACACACTATCTTATTTTTTTTGTCTTCGCGGCACCCCATTTTTGCAAATTTTTACTTCGCGACACACCCGTGCAATCTTATTTACAATTTCTCTAAGAAATACCAAAAAATAAGTCATGGTGATGGATAACTCGTGTTTTTTATGCTGACGCTCGAAAGTTTTAATGACGGACGTGTACTGTAACTTCTTTTTACCTATAAATCATCACGTCTAATTATTTTTTTTTTGCCATTATGTTTGCGTCACCCCTAAAGTTCTTCGCGGCACCCTAATGTGTCGCGACACACCATTTGCCCGACACTGT
>NbS12_15
ATGTCGGGCAACCTTTTTGAACCTGCGACACACTATCTTATTTTTTTTTTGCCTTCGCGGCACCCCACTTTTGCAAATTTTTACTTCGCGACACGCCCGTGCAATCTTATTTACAATTTCTCTAAGAAATACCAAAGAATAAGCCATGGTGATGCGTAACTCGTATTTTTTATGCTGACTTTCGAAAGTTTTAAGACGGACGTGTACTCTAACTTTTTTTTTTACTTACAAATCATAACGTCTAATTATTTTTTTTATTTCGCAATAATGTTCGCAGCACCCCTAAAGTTCTTCGCGGCACCCTAGGGTGTCGCGACACACCATTTGCCCGACACT
>NbS12_16
TTGTCGGGCAACCTTTTTGAACCTGCGACACACTATCTTATTTTTTTTGCCTTCGCGGCACCCCATTTTTGCAAATTTTTACTTCACGACACACCCGTGCAATCTTATTAACAATTTTTTTAGGAATACCAAGGAATAAGCCATGATGATGCATAACTCGAGTTTTTTCTCGCTAATGTTTGAAAGTTTTAAGGAAGGACGTGTGCTCTAACTTCTTTTAAATTGCAAATTATCACGTTTAATTAATTTTTTTAATTTCGCAATAATGTTCGCGGCACC
>NbS12_17
GTCGGGCAACCTTTTTGAACCTGCGACACACTATCGTATTTTTTTTTGCCTTCGCGGCACCCCATTTTTGCAAATTTTTACTTCACGACACACCCGTGCAAGCTTATTTACAATTTTTTTTGGAATACCAAGGAATAAGCCATGATGATGCATAACTTGTGTTTTTTTTCTCGCTAATGTTTGAAAGTTTTAAGGAAGGACGTGTACTTTAATTTCTTTTAAATTGCAAATCATCACGTTTAATTATTTTTTTTTATTTCGCAATAATGTTCGCGGCACCCT
>NbS12_18
TCAGTGTCGGGCAACCTTTTTGAACCTGCGACACACTATCTTATTTTTTTGCCTTCGCGGCACCCCATTTTTGCAATTTTTTACTTCGCGACGCACCTGTGCAATTTTATTTAAAATTTCTTTATAGGAATACCAAGGAATAAGCCATGATGATGCATAACTCGTGTTTTTTTTGATGATGTTTGAAAGTTTTAAAGAAGGATGTGTACTCTAACTTCTTTCAAATCACAAAACATCACGTTTTATTAATTTTTTTAATTTCGAAATAATGTTCGCGACACC
>NbS12_19
GGCAACCTTTTTGAACCTGCGACACACTATCTTATTTTTTTGCCTTCGCGGCACCCCATTTTTGCAAATTTTTACTTCGCGACACACCCGTGCAAAACTAATTTACAATTTCTCTAATAAATACCAAAGAATAAGTTATGGTGATGCATAACTCGTGTTTTTATGCTTACGCTCGAAAGTTTAAAAGACGTACGTGTACTCTAACTCCTTTTTACTTACAAATCATCACGTCTAATTATTTTTTTTATTTCGCAATAATGTTCGCGGCACCCT
>NbS13_1
TAACACTAGATTTACCAGACCAGTCATTTTGACTGGTTGGCAATTTTTTTTTGAAAACTCTCAAAACATATGCTTATGAATTGAGGAATTAATGTTGCGTAAATTAAACTTTTAGGTAGAAAATATAATGTATAATTTTAAATTTAATTTTAAGGTTCTACATAAGAGTTTACAATTTCGTATACCTATTTATACCACACCAGTCAAAATGACTGGTGGGGGTTTTATGGTCTTAAATAAGAAAATAAGAGAAAAATAAGTGTTTTTTTGGTTCTATAATCGATTGATTTTGTTTTGGATTGCCGTAAACTCACCTCACGGCAAGTTTACGGCAAATCGCCATAGTTAAAATATGGACAACCCCTATAATGGTAAGTCAAAAAAAAAATCAGGTTATCTTTCAGAAAAGTCGGTTTATCTATATCTTTTTCGCTATTATCTGTTTTTGTACGTTTTTTTTGCTCATTTTTTATCCCGTTTTAAAATATTAATGAGTCTTTGTCTGGATTTTAACCATGGTGAGTTTTTCGGTTTTTTCGTACGGCAAATATCCGTCAACTCGCCGCACGGAGAGTTGATGGATACCGTTAAAAATGTTAGAAAAAAGTTTTTATCTTATAAAAAACAAAATACACTCGATTTTAATAGTTTTAAGTGTATATAAACAAGAAAAAAAATACCTAAATATTTTTTTACCCACCAGTCAAAATGACTGTTTTTGGTATAAATTGGTATATGAGAAATCGTGGTAAATCTAGTGTTA
>NbS13_2
TAACACTAGATTTACCAGACCAGTCATTTTGACTGGTTGGCAATTTTTTTTTGTAAACTCTCAAAACATATGCTTATGAATTGAGGAATTAATGTTGCGTAAATTAAACTTTTAGGTAGACAATATAATGTATAATTTTAAATTTAATTTTAAGGCTCTACATAAGAGTTTACAATTTCGTATACCTATTTATACCACACCAGTCAAAATGACTGGTGGGGGTTTTATGGCCTTAAATAAGAAAATAAGAGAAAAATAAGTGTTTTTTGGTTCTATAATCGATTGATTTTGTTTTGGATTGCCGTAAAATCACCTCACGGCAAGTTTACGGCAACTCGCCATAGTTAAAATATGGACAACCCCTATAATGGTAAGCCAAAAAAAAATCAGGTTATCTTTCAGAAAAGTCTGTTTATCTATATCTTTTTCGCTATTATCTGTTTTTGTACGTTTATTTCGGTCAGTTTTTATCCCGTTTTAAAATATTAATGAGTCTTTGTCTGGATTTTAACCATGGTGAGTTTTTCGGTTTTTTCGTACGGCAAATATCCGTCAACTCGCCGCACGGAGAATTAATGGATACCGTTAAAAATGTTGAAAAGAAGTTTTTATCTTATAAAAAACAAAATACACTCGATTTAAAAGTTTTAAGTGTATATAAACAAGAAAAAAAATACCTTTATAATTTTTTACCCACCAGTCAAAATGACTGTTTTTGGTATAAATTGGTATATGAGAAATCGTGGTAAATCTAGTGTTA
>NbS13_3
TAACACTAGATTTACCAGACCAGTCATTTTGACTGGTTGGCAATTTTTTTTTTAAAACTCTCAAAACATATGCTTATGAATTGAGGAATTAATGTTGCGTAAATTAAACTTTTAGGTAGACAATATAATGTATAATTTTAAATTTAATTTTAAGGCTCTACATAAGAGTTTACAATTTCGTATACCTATTTATACCACACCAGTCAAAATGACTGGTGGGGGTTTTATAGCCTTAAATAAGAAAATAAGAGAAAAATAAGTGTTTTTTGGTTCTATAATCGTTCGATTTTGTTTTGGATTGCCGTAAACTCACCTCACCGCAAGTTTAAGGCAACTGCCATAGTTAAAATACGGACAACCCCTATAATGGTAAGCCAAAAAAAAATCAGGTTATCTTTCAGAAAAGTCGGTTTATCTATATCTTTTTCGCTATTATCTGTTTTTGTACGTTTTTTCGCTCATTTTTTATCCCGTTTTAAAATATTAATGAGTCTTTGTCTGCATTTTAAACATGGTGAGTTTTTCGGTTTTTTCGTACGGCAAATATCTGTCAACTCGCCGCACGGAGAGTTGACGGATACCATAAAAAAAGTTAAGAAGAAGTTTTTATCTTATAAAAAACAAAATAAACTTGACTTTAATCGTTTTAAGTGTTAACAAACAAGAAAAAAATACCTAAATAATTTTTTACCCACCAGTCAAAATGACTGTTTTTGGTATAAATTGGTATATGAAAAATCGTGGTAAATCTAGTGTTA
>NbS13_4
TAACACTAGATTTACCAGACCAGTCATTTTGACTGGTTGGCAATTTTTTTTTGAAAACTATCAAAACATATGCTTATGAATTGAGAAATTAATGTTGCGTAAATTAAACTTTTAGGTAGACAATATGATGTATAATTTTAAATTTAATTTTAAGGCTCTACATAAGAGTTTACGATTTCGTATACCTATTTATACCACACCAGTCAAAATGACTGGTGGGGGTTTTATGGCCTTAACTAAGAAAATAAGAGAAAAATAAGTGTTTTTTTATTCTATAATCGATTGATTTTGTTTTGGATTGCCGTAAACTCACCTCACGGCAAGTTTACAGCAAACCGCCATAGTTAAAATACGGACAACCCCTATAATGGTAAGCCAAAAAAGAAAACAGGTTTTTTTTTAAAAAAGTCGGTTTATCTATATCTTTTTCGCTATTATCTGTTTTTGTACGTTTTTTCGCTCATTTTTTATCCCTTTTTAAAATATTAATGAGTCTTTGTCCGCATTTTAACTATGGTGAGTTTTTCGGTTTTTTCGTGCGCCAAGTATCTGTCAACTCGCCGCACGGAGAGTTGACGGATACCGTTAAAAATGTTAAGAAGAAGTTTTTATCTTATAAAAAACAAAATAAACTTAGTTTTAATCGTTTTAAGTGTTAACAAACAAGAAAAAAATACCTAAATAATTTTTTACCCACCAGTCAAAATGACTGTTTTTGGTATAAATTGGTATATGAGAAATCGTGGTAAATCTAGTGTTA
>NbS13_5
TAACACTAGATTTACCAGACCAGTCATTTTGACTGGTTGGCAATTTTTTTTTGAAAACTATCAAAACATATGCTTATGAATTGAGAAATTAATGTTGCGTAAATTAAATTTTTAGGTAGACAATATGATGTATAATTTTAAATTTAATTTTAAGGCTCTACATAAGAGTTTACAATTTCGTATACCTATTTATACCACACCAGTCAAAATGACTGGTGGGGGTTTTATGGCCTTAACTAAGAAAATAAGAGAAAAATAAGTGTTTTTTTATTCTATAATCGATTGATTTTGTTTTGGATTGCCGTAAACTCACCTCACGGCAAGTTTACAGCAAACCGCCATAGTTAAAATACGGACAACCCCTATAATGGTAAGCCAAAAAAGAAAACAGGTTTTTTTTTAAAAAAGTCGGTTTATCTATATCCTTTTCGCTATTATCTGTTTTTGTACGTTTTTTCGCTCATTTTTTATCCCTTTTTAAAATATTAATGAGGCTTTGTCCGCATTTTAACCATGGTGAGTTTTTCGGTTTTTTCGTGCGCCAAGTATCTGTCAACTCGCCGCACGGAGAGTTGACGGATACCGTTAAAAATGTTAAGAAGAAGTTTTTATCTTATAAAAAACAAAATAAACTTAGTTTTAATCGTTTTAAGTGTTAACAAACAAGAAAAAAATACCTAAATAATTTTTTACCCACCAGTCAAAATGACTGTTTTTGGTATAAATTGGTATATGAGAAATCGTGGTAAATCTAGTGTTA
>NbS13_6
TAACACTAGATTTACCAGACCAGTCATTTTGACTGGTTGGCAATTTTTTTTTTGAAAACTCCTAAAACATATGCTTATGAATTGAGTAATTAATGTTGCGTAAATTAAAGTTTTAAGTAGACAATATAATGTATAAGTTTAAATTTAATTTTAAGGCTCTACATAGGAGTTACAATTTCGTATACCTATTTATACCACACCAGTCAAAATGACTGGTGGGGGTTTTATGGCCTTAAATAAGAAAATAAGAGAAAAATAAGTGTTTTCTGGTTCTATAATCAATTAAATTTGTTTTGGATTGCCTTAAACTCACCTCACGGCAAGTTTACGGCAACTCGCTATAGTTACAATACGGACAACCCCTATAATGGTAAGCCAAAAAAAAAATTCAGGTTATCTTTCAGAAAAAGTCAGTTTAGCTATATCTTTTTCGCTATTATCTGTTTTTGTCCGTTTTTTAATCAATTTAACTCTTTTTAAAAAATATTAATGAGTCTTTGTCTGCATTTTAACCATGGCAAGTTTTTCGGTTTTTTCGTGCGGCAAGTATCCGCCAACTCGCCGCACGGAGAGTTGACGGATACTGTGTAAACTGTTAAAAGAAGTTTTTATCTTATAAAAAACAAAATAAACTCGATTTTAATCGTTTACAGTATTAATAAACAAGAAAAAAATACCTAAATAATTTTTTACCCACCAGTCAAAATGACTGTTTTTGGTATAAATTGGTATATGAGAAATCGTGGTAAATCTAGTGTTA
>NbS13_7
TAACACTAGATTTACCAGACCAGTCATTTTGACTGGTTGGCAATTTTTTTTTGAAAACTCCTAAAACATATGCTTATGAATTGAGGAATTAATGTTGCGTAAATTAAAGTTTTAGGTAGACAATATAATGTATAATTTTAAATTTAATTTAAAGGCTCTACATAGGAGTTTACAATTTCGTATACCTATTTATACCACACCAGTCAAAATGACTGGTGGGGGTTTTATGGCCTTTAGTAAGAAAATAAGATAAATAACTGTGTTTTCTGGTTCTATAATCGATTAAATTTGTTTTGGATTGCCGTAAACTCTCCTCACGGCAAGTTTACGGCAACTCGCTATAGTTAAAATACGGACAACCCCTATAATGGTAGGCCAAAAAAAAATTCAGGTTATCTTTCAGAAAAAGTCAGTTTAGCTATATCTTTTTCGCTATTATCTGTTTTTGTCCGTTTTTTAATCAATTTATCTCTTTTTAAAAAATATTAATGAGTCTTTGTCTGCATTTTAACCATGGCAAGTTTTTCGGTTTTTTCGTGCGGCAAGTATCCGCCAACTCGCCGCACGGAGAGTTGACGGATACCGTGTAAACTGTTAAAAAGAAGTTTTTATCTTATAAAAAACAAAATAAACTCGATTTTAATCGTTTTAAGTATTAATAAACACGAAAAAAATACCTAAATAATTTTTTACCCACCAGTCAAAATGACTGTTTTTGGTATAAATTGGTATATGAAAAATCGTGGTAAATCTAGTGTTA
>NbS13_8
TAACACTAGATTTACCAGACCAGTCATTTTGACTGGTTGGCAATTTTTTTTTGAAAACTCCTAAAACATATGCCTATGAATTGAGGAATTAATGTTGCGTACATTAAAGTTTTAGGTAGACAATATAATGTATAATTTTAAATTTAATTTTAAGGCTCTACATAGGAGTTTACAATTTCGTATACCTATTTATACCACACCAGTCAAAATGACTGGTGGGGGTTTTATGGCCTTTAATAAGAAAATAAGAGAAATAACTGTGTTTTCTGGTTCTATAATCGATTAAATTTGTTTTGGATTGCCGTAAACTCACCTCACGGCAAGTTTACGGCAACTCGCTATAGTTAAAATACGGACAACCCCTATAATGGTAAGCCAAAAAAAAAATTCAGGTTATCTTTCAGAAAAAGTCAGTTTAGCTATATCTTTTTCGCTATTATCTGTTTTTGTCCGTTTTTTAATCAATTTATCTCTTTTTAAAAAATATTAATGAGTCTTTGTCTGCATTTTAACCATGGCAAGTTTTTCGGTTTTTTCGTGCGGCAAGTATCCACCAACTCGCCGCACGGAGAGTTGATGGATACCGTGTAAACTGTTAAAAAGAAGTTTTTATCTTATAAAAAACAAAATAAACTCGATTTTAATCGTTTTAAGTATTAATAAACAAGAAAAAAATACCTAAATAATTTTTTACCCACCAGTCAAAATGACTGTTTTTGGTATAAATTGGTATATGAAAAATCGTGGTAAATCTAGTGTTA
>NbS13_9
CACTAGATTTACCAGACCAGTCATTTTGACTGGTTGGCAATTTTTTTTTGAAAACTCCTAAAACATATGCTTATGAATTTAGGAATTAGTGTTGCGTAAATTAAAGTTTTAGGTAGACAATATAATGTATAATTTTAAATTTAATTTTAAGGCTCTACATAGGAGTTTACAATTTCGTATACCTATTTATACCACACCAGTCAGAATGACTGGTGGGGGTTATATGGCCTTAAATAAGAAAATAAGAGAAAAATAAGTGTTTTCTGGTTCTATAATCGATTAAATTTGTTTTGGATTGCCGTAACCTCACCTCACGGCAAGTTTACGGCAACTCGCTATAGTTAAAATACGGACAACCCCTATAATGGTAAGCCAAAAAAAAAATTCAGGTTATTATACAGAAAAAGTCAGTTTAGCTTTATCTTTTTCGCTATAATCTGTTTTTCTCCGTTTTACAATCAATTTTTACCCCTTTTTAAAATATTAATGAGTCTTTGTCTGCATTTTAACCATGGCGAGTTTTTCGGTTTTTTCGTACGGCAAATATTTGTCTACTCGCCGCACGGAGAGTTGGCGGATGCCGTTAAAAAATGTTAAAAAGAAGTTTTTATCTTATAAAAAACAAAATAAACTCGATTTTAATCGTTTTAAGTATTAATAAACAAGAAAAAAATACCTAAATAATTTTTTACCCACCAGTCAAAATGACTGTTTTTGGTATAAATTGGTATATGAAAAATCGTGGTAAATCCAGTGTT
>NbN8_1
ATAAATCAGTGGTTCCCAACCTTTTTAGGTCCGCGCCCCACTTTATAGATTTTAAAATCGAAAACGCCCCCCTAACCTAAGACAAAATAAGAAAACGCCCCCTCTTACCTATGCAAAGACATAAAATGCCCTTAACTAAAGTGGTAATTTTAAATGTACAAAAGTCAAAACGCCCCCCTCCAACTACCAAAACGCCCCCTTGTGGGGCGAGGGCCCCCGTTGGGAATCACTGATATAA
>NbN8_2
CTAAAGCAGTGGTTCCCAACCTTTTTAGGTGTGCGCCCCACTTTCAAGATTTTAAAATCAAAAACGCCCCCCTTATTCAGGAAAAAATAAGAAAACGCCCCTTCTAACCCATGCAAAGATATGAAATGCCCTTAATTAAAGGGGTAAATAAAATGTAAAAAATTCAAAACGCCCCCCTCCAACTACCAAAACGCCCCCTTGTGGGGCCAGGGCCCCCCGTTGGGAATCACTGCTCTAA
>NbN8_3
CTAAAGCAGTGGTTCCCAACCTTTTTAGGTGTGCGCCCCACTTTCAAGATTTTAAAATCAAAAACGCCCCCCTTATTCAGGAAAAAATAAGAAAACGCCCCTTCTAACCCATGCAAAGATATGAAATGCCCTTAATTAAAGGGGTAAATAAAATGTAAAAAATTCAAAACGCCCCCCTCCAACTACCAAAACGCCCCCTTGTGGGGCCAGGGCCCCCCGTTGGGAATCACTGCTCTAA
>NbN8_4
CTTGACCAGTGGTTCCCAACCTTTTTAGGTGCGCGCCCCACATTCGAGATTTTAAAATCAAAAACGCCCCCCTTATTCATGAAAAAATAAGAAAACGCCCCTTCTAACCCATTCAAAGATATGAAATGCCCTTAACTAAAGGGGTAATTTAAAAACTAAAAAATTCAAAACGCCCCCCTCTAACTACCAAAACGCCCCCTTGTGGGGCTAGGGCCCCCCGTTGGGAATCACTGGTCTTG
>NbN8_5
CTAATGCAGTGGTTCCCAACCTTTTTAGGTGCGCGACCCACTTTCGAGATTTTAAAATCGAAAATGCCCCCCTAACTCATGAAAAAATAAGAAAAGACCCCCTTTAACCCATGCAAAGATATAAAATGCCCTTAACTAAAGGGGTAATTTTAAATGTAAAAAATTTAAAACGCCCCCCTACAACTACCAAAACGCCCCCTTGTGGGGCGAGGGCCCCCCGTTGGGAATCACTGCACTAA
>NbN8_6
AGTGGTTCCCAACCTTTTTAGGTGCGCGCCCCACTTTCGAGATTATAAAATCAAAAACGCCCCCCTTAGTCATGAAAAAATAAGAAAACGCCCCTTCTAACCCATGCAAGGATATGAAATGCCCTTAACTAAAGGGGTAATTAAAAATATAAAAAAATCAAAACGCCCCCCTCCAACTACCAAAACGCCCCCTTGTGGGGCGAGGGCCCCCCGTTGGGAATCACTGA
>NbN8_7
AGTGGTTCCCAACCTTTTTAGGTGCGCGCCCCACTTTCGAGATTATAAAATCAAAAACGCCCCCCTTAGTCATGAAAAAATAAGAAAACGCCCCTTCTAACCCATGCAAGGATATGAAATGCCCTTAACTAAAGGGGTAATTAAAAATATAAAAAAATCAAAACGCCCCCCTCCAACTACCAAAACGCCCCCTTGTGGGGCGAGGGCCCCCCGTTGGGAATCACTGG
>NbN8_8
AGTGGTTCCCAACCTTTTTAGGTGTGCGCCCCACTTTCAAGATTTTAAAATCAAAAACGCCCCCCTTATTCAGGAAAAAATAAGAAAACGCCCCTTCTAACAGATGCAAAGATATGAAATGCCCTTAATTATAGGGGTAATTAAAATGTAAAAAATTCAAAACGCCCCCCTCCAACTACCAAAACGCCCCCTTGTGGGGCCAGGGCCCCCGTTGGGAATCACTGC
>NbN8_9
CCAGTGGTTCCCAACCTTTTTAGGTGCGCGCCCCACTTTCGAGATTTTAAAATCAAAAACGCCCCCCTTATCCATGAAAAAATAAGAAAACGCCCCTTCTAACCCATGCAAAGATATGAAACGCCCTTAACTAAAGGGGTAATTAAAAAAATAAAAAATTCAAAACGCCCCCCTCCAACTACCAAAACGCCCCCTTGTGGGGCTAGGGCCCCCCGTTGGGAATCA
>NbN8_10
AGTGGTTCCCAACCTTTTTAGGTGCGCGCCCCACTTTCGAGATTTTAAAATCAAAAATGCCCCCCTTATTCGTGAAAAAATAAGAAAACGCCCCTTCTAACCCATGCAAAGATATGAAACGCCCTTAACTAAAGGGGTAATTAAAAAAATAAAAAATTCAAAACGCCCCCCTCCAACTACCAAAACGCCCCCTTGTGGGGCTAGGGCCCCCCGTTGGGAATCACTGC
>NbN8_11
AGTGGTTCCCAACCTTTTTAGGTGTGCGCCCCACTTTCAAGATTTTAAAATCAAAAACGCCCCCCTTATTCAGGAAAAAATAAGAAAACCCCCCTTCTAACCCATGCAAAGATATGAAATGCCCTTAATTAAAGGGGTAATTAAAATGTAAAAAATTCAAAACGCCCCCCTCCAACTACCAAAACGCCCCCTTGTGGGGCCAGGGCCCCCCGTTGGGAATCACC
>NbN8_12
GTGGTTCCCAACCTTTTTAGGTACGCGCCCCACTTTCGAGATTTTAAAATCAAAAATGCCCCCCTTATTCATGAAAAAATAAGAAAACGCCCCTTTTAACCCATGCAAAGATATGAAATACCCTTAACTAAAAGGGTAATTTAAAATGTAAAAAATTCAAAACGCCCCCCTCCAACTACCAAAACGCCCCCTTGCGGGGCGAGGGCCCCCCGTTGA
>NbN8_13
GCAGTGGATCCCAACCTTTTTAGGTGCGCGCCCCACTTTCGAGATTTTAAAATCAAAAATGCCCCCCTTATTCGTAAAAAAATAAGAAAACGCCCCTTCTAACCCATGCAAAGATATGAAACGCCCTTAACTAAAGGGGTAATTAAAATGTAAAAAATTCAAAACGCCCCCCTCCAACTACCAAAATGCCCCCTTGTGGGGCTAGGGCCCCCCGTTGGGAATCACT
>NbN8_14
CCAGTGGTTCCCAACCTTTTTAGGTGTGCGCCCCACTTTCAAGATTTTAAAATCAAAAACGCCCCCCTTATTCAGGAAAAAATAAGAAAACGCCCCTTCTAACAGATGCAAAGATATGAAATGCCCTTAATTATAGGGGTAATTAAAATGTAAAAAATTCAAAACGCCCCCCTCCAACTACCAAAACGCCCCCTTGTGGGGCCAGGGCCCCCCGTTGGGAATCACT
>NbN8_15
TCAGTGGTTCCCAACCTTTTTAGGTGTGCGCCCCACTTTCAAGATTTTAAAATCAAAAACGCCCCCTTTATTCAGGAAAAAATAAAAAAACGCCCCTTCTAATCCATGCAAAGATATGAAATGCCCTTTATTAAAGGGGTAAATAAAATGTAAAAAATTCAAAACGCCCCCCTCCAACTACCAAAACGCCCCCCTGTGGGGCTAGGGCCCCCCGTTGGGAATCA
>NbN8_16
AGTGGTTCCCAACCTTTTTAGGTGCGCGCCCCACTTTCGAGATTTAAAAATCAAAAACGCCCCCCTTATTTTTGTAAAATAAGAAAACGCCCCTTCTAACCCATGCAAAGATATGAAATGCCCTTAACTAAAGGGGTGATTTAAAAAATAAAAAATTCAAAACGCCCCCCTCTAACTACCAAAACGCCCCCTTGTGGGGCTAGGGCCCCCCGTTGGGAATCACTGC
>NbN8_17
GCAGTGGTTCCCAACCTTTTTAGGTGTGCGCCCCACTTTCAAGATTTTAAAATCAAAAACGCCCCCCTTATTCAGGAAAAAATAAGAAAACCCCCCTTCTAACCCATGCAAAGATATGAAATGCCCTTAATTAAAGGGGTAATTAAAATGTAAAAAATTCAAAACACCCCCCTCCAACTACCAAAACGCCCCCTTGTGGGGCCAGGGCCCCCGTTGGGAATCACT
>NbN8_18
GCAGTGGTTCCCAACCTTTTTAGGTGTGCGCCCCACTTTCAAGATTTTAAAATCAAAAACGCCCCCCTTATTCAGGAAAAAAATAAAAAAACGCCCCTTCTAATCCATGCAAAGATATGAAATGCCCTTAATTAAAGGGGTAAATAAAATGTAAAAAATTCAAAACGCCCCCCTCCAACTACCAAAACGCCCCCTTGTGGGGCCAGGGCCCCCCGTTGGGAATCACT
>NbN8_19
AGTGGTTCCCAACCTTTTTAGGTGCGCGCCCCACTTTCGAGATTATAAAATCAAAAACGCCCCCCTTATTTTTGTAAAATAAGAAAACGCCCCTTCTAACCCATGCAAAGATATGAAATGCCCTTAACTAGAGGGGTGATTTAAAAAATAAAAAATTCAAAACGCCCCCCTCTAACTACCAAAACGCCCCCTTGTGGGGCTAGGGCCCCCCGTTGGGAATCACTGC
>NbN8_20
AGTGGTTCCCAACCTTTTTAGGTGCGCGCCCCACTTTCGAGATTTAAAAATCAAAAACGCCCCCCTTATTTTTGTAAAATAAGAAAACGCCCCTTCTAACCCATGCAAAGATATGAAATGCCCTTAACTAGAGGGGTGATTTAAAAAATAAAAAATTCAAAACGCCCCCCTCTAACTACCAAAACGCCCCCTTGTGGGGCTAGGGCCCCCCGTTGGGAATCACTGC
>NbN8_21
TAAAATCAAAAAATGCCCCCCTTGTTCATGAAAAAATAAGAAAACGCCCCTTCTAACCTATGCAAAGATATGAAATACCCTTAACTAAAGGGGTGATAAAATATCAAAAATTCAAAACGCCCCCCTCCAACTACCAAAACGCCCCTTGTGGGGGCGAGGGCCCCCGTTGGGAATCACTGA
>NbN8_22
AGTGGTTCCCAACCTTTTTAGGTGTGCGCCCCACTTTCAAGATTTTAAAATCAAAAACGCCCCCCTTATTCAGGAAAAAATAAGAAAACGCCCCTTCTAACCCATGCAAAGATATGAAATGCCCTTTATTAAAGGGGTAAATAAAATGTAAAAAATTCAAAATGCCCCCCTCCAACTACCAAAACGCCCCCTTGTGGGGCCAGGGCCCCCGTTGGGAATCACTGC
>NbN8_23
AGTGGTTCCCAACCTTTTTAGGTGCGCGCCCCACTTTCGAGATTTAAAAATCAATAACGCCCCCCTTATTTTTGTAAAATAAGAAAACGCCCCTTCTAACCCATGCAAAGATATGAAATGCCCTTAACTAGAGGGGTGATTTAAAAAATAAAAAATTCAAAACGCCCCCCTCTAACTACCAAAACGCCCCCTTGTGGGGCTAGGGCCCCCCGTTGGGAATCACTGT
>NbN8_24
AGTGGTTCCCAACCTTTTTAGGTGCGCGACCCACTTTTGAGATTTTAAAATCGAAAATGCCCCCCTAACTCATGAAAAAATAAGAAAAGACCCCTTTTAACCCATGCAAAGATATAAAATGCCCTTAACTAAAGGGGTAATTTTAAATGTAAAAAATTCAAAACGCCCCCCTACAACTACCAAAACGCCCCCTTGTGGGGCGAGGGCCCCCCGTTGGGAATCACC
>NbN8_25
AGTGGTTCCCAACCTTTTTAGGTGCGCGCCCCACTTTCGAGATTTTAAAATCAAAAATGCCCCCCTTATTCGTAAAAAATAAGAAAACGCCCCTTCTAACCCATGCAAAGATATGAAACGCCCTTAACTAAAGGAGTAATTAAAAAAATAAAAAATTCAAAACGCCCCCCTCCAACTACCAAAACGCCCCCTTGTGGGGCTAAGGCCCCCGTTGGGAATCACTGT
>NbN8_26
AGTGGTTCCCAACCTTTGTAGGCGCGCGACCCACTTTCGAGATTTTAAAATCGAAAATGCCCCCCTAACTCATGAAAAAATAAGAAAAGACCCCCTTTAACCCATGCAAAGATATAAAATGCCCTTAACTAAAGGGGTAATTTTAAATGTAAAAAATTCAAAACGCCCCCCTACAACTACCAAAACGCCCCCTTGTGGGGCGAGGGCCCCCCGTTGGGAATCACTGG
>NbN8_27
GCAGTGGTTCCCAACCTTTTTGAGTGCGCGCCCCAATTTTAAGATTTTAAAATCGAAAACGCCCCCCCCCCTTATTCAGGAAAAAATAAGAAAACGCACCTTCTAACCCATGCAAAGATATGAAATGCCCCTATATAAAGGGGTAATTAAAATGTAAAAAATTCAAAACGCCCCCCTCCAACTACCAAAACGCCCCCTTGTGGGGCGAGGGCCCCCCGTTGGGAATCACT
>NbN8_28
GCAGTGGTTCCCAACCTTTTTAGGTGCGAGCCCCACTTTCGAGATTTTAAAATCGAAAATGCCCTCCTAATCCATGAAAAAATAAGAAAATACCCCCTCTTACCCATGCAAAGATATGAAATGCCCTTACCTAAAGGGGCAATTTTAGATATAAAAAATTCAAAACGCCCCCCTCCAACTGCAAAAACGCCCCCTTGTGGGGCGTGGGCCCCCAGTTGGGAATCA
>NbN8_29
TCAGTGGTTCCCAACCTTTTTAGGTGCGCGACCCACTTTCGAGATTTAAAAATCGAAAATGCCCCCCTAACTCATGAAAAAATAAGAAAAGACCCCCTTTAACCCATGCAAAGATATAAAATGCCCTTAACTAAAGGGGTACTTTTAAATGTAAAAAATTAAAAACGCCCCCCTACAACTACCAAAACGCCCCCTTGTGGGGCGAGGGCCCCCCGTTGGGAATCACT
>NbN8_30
AGTGGTTCCCAACCTTTTTAGGTGCGCGACCCACTTTCGAGATTTAAAAATCGAAAATGCCCCCCTAACTCATGAAAAAATAAGAAAAGACCCCCTTTAACCCATGCAAAGATATAAAATGCCCTTAACTAAAGGGGTACTTTTAAATGTAAAAAATTAAAAACGCCCCCCTACAACTACCAAAACGCCCCCTTGTGGGGCGAGGGCCCCCCGTTGGGAATCACTGA
>NbN8_31
AGTGGTTCCCAACCTTTTTAGGTGCGCGCCCCACTTTCGAGATTTAAAATCAAAAACGCCCCCCTTATTCATGAAAAAATAAGAAAACGCCCCTTCTAACCCATGCAAAGATATGAAATGCCTTAACTAAAGAGTAATTTATAAAATTAAAAATTCAAAACGCCTCCCTCTAACTACCAAAACGCCCCCTTGTGGGGCTAGGGTCCCCTGTTGGGAATCACC
>Nbh3_1
AGCTAGAGCAGTGATGGCAGCGTTCACAAGGGTAGTGTACCAATTTTCGAAAATTTGGAAAAATTTTTTATAGAAGTGTACCACTTGACCGATTTTTTAATTAAACCCGGATTATTTGCAACCAAGCATTTAATTTTGACCTAATAATTTTAGGTATTATAATTGTTGACGTCCGTAACGCCAGAACTGCAAGATAACCTTTTATTAAGCTCATGCGCCACCCATAGCATGGCACGCTTCCCTAAATACCTTTAAAAGGGGATTTGAAACACTGGTTTAGATCAATGGCTGCGACTGGTTCATATTTGACATCATATGATTGTCGACGTCCACAATTAAATGCTTTTACACAGGAAAGAAAATAGAATTGTAAAGTTTAATTTTGTCATTAAAAAATTTGTTCGCTAAAACAGTTTTTCAGCAACATCTTCTAATTTAGATCATATCTGTGTTCCTTAAAATCATACACGCCTCACTAATATCATCTGTAAATTTGTTCTTTTAGATTTTGGTTGGCCGATTTTTTTTTAAAAACAAAGTTTGAAAATAGAATGTGTACCAGCCAAAATCGTCAAGTGTACCAGTAGTGGTACACTGTACCACAGTTTGCCATCACTGAGCTAGAG
>Nbh3_2
GGCTAGATCAGTAATGGCAGCGTTCACAAGGTTAGTGTACCAATTTTCGAAAATTTGGGAAAATTTTTTATGGAAGTGTACCACTTGACCAATTTTTTTAATTAAACCCCGATTATTTGCAACCATGCATTTTATTTTGACCTAAAAATTTTAGGTATTATAATTGTTGACGTCCGTATTGCCAGAACTGCAAGATAACCTTTTATTAAGCTCATGCGCCATCCGTAGCATGGCACGCTCCCTTAAATACCTTTAAAAGGGGATTTGAAATACTGTTTTAGATCAATGGCTGCGACTGGTCCATATTTGACATCATATGATTGTCGAAGTCCACAATTATATACTTTTACACAGAAGAGAAAATAGAATTGTAAACTTAAATTTTGTCATTAAAAAATTTGTTCGCTAAAACAGTTTTTCAGCAACATCCTCTAATTTAAATCATATCTGTGTCTTAAATTCATACACGCCTCACTAATACCATCTGTAAGTTTGTTCTTCTATTAGATTTTGGTTGGCCGATTTTTCTTTAAAAAAAAACAAAATTTGAAAATAGAAAGTGTACCAGCCAAAATCGTCAAGTGTACCAGTAGTGTTACACTGTACCACAGTTTGCCATCACTGGGCTAGAT
>Nbh3_3
GCCTAAAACAGTAATGGCAGCGTTCACAAGGGTAGTGTACCAATTTTCGAAAATTTGGGAAAATTTTTTATAGAAGTGTACCACTTGACCAATTTTTTTATTAAACCCGGATTATTTGCAACCAAGCATTTTATTTTGACCTAATAATTTTAGGTATTATAATTGTTGACGTCCGTATTGCCAGAACTGCAGAATAACCTTTTATTAAGCTCATGCGCCATCCGTAGCATAGCACGCTCCCTTAAATACCTTTAAAAGGGGATTTAACACTGTTTTAGATCAATGGCTGCGACTGGTCCATATTTGACATCATATAATTGTCGAAGTCCACAATTATATACTTTTACACAGGAGAGAAAATAGAATTGTAAACTTAAATTTTGTCATTAAAAAATTTGTTCGCTAAAACAGTTTTTCAGTAACATCTTCTAATTTAAATCATATCTGTGTTCCTTAAAATCATACACGCCTCACTAATATCATCTGTAAGTTTGTTCTATTATGTTTTAATTGGGCGATTTTTTTTTAAAAAACAAAGTTCGAAAATAGAAAGTGTACCAGCCAAAATCGTCAAGTGTACCAGTAGTGGTACACTGTACCACAGTTTGCCATCACTGGCCTAAAA
>NbS14_1
TATATCAGTGTCGGGCAACCCTTTTAGAGCTGCGGCGCACTATCGGTTATTTTTTTACTTCGTGGCGCCCCATTTTTGCAATTTATACTTCGCGGCGCACCTGCTGAAGTTTATTAAAAATTTCTCATAGAAATACCAAAGAATAAGCAATAATTATGCCTTAAATTGTGTCTTTTTCAACAACATTTGAAAGTTTAAAGAAAAATATAAACTCTAACTTCTTTTTAATTAAAAATCATTGCTTTTAATCAGTTTTTTATTTCGCAATAATGTTTTCGGCGCCCCAAAACCTCAGTACAGCGCCTAGTGCGCCGCGGCGCACCATTTGCCCGACACTGATGTA
>NbS14_2
TAAAGCAGTGTCGGGCAACCTTTTTGGAGCTGCGGCGCACTATTAATCATTTTTTTTCTTCGCGGCGCCCCATTTTGGCAATTTTTTACTTCGCGGCGCACCTGTGGAATTTTATTTAAAATTTTTAATAGAATTACAAAAGAATAAGCACCAAATATGCCTTAATTGTGTCTTTTTAACGACATTTGAAAGTTTTGAGAAAAGCATGGACTCTAACATCTTTTTAATTTTAAAACATTACGTTTAATCAGTTTTTTTTTATTTCGCAATCATATTCGCGGCGCCCCAAAACCCCTTTACGGCGCCCTAGTGCGCCGCGGCGCACCATTTGCCCGACACTGATTTA
>NbS14_3
TAAATCAGTGTCGGGCAACCTTTTTGGAGCTGCGGCGCACTATCGGTCATCAGTTGACTTCGCGGCGCCCCATTTTTGCAATTTTTTACTTCGCGGCGCACCTGTGGAATTTTATTTAAAATTTCTCATAGAAATACCAGAGAATAAGCACCAATTATGCCTTAAATGTGCCTTTTTCAACGACATTTGAAAGTTTTAAAGAAAAACATGCACTCTAACTTCTTTTTAATTTTAAATCATTACGTTTAATCAGTTTTTTTTATTTCGCAATAATGTTCGCGGCGCCCCAAAACCTCTTTACGGCGCCCTAGTGCGCCGCGGCGCACTATTTGCCCGACACTGAGTTA
>NbS14_4
AAGGGCAGTGTCGGGCAACCTTTTTGGAGCTGCGGCGCACTATCGGTCATCATTTGACTTCGCGGCGCCCCATTTTTGCAATTTTTTACCACGCGGCGCACCTGTGGAATTTTATTTAAAATTTCTTATAGAAATACAAAGGAATAAGCACCAATTATGCCTTAATTGTGTCTTTTTCAACGACATTTGAAACTTTTAAAGAAAAACATGCACTCTAACTTCTTTTTAATTTTAAATCATTACGTTTTATGGTTTTTTTTTATTTCGCCATAACTTTCGCGGCGCCCCAAAATCCCTTTACGGCGCCCTAGTGCGCCGCGGCGCACCATTTGCCCGACACTGCTCAA
>NbS14_5
TATAGCAGTGTCGGGCAACCTTTTTGGAGCTGCGGCGCACTATCGGTCATCATTTGACTTCGCGGCGCCCCATTTTTGCAATTTTTTACTACGCGGCGCACCTGTGGAATTTTATTTAAAATTTCTCATAGAAATACAAAGGAATAAGCACCAATTATGCCTTAATTGTGTCTTTTCCAACGACATTTGAAATTTTTAAAGAAAAACATGCACTCTAACTTCTTTTTAATTTTAAATAATTACGTTTAATCAGTTTTTTTTTGTTTCGCAAAAATGTTCGCGGCGCCCCAAAATCCCTTTACGGCGCCCTAGTGCGCCGCGGCGCACCATTTGCCCGACACTGCTTTA
>NbS14_6
ACAGTGTCGGGCAACCTTTTTGGAGCTGCGGCGCACTATCGGTCATCATTTGACTTCGCGGCGCCCCATTTTTGCAATTTTTTACTACGCGGCGCACCTGTGGAATTTATTTAAAATTTCTCATAGAAATACAAAGGAATAAGCACCAATTATGCCTTAATTGTGTCTTTTCCAACGACATTTGAAATTTTTAAAGAAAAACATGCACTCTAACTTCTTTTTAATTTTAAATAATTACGTTTAATCAGTTTTTTTTTGTTTCGCAAAAATGTTCGCGGCGCCCCAAAATCCCTTTACGGCGCCCTAGTGCGCCGCGGCGCACCATTTGCCCGACACT
>NbS14_7
AGTGTCGGGCAACCTTTTTTAAGCTGCGGCGCACTATCGGTCATTTTTTGACTTCGCGGCGCCCCATTTTTGCAATTTTTTACTTCGCGGCGCACCTGTGGAATTTTATTTAAAATTTATCGTATAAATACAAAATAATAAGCACCAATTATGCCTTAATTGTGTATTTTACAACTACATTTGAAAGTTTAAAGAAAAACATGCACTCTAACTTCTTTTTAATTTAAAATCATTACGTTTAATCAGTATTTTTTTATTTCGCAATAATGTTCGCGGCGCCCCAAACCCCTTTTACGGCGCCCTAGTGCGCCGCGGCGCACCATTTGCCCGACACTGC
>NbS14_8
AGTGTCGGGCAACCTTTTTGAAGCTGCGGCGCACTTTCGGTCATTTTTTGACTTCGCGGCGCCCCATTTTTGCAATTTTTTACTTCGCGGCGCACCTGTGGAATTTTATTTAAAAATTCTCATAGAAATACAAAAGAATAAGCACCGATTATGCCTTAATTGTGTCTTTTTAACGACATTTAAAAATTTTAAAGAAAAACATGTAATTTAACTTCTTTTTAATTTTAAATAATTACGTTTAATCAGTTTTTTTTTGTTTCGCAAAAATGTTCGCGGCGCCCCAAAACCCCTTTACGGCGCCCTAGTGCGCCGCGGCGCACCATTTGCCCGACACTGC
>NbS14_9
AGTGTCGGGCAACCTTTTTGGAGCTGCGGCGCACTATCGGTCATCAGTTGACTTCGCGGCGCCCCATTTTTGCAATTTTTTACAACGCGGCGCACCTGTGGAATTTTATTTAAAATTTCTCATAGAAATACCAGAGAATAAGCACCAATTATGCCTTAAATGTGCCTTTTTCAACGACATTTGAAAGTTTTAAAGAAAAACATGCACTCTAACTTCTTTTTAATTTTAAATCATTACGTTTAATCAGTTTTTTTTATTTCGCAAAAATGTTCGCGGCGCCCCAAAACCTCTTTACGGCGCCCTAGTGCGCCGCGGCGCACCATCTGCCCGACACTGC
>NbS14_10
AGTGTCGGGCAACCTTTTTAAAGCTGCGGCGCACTACCGGTCATTTTTTGACTTCGCGGCACCCCATTTTTGCAATTTTTTACTTCGCGGCGCACCTGTGGAATTTTATTTAAAATTTATCGTATAAATACAAAATAATAAGCACCAATTATGCCTTAATTGTGTCTTTTACAACTACATTTGAAAGTTTAAAGAAAAACATGCACTCTAACTTCTTTTTAATTTTAAATCATTGCGTTTAATCAGTATTTTTTTATTTCGCAATAATGTTTGCGGCGCCCCAAACCCCTTTTACGGCGCCCTAGTGCGCCGCGGCGCACCATTTGCCCGACACTGG
>NbS14_11
AGTGTCGGGCAACCTTTTTGAAGCTGCGGCGCACTTTCGGTCATTTTTTGACTTCGCGGCGCACCATTTTTGCAATTTTTTACTTCGCGGCGCACCTATGGAATTTTATTTAAAAATTCTCATAGAAATACAAAAGAATAAGCACCGATTATGCCTTAATTGTGTCTTTTTAACGACATTTAAAAATTTTAAAGAAAAACATGTACTTTAACTTCTTTTTAATTTTAAATAATTACGTTTAATCAGTTTTTTTTTGTTTCGCAAAAATGTTCGCGGCGCCCCAAAACCCCTTTACGGCGCCCTAGTGCGCCGCGGCGCACCATTTGCCCGACACTGC
>NbS14_12
AGTGTCGGGCAACCTTTTTGAGGCTGCGGCGCACTATCGGTCATCATTTGACTTCGCGGCGCCCCATTTTTGCAATTTTTTACTACGCGGCGCACCTGTGGAATTTTATTTAAAATTTCTTATAGAAATACAAAAGAATAAGCACCAATTATGCCTTAATTGTGTCTTTTCCAACGACATTTAAAATTTTTAAAGAAAAACATGCACTCTAACTTCTTTTTAATTTTAAATCATTACGTTTTATGGTTTTTTTTTATTTCGCCATAATTTTCGCGGCGCCCCAAAATCCCTTTACGGCGCCCTAGTGCGCCGCGGCGCACCATTTGCCCGACACTGA
>NbS14_13
AGTGTCGGGCAACCTTTTTGGAGCTGCGGCGCACTATCGGTCATCATTTGACTTCGCGGCGCCCCATTTTTGCAATTTTTTACTACGCGGCGCACCTATGGAATTTTATTTAAAATTTCTTATAGAAATACAAAAGAATAAGCACCAATTATGCCTTAATTGTGTCTCTCCAACGACATTTGAAATTTTTAAAGAAAAACATGCACTCTAACTTCTTTTTAGTTTTAAATCATTACGTTTTATGTTTTTTTTTTATTTCGCCATAATTTTTGCGGCGCCCCAAAATCCCTTTACGGCGCCCTAGTGCGCCGCGGCGCACCATTTGCCCGACACTGA
>NbS14_14
AGTGTCGGGCAACCTTTTTGGAGCCGCGGCGCACTATCGGTCATTTTTTGATTTTGCGGCGCCCCATATTTGTAATTTTTTACTTCGCGGCGCACCTGTGGAATTTTATTTAAAATTACTCATAGAAATACTAAAGAATAAGCAATGATTATGACTAAATTGTGTCTTTTTCAACGACATTTGAAAGTTTTAAAGAAAGACATATGCTTTAACTTCTTTTTGAAGTAAAATTATCACGTTTAATCAGTTTTTTTTTATTTCGCAATAATGTTCGCGGCGCCCCAAACTCCCTATACGGCGCCCTAGTGCGCCGCGGCGCACCATTTGCCCGACACTGG
>NbS14_15
TCAGTGTCGGGCAACCTTTTTAGAGCTGCGGCGCACTATCGGCCATTTTTTGACTTCGCGGCGCCCCATTTTTGCAATTTCTATTTCGCGGCGCACCTAAGGAATTTTATTTAAAATTTCGCATAAAAATACAAAAGAATAAGAACTAATTAGTCCTTAATTGTGTCTTTTTCAACGATATTTGAAAGTTTTAAAGAAAGACATGCACTTCAACTTTTTTTTAATTTTAAATCATTACATTTAATCAGTTTTTTTTTATTTCCCAATAATGTTCGCGGCGCCCCAAACCCCCTTTACGGCGCCCTAGTGCGCCGCGGCGCACCATTTGCCCGACACT
>NbS14_16
AGTGTCGGGCAACCTTTTTGGAGCTGCGGCGCACTTTCGGTCATTTTTTGACTTCGCGGCGCCCCATTTTTGCAATTTTTTACTTCGTGGCGAACCTGTGGAATTTAATTAAAATTTCTCATAACAATACAAAAGAATAAGCACCAATTATGCCTTAATTGTGTCTTTTTTAACTACATTTAAAATTTTAAAGAACAAATGTACTTTAACTTCTTTTTAATTTTAAATAATTACGTTTAATCAGTTTTTTTTTGTTTCGCAAAAATGTTCGCGGCACCCCAAAACCCCTTTACGGCGCCCTAGTGCGCCGCGGCGCACCATTTGCCCGACACTGA
>NbS14_17
TCAGTGTCGGGCAACCTTTTTGGAGCCGCGGCGCACTATCGGTCATTTTTTGATTTTGCGGCGCCCCATATTTGTAATTTTTTACTTCGCGGCGCACCTGTGGAATTTTATTTAAAATTACTCATAGAAATACTAAAGAATAAGCAATGATTATGACTAAATTGTGTCTTTTTCAACGACATTTGAAAGTTTTAAAGAAAGACATATGCTTTAACTTCTTTTTAAAGTAAAATTATCACGTTTAATCAGTTTTTTTTTATTTCGCAATAATGTTCGCGGCGCCCCAAACTCCCTTTACGGCGCCCTAGTGCGCCGCGGCGCACCATTTGCCCGACACT
>NbS14_18
ATGTCGGGCAACCTTTTTGGAGCCGCGGCGCACTATCGGTCATTTTTTGATTTTGCGGCGCCCCATATTTGTAATTTTTTACTTCGCGGCGCACCTGTGGAATTTTATTTAAAATTACTCATAGAAATACTAAAGAATAAGCAATGATTATGACTAAATTGTGTCTTTTTCAACGACATTTGAAAGTTTTAAAGAAAGACATATGCTTTAACTTCTTTTTAAAGTAAAATTATCACGTTTAATCAGTTTTTTTTTATTTCGCAATAATGTTCGCGGCGCCCCAAACTCCCTTTACGGCGCCCTAGTGCGCCGCGGCGCACCATTTGCCCGACACT
>NbS14_19
AGTGTCGAGCAACCTTTTTAGAGCCGCGGCGCACTATCGGTCATTTTTTAAATTCGCGGCGCCCCATTTTTGCAATTTTTTACTTCGAGGCGCGCCTGTGGAGTTTTATTTAAAATTTCTCATAGAAATACAAAAGAATAAGCACCAATTATAGGTTAATTCTGTCTTTTTCAACGACATTTAAAAGTTTTAAAGATAATCATGCACTTTAACTTCTTTTTAATTTTAAATCATTACGTTTAATCAGTTTTTTTCATTTTGCAATAATGTTCGCGGCGCCCAAACCCCCTTTACGACGCCCTAGTGAGCCGCGGCGCACCATTTGCCCGACACTGG
>NbS14_20
AGTGTCGAGCAACCTTTTTAGAGCCGCGGCGCACTATCGGTCATTTTTTAAATTCGCGGCGCCCCATTTTTGCAATTTTTTACTTCGAGGCGCGCCTGTGGAGTTTTATTTAAAATTTCTCATAGAAATACAAAAGAATAAGCACCAATTATAGGTTAATTCTGTCTTTTTCAACGACATTTAAAAGTTTTAAAGATAATCATGCACTTTAACTTCTTTTTAATTTTAAATCATTACGTTTAATCAGTTTTTTTCATTTTGCAATAATGTTCGCGGCGCCCAAACCCCCTTTACGACGCCCTAGTGAGCCGCGGCGCACCATTTGCCCGACACTGG
>NbS14_21
ACAGTGTCGGGCAACCTTTTTGGAGCTGCGGCGCACTATCGGTCATTTTTTGATTTCGCGGCGCCCCATATTTGTAATTTTTTACTTCGCGGCGCACCTGTGGGATTTTATTAAAAATTTCTCATAGAAATACTAAAGAATAAGCAATGTTTATGACTAAATTGTGTCTTTTTCGACGACATTTGAAAGTTTTAAAGAAAGATATATACTCTAACTTCTTTTTAAGATAAAATTATTACGTTTAATCAGATTTTTTTTATTTTGCAATAATGTTTGCGGCGCCCCAAACCCCCTTTACGGCGCCCTAGTGCGCCGCGGCGCACCATTTGCCCGACACT
>NbS14_22
CCAGTGTCGGGCAACCTTTTTGGAGCCGCGGCGCACTATCGGTCATTTTTTGATTTTGCGGCGCCCCATATTTGTAATTTTTTACTTCGCGGCGCACCTGTGGAATTTTATTTAAAATTACTCATAGAAATACTAAAGAATAAGCAATGATTATGACTAAATTGTGTCTTTTTCAACGACATTTGAAAGTTTTAAAGAAAGACATATGCTTTAACTTCTTTTTAAAGTAAAATTATCACGTTTAATCAGTTTTTTTTATTTCGCAATAATGTTCGCGGCGCCCCAAACTCCCTATACGGCGCCCTAGTGCGCCGCGGCGCACCATTTGCCCGACACT
>NbS14_23
AGTGTCGGGCAACCTTTTTGGAGCTGCGGCGCACTATAGGTCATTTTTTGACTTCGCGGCGCCTCATTTTTGCAATTTTTTACTTCGCGGCGCACCTGTGGACTTTTTTAAAAAATTCCTCATAGAAATATCAAAGAACAAGCATCAATTATGCATAGATCGTGCCTTTTTGACGACATTTAAAAGTTTTAAAGATGTACGTGCACTCTAAGTTCTTTTTAACCATAAATCATTACGTTTAATCAGTTTTTTTTTAGTTTCGCAATAATGTTCGCGGCGCA
>NbS14_24
AGTGTCGGGCAACCTTTTTGGAGCTGCGGCGCACTATAGGTCATTTTTTGATTTTGCGCCGCCCCTTTTTTGCAATTTTTTACTTCGCGGCGCACCTGTGGAATTTTATTAAAAATTTCTTATAGAAATACAATTGAATAAGCACCAATTATGCCTTAATTGTGTCTTTTTCAACGACATTTGAAAGTTTTTAAGAAAAACATGGACTCTAACTTCTTTTTAATTTTAAATAATTACGTTTAATCAGTTTTTTTTTGTTTCGCAAAAATGTTCGCGGCGCCCCATACCCCTTTACGGCGCA
>NbS14_25
ACAGTGTCGGGCAACCTTTTTGGAGCCCGGCGCACTATCGGTCATTTTTTGATTTTGCGGCGCCCCATATTTGTAATTTTTTACTTCGCGGCGCACCTGTGGAATTTTATTTAAAATTACTTATAGAAATACTAAAGAATAAGCAATGATTATGACTAAATTGTGTCTTTTTCAACGACATTTGAAAGTTTTAAAGAAAGACATATGCTTTAACTTCTTTTTAAAGTAAAATTATCACGTTTAATCAGTTTTTTTTTATTTCGCAATAATGTTCGCGGCGCCCCAAACTCCCTATACGGCGCCCTAGTGCGCCGCGGCGCACCATTTGCCCGACACT
>NbS14_26
AGTGTCGAGCAACCTTTTTAGAGCCGCGGCGCACTATCGGTCATTTTTAAATTCGCGGCGCCCCATTTTTGCAATTTTTTACTTCGAGGCGCGCCTGTGGAGTTTTATTTAAAATTTCTCATAGAAATACAAAAGAATAAGCACCAATTATAGGTTAATTCCGTCTTTTTCAACGACATTTAAAAGTTTTAAAGATAATCATGCACTTTAACTTCTTTTTAATTTTAAATCATTACGTTTAATCAGTTTTTTTCATTTTGCAATAATGTTCGCGGCGCCCAAACCCCCTTTACGACGCCCTAGTGAGCCGCGGCGCACCATTTGCCCGACACTGG
>NbS14_27
AGTGTCGGGCAACCTTTTTGGAGCCGCGGCGCACTATCGGTCATTTTTTGATTTTGCGGCGCCCCATATTTGTAATTTTTTACTTCGCGGCGCACCTGTGGAATTTTATTTAAAATTACTCATAGAAATACTAAAGAATAAGCAATGATTATGACTAAATTGTGTATTTTTCGACGACATTTGAAAGATTTAAAGAAAGACATATGCTCTAACTTCATTTTAAAGTAAAATTATTACGTTTAATCAGTTTTTTTTTATTTCGCAATAATGTTCGCGGCGCCCCAAACTCCCTTTACGGCGCCCTAGTGCGCCC
>NbS14_28
CCAGTGTCGGGCAACCTTTTTGGAGCCGCGGCGCACTATCGGTCATTTTTTTATTTTGCGGCGCCCCATATTTGTAATTTTTTACTTCGTGGAGCACCTGTGGAATTTTATTTAAAATTACTCATAGAAATAATAAAGAATAAGCAATGATTATGACTAAATTGTGTCTTTTTCGACGACATTTGAAAGTTTTAAAGAAAGACATATGCTCTAACTTCTTTTTAAAGTAAAATTATTACGTTTAATCAGTTTTTTATTACGCAATAATATTCGCGGCGCCCCAAACTCCCTTTACGGCGCCCTAGTGCGCCGCGGCGCACCATTTGCCCGACACT
>NbS14_29
GCAGTGTCGGGCAACCTTTTTAGAGCTGCGGCGCACTATCGATCATTTTTTGACTTTGCGGCGCCCCATTTTTGCAATTTTTTACTTCACGGCTCACCTGTGAAATTTTATTTGAAATTTCTCATAGAAATACAAAAGAATAAGCACCAATTATGCCTTAATTGTGTCTTTTTCAACGAAATTTAAAAGATTTAAAGATAAACATAGCCTAACTTCTGTTTTCTTTTTCGTTGTTACGTTTAATCAGTTTTTTTTTTATTTCGCAATAATGTTCGCGGCGCCCCAAACCCCCTTTACGGCG
>NbS14_30
ACAGTGTCGGGCAACCTTTTTGAAGCTGCGGCGCACTTTCGGTCATTTTTTGACTTCGCGGCGCACCATTTTTGCAATTTTTTACTTCGCGGCGCACCTGTGGAATTTTATTTAAAATTTCTCATAAAAATACAAAAGAATAAGCATCAATTATGCCTTCATTGTGTCTTTTTAACGATATTTAAAAATTTTAATGAAAATTATGTACTTTAACTTCTTTTTAATTTTAAATAATTACGTTTAATCAGTTTTTTTTTTGTTTCGCAAAAATGTTCGCGGCG
>NbS14_31
CCAGTGTCGGGCAACCTTTTTAAAGCTGCGGCGCACTATTGGTCATTTTTTGACTTCGCGGCGCCCCATTTTTGCAATTTTTTACTTCGCGGCGCACCTGTGGACTTTTTTTAAAAATTTCTCATAGAAATATTAAAGAATAAGCATCAATTATGCATAAATCGTGTCTTTTTCGACGACATTTGAAAGTTTTAAAGATGTATGTGCACTCTAAGTTCTTTTTAACCTCAAATCATTACGTTTAATCAGTTTTTTTAATTTCGTTACAATGTTCGCGGCG
>NbS15_1
TACAGTATGTTCAAAAAAAAACGCAAAGCTCGTAAACCTCAGACAAATTATGATTGATGACGCTTAGGTTTTTTAAACATTACATATGACAATTACAAACATTTCCATCGAAATATTTTTTCTTCATGTGTGCATTTTCAATGAGTTATTCCGTTTTTTATTTTTTTTTGTTCAAAAAAAACGCAAAAATTTAATAAATATTTTTAGAAGTCTTCTTTTGCACTTAAAATGTCTAAAGTTCGTTTTTAAAAGTAATATAAAGATGTTATAAGGTGTATTTTGTCAATTACACTCCTTATATCAGCCAAATTTTGCTTTTGTTTTAGAATCGATTTAGCTTTAAAATCAGTAATTTTTCCTTAAAAATGCTCTATACAAGTAAGATAAATTTTAGATACAATTTAAAAATGTCCAAAAAAGAAATTTATATCAATATAGTTTATTGGCGGCTCTTTTATGATGGGGAAATAAGCTTTAGATCATTTTTTGATAAATTAATTTAATCTAAACCGCATATTCTTGCGAATTATTAACTAAACTCAAAATTAAACATGCTTATAAACATTTGAAAGCCTGTAAATAATCGTTTCTCACCTTCTAGATATGAAAAGTTTTATATTTGACATTTTGCAAGCACAACTTTAGTGAGCTGTTGAAACTAGTTATTTTATTTGATAAAGTTTTGCGAGTTTTAGATTTTGAAAAAATGCTTAATGAGCATATAAACTGAAAACAACATCATTTGAATGATAAGTCTGATTATATCAACTTAATGAATATGATAGATTTTTTAAAATTTTACCAATCTTGAAAAAATTTTTTTTTCAACAAGTGTCGTTTCTTTATATGTTAAAATATATAAATTTTCTTTTTACTCACAATAAATGTTTCGATGAAAATGTTTAATTATCTTTTGTACACTTTTAGATATCAATATTACAGGTTGTTTTAAAAAAATATTTTTTAATTAAATTAAAAATCTCATAAAAACCCCTCAACACATATGAAAAGCTATTAAAAAGGCAACATAGAAAATTAAAAGTTTATTAAAAATCATTAAAGTGTGGTATAAAATCCTAAAGAGTTCTGTTTTCGACATTTTAATGCTTTTTTTGTAAGAGAAAAATTTATTATGTATTGTCATCGATGTCGAGTATAAAAAAGATAAAAAGGTAAATGATGTTAAAATTTTAAAATAAGCAGAATAGGCTTTCTTTTTCGACTCTTTTTGTATTTTTATTTACTTAAAATATTTTTGCGTTTTTTTTGAACAAAAAAAAATAAAAAATGAAATAACTCAATTAAACTGAACACATAAATAAAACCTATTCAGATGGAAGTGTTTGTAATTGTCATATGTAATGTTTTAAAAACCTTGGCGCTTCTAAGCATAATTTTCCTGAGGTTTAAGAGCTTTGCGTTTTTTTTTGAACATACTGTA
>NbS15_2
TACAGTATGTTCAAAAAAAAACGCAAAGCTCGTAAACCCCAGGAAAATTATGATTGATAGCGCTTAAATTTTTAAAACATTACATACGACAATTACAAACATTTCCATCGGAATATATTTTCTTTTTTGTGCATTTTCATTGAGTTATTCTGTTTTTTTAATTTTTTTGTTCAAAAAAAAACGCAAAATTTTAATAAATATTTTTAGAGGTATTCTTTTGCACTTAAAACGTCTAAAGTTCATTTTAAAAAGTAATAAAAAAGATGTTGTAAGATGTATCTTGCCAATTACACTCCTTATATCCGCCAAATACTGCTTTTGTTTTAGAATCGATTTGGCTTTAAAATCAGTAATTTTTTCCTTAAAAATGTTCTATACAAGTAAGATAAATTTAAAATACAATTTAAAAATGTCCAAAAAAGAAATTTATGTTAATATAGTTAATTGGCGACCCTTTTATGATTTGGAAATAAGCTTTAGATCAATTTTGGTTGATTTTTTGATAAATTAATTTAATCTAAACCACACGTTATTGCGAATTATAAATTAAAGTATTAATAAACATGCTCAAATAAATTTAAAGGCCTGTAGATGATCGTTTCTTACCTTCTCGATATGAAAAGTTTTGGTTTAACATTTCTGAAGCAAAACTTCAGTAAACTGTTGAAAAAAAAAATTTATTTGATGAAGTTTTGGAAGTTTTAGATTTTTATAAAATGCTTAATGAGCATATAAACTTATATACAACATCATTTGAATAAAAAGTTCGTTTAAAACTATTTATCGATCAAGATAGATTTTTACAAATTTTACCATTCTTACTAAAAAGTTTTTTTTAACGAGTATGGTATTTTTATTGCTTAAAAAAAGCAAATTTTCTTTCTACTAACAATAAATATTGTAAAGTTAATATTTGCTTTTCTTCTGTACACTTTTTGATGGCAATATTGCAGCTTTTTGAAAAAAACATTTTTTAATTTAATTAAAAATCTCATAAACCCCCCTCAACACATATAATAAGCTATTAAAAAGGCAACATAGAAAGTTAAAGGTTTTTCTAAAATAATTTAAGTTATGTATAAAATCCTAAAGAGTCCTGTTAATGACATTTTAATGCTTTTTTTTGTAAGAAAAAAAATTATTATGTATCGCCATCAATGTCGAGTATAAAAACGCTGAAAAAGTAAATGATGTTAAAATTTAAAAATAAGCAGAACAATGCTTTCTTTTTCGACTTTTTGTGTATTTTTTTTTACTTAAAATATTTTTGCGTTTTTTTTTGAACAAAAAAAAATAAAAAACGAAATAACTCAATGAAACTGAACACATAAATAAAACCTACTCCGACTGAAATGTTTTTAATTGTCATATGTAATGTTTTAAAAACCTAAGCGCCTTTAAGCTTTATTTTCCTGAGGTTTACGAGCTTTGCGTTTTTTTTTGAACATACTGTA
>NbS15_3
TACAGTATGTTCAAAAAAAAACGCAAAGCTCGTAAACCCCAGGAAAATTATGATTGATAGCGCTTAAATTTTTAAAACATTACATACGACAATTACAAACATTTCCATCACAATATATTTTCTTTTTTGTGCATTTTCAATGAGTTATTCTGTTTTTTTAATTTTTTTGTTCAAAAAAAAACGCAAAATTTTAATAAATATCTTTAGAGGTATTCTTTTGCACTTAAAACGTCTAAATTTCATTTTAAAAAGTTTAAAAAAATATGTTGTAAGATGTATTTTGCCAATTACACTCCTTATATCCGCCAAATACTGCTTTTGTTTTAGAATCGATTTAGCTTTAAAATCAGTAATTTTTTCCTTAAAAATGTTCTATACAAGTAAGATAAATTTAAAATACAATTTAAAAATGTTCAAAAAAGAAATTTATGTCAATATAGTTCATTGGCGACCCTTTTATGGTTTGGAAATAAGCTTTAGATCAATTTTGGTTGATTTTTTGATAAATTAATTTAATCTAAACCACACGTTATTGCGAATTATAAATTAAATTATTAATAAACATGCTCAAATACATTTAAAGGCCTGTAGATGATCGTTTCTTACCTTCTCGATATGAAAAGTTTTGGTTTAACATTTTTGAAGCAAAACTTCAGTAAACTGTTGAAAAAAAAATTATTATTTGATGAAGTTTTGGGAGTTTTAGATTTTTAAAAAATGCTTAATGAGCATATAAACTTATATACAACATCATTTGAATAAAAAGTTCGTTTAAAACTATTTATCGATCAAGATAGATTTTTACAAATTTTACCATTCTTACTAAAATTTTTTTTTTAACGAGTATGGTATTTTTATTGCTTAAAATATGCAAATTTTCTTTATAATCACAATAAATATTTTGAAGTTAATATTTGCCTTTCTTCTGTACACTTTTTGATGTCAATATTGCAGCTTTTTTAAAAAAACATTTTTTAATTTAATTAAAAATCTCATAAAAACCCCTCAACACATATAATAAGCTATTAAAAAGGCAACATAGAAAATTAAAAGTTTTTCTAAAATAATTTAAGTTATGTATAAAATCCTAAAGAGTCCTGTTAATGACATTTTAATGCTTTTTTTGTAAGAAAAAAAAATTATTATGTATCGCCATCAATGTCGAGTATAAAAACGCTGAAAAAGTAAATGATGTTAAATTCTAAAAATAAGCAAAATAGTGCTGTCTTTTTCGACTTTTTGTGTATTTTTATTCACTTAAAATATTTTTGCGTTTTTTTTTGAACAAAAAAAAATAAAAAACGAAATAACTCAATGAAACTGAACACATAAATAGAACATACTCCGACTGAAATGTTTGTAATTGTCATATGTAATGTTTTAAAAACCTAAGCGCATTTAAGATTAATTTTCCTGAGGTTTACGAGCTTTGCGTTTTTTTTTGAACATACTGTA
>NbS15_4
AGTATGTTCAAAAAAAAACGCAAAGCTCGTAAACCTCAGGAAAATTATGATTGATAGCGCTTAGGTTTTTAAAACATTACATATGACAATTACAAACATTTCCATCGGAATATATTTTCTTTATGTGTGCATTTTCATTGAGTTATTCTGTTTTTTTATTTTTTTTGTTCAAAAAAAAACGCAAAATTTTAATAAATATTTTTAGAGGTATTCTTTTGCACTTAAAACGTCTAAAGTTCATTTTAAAAAGTAATAAAAAAGATGTTGTAAGATGTATTTTGCCAATTACACACCTTATATCCGCCAAATACTGCTTTTGTTTTAGAATCGATTTAGCTTTAAAATCAGTAATTTTTTCCTTAACAATGTTCTATACAAGTAAAGATAAATTTAAAATACAATTTAAAAATGTCCAAAAAAGAAATTTATGTCAATACAGTTCATTGGCGACCCTTTTATGATTTGGAAATAAGCTTTAGATCATTTTTTGTTGATTTTTTGACAAATTAATTTAATCTAAACCACACGTTATTGCGAATTATTAATTAAAGTATTAATAAACATGTTCAAATACATTTAAAGGCCTGTAGATGATCGTTTCTTACCTTCTCGATATGAAAAGTTTTGGTTTAACATTTTTGAAGCAAAATTTCAGTAAACTGTTGAAAAAAGAATTTTTATTTGATGAAGTTTTGGGAGTTTTAGATTTTTAAAAAATGCTTAATGAGCATATAAACTTATATACAACATCATTTGAATAAAAAGTTCGTTTAAAACTATTTATCGATCAAGATAGATTTTTACAAATTTTACCATTCCTACTAAAAATTTTTTTTTAACTAGTATGGTATTTTTATTGCTTAAAATATGCAAATTTTCTTTCTATTCACAATAAATATTTTGAAGTTAATATTCGCTTTTCTTCTGTACACTTTTTGATGTCAATATCGCAGCTTTTTTTAAAAAACATTTTTTAATTTAATTAAAAATCTCATAAAAACCCCTCAACACATAACATAAGCTATTTAAAAGGCAACATAGAAAATTAAAAGTTTTTCTAAAATAATTTAAGTTTGGTATAAAATCCTAAAGAGTCCTGTTAATGACATTTTAATGCTTTTTTTGTAAGAAAAAAAAATTATTATGTATCGCCATTAATGTCGAGTATAAAAACGCTGAAAAAGTAAATGATGTTAAAATTTTAAAATAAGCAGAACAATGCTTTCTTTTTCGACTTTTTGTGTATTTTTATTCACTTAAAATATTTTTGCGTTTTTTTTTGAACAAAAAAAAATAAAAAACGAAATAACTCAATGAAACTGAACACATAAATAAAACCTACTCCGACTGAAATGTTTGTAATTGTCATATGTAATGTTTTAAAAACCTAAGCGCTTTTAAGCTTAATTTTCCTGAGGTTTACGAGCTTTGCGTTTTTTTTTGAACATACTGTAC
>NbS15_5
AGTATGTTCAAAAAAAAACGCAAAGCTCGTAAACCCTAGGGAAATTATGCTTGAAAGCGCTAAGGTTTTAAAAACATTACATATGACAATTACAAACATTTCCATCGGAATATATTTTCTTTATGTGAGCATTTTCATTGAGTTATTCTGTTTTTTTATTTTTTTTGTTCAAAAAAAAACGCAAAATTTTAAGAAATATTTTTAGAGGTATTCTTTTGCACTTAAAACGTCTAAAGTTCATTTTAAAAAGTAATAAAAAAGATGTTGAAAGATGTATTTTGCCAATTACACTCCTTATATCCGCCAAATACTGCTTTTGTTTTAGAATCTATTTAGCTTTAAAATCAGTAATTTTTTCCTTAAAAATGTTCTATACAAGTAAGATAAATTTAAAATACAATTTAAAAATGTCCAAAAAAAAATTTATGTCAATATAGTTCATTGGCGAACCTTTTATGATTTGGAAATAAGCTTTAGATTATTTTTTGTTGATTTCTTGATAAATAAATTTAATCTAAACCACACGTTATTGCGAATTATTAATTAAAGTATGCATAAACATGCTCAAATACATTTAAAGGCCTGTAGATGATCGTTTCTTACCTTCTCGATATGAAAAGTTTTGGTTTAACATTTTTGAATCAAAACTTCAGTAAACTGTTGAAAAAAAAAATTTATTAGATGAAGTTTTAGGAGTTTTAGATTTTTAAAAAATGCTTAATGAGCATATAAACTTGAATACAACATCATTTGAATAAAAAGTTCGTTTAAAACTATTTATCGATCAAGATAGATTTTTACAAATTTTACCATTCTTACTAAATTTTTTTTTTAACGAGTATGGTATTTTTATTGCTTAAAATATGCAAATTTTCTTTCTATTCACAATAAATATTTTGAAGTTAATATTCGCTTTTCTTCTGTACACTTTTTAATGTCAATATTGCAGCTTTTTTAAAAAAACATTCTTTAATTTAATTAAAAATCTCATAAAAACCCCTCAACACATATAATAAGCTATTAAAAAGGCAACATAGAAAATTAAAAGTTTTTCTAAAATAATTTAAGTTTGGTATAAAATCCTAAAGAGTCCTGTTAATGACATTTTAATGCTGTTTTTTGTAAGAAAAAAAAATTATTATGTATCGCCATCAATGTCGAGTAGTAAAAACGCTGAAAAATTAAATGATGTTAAATTCTAAAAATAAGCAAAATAGGGCTTTCTTTTTCGACTTTTTGTGTATTTTTATTCACTTAAAATATTTTTGCGTTTTTTTTTGAACAACAAAAAATAAAAAACGAAATAACTCAATGAAACTGAACACATAAATAAAACCTACTCCGACTGAAATGTTTGTAATTGTCATATGTAATGTTTTAAAAACCTAAGCGTTTTTAAGCTTAATTTTCCTGAGGTTCACGAGCTTTGCGTTTTTTTTTGAACATACTGTAT
>NbS15_6
AGTATGTTCAAAAAAAACGCAAAGCTCGTAAACCTCAGGAAAATTATGATTGATAGCGCTTAGGTTTTTAAAACATTACATATGACAATTACAAACCTTTACATCGGAATATATTTCCTTTATGTGTGCATTTTCATTGAGTAATTCTGTTTTTTTATTTTTTGTTGTTCAAAAAAAAACGCAAAATTTTAATAAATATTTTTAGAGGTATTCTTTTGCACTTAAAACGTCTAAAGTTCATTTTAAAAAGTAATAAAAAAGATGTTGTAAAATGTATTTTTCCAATTACACTCCTTATATCCGCCAAATACTGTTTTTGTTTTAGAATCGATTACGCTTTAAAATCAGGAATTTTTTCCTTAAAAATGTTCTATACAAGTAAGATAAATTTAAAATACAATTTGAAAATGTTAAAAAAAGAAATTTATGTCAATACAGTTCATTGGCGACCCTTTTATGATTTGGAAATAAGCTTTAGATCATTTTTTGTTGATTTTTTGATAAATTAATTTAATCTAAACCACACGTTATTGCGAATTATCAATTAAAGTATAAATTAACATGCTCAAATACATTTAAAGGCCTGTAGATGATCGTTTCTTACCCTTTCGATATGAAAAGTTTTTGTTTAACATTTTTGAAGCAAAACTTCAGTAAACTGTTGAAAAAAAAATTTTTATTTAATGAAGTTTTGGGAGTTTTAGATTTTTAAAAAATGCTTAATGAGCATATAAACTTATATACAATATCATTTGAATAAGAAAGTTCGTTTAAAACCATTTATCGATCAAGATAGATTTTTACAAATTTTACCATTCTTACTAAAAAGTTTTTTTTAACGAGTATGGTATTTTTATTGCTTAAAAAAAGCAAATTTTCTTTCTACTCGCAATAAATTTTGTGAAGTTAATATTTGCTTTTCTTCTGTACACTTTTTGATGTCAATATTGCAGCTTTTTTGAAGAAACATTTTTTAATTTAATTAAAAATCTCATAAAAACCCCTCAACACATATAATAAGCTATTAAAAAGGCAACATAGAAAATTAAAAGTTTTTCTAAAATAATTTAAGTTATGTATAAAATCCTAAAGAGTCCTGTTAATGACATTTTAATGCTTTTTTTGTAAGAAAAAAAAATTATTATGTATCGCCATCAATGTCGAGTATAAAAACGCTAAAAAAGATAATGATGTTAAAATTTAAAAATAAGCAGAACAGTGCTTTCTTTTTCGACTTTTTGTGTATTTTTATTCACTTAAAATATTTTTGCGTTTTTTTTTGAACAAAAAAAAATAAAAAACGAAATAACTCCATGAAACTGAACACATAAATAAAACATACTCCGACTGAAATGTTTGTAATTGTCATATGTAATGTTTTAAAAACCTAAGCGCCTTTAAGCTTAATTTTTCTGAGGTTTACGAGCTTTGCGTTTTTTTTTGAACATACTGTAT
>NbS15_7
AGTATGTTCAAAAAAAAACGCAAAGCTCGTAAACCCTAGGGAAATTATGCTTGAAAGCGCTAAGGTTTTAAAAACATTACATATGACAATTACAAACATTTCCATCGGAATATATTTTCTTTATGTGAGCATTTTCATTGAGTTATTCTGTTTTTTTATTTTTTTTGTTCAAAAAAAAACGCAAAATTTTAAGAAATATTTTTAGAGGTATTCTTTTGCACTTAAAACGTCTAAAGTTCATTTTAAAAAGTAATAAAAAAGATGTTGAAAGATGTATTTTGCCAATTACACTCCTTATATCCGCCAAATACTGCTTTTGTTTTAGAATCTATTTAGCTTTAAAATCAGTAATTTTTTCCTTAAAAATGTTCTATACAAGTAAGATAAATTTAAAATACAATTTAAAAATGTCCAAAAAAAAATTTATGTCAATATAGTTCATTGGCGAACCTTTTATGATTTGGAAATAAGCTTTAGATTATTTTTTGTTGATTTCTTGATAAATAAATTTAATCTAAACCACACGTTATTGCGAATTATTAATTAAAGTATGCATAAACATGCTCAAATACATTTAAAGGCCTGTAGATGATCGTTTCTTACCTTCTCGATATGAAAAGTTTTGGTTTAACATTTTTGAATCAAAACTTCAGTAAACTGTTGAAAAAAAAAATTTATTAGATGAAGTTTTAGGAGTTTTAGATTTTTAAAAAATGCTTAATGAGCATATAAACTTGAATACAACATCATTTGAATAAAAAGTTCGTTTAAAACTATTTATCGATCAAGATAGATTTTTACAAATTTTACCATTCTTACTAAATTTTTTTTTTAACGAGTATGGTATTTTTATTGCTTAAAATATGCAAATTTTCTTTCTATTCACAATAAATATTTTGAAGTTAATATTCGCTTTTCTTCTGTACACTTTTTAATGTCAATATTGCAGCTTTTTTAAAAAAACATTCTTTAATTTAATTAAAAATCTCATAAAAACCCCTCAACACATATAATAAGCTATTAAAAAGGCAACATAGAAAATTAAAAGTTTTTCTAAAATAATTTAAGTTTGGTATAAAATCCTAAAGAGTAAATGTTAATGACATTTTAATGCTTTTTTTGTAAGAAAAAAAAAATTATTATGTATCGCCATCAATGTCGAGTTTAAAAACTGTTAAAAAGTAAATGATGTTAAAATTTAAAAATAAGCAGAACAATGCTTTTTTTTCGACTTTTTGTGTATTTTTATTCACTTAATATATTTTTGCGTTTTTTTTTGAACAAAAAAAAATATAAAACGAAATAACTCAATGAAACTGAACACATAAATAAAACCTACTCCGACTGAAATGTTTGTAATTGTCATATGTAATGTTTTAACAACCTAAGCGCTTTTAAGCTTAATTTTCCTGAGGTTTACGAGCTTTGCGTTTTTTTTGAACATACTGTAT
>NbS15_8
AGTATGTTCAAAAAAAAACGCAAAGCTCGTAAACCTCAGGAAAATTATGATTGATAGCGCTTAGGTTTTTAAAACATTACATATGACAATTACGACCACTTCTATCGGAATATATTTTCTTTATGTTTACATTTTCATTGACTTATTCTGTTTTTTTATTTTTTTTGTTCAAAAAAAAACGCAAAATTTTAATAAATATTTTTAGAGGTATTCTTTTGCTCTTAAAACTTCTGAAGTTTATTTTAAAAAGTAATAAAAAGATGTTGTAAGATGTATTTTGCCAATTACACTCCTTATTTCTCCAAATACTGCTTTTGTTTTAGAATCGATTTAGCTTTAAAATCAGTAATTTTTTCCTTAAAAATGTTCTATACAAGTAAGATAAATTTAAAATACAATTTAAAAATGTTCAAAAAAAAAATTTATGTCAATACAGTTTATTGGCGACCCTTTTATGATTTGGAAATAAGCTTTAGATCATTTTTTGTTGATTTTTTGATAAATTAATTTAATCTAAACCACACGTTATTGCGAATTATTAATTAAAGTATTAATAAACATGCTCAAATACATTTAAAGGCCTGTAGATGATCGTTTCTTACCTTCTCGATATGAAAAGTTTTGGTTTAACATTTTTGAAGCAAAACTTCAGTAAACTGTTGAAAAAAAAAATTTTATTTGATGAAGTTTTGGAAGTTTTAGATTTTTAAACAATGTTTAATGAGCATATAAACTTATATACAACATCATTTGAATAAAAAGTTTGTTTAAAACTATTTATCGATCAAGATAGATTTTTACAAATTTTACCATTCTTACTAAAAAGTTTTTTTTAACGAGTATGGTATTTTTATTGCTTAAAAAAAGAAAATTTTCTTTTTACTCACAATAAATATTGTGAAGTTAATATTTGCTTTTCTTCTGTACACTTTTTGATGGCAATATTGCAGCTTTTTGAAAAAAACATTTTTTAATTTAATTAAAAATCTCATAAAAACCCCCTCAACACATATAATAAGCTATTAAAAAGGCAACATATAAAATTAAAAGTTTTTCTAAAATAATTTAAGTTTGGTATAAAATCCTAAAGAGTCCTGTTAATGACATTTTAATGCTTTTTTTGTAAGAAAAAAAAAATTATTATGTATCGCCATCAATGTCGAGTATAAAAACTCTGAAAAAGTAAATGATGTTAAAATTTAAAAATAAGCAGAACAGTGCTTTCTTTTTCGACTTTTTGTGTATTTTTATTCACTTAAAATATTTTTGCGTATTATTTTGAACAAAAAAAAATAAAAAACGAAATAACTCAATTAAACTGAACACATAAATACAACTTACTCCGATGTAAATGTTTGTAATTGTCATATGTAATGTTAAAAAAACCTAAGCGCTTTTAAGCTTAATTTTCCTGAGGTTTACGAGCTTTGCGTTTTTTTTTGAACATACTGTAT
>NbS15_9
ACAGTATGTTCAAAAAAATCGCAAAGCTCGTAAACCCTAGGGAAATTATGCTTGGAAGCGCTAAGGTTTTAAAAACATTACATTTGACAATTACAAACATTTCCATCGGAATATATTTTCTTTTTTGTGCATTTTCATTGAGTTATTCTGTTTTTTTTATTTTTTTTGTTCAAAAAAAAACGCAAAATTTTAATAAATATTTTTAGAGGTATTCTTTTGCACTTAAAACGTCTAAATTTCATTTTAAAAAGTAATAAAAAAGATGTTGTAAGATGTATCTTGCCAATTACACTCCTTATATCCGCCAAATACTGCTTTTGTTTTAGAATCGATTTAGCTTTAAAATCAGTAATTTTTTCCTTAAAAATGTTCTATACAAGTAAGATAAATTTAAAATACAATTTTAAAATGTCCAAAAAAAGAAATTTATGTCAATGCAGCTCATTGGCGACCCTTTTATGATTTGGAAATAAGCTTTAGATCATTTTCTGTTGATTTTTTGATAAATTAATTTAATCTAAACCACACGTTATTGCGAATTATTAATTAAAGTATGCATAAACATGCTCAAATACATTTAAAGGCCTGTAGATGATCGTTTCTTACCTTCTCGATATGAAAAGTTTTGGTTTAACATTTTTGAATCAAAACTTCAGTAAACTGTTGAAAAAAAAATTTTATCTGATGAAGTTTTGGGAGTTTTAGATTTTTAAAAAATGCTTAATGAGCATATAAACTTGAATACAACATCATTTGAATAAAAAGTTCGTTTAAAACTATTTATCGATCAAGATAGATTTTTACAAATTTTACCATTCTTACTAAATTTTTTTTTTAACGAGTATGGTATTTTTATTGCTTAAAATATGCAAATTTTCTTTCTATTCACAATAAATATTTTGAAGTTAATTTTTGCTTTTCTTCTGTACACTTTTTGATGTCAATATTGCAGCTTTTTCAAAAAAAACATTTTTTAATTTAATTAAAAATCTCATAAAAACCCCTCAACACATATAATAAGCTATTAAAAAGGCATCATAGAAAATTAAAAGTTTTTCTAAAATAATTTAAGTTTGGTATAAGATCCTAAAGAGTCCTGTTAATGCCATTTTAATGCTTTTTTTGTAAGAAAAAAAAATTATTATGTATCGCCATCAATGTCGAGTATAAAAACGCTGAAAAAGTAAATGATGTTAAAATTTAAAAATAAGCATGACAGTGCTTTCTTTTTCGACTTTTTGTGTATTTTTATTCACTTAAAATATTTTTGCGTTTTTTTTTGAACAAAAAAAAATAAAAAACGAAATAACTCAATGAAACTGAACACATAAATAAAACCTACTCCGACTAAAATGTTTGTAATTGTCATATGTAATGTTTTTAAAACCTAAGCGCTTTTAAGCTTAATTTTCCTGAGGTTTACGTGCTTTGCGTTTTTTTTTGAACATACTGT
>NbS15_10
ACAGTATGTTCGTCAAAAAACGCAAAGCTCGTAAACCCCAGGGAAATTATGATTGATAGTGCTTAAATTTTTAAAACATTACATATGACAATTACAAACATTTCCATCAAAATATATTTTCTTTTTTGTGCATTTTCATTGAGTTATTCTGTTTTTTTATTTTTTTTGTTCAAAAAAAAACGCAAAATTTTAATAAATATTTTTAGAGGTAGTCTTTTGCACTTAAAACGTCTTAAGTTCATTTTAAAAAGTAATAAAAACGATGTTGTAAAATGTATTTTGCCAATTACACTCCTTATATCCGCCAAATACTGCTTTTGTTTTAGAATCGATTTAGCTTTAAAATCAGGTATTTTTTCCTTAAAAATGTTCTATACAAGTAAGATAAATTTAAAATACAATTTAAAAATGTCCAAAAAAGAAATTTATGTCAATATAGTTCATTGGCAGGTCTTTTATGATTTGGAAATAAGCTTTAAATCATTTTTTGTTGATTTTTTGATAAATTAATTTGATCTAAACCGCATATTCTTGCGAGTTTTTAACTAAACTCAAAATAAAACATGCTCACATACATTTAAAGTCCTTTAGATAATCGTTTCCTACCTTCTCGATATGAAAAGTAATGATTTAACATTTTGCAAGTAAAACTTCAGTGAGCTGTTGAAACTAGTTTTTTTATTTGATAAAGTTTTGTCAGTTTTAGATTTTAAAAATGCTTAATGAGCATATAAACTTAAATTTAACATCATTTAAATAATAATTTGTTTATTTCTATCTATCGAATAAGATAGATTTTTAAAAATTTTACCAGTCTTACACAAAATTTTTTTTTAACAAGTGTCGTTTCTTTATAAGTTAAAATATGCAAATTTTCTTTTTACTTTCAATAAATGTTTCGATGAAAATGTTTAATTATCTTTTGTACACTTTTAGATATCAATATTACAGGCTGTTTTAAAAAATATTTTTTAATTTAATTAAAAATCTCATAAAAACCCCTCAACACATATGATAAGCTATTAAAAAGGCAACATAGAAAATTAAAAGTTTTTCAAAAAATTTTTAAATGCGGTATAAAATCCTAAAGAGTCTTGTTTTTGACATTTTAATGCTTTTTTTTGTAAGAAAAAAATTTATTATATATTGTCAGCGATGTCGAGTATTAAAAAGATGAAAAGTAAATGATGTTAAAATTTTAAAATAAGCAGAAGTGTGTTTTATTTTTTGACTCTTTTTGTATTTTTGTTTACTTAAAATATTTTTGCGTTTTTTTTGAACAAAAAAAAATAAAAAACGAAATAAGTCAATTAAACTGAACACATTAATAAAACCTATTCCGATAGAATTATTTGTAATTTTCATATAAAATGATTTACAAACCTGAACGCTTTTAAGCAAAATTTTCCTGAGGTTTACGAGCTTTGCGTTTTTTTTTGAACATACTGT
>NbS16_1
TAAATCAGTGATGGCAAACAGCTGACCCGCGGGTCACTATTGGCCCACTTGGCATTTTTCAGTGACCCACTTGACATTTTTTTATGTTTCAAGAAATTTTGACTCTGACCAATTTGATTGATAAAATTACCTATAAAGTAGTATAAATACTAGTTGTACAAATTTTTAATACATAAATGTAATTGGTTTTTGTAAAGTATCGATTCTTGGGCATTATGTTACAAAAAAAAATTTTTTTGCAGTTTATAATTTGCTGATTGACCCACTTGAATCTTTCGACGCCTAAAATTTTGAAAAAATGACCCACTGACCCATTTTACTCTGCCATCACTGATTTA
>NbS16_2
TAGATCAGTGATGGCAAACAGCTGACCCGCGGGTCACTATTGACCCACTTGGCATTTTTCAGTGACCCACATGTATTTTTTTTTTATTTCAAAAAAATTTGACTCTGACCAATTTAATTAACAAAAATACCTAAAAAGTATTGTAAATACTAATTGTACATATTTTAAATACAGCAAATGTAATTAGTTTTTGTAAAATATTGTTTCTTTGGTATTTTGTTGAAAAAAATTTTTTTTAGCATTTTATAATTTGCTGATTGACCCACTTGGATATTTTGACGTCTAAAATTTTGAAAAAATGACCCACTGGCCCATTTTACTTTGCCATCACTGATCTA
>NbS16_3
TAGATCAGTGATGGCAAACAGCTGACCCGCGGGCCACTATTGACCCACTTGGCATTTTTCAGTGACCCACATGTAATTTTTTTTTATTTCAAAAAAATTTGACTCTGACCAATTTAATTAACAAAAATACCTAAAAAGTATTGTAAATACTAATTGTACATATTTTAAATACAGCAAATGTAATTAGTTTTTGTAAAATACTGTTACTTTGGTATTTTGTTGAAAAAAATTTTTTTTAGCATTTTATAATTTGCTGATTGACCCACTTGGATATTTTGACGTCTAAAATTTTGAAAAAATGACCCACTGGCCCATTTTACTTTGCCATCACTGATATA
>NbS16_4
GTAGGACAGTGATGGCAAACAGCTGACCCGCGGGTCACTATTGACCCACTTGGCATTTTTTAGTGACCCACTTGAATTTTTTTTTATTTTAAAAAATTTTGACTCTGACCAATTTGATTAATAAAATTACCTATAAAGTAATTTAAATACAGGTTATACATATTTTCAATGCAACAAATGTAATTCGTTTTCGTAAAATATCGTTTCTTGGGTATTATGGCATAAAAAAAATTTTTTTTTACATTTTATAATTTGCTGATTGACCCACTTGGATGTTTTGACGCTTAAAATTTTGATAAAATGACCCACTGACCCATTTTACTCTGCCATCACTGAAGTAG
>NbS16_5
TTACAACAGTGATGGCAAACAGCTGACCCGCGGGTCACTATTGACCCACTTGGCATTTTTTAGTGACCCACTTGAATTTTTTTTTTATTTTAAAAAATTTTGACTCTGACCAATTTGATTAATAAAATTACCTATAAAGTAATTTAAATACAGGTTATACATATTTTCAATGCAACAAATGTAATTCGTTTTCGCAAAATATCGTTTCTTGGGTATTATGGCATAAAAAAATTTTTTTTGCATTTTATAATTTGCTGATTGACCCACTTGGATGTTTTGACGCTTAAAATTTTGAAAAAATGACCCACTGACCCATTTTACTCTGCCATCACTGCATTAC
>NbS16_6
CACTATTGACCCACTTGTATTTTTTTTTTATTTCAAAAAATTTTGACTCTGATCAGATTGATTAATAAAATTACCTATAAAGTAATGTAAATACTAGTTGTAAATATTTTCACTACAACAAATGTAATTAGTTTTTGTAAAATATCGTTTCTTGCGTATCATGTTATGAATTTTTTTTTGCATTTTATAATTTGCTGATTGGCCCACTTGGATGTTTTGACGCCTAAAGTTTAACAAAAACAAACTGACCCATTTTACTCTGCCATCACTATACTA
>NbS16_7
ATATACCAGTGATGGCAAACAGCTGACCCGCGGGTCACTATTGACCCACTTGGCATTTTTTAGTGACCCACTTGAATTTTTTTTTATTTTAAAAAATTTTGACTCTGACCAACTTGATTGATAAAATTACCTATAAAGTAATTTAAATACAGGTTATACATATTTTCAATGCAACAAATGTAATTTGTTTTCTTAAAATATCGTTTCTTGGGTATTATAGCATAAAAAAAATTTTTTTTTGTATTTTATAATTTGCTGATTGACCCACTTGGATGTTTTGACGCTTAAAATTTTGATAAAATGACCCACTGACCCATTTTACTCTGCCATCACTGTTATAT
>NbS16_8
CTAAGCCAGTGATGGCAAACAGCTGACCCGCGGGTCACTATTGACACACTTGGCATTTTTTAGTGACCCACTTGTAATTTTTTTTTATTTTAAAAAATTTTGACTCTGACCAATTTGATTAGGAAAATTACCTATAAAGCAATTTTAATACCAGTTGTACATATTTTCAATGCAGAAAATGTAATTAGATTTTGTAAAATATCGTTTCTTGGGTATTATGGTATAAAAAATTTTTTTTTGCATTTTATAATTTGCTGATTGACCCACTTGGATGTTTTGACGCTTTAAATTTTCAAAAAATGACCCACTGACCCATTTTACTTTGCCATCACTGATCTAG
>NbS16_9
GTATACCAGTGATGGCAAACAGCTGACCCGCGGGTCACTATTGACCCACTTGGCATTTTTTAGTGACCCACTTGAATTTTTTTTTTATTTTAAAAAATTTTGACTCTGACCAATTTGATTAATAAAATTACCTATAATTTAATTTAAATACAGGTTATACATATTTTCAATGCAACAAATGTAATTCGTTTTCGTAAAATATCGTTGTTTGGGTATTATGGCATAAAAAATTTTTTTTTTGCATTTTATAATTTGCTGATTGACCCACTTGGATGTTTTGACACTTAAAATTTTGATAAAATGACCCACTGACCCATTTTACTCTGCCATCACTGTCGTAT
>NbS16_10
CTAGGGCAGTGATGGCAAACAGCTGACCCGCGGGTCACTATTGACCCACTTGGCATTTTTTAGTGACCCACTTGAATTTTTTTTTTATTTTAAAAAATTTTGACTCTGACCAATTAATTTGATTAATAAAATTACCTATAAAGTAATTTAAATAAAGGTTATACATATTTTCAATGCGACAAATGTAATTCGTTTTCGTTAAATATCGTTTCTTGGGTATTATGGCATAAAAAAAAATTTTTTTTGCATTTTATAATTTGCTGATTGACCCACTTGGATGTTTTGACGCTTAAAATTTTAATAAAATGACCCACTGACCCATTTTACTCTGCCATCACTGGTCTAG
>NbS16_11
ATAAAACAGTGATGGCAAACAGCTGACCCGCGGGTCACTATTGACCCACTTGGCATTTTTTAGTGACCCACTTGAATTTTTTTTTTATTTTAAAAAATTTTGACTCTGACCAACTTGATTAATAAAATTACTTATAAAGTAATTTAAATACAGGTTATACATATTTTCAATGCAACAAATGTAATTTGTTTTCTTAAAATATCGTTTCTTGGGTATTATGGCATAAAAAAAATTTTTTTTGTATTTTATAATTTGCTGATTGACCCACTTGGATGTTTTGACGCTTAAAATTTTGATAAAATGACCCACTGACTTATTTTACTCTCCATCACTGCAATAA
>NbS16_12
CTAGTTCAGTGATGTCAAACAGCTGACCCGCGGGTCACTATTGACCCACTTGGCATTTTTTAGTTACCCACTTGAATTTTTTTTATTTTAAAAAATTTTGACTCTGACCAATTTGATTAATAAAATTACCTATAAAGTAATTTAAATACAGGTTATACATATTTTAAATGCAACAAATGTAATTCGTGTTCGTTAAATATCGTTTCTTGGGTATTATGACATAAAACAAATTTTTTTGCATTTTATAATTTGCTGATTGACCCACTTGGATGTTTTGACGCTTAAAATTTTGATAAAATGACCCACTGACCCATTTTACTCTGCCATCACTGCCCTAG
>NbS16_13
GTAAACCAGTGATGGCAAACAGCTGACCCGCGGGTCACTATTGACCCACTTGGCATTTTTTAGTGACCCACTTGAATTTTTTTTTATTTTAAAAAATTTTGACTCTGACCAATTTGATTGATAAAGCTACCTATAAAGTAATTTATATACAGGTTATACATATTTTAAATGCAACAAATGTAATTCGTTCTCGTAAAATATCGTTTCTTGGGCATTATGGCATAAAAAAATTTTTTTTTGCATTTTATAATTTGCTGATTGACTTACTTGGATGTTTTGACGCTTAAAATTTTGATAAAATGACCCACTGACCCATTTTACTCTGCCATCACTGTGGTAA
>NbS16_14
TTAGTTCAGTGATGGCAAACAGCTGACCCGCGGGTCACTATTGACCCACTTGGCATTTTTCAGTGACCCACATGTATTTTTTTTTTATTTCAAAAAAATTTGACTCTGACCAATTTAATTAACAAAATTACCTAAAAAGTATTGTAAACACTAATTATACATATTTTAAATACAAAAAATGTAATTAGTTTTTGTAAAATATTGTTTCTTTGGTATTTTGTTGTAAAAAATTTTTTTTTTAGCATTTTATAATTTGCTGATTGACCCACTTGGATATTTTGACGTCTAAAATTTTAAAAAAATGTCCCACTGGCCCATTTTACTCTGCCATCACTGTTTTAG
>NbS16_15
AGGGCGGTGATGGCAAACAGCTGACCCGCGGGTCACTATTGACCCACTTGGCATTTTTTAGTGACCCACTTGATTTTTTTTTTATTTTAAAAAATTTTGACTCTGACCAATTTGATTAATAAAATTACCTACAAAGTAATTTAAATACAGGTTATACATATTTTCAATGCAACAAATGTAATTCGTTTTGTTAAAATATAGTTTATTGGGTATTATGGCATAAAAAATTTTTTTTTTGCACTTTATAATTTGCTGATTGACCCATTTGGGTGTTTTGACGCTTAAAATTTTGATAAAATGACCCACTGACCCATTTTACTCTGCCATCACTGACCTAG
>NbS16_16
GTATACCAGTGATGGCAAACAGCTGACCCGAGGGTCACTATTGAACCACTTGGCATTTTTTAGTGACCCACTTGAATTTTTTTTTATTTTAAAAAATTTTGACTCTGACCAATTTGATTGATAAAATTACCTATAAAGTAATTTATATAAAGGTTATACATATTTTCAATGCGACAAATGTAATTCGTTCTCGTAAAATATCGTTTCTTGGGCATTATGGCATAAAAAAAAATTTTTTTTGCATTTTATAATTTGCTGATTGACTTACTTGGATGTTTTGACGCTTAAAATTTTAATAAAATGACCCACTGACCCATTTTACTCTGCCATCACTGTGGTAA
>NbS16_17
CTAGACCAGTGATGGCAAATAGCTGACCCGCGGGTCACTATTGACCCACTTGGCATTTTTTAGTGACCCACTTGAATTTTTTTTTTTATTTTAAAAAATTTTGACTCTGACCAATTTGATTACTAACATTACCTATAAAGTAATTTAAATACAGGTCATACATATTTTCAATGAAACAAATGTAATTCGTTGCCGTAAAAAATCGTTTCTTGGGTATTATGGCATAAAAAAAAATTTTTTTGCATTTTATAATTTGCTGATTGACCCACTTGGATGTTTTGACGCTTAAAATTTTCATAAAATGACCCACTGACCCATTTTACTCTGCCATCACTGCACTAG
>NbS16_18
ATATAACAGTGATGGCAAACAGCTGACCCGCGGGTCACCATTGACCCACTTGGCATTTTTCAGTGACCCACATGTAATTTTTTTTTATTTCGAAAAAATTTGACTCTGACCAATTTAAATAAAAAATTACCTAAAAAGTATTGTAAATACTAATTATACATATTTTAAATACAGCAAATGTAATTAGTATTTGTAAAATATTGTTTCTTTGGTATTTTGTTGTGAAAAAAATTTTTTTTTAGCATTTTATAATTTGCTGATTGACCCACTTGGATATTTTGACGTCTGAAATTTTGAAAAAATGACCCACTGGCTCATTTTACTTTGCCATCACTGAAAATA
>NbS16_19
CTAGACCAGTGATGGCAAACAGGTGACCCGCGGGTCACTAATGACCACCTTGGCATTTTTCAGTGATCCACTTGTAATTTTTTCTTATTTCAAAAATTTATGACTCTGACAAATTGATTGATAAAATTACCTATAAAGTAATTTAGATACCAGTTATACATATTTTCAATTCAAAAAATGTAATTCCTTCTTGTAAAATATCGTTTCTTGGGTATTATGGCATAAAATTTTTCTTTGCATTTTATAATTTGCTGATTGACCCACTTGGATGTTTTGACGCTTAAAATTTTAATAAAATGACGTACTGACCCATTTTACTCTGCCATCACTAAACTG
>NbS16_20
CTATAACAGTGATGGCAAACAGCTGACCCGCGGGTCACTATTGACCCACTTGGCATTTTTTAGTGACCCACTTGAATTTTTTTTTTATTTTAAAAAATTTTGGATTCTGAACCAATTTGATTGATAAAATTACCTATAAAGTAATTTATATACAGGTTATACATATTTTAAAAGCAACAACTGTAATTCGTTCTCGTAAAATATCGTTTCTTGGGCATTATGGCATAAAAAATTTTTTTTTTGCATTTTATAATTTTCTGATTGACCCACTTGGATGTTTTGACGCTTAAAATTTTGATAAAATGACCCACTGACCCATTTTACTCTGCCATCACTGATCTAT
>NbS16_21
CACTATTGACCCACTTGTAATTTTTTTTAATTTTAAAAAATTTTGACTCTGACCAATTTGATTAATAAAATAACCTTTTAAGCAATGTAAATACTAGTTGTATATATTTTCAATACAAATAATGCAATTAGTTTTTGTAAAATATCGTTTCTTGGGTATTATGTTATAAAAAAAAATTTTTTTTTGCATTTTATAATTTGCTGATTGACCCACTTGGATGTTATGAAGCCTAGAATTTTGAGAAAATGACCCACTGACCCAATTTACTCTGCCATCACTGTTCTAG
>NbS16_22
ATAGACCAGTGATGGCAAACAGCTGACCCGCGGGTCACTATTTACCCACTTGGCATTTTTCAGTGGCCCACTTGTAATTATTTTTGTTTGAAAAAAATTTTGACTCTGACCATTTTGATTGATAAAATTACCTATAAAGTAGTGTAAATGCTAGTTGTACATATTTTTAACACAACAATTGTAATTAGTTTTTGTAAAGTATCGATTCTTAGGTATTATGTTACAAAATTATTTTTTTTGCATTTTATAACTTGCTGATTTACCCACTTGAATCTTTTGACGCCTAAAATTTTGAAAAATGACCCACTGACCCATTTTACTCTGCCATCACTGATATAG
>NbS16_23
CTAGGACAGTGATGGCAAACAGCTGACCCGCGGGTCACCATTGACCCACTTGGCATTTTTCAGTGACCCACATGTAATTTTTTTTTATTTCGAAAAAATTTGACTCTGACCAATTTAAATAAAAAATTACCTAAAAAGTATTGTAAATACTAATTATACATATTTTAAATACAGCAAATGTAATTAGTAATTGTAAAATATTGTTTCTTTGTTATTTTGTTGTGAAAATTTTTTTTTAGCATTTTATAATTTGCTGATTGACCCACTTGGATATTTTGACGTCTAAAATTTTGAAAAAATGACCCACTGGCCCATTTTACTTTGCCATCACTGCTCTAG
>NbS16_24
TTAGCTCAGTGATGGCAAACAGCTGACCCGCGGGTCACCATTGACCCACTTGGCATTTTTCAGTGACCCACATGTAATATTTTTTTATTTCGAAAAAATTTGACTCTGACCAATTTAAATAAAAAATTACCTAAAAAGTATTGTAAATACTAATTATCCATATTTTAAATACAGCAAATGTAATTAGTAATTGTAAAATATTGTTTCTTTGCTATTTTGTTGTGAAAAATTTTTTTTTTAGCATTTTATAATTTGCTGATTGACCCACTTGGATATTTTGACGTCTAAAATTTTGAAAAAATGACCCACTGGCCCATTTTACTTTGCCATCACTGTCTTAG
>NbS16_25
CTGTGGCAGTGATGGCAAACCCCCGACCCGCGGGACATTAATGACCCACTTGGCATTTTTTAGTAACCCACTTGTAATTTTTTTTATTTAAAAATTTTTGACTCTGACCAATTTGATTAATAAAATTACCTATAAAGTAATGTAAATACTAGTTGTACATATTTTCATTAAATTAATGTAATTAGTTTTTGTGAAGTATCGCTTCTTGGGCATTATGTTACAAAAAATTTTTTTTTTGCATTTTATAATTTTCTGATCGACCCACTTGGATGTTTCGACGCCTAAAATTTTGAAAAAATGGCCCATTGACCCATTTTACTCTGCCATCACTGTACTAT
>NbS16_26
GAACCTCGGGTCACTATTAACCCACTTAGCATTTTTCAGTGACCCACTTGTAATTTGTTTTTATTCCGAAAAATTGTGACTCTGACTAATTTGATTAATAAAATTACCTATAAAGTAATGTAAATACAATTTGTACATATTTTCATTGCAACAATTGTAATTAGTTTTTGTAAAGTATCGTTTCTTGGGTATTAATGTTACAAAAAAAATTTTTTGCATTTTATAATTTGCTGATTGACCCACTTGGATGTTTTGACGCCTAAAATTTTAAAAAAAATGACCCAATGACCCATTTTACTCTGCTATCACTGGACTAG
>NbS16_27
CTAAATCAGTGATGGCAAACAGCTGACCCGCGGGTCACTATTGACCCACTTGGCATTTTTTAGTGACCCACTTGTGATTTTTTTTATTTGTAAAAATTTTGACTCTGACCAATTTGATCAGCAAATTTACCTATAAAGCAATTTAAATACCAGTGTTACATTCTTTCTGTGCAACAAAAGTAATTGTTTTTTGTAAAATATCGTTTCTTAAGTATTATGGTATGAAAAAAAAATTTTTTTTGCATTTTATAATTTTCTGATTGACCCACTTGGATGTTTTGAAGCTTAAAATTTTGAAAAAATGACCCACTGACCCATTTTACTCTGCCACCACTGTACTAA
>NbS16_28
AACTCCGACCCGCAGGTCACTATTGAACCATTTGGCTTTTTTAGTGACCCACTTGTAATTTTTTTTTATTTCAAAAAATTTTGACTCTGACCAATTTGATTGATAAAATTACCTATTAAGTAATGTAAATACTAGTTTTACATATTTTCAATACAAAAAATGTAATTAGTTTTTGTAAAGTATCGTTTCTTGGGTATTAAGTTGCAAAATTTTCTTTTGCATTTAGTAATTTGCTGATTGACACACTTGGATGTTTTGACGCCTAAAATTTTTAAAATGACCCCCCGACCCATTTTACTTTGCCATCACTGCCCTAT
>NbS16_29
CTATGGCAGTGATGGCAAACCCCGACCCGCGGGCCATTAATGACCCACTTGGCATTTTTTAGTAACCCACTTGTAATTTTTTTTATTTAAAAATTTTTGACCTGACCAATTTGATTAATAAAATTAGCTATAAAGTAATGTAAATACTAGTTGTACATATTTTCATTACATTAATGTAATTAGTTTTTGTGAAGTATCGTTTCTTGCGCATTATGTTACAAAAAAATTTTTTTTTGTATTTTATAATTTGCTGATTGACCCACTTGGATGTTTCGACGCCTAAAATTTTGAAAAATGACTCACTGACCCATTTTACTTTGCCATCACTGTACTAT
>NbS16_30
CTATGGCAGTGATGGCAAACCCCGACCCGCGGGCCATTAATGACCCACTTGGCATTTTTTAGTAACCCACTTGTAATTTTTTTTATTTCATAAAATTTGACATCTGACCCTTTAATGCATTAAATTACCTATAAAGTAATGTAAATACTAGTTGTACATATTTTCATTACATTAAATGTAATTAGTTTTTGTGAAGTATCGCTTCTTGGGCATTATGTTACAAAAAAAATTTTTTTTGCATTTTATAATTTTCTGATTGACCCACTTGGATGTTTCGACGCCTAAAATTTTGAAAAAATGACTCACTGACCCATTTTACTCTGCCATCACTGTACTAT
>NbS16_31
CACCCGGGGTCACTATTGACCCATTTGGCTTTTTTAGTGACCCACTTGTAATTTTTTTTTATTTCAAAAAATTTTGACCCTGACCAATTTGATTGATAAAATTACCTATTAAGTAATGTAAATACTAGTTGTTCATATTTTCAATACAAAAAATGTAATTAGTTTTGTGTAAAGTATCGTTTCTTGGGTATTAAGTTGAAAAATTTTTTTTTGCATTTAGTAATTTGCTGATTGACACACTTGGATGTTTTGACGCCTAAAATTTTTAAAATGACCC
>NbS17_1
TAACCCTTTGACTGCGGAATTTTTTTGACCCATACGTTCCGTAGAAACGGAATAAAATTATGCAAATCATCGCCAGTGACGGAATTTTTCTAGAGCAGTATGGATTTAATTGGCAATAAATAATGTTTAATTATACAAAATTTAATATATTTACCGTTTTATTTTCTTTTTATAATTAATAAAAGAATTTTTATCTACGAAACAAAAAATCTTGCTTCGGAAGATGTAATAATAATAGAACAGTAGATATTTTATCGAATGGCATAAGAATTGATTTAAACATTTGAATTTTACATTATAACTTTCATTAATTATGTTTTCTAGTGTTATATTAAAAAAGATTAAATGTTAAAAATTTATTAGAGTATAAAAAATTACGAAGCATAGAACTACACAAAGTCCTAAATCACGGCTGTTCGATTTTTTCCCAGCGCCCAAATATCGTTCAGACTTATAGTTCCATTTTACAGATTTTTATCGAAGTTTCTGCGCTTTTTAAGGATTTATCTTCAAAACGCATATATGCGTTTGCCGTGTCTGGGGACAGGTTTTGTAAAACGCAAATATGCGTTTGCCGCAGTCAAAGGGTTA
>NbS17_2
TAACCCTTTGACTGCGGAATTTTTTTGACCCATACGTTCCGTAGAAACGGAATAAAATTATGCAAATCATCGCCAGTGACGGAATTTTTCTAGAGCAGTATGGATTTAATTGGCAATAAATAATGTTTAATTATACAAAATTTAATATATTTACCGTTTTATTTTCATTTTATAATTAATAAAAGAATTTTTATCTACGAAACAAAAAATCTTGCTTCGGAAGATGTAATAATAATAGAACAGTAGATATTTTATCGAATGGCATAAGAATTGATTTAAACATTTGAATTTTACATTATAACTTTCATTAATTATGTTTTCTAGTGTTATATTAAAAAAGATTAAATGTTAAAAATTTATTAGAGTATAAAAAATTACGAAGCATAGATTTACACAAAGTCCTAAATCACGGCTGTTCGATTTTTTCACAGCGCCCAAATATCGTTCAGACTTATAGTTCCATTTTACAGATTTTTATCGAAGTTTCTGCGCTTTTTAAGGATTTGTTTTCAAAACGCATATATGCGTTTGCCGTGTCTGGGGACAGGTTTTGTAAAACGCAAATATGCGTTTGCCGTGTCTGGGGACAGGTTTTTTAAAACGCATATATGCGTTTGCCGCAGTCAAAGGGTTA
>NbS17_3
TAACCCTTTGACTGCGGAATTTTTTTGACCCATACGTTCCGTAGAAACGGAATAAAATTATGCAAATCATCGCCAGTGACGGAATTTTTCTAGAGCAGTATGGATTTAATTGGCAATAAATAATGTTTAATTATACAAAATTTAATATATTTACCGTTTTATTTTCTGTTTATAATTAATAAAAGAATTTTTATCTACGAAACAAAAAATCTTGCTTCGGAAGATGTAATAATAATAGAACAGTAGATATTTTATCGAATGGCATAAGAATTGATTTAAACATTTGAATTTTACATTATAACTTTCATTAATTATGTTTTCTAGTGTTATATTAAAAAAGATTAAATGTTAAAAATTTATTAGAGTATAAAAAATTACGAAGCATAGAACTACACCAAGTCCTAAATCACGGCTGTTCGATTTTTTCCCAGCGCCCAAATATCGTTCAGACTTATAGTTCCATTTTACAGATTTTTATCGAAGTTTCTGCGCTTTTTAAGGATTTATCTTCCAAACGCATATATGCGTTTGCCGTGTCTGGGGACAGGTTTTGTAAAACGCAAATATGCGTTTGCCGTGTCTGGGGACAGGTTTTTTAAAACGCATATATGCGTTTGCCGCAGTCAAAGGGTTA
>NbS17_4
TAACCCTTTGACTGCGGAATTTTTTTGACCCATACGTTCCGTAGAAACGGATTAAAATTTTGCGAATCATCGCCAGTGACGGAATTTTTCTAGAGCAGTATGGATTTAATTGGCAATAAATAATGTTTAATTATACAAAATTCAATATATTTACCGTTTTATTTTCTTTTTATAATTAACAAAAGAATTTTTATTTACGAAACAAAAAATCTTGCTTCGGAAGATGTAATAATTATAGAACAGTAGATATTCTATTGAATGGCATAAGAATTGATTAAAACATTTGAATTTTACATTATAACTTTGATTAATTATGTTTTCTAGTGTTATATTAAAAAAGATTAAATGTTAAAAATTTATTAGAGTATAAAAAATCACGAAGCATAGAACTACACAAAGTCCTACATCACGGCTGTTCGATTTTTTCCCAGCGCCCAAATATCGTTCAGCCTTATAGTTCCATTTAACAGATTTTTATCGAAGTTTCTGCGCTTTTAAAGGATTTATCTTCAAACGCATATATGCGTTTGCCGTGTCTGGAGACAGGTTTTGTAAAACGCAAATATGCGTTTGCCGTGTCTGGGGACAGGTTTTTTAAAACGCATATATGCGTTTGCCGCAGTCAAAGGGTTA
>NbS17_5
TAACCCTTTGACTGCGGAATTTTTTTGACCCATACGTTCCGTAGAAACGGATTAAAAGTTTGCAAATCATCGCCAGTGACGGAATTTTTCTAGAGCAGTATGGATCTAATTGGCAATAAATAATGTTTAATTATACAAAACTTAATATATTTACCGTTTTATTTTCTTTTTATAATTATCAAAAGAATTTTTATTTAAGAAACAAAAAATCTTGCTTTGGAAGATGTAATAATTATAGAACAGTAGATATTCTATTGAATAGCATAAGAATTGATTAAAACATTTGAATTTTACATTATAACTTTCATTAATTATGTTTTCTAGTGTTATATTAAAAAAGATTAAATGTTAAAAATTTATTAGAGTATAAAAAATCACGAAGCATAGAACTACACAAAGTCCTACATCACGACTGTTCGATCTTTTCCCAGCGCCAAAATATCGTTCAGCCTTATGATTCCATTTTACAGATTTTTATTGAAGTTTCTGCGCTTTTAATGGATTTATCTTCAAAACGCATATATGCGTTTGCCGTGTCTGGGGACAGGTTTTGTAAAACGCAAATATGCGTTTGCCGTGTCTGGGGACAGGTTTTTTAAAACGCATATATGCGTTTGCCGCAGTCAAAGGGTTA
>NbS17_6
TAACCCTTTGACTGCGGAATTTTTTTGACCCATACGTTCCGTAGAAACGGATTAAAATTTTGCAAATCATCGCCAGTGACGGAATTTTTCTAGAGCAGTATGGATCTAATAAACAATAAATAATGTTTAATTATACAAAATTTAATATATTTACCGTTTTATTTTCTTTTTATAATTATCAAAAGAATTTTTATTTAAGAAACAAAAAATCTTGCTTCGGAAGATGTAATAATTACAGAATAGTAGATATTCTATTGAATGGCATAAGAATTGACTAAAACATTTGAATTTTACATTATAACTTTGATTAATTAGGTTTTCTAGTGTTATATTAAAAAAGATTAAATGTTAAAAATTTATTAGAGTATTAAAAATCACGAAGCATAGAACTACACAAAGTCCTACATCACGGCTGTTCGATCTTTTTCCAGCGCCAAAATATCGTTCAGCCTTATAGTTCCATTTTACAGATTTTTATCGAAGTTTCTGCGCTTTTAATGGATTTATCTTCAAAACGCATATATGCGTTTGCCGTGTCTGGGGACAGGTTTTGTAAAACGCAAATATGCGTTTGCCGTGTCTGGGGACAGGTTTTTTAAAACGCATATATGCGTTTGCCGCAGTCAAAGGGTTA
>NbS17_7
TAACCCTTTGACTGCGGAATTTTTTTGACCCATACGTTCCGTAGAAACGGATTAAAATTTTGCAAATCATCGCCAGTGACGGAATTTTTCTAGAGCAGTATGGATCTAATAGGCAATAAATAATGTTTAATTATACAAAATTTAATATATTTACCGTTTTATTTTCTTTTTATAATTATCAAAAGAATTTTTATTTAAGAAACAAAAAATCTTGCTTCGGAAGATGTAATAATTACAGAATAGTAGATATTCTATTGAATGGCATAAGAATTGACTAAAACATTTGAATTTTACATTATAACTTTGATTAATTATGTTTTCTAGTGTTATATTAAAAAAGATTAAATGTTAAAAATTTATTAGAGTATTAAAAATCACGAAGCATAGAACTACACAAAGTCCTACATCACGGCTGTTCGATCTTTTTCCAGCGCCAAAATATCGTTCAGCCTTATAGTTCCATTTTACAGATTTTTATCGAAGTTTCTGCGCTTTTAATGGATTTATCTTCAAAACGCATATATGCGTTTGCCGTGTCTGGGGACAGGTTTTTTAAAACGCATATATGCGTTTGCCGCAGTCAAAGGGTTA
>NbS17_8
CCCTTTGACTGCAGAATTTTTTTAACCCATACGTTCCGTAGAAATGGATTAAAATTTTGCAAATCATCGCCAGTGACGGAATTTTTCTAGAGCAGTATGGATTTAATTGGCAATAAATAATGTCTAATTATACAAAATTTAATAAATTTACCGTTTTATTTTCTTTTTATAATTAACAAAAGAATTTTTATCTACGAAACAAAAAATCTTGCTTTGGAAGATGTAATAATTATAGAACAGTAGTTATTCTTTTGAATTGCATAAGAATTGATTAAAACATTTAAAATTTACATTATAACTTTGATTAATTATGTTTTCTAGTGTTATATTAAAAAAGATTAAATGTTAAAAATTTATTAGAGTATAAAAAATCACGAAGCATAGAACTACACAAAGTCCTACATCACGGCTGTTCGATTTTTTCCCAGCGCCCAAATATCGTTCAGCCTTATAGTTCCATTTAACAGATTTTTATCGAAGTTTCTGCGCTTTTTAAGGATTTATCCTTAAACGCATATATGCGTTTGCCGTGTCTGGGGACAGGTTTTTTAAAACGCATATATACGTTTGT
>NbT19_1
TAAATGTCGCGAGCCCCGGCCGCGACCGAGCCCAGCTCGCGACCGGTCCTCCCCCCTCAATTTTTCAAATTTCAGCTTTTTGAAATTTTGAGGGTTGGGTCCGTAGATTTTATATACAAAAGTGCCCCAGCTGGATTCGAACCCGCGAGGGCATCGGCTGAACGATATTATCGACCACTAAGCTAACTTAGTACATAAGAACACTAAAATTTTTTTATTAATAAAAGACTTTAAAGACAGCTAATACAAGAGGAATATGAGACAAAGAAAGATAATTTAAATATAAAAGTCTAATTAAGGACAAATACAACCATAATTTACAAATTTAGACACACAATCCTTTTAAAACCCAATAAGAAGAAAGTCACAGGTTTTTGTGTATTGTAAAAAGAAGTTACGGTTAAACTACACTTGGTCGAAAAGACAATGAATTTTTTACAAAGGCATTTACTTAAGTTTAAAATCGTTGTAAAGTTTATCAAGGTATAAATAAGGTGTAAGTAAAATAAGGAAAAAAACCGACGTCTGTATTTAAATGATAACTATTAAAGAGAAATGAAAACAAATATAGCGTGTAATAAATGTAAAGATATCCATAATCATAATTTAAATTTAAATGTACGTCACAGTTTTACATAAACGTAATATTGTGCGCTAAAAAATAAAACCAAGAATTATATTTTAAAAATTCAACGTTTAACAGTGTGATAAAAATTTAAGAAACGTTAAAACCATCAATATCTTTTTTTTTGTAGATTAAAATATTCTTATGAATTTTAAGTTTGTTATAAACAACGTTTTTTGTGACTAAAATATCTTTACTCAAACATTTGTTAAAAGATTTGATGTTTTGATTATATACAAAAATTACTTAATTATCTTACCTTCGGCACCATTTTAAAATTTAAGGTTTTCTATGATCCAATTAATTTTTTATTTGTATTATAAAACTACTCCAAAACAACCCCTTCTTTCATAAAAAAAAGTATTTTTCCAGGCTCCGTACCCGGTCGCAAGCTGGGCTCGGTCGCGAGCCCGGCTCGCGACAATAA
>NbT19_2
TAATTGTCGCGAGCCCCGGCCGCGACCGAGCCCAGCTCGCGACCGGTCCTCCCCCCTCAATTTTTCAAATTTCAGCTTTTTGAAATTTTGAGGGTTGGGTCCGTAGATTTTATATACAAAAGTGCCCCAGCTGGATTCGAACCCGCGAGGGCATCGGCTGAACGATATTATCGACCACTAAGCTAACTTAGTACATAAGAACACTAAAATTTTTTTATTAATAAAAGACTTTAAAGACAGCTAATACAAGAGGAATATGAGACAAAGAAAGATAATTTAAATATAAAAGTCTAATTAAGGACAAATACAACCATAATTTACAAATTTAGACACACAATCCTTTTAAAACCCAATAAGAAGAAAGTCACAGGTTTTTGTGTATTGTAAAAAGAAGTTACGGTTAAACTACACTTGGTCGAAAAGACAATGAATTTTTTACAAAGGCATTTACTTAAGTTTAAAATCGTTGTAAAGTTTATCAAGGTATAAATAAGGTGTAAGTAAAATAAGGAAAAAAACCTACGTCTGTATTTAAATGATAACTATTAAAGAGAAATGAAAACAAATATAGCGTGTAATAAATGTAAAGATATCCATAATCATAATTTAAATTTAAATGTACGTCACAGTTTTACATAAACGTAATATTGTGCGCTAAAAAATAAAACCAAGAATTATATTTTAAAAATTCAACGTTTAACAGTGTGATAAAAATTTAAGAAACGTTAAAACCATCAATATCTTTTTTTTTGTAGATTAAAATATTCTTATGAATTTTAAGTTTGTTATAAACAACGTTTTTTGTGACTAAAATATCTTTACTCAAACATTTGTTAAAAGATTTGATGTTTTGATTATATACAAAAATTACTTAATTATCTTACCTTCGGCACCATTTTAAAATTTAAGGTTTTCTATGATCCAATTAATTTTTTATTTGTATTATAAAACTACTTAAAAACAACCCCTTCTTTCATAAAAAAAAGTATTTTTCCAGGCTCCGTACCCGGTCGCAAGCTGGGCTCGGTCGCGAGCCCGGCTCGCGACATTAA
>NbT19_3
TTTATGTCGCGAGCCCCGGCCGCGACCGAGCCCAGCTCGCGACCGGTCCTCCCCCCTCAATTTTTCAAATTTCAGCTTTTTGAAATTTTGAGGGTTGGGTCCGTAGATTTTATATACAAAAGTGCCCCAGCTGGATTCGAACCCGCGAGGGCATCGGCTGAACGATATTATCGACCACTAAGCTAACTTAGTACATAAGAACACTAAAATTTTTTTATTAATAAAAGACTTTAAAGACAGCTAATACAAGAGGAATATGAGACAAAGAAAGATAATTTAAATATAAAAGTCTAATTAAGGACAAATACAACCATAATTTACAAATTTAGACACACAATCCTTTTAAAACCCAATAAGAAGAAAGTCACAGGTTTTTGTGTATTGTAAAAAGAAGTTACGGTTAAACTACACTTGGTCGAAAAGACAATGAATTTTTTACAAAGGCATTTACTTAAGTTTAAAATCGTTGTAAAGTTTATCAAGGTATAAATAAGGTGTAAGTAAAATAAGGAAAAAAACCTACGTCTGTATTTAAATGATAACTATTAAAGAGAAATGAAAACAAATATAGCGTGTAATAAATGTAAAGATATCCATAATCATAATTTAAATTTAAATGTACGTCACAGTTTTACATAAACGTAATATTGTGCGCTAAAAAATAAAACCAAGAATTATATTTTAAAAATTCAACGTTTAACAGTGTGATAAAAATTTAAGAAACGTTAAAACCATCAATATCTTTTTTTTTGTAGATTAAAATATTCTTATGAATTTTAAGTTTGTTATAAACAACGTTTTTTGTGACTAAAATATCTTTACTCAAACATTTGTTAAAAGATTTGATGTTTTGATTATATACTGAAATTACTTAATTATCTTACCTTCGGCACCATTTTAAAATTTAAGGTTTTCTATGATCCAATTAATTTTTTATTTGTATTATAAAACTACTTAAAAACAACCCCTTCTTTCATAAAAAAAAGTATTTTTCCAGGCTCCGTACCCGGTCGCAAGCTGGGCTCGGTCGCGAGCCCGGCTCGCGACATTTT
>NbT19_4
TCTTTGTCGCGAGCCCCGGCCGCGACCGAGCCCAGCTCGCGACCGGTCCTCCCCCCTCAATTTTTCAAATTTCAGCTTTTTGAAATTTTGAGGGTTGGGTCCGTAGATTTTATATACAAAAGTGCCCCAGCTGGATTCGAACCCGCGAGGGCATCGGCTGAACGATATTATCGACCACTAAGCTAACTTAGTACATAAGAACACTAAAATTTTTTTATTAATAAAAGACTTTAAAGACAGCTAATACAAGAGGAATATGAGACAAAGAAAGATAATTTAAATATAAAAGTCTAATTAAGGACAAATACAACCATAATTTACAAATTTAGACACACAATCCTTTTAAAACCCAATAAGAAGAAAGTCACAGGTTTTTGTGTATTGTAAAAAGAAGTTACGGTTAAACTACACTTGGTCGAAAAGACAATGAATTTTTTACCAAGGCATTTACTTAAGTTTAAAATCGTTGTAAAGTTTATCAAGGTATAAATAAGGTGTAAGTAAAATAAGGAAAAAAACCGACGTCTAATTAAATGATAACTATTAAAGAGAAATGAAAACAAATATAGCGTGTAATAAATGTAAAGATATCCATAATCATAATTTTGATTTAAATGTACGTCACAGTTTTACATAAACGTAATATTGTGCGCTAAAAAATAAAACCAAGAATTATATTTTAAAAATTCGAGGTTCAACAGTGTGATAAAAATTTAAGAAACGTTAAAACCATCAATATCTTTTTTTTTTGTAGATTAAAATATTCTTATGAATTTTAAGTTTGTTATAAACAACGTTTTTTGTGACTAAAATATCTTTACTCAAACATTTGTTAAAAGATTTGATGTTTTGATTATATACAAAAATTACTTAATTATCTTACCTTCGGCACCATTTTAAAATTTAAGGTTTTCTATGATCCAATTAATTTTTTATTTGTATTATAAAACTACTTAAAAACAACCCCTTCTTTCATAAAAAAAAGTATTTTTCCAGGCTCCGTACCCGGTCGCAAGCTGGGCTCGGTCGCGAGCCCGGCTCGCGACATTAG
>NbT19_5
TCTTTGTCGCGAGCCCCGGCCGCGACCGAGCCCAGCTCGCGACCGGTCCTCCCCCCTCAATTTTTCAAATTTCAGCTTTTTGAAATTTTGAGGGTTGGGTCCGTAGATTTTATATACAAAAGTGCCCCAGCTGGATTCGAACCCGCGAGGGCATCGGCTGAACGATATTATCGACCACTAAGCTAACTTAGTACATAAGAACACTAAAATTTTTTTATTAATAAAAGACTTTAAAGACAGCTAATACAAGAGGAATATGAGACAAAGAAAGATAATTTAAATATAAAAGTCTAATTAAGGACAAATACAACCATAATTTACAAATTTAGACACACAATCCTTTTAAAACCCAATAAGAAGAAAGTCACAGGTTTTTGTGTATTGTAAAAAGAAGTTACGGTTAAACTACACTTGGTCGAAAAGACAATGAATTTTTTACAAAGGCATTTACTTAAGTTTAAAATCGTTGTAAAGTTTATCAAGGTATAAATAAGGTGTAAGTAAAATAAGGAAAAAAACCGACGTCTAATTAAATGATAACTATTAAAGAGAAATGAAAACAATATAGCGTGTAATAAATGTAAAGATATCCATAATCATAATTTTGATTTAAATGTACGTCACAGTTTTACATAAACGTAATATTGTGCGCTAAAAAATAAAACCAAGAATTATATTTTAAAAATTCGAGGTTCAACAGTGTGATAAAAATTTAAGAAACGTTAAAACCATCAATATCTTTTTTTTTTGTAGATTAAAATATTCTTATGAATTTTAAGTTTGTTATAAACAACGTTTTTTGTGACTAAAATATCTTTACTCAAACATTTGTTAAAAGATTTGATGTTTTGATTATATACAAAAATTACTTAATTATCTTACCTTCGGCACCATTTTAAAATTTAAGGTTTTCTATGATCCAATTAATTTTTTATTTGTATTATAAAACTACTTAAAAACAACCCCTTCTTTCATAAAAAAAAGTATTTTTCCAGGCTCCGTACCCGGTCGCAAGCTGGGCTCGGTCGCGAGCCCGGCTCGCGACATTCT
>NbT19_6
TAAATGTCGCGAGCCCCGGCCGCGACCGAGCCCAGCTCGCGACCGGTCCTCCCCCCTCAATTTTTCAAATTTCAGCTTTTTGAAATTTTGAGGGTTGGGTCCGTAGATTTTATATACAAAAGTGCCCCAGCTGGATTCGAACCCGCGAGGGCATCGACTGAACGATATTATCGACCACTAAGCTAACTTAGTACATAAGAACACTAAATTTTTTTTATTAATAAAAAACATTAAAGACAGCTAATACAAGAGGAATATGAGACAAATAAAGATAAATACATAAAAAAAGTCTAATTAAGGACAAATATAACTATAATTTACAAATTTAGCCACAAAATGCCTTATTAAAACCAATAAGAAGAAAGTCACATGTTTTTGTATATTGTAAAAAGAAGTTGCTCTTAAACTTCACTTGGTCGAAACGACAATGAATATTTTACAAAGGCATTTACTTAAGTTTCTAATCGTTGTAAAGTCTAGTAGGGTATAAATAAGGTATAAGTAATACAAAGAATACCGTACGTCTGTATTCAAAATAATTACTTATAAAGAGGAAAGAATACTCATATCGCGTGTAATTAATGTAAAGATAAAAATAATCATGAATTAAATTTTAAAGTACGTAATAGTTTAACATAAAATCTATAGTGTGCGCTACGAAACTTAAACCAAGAATTTTTAATGTTAAAATTTGAGATTTAACATTTTGATTAAATTTTAGAAACGTTAAATCCTTTAACATCCTGTTATTTTTGTAAATTAAGATATGCTTAAAGTATTGGAAAGTTTGTAATAACAATATTTTGGTGACTAAAATATCTTTACATATACATTTGTTTAAATAGTTGTTGTTTTTATTGTATAAACAAATTACTTTATTATCTTACCTTCGGCACCATTTCTCAAACTAAAGACTTTTCTTTGATCCTACTAATTTCTTATTTGCATTATAATCTTCGTGCAAAATTACCCCTTCTTTCATAAAAAAAAAGTATTTTTCCAGGCTCCGTACCCGGTCGCGAGCTGGGCTCGGTCGCGAGCCCGGCTCGCGACAATAA
>NbT19_7
TTACTGTCGCGAGCCCCGGCCGCGACCGAGCCCAGCTCGCGACCGGTCCTCCCCCCTCAATTTTTCAAATTTCAGCTTTTTGAAATTTTGAGGGTTGGGTCCGTAGATTTTATATACAAAAGTGCCCCAGCTGGATTCGAACCCGCGAGGGCATCGACTGAACGATATTATCGACCACTAAGCTAACTTAGTACATAAGAACACTAAATTTTTTTTATTAATAAAAAACATTAAAGACAGCTAATACAAGAGGAATATGAGACAAATAAAGATAAATACATAAAAAAAGTCTAATTAAGGACAAATATAACTATAATTTACAAATTTAGCCACAAAATGCCTTATTAAAACCAATAAGAAGAAAGTCACATGTTTTTGTATATTGTAAAAAGAAGTTGCTCTTAAACTTCACTTGGTCGAAACGACAATGAATATTTTACAAAGGCATTTACTTAAGTTTCTAATCGTTGTAAAGTCTAGTAGGGTATAAATAAGGTATAAGTAAAACAAAGAAAACCGACGTCTGTATTCAAAATAATAACTTATAAAGAGGAAAGAAAACAAATATAGCGTGTAATTAATGTAAAGATAAAAATAATCATGAATTAAATTTTAAAGTACGTAATAGTTTAACATAAAATCTATAGTGTGCGCTACGATACTTAAACCAAGAATTTTTAATGTTAAAATTTGAGATTTAACATTTTGATTAAATTTTAGAAACGTTAAATCCTTTAACATCCTGTTATTTTTGTAAATTAAGATATGCTTAAAGTATTGGAAAGTTTGTAATAACAATATTTTTGTGACTAAAATATCTTTACATATACATTTGTTTAAATAGTTGTTGTTTTTATTGTATAAACAAATTACTTTATTATCTTACCTTCGGCACCATTTCTCAAACTAAAGACTTTTCTATGATCCTACTAATTTCTTATTTGCATTATAATCTTCGTGCAAAATTACCCCTTCTTTCATAAAAAAAAGTATTTTTCCAGGCTCCGTACCCGGTCGCAAGCTGGGCTCGGTCGCGAGCCCGGCTCGCGACAATTA
>NbS18_1
TAAAGCAGGGGTGTCAAACTCAAACGTCTCCATGGGCCAAAAAATGCTTGATCGGGTCGAAAAAATTGATCCGCGGGCCACTCATAAATAAAGCAATTACAAGAAAGTGAGATTAATATTAAAAGACTAAACATTACCTTTATAACTATTTAAGCATACAGTTTTTTTACTTCTTAAGGCTTGTCGCCGGGGACAGTAAATCCGCCGCAATAAATTTTTGTAAACTCGTATGGTTAAATAAGGACTAAAACTTTATGATGTTCTGCAAGAGGGTTTAAAACAGTGGTTTCAGTATTTTTAAACGCGCGCCCTACCTTTGAGATTTAGAGTCGAGGATTTTTTCTAACTTATGAAAAAATATAAACGCTTCTTTGCTCATTCAAAAATATAAACAGGCTTCGGCTAAAAAGGTAATTTTAACTAAAAAAATTCGAAAATGCTCCCTCCAAATCGCCAAATTCTCCACCACTGGGGCGTACGTCTCACATTCCGAATCACGTGTTTTAAACTCATTAAAAAAAGAAGAAAAAAGATAATTGCACAAAAGTTAAAGATAGAAATTTTTGTCTGAATGATTTCCTAAATTTTGCTTTACATTATGTTGGGTTGTATGTATTTAAACTATGGCGAGTAAACGCATTTTTTATGTGGCAGCGAAAAAAATATAGGCAATCAACACATTAAAATTTTTAGGTTAATGAACAAAAACGATGTTATTTCGGAATTCGAAATTAATAGTGTCAATTACTATCGTTTCATATTTCTAAAGCCAAAAATTAAATAATTTTTTTTCAAAATTAAAATTTTCGGTCGCGGGCCACCAGTTTGACACCCCTGCTGTT
>NbS18_2
TAAAGCAGGGGTGTCAAACTCAAACGTCTCCATGGGCCAAAAAATGCTTGATCGGGTCGAAAAAATTGATCCGCGGGCCACTCATAAATAAAGCAATTACAAGAAAGTGAGATTAATATTAAAAGACTAAACATTACCTTTATAACTATTTAAGCATACAGTTTTTTTACTTCTTAAGGCTTGTCGCCGGGGACAGTAAATCCGCCGCAATAAATTTTTGTAAACTCGTATGGTTAAATAAGGACTAAAACTTTATGATGTTCTGCAAGAGGGTTTAAAACAGTGGTTTCAGTATTTTTAAACGCGCGCCCTACCTTTGAGATTTAGAGTCGAGGATTTTTTCTAACTTATGAAAAAATATAAACGCTTCTTTGCTCATTCAAAAATATAAACAGGCTTCGGCTAAAAAGGTAATTTTAACTAAAAAAATTCGAAAATGCTCCCTCCAAATCGCCAAATTCTCCACCACTGGGGCGTACGTCTCACATTCCGAATCACGTGTTTTAAACTCATTAAAAAAAGAAGAAAAAAGATAATTGCACAAAAGTTAAAGATAGAAATTTTTGTCTGAATGATTTCCTAAATTTTGCTTTACATTATGTTGGGTTGTATGTATTTAAACTATGGCGAGTAAACGCATTTTTTATGTGGCAGCGAAAAAAATATAGGCAATCAACACATTAAAATTTTTAGGTTAATGAACAAAAACGATGTTATTTCGGAATTCGAAATTAATAGTGTCAATTACTATCGTTTCATATTTCTAAAGCCAAAAATTAAATAATTTTTTTTCAAAATTAAAATTTTCGGTCGCGGGCCACCAGTTTGACACCCCTGCTGTT
>NbS18_3
TACATCAGGGGTGTCAAACTCAAACGTCTTCATGGGCCAAAAAATGCTTGATCAGGTCGAAAAAATTGATCTGCGGGCCATTCATAAATAAGCAATTGCAAGAAAGTGAGATTAATATTAAAAGACTGAACATCACCTTTATAACTGTTTAAGCATACAAATTGTTACTTCCTAAGGCTTGTCGCCGGGAACAGTAAATCCGCCGCAATAAATCTTTGTAAACTCGTATGGTTAAATAAGGACTAAAACTTTATGATGTTCTGCAAGAGGGTTTAAAACAGTAGTTTCAGCATTTTTAAACGCGCGTCCCACCTTTGAGATTCAGAGTCAAAAATATTTTTCTAACTTATGAAAAAATATAAACGTTTCTTTACTCATTCAAAAATATAAACAGGATTCGGCTAAAAAGGTAATTTAAACTACAACAAAAATCGAAAATGCCCCCCTTCAATTGCCAAATTCTCCACCCCACTGGGGCGTTCGTCTTACATTCGAAATCACTTGTTAAAAACTCATTAAAAAAAAGAAGAAAACAGATAATTGCACAAAAGTTATAGATAGAACTTCTTGTCTGAATGATTTCCTAAATTTTGCTTAACATTATGTTGGGTTGTATGTATTTAAACCATGGCGAGTTTACGTATTTTTTATGTGGCAGCGAAAAAATATAGGCAAACAACATATGAAAATTTTTAGGTTAATGAACAAAAACGATGTTATTTCGGAATTCAAAATCAATAGTGTCACTTACTATCGTCTCATATTTCTAAAGCCAAAAATTTAATATTTTTTTTTCAAAATTAAAATTTTAGGTCGCGGGCCACAAAAAAGACCTTCGGGGGCCACCGGTGGCCCGCGGGCCACCAGTTTGACATCCCTGATGTA
>NbS18_4
AGGGGTGTCAAACTCAAACGTCTTCATGGGCCAAAAAATACTTGATCAGGTCGAAAAAATTGATCCGCGGGCCACTCATAAATAAGCAATTACAAGAAAGTGAGATTAATATTAAAAGACTAAACATCACCTTTATAACTATTTAAGCTTACAGTTTGTTACTTCTTAAGGCTTGTCGCCGGGAACAGCAAATTCGCCGCAATAAATTTTTGTAAACTCGTATGGTTAAATAAAGACTAAAACTTTATGATGATCTGCAAGAGGATTTAAAACAGTGGTTTAAGTATTTTTAAACGCGCGACCCACCTTTGAGATTTAGAGTCGAAGATACTTTTCTAACCTATGAAAAAAATATAAACGCTTCTTTACTCATTCAAAAATATAAACAGGCTTCGGCTAAAAAGGTAATTTTAATTTCAAAAAATCGAAAATGCCCCCCTCCAAATGCCAAATTCTCCACCCCACTGGGGCGTACGTCTCACATTCGGAATCACGTGTTTTAAACTCATTTAAAAAAAGAAGAAAACAGATAATTGCACAAAAGTTATAGATAAAACTTCTTGTCTAAATGATTTCCTAAATTTTGCTTAACATTATGTTGGATTTTATGTATTTAAACCATGGCGAGTTTACGTATTTTTTATGTGACAGCGAAAAAAATATAAGCAAACAACATATTAAAATTTTTAGGTACATGAACAAAAACGATGTTATTTCGGAATTCAAAATCAATAGTGTCACTTACTATCGTTTCATATTTCTAAAGCCAAAAATTTAATAATTTTTTTTCAAAATTAAAATTTTAGGTCGCGGGCCACAAAAAAGACCTTCGGGGGCCACCAGTTTGACACCCT
>NbS18_5
GGGGGTGTCAAACTCAAACGTCTTCATGGGCCAAAAAATGCTTGATCGGGTCGAAAAAATTGATCCGCGGGCCACTCATAAATAAGCAATTACACGAAAGTAAGATTATATTAAAAAAACTAAACATCACCTTTATAACTGTTTAAGCATACAGTTTGTTACTTCCTAAGGCTTGTCGCCGGGGACAGTAAATCCGCCGCAATAAATTTTTGTAAACTCGTATGGTTAAATAAGGACTAAAATTTTATGATGTTCTGCAAGAGGGTTTAAAACAGTAGTTTCAGCATTTTAAAACGCGCGCCCCACCTTTGAGATTTAGAGTCGAAGATACTTTTCTAACTTATGAAAAAATTATAAACATCCCTTTTACTCATTCAAAAATATTAACAGGCTTCGGCTAAAAAGGTAATTTTAACTGAAAAAAAATCGAAAATGCCCCCTTCAATTGCCAAATTCTCCACCCCACTGGGGCGTACGTCTCACATTTGGAATCACGTGTTTTAAACTCATTAAAAAAAGAAGAAAACAGGTAATTGCACAAAAGTTATAGAATAAACTTCTTGTCTGAATGATTTCCTAAATTTTGCTTAACATTATGTTTGGTTTTATGTATTTAAACCATGGCGAGTTTACGTATTTTTATGTGGCAGCGAAAAAATATAGGCAAACAACATATTAAAATTTTTAGGTTAATGAACAAAAACGATGTTATTTCGGAATCCAAAATCAATAGTGTCACTTACTATCGTCTCATATTTCTAAAGCCAAAAATTTAATGGTTTTTTTTCAAAATTAAAATTTTAGGTCGCGGGCCA
>NbS18_6
AGGGGTGTCAAACTCAAACGTCTTCATGGGCCAAAAATGCTTGATCGGGTCGAAAAAATTGATCCTCGGGCCACTCATAAATAAGCAATTACAAGAAAGTGAGATTAATTTTAAAAGACTAAACATCGCCTTTATAACTGCTTAAGCATACAGTATGTTATTCCTAAGGCTAGTCGCCGGGAACAGTAAATCCGCCGCAATAAATCTTTGTAAACTCGTATGGTTAAATAAGGACTAAAACTTTATGATGTTCTGCAAGAGCGTTTAAAACAGTAGTTTCAGTATTTTTAAACGCGCGCCCCACCTTTGAGATTTAGAGTCGAAGATACTTTTTTAACTTATGAAAAAATAAAAACGCTTCTTTACTCATTCAAAAATATAAACAGGCTTCGGCTAAAAAGGTAATTTTAACTAAAAAAAATCGAAAATGCCCCCCTCCAATTGCCAAATTCTCCACCCCACTGGGGCGTACGTCTCACATTCGGAATTACGTGTTTTAAACTCATTAAAAAAAAGAAGAAACAGATAATTGCACAAAAGTTATAGATAGGACTTCTTGTCTGAATGATTTCCTAAATTTTGCTTAACATTATGTTGGGTTGTATGTATTTAAACCATGGCGAGTTTAAGTATTTTTTATGTGGCAGCGAAAAAATATAAGCAAACAACATATTAAATTTTTTAGGTTAATGAACAAAAACAGTGTTATTTCGGAATTCAAAATCAATAGTGTCACTTACTATCGTCTCATATTTCTAAAGCCAAAAATTTAATAATTTTTTTTCAAAATTAAAACTTTAGGTCGCGGGCCACAAAAAAGACCTTCGGGGGCCACCG
>NbS18_7
AGGGGTGTCAAACTCAAACGTCTTCATGGGCCAAAAAATGCTTGATCGGGTCGAAAAAATTGATCCTCGGGCCATTCATAAATAAGCAATTACAAGAAAGTGAGATTGATATTAAAAGACTAAACATCACCTTTATAACTGTTTAAGCATACAGTTTGTTACTTCCTAAGGCTTGTCGCCGGGAACAGTAAACCCGCCGCAATAAATCTTTGTAAACTCGTATGGTTAAATAAGGACTAAAACTTTATGATGTTCTGCAAGAGGATTTAAAACAGTGGTTTAAGTATTTTTAAACGCGCGCCCCACCTTTGAGATTTAGAGTCGAAGATACTTTTCTAACTTATGAAAAAAATATAAACGCTTCTTTACTCATTCAAAAATATAAACAGGAATTGGCTAAAAAGGTAATTTAAACTACAACAAAAATCAAAAATGCCCCCCTCCAATTGCCAAGTTCTCCACCCCACTGGGGCGTACGTATCACATTTGGAATCACGTGTTTTAAACTCATTAAAAAAAGAAGAAAACAGATAATTGCACAAAAGTTATAGATAGAACTTCTTGTCTGAATGATTTCCTAAATTTTGCTTAACATTATGTTGGGTTGTATGTATTTAAACTTTGGCGAGTAAACGTATTTTTTATGTGGCAGCGAAAAAAATATAGGCAAACAACACATTAAATTTTTTAGGTTAATGAACAAAAACAATGTTATTTCGGAATTCGAAATCAATAGTGCCAATTACTATCGTTTCATATTTCTAAAGCCAAAAATTTAATAATTTTTTTTCAAAATTAAAATTTTAGGTCGCGGGGCACAAAAAAAGACCTTCGGGGGCCACCAGTTTGACACCCCTGT
>NbS18_8
AGGGGTGTCAAACTCAAACGTCTTCATGGGCCAAAAAATGCTTGATCGGGTCGAAAAAATTGATCCGCGGGCCACTCATAAATAGGCAATTACAAGAAAGTTAGATTTATATTAAAAGACTAAATATTACCTTTATATCTGTTTAAGCATACAGTTTGTTACTTCCTAAGGCTTGTCGCCGGGAACAGTAAATCCGCCGCAATAAATTTTTGTAAACTCGTATGGTTAAATAAGAACTAAAACTTTATGATGTTCTACAAGAGGGTTTAAAACAGTGTTTCAGTATTTTTAAACGCGCGCCCCACCTTTGAGATTTAGAGTCGAAGATACTTTTCTAACTTATGAAAAAATATAAACGCTTCTTTGCTCATTCAAAAATATAAACAGGCTTCGGCTAAAAAGGTAATTTTAACTAAAAAAAAATTCGAAAATGCTTTCTCCAATTGCCAAATTCTCCACCCCACTGGGGCGTACGTCTCACAATCGGAATCACGTGTTTTAAACTCATTTAAAAAAAAAGAAAACAGATAATTGCACAAAAGTTATAGATAGAACTTCCTGTCTGAATGATTTCCTAAATTTTGCTTAACATTATGTTGGGTTGTATGTAATTAAACCATGGCGAGTTTACGTATTTTTTATGTGGCTGCGAAAAAATATAAGCAAACAACATATTAAAAATTTTAGTTTAATGAACAAAAACGATGTTATTTCGAAATGTAAAAACAATAGTGTCACTTACTATCGTCTCATATTTCTAAAGCCAAAAATTTAATAATTTTTTTTTCAAAATTAAAATTTTAGGTCGCGGGCCACAAAAAAGACCTTCGGGGGCCACCAGTCTGACACCCCTGG
>NbS18_9
AGGGGTGTCAAACTCAAACGTCTTCATGGGCCAAAAAATGCTTGATCGGGTCGAAAAAATTGATCCGCGGGCCATTCATAAATAAGCAATTGCAAGAAAGTGAGATTAATATTAAAAGACTGAACATCACCTTTATAACTGTTTAAGCATACAAATTGTTACTTCCTAAGGCTTGTCGCCGGGAACAGTAAATCCGCCGCAATAAATCTTTGTAAACTCGTATGGTTAATAAGGACTAAAACTTTATGATGTTCTGCAAGAGGGTTTAAAACAGTAGTTTCAGCATTTTTAAACGCGCGTCCCACCTTTGAGATTCAGAGTCAAAAATATTTTTCTAACTTATGAAAAAATATAAACGTTTCTTTACTCATTCAAAAATATAAACAGGATTCGGCTAAAAAGGTAATTTAAACTACAACAAAAATCGAAAATGCCCCCCTTCAATTGCCAAATTCTCCACCCCACTGGGGCGTTCGTCTTACATTCGAAATCACTTGTTAAAAACTCATTAAAAAAAAAGAAGAAAACAGATAATTGCACAAAAGTTATAGATAGAACTTCTTGTCTGAATAATTTCCTAAATTTTGCTTAACATTATGTTGGGTTGTATGTATTTAAACCATGGCGAGTTTACGTATTTTTTATGTGGCAGCGAAAAAATATAGGCAAACAACATATTAAAATTTTTAGGTTAATGAACAAAAACGATGTTATTTCGGAATTCAAAATCAATAGTGTCACTTACTATCGTCTCATATTTCTAAAGCCAAAAATTTAATATTTTTTTTTCAAAATTAAAATTTTAGGTCGCGGGCCACAAAAAAGACCTTCGGGGGCCACCAGTTTGACATCCCTGT
>NbS18_10
AGGGGTGTCAAACTCAAACGTCTTCATGGGCCAAAAAATGCTTGATTGGGTCGAAAAAATTGATCTGCGGGCCACTCATAAATAAGCAATTACAAGAAAGTGAGATTAATATAAAAAGACTAAACATCACTTTTATAACTGTTTAAGCATACAGTTTGTTACTTCCTTAGGCTCGTCGCAGGGACAGTAAATCCGCCGCAATAAATTTTTGTAAACTCGTATGGTTAAATAATGACTAAAACTTCAAGATGTTCGGCAAGAGGATTTAAAACAGTGGTTTCACTATTTTTAAACGTGCGCCCCACCTTTGAGATTTAGAGTCGAGGATTTTTTCTAACTTATGAAAAAATATAAACGCCTCTTTACTCATTCAAAAATATATACAGGCTTCGGCTAAAAAGGTAATTTTAACTGAACAAAAAAACGAAAATGCCCCCTCCAATTGCCAAATTCTCCACCCCACTGGGGCGTACGTCTCACATTCGGAATCACGTGTTTTAAAATCATTTAAAAAAAAAGAAGAAAACAGATAATTGCACAAAAGTTATAGAATGAACTTCTTGTCTGAATGATTTCCTAAATTTTGCTTAACATTATGTTGGGTTGTATGTATTTAACCCATGGCGAGTTTACGTATTTTTTATGTGGCAGCGAAAAAATATAGGCAAACAACATATTAAAATTTTTAGGTTAATGAACAAAAATGATGTTATTTCGGAATCCAAAATCAATACTGCTACTTACTATCGTCTCATATTTCTAAAGCCAAAATTTAATAGTTTTTTTTCAAAATTAAAATTTTAGGTCGCGGGCCACAAAAAAGACCTTCGGGGGCCACCG
>NbS18_11
GCAGGGGTGTCAAACTCAAACGTCTTCATGGGCCAAAAAATGCTTGATCGGGTCGAAAAAATTGATCCGCGGGCCACTCATAAATAAGCAATTACAAGAAAGTGAGATTAATATAAAAAGACTAAACATCACCTTTATAACTGTTTAAGCATACAGTTTGATACTTCCTAAGGCTTGTCGCCGGGGACAGTAAATCCGCCGCAATAAATTTTTGTAAACTCGTATGGTTAAATAAGGACTAAAACTTTATGATATTCTGCAAGAGGGGTTGAAACAATGGTTTTTAGCATTTTTAAACGCGCGCCCCACCTTTGAGATTTAGAGTCGAAGATACTTTTCTAACTTATGAAAAAAATATAAACGCTTCTTTACTCATTCAAAAATGTAGAAAGACTTCGGCTAAAAAGTAATTTTTACTGAAAAAAAAATCGAAAATGCCCCCCTGCAATTGCCAAGTTCTCCAACTTACTGGGGCGTACGTCTCACATTCAGAATCACGTGTTTTAAACTCATTTAAAAAAAAGAAGAAAACAGATAATTGCACAAAAGTTATATATAGAACTTCTTGTCTGAATGATTTCCTAAATTTTGCTTAACATTATGTTGGGTTGTATGTATTTAAACTATGGCGAGTTTACGTATTTTTTATGTGGCAGCGAAAAAAGTATAAGCAAACAACATATTAAAATTTTTAGGTTAAAGAACTAAAACGATGTTATTTATGAATTCAACATCAATAGTGTCACTTACTATCGTCTCATATTTCTAAAGCCAAAAATTTAATAATTTTTTTTCAAAA
>NbS18_12
ACAGGGGTGTCAAACTCAAACGTCTTCATGGGCCAAAAAATGCTTGATCGGGTCGAAAAAATTGATCCGCGGGCCACTCATAAATAAGCAATTACAAGAAAGTGAGATTAATAGTAAAAGACTAAACATCGCCTTTATAACTGCTTAAGCATACAGTTTGTTACTTCCTAAGGCTTGTCTCCGGGAACATAAATCCGCCGCAATAAATTTTTGTTAAATCGTATGGTTAAATAAGGACTAAAATTTTATGATGATCTGCAAGAGGGTTTAAAACTGTGGTTTAAGTATTTTTAAAGCTCGTCACCTTTGAGATTTAGAGTCGAAAATACTTTTCTAACTTATGAAAAAAATATAAACGCTTCTTTACTCATTCAAAAATATAAACAGGCTTCGGCTAAAAAGGAAATTATAACTGAAAAAAAAAATCGAAAATACCCCTCATTAATTGCCAAATTCTCCACCCCACTGAGGCGTACGTCTCACATTCGGAATCACGTGTTTTAAACTCATTAAAAAAAAAGATGAAAACAGATAACTGCACAAAAGTTTAAGATAGAACGCCTTTGTCTGAAAGATTTTCTAAATTTTGTTTAACATTATGTTGGGTTGTATGTATTTAAACCATGGCGAGTTTACGTATTTTTTATGTGGCAGCGAAAAAAATATAAGCAAACAACATATTAAAATTTTTTGGTTAATGAACAAAAACGATGTTATTTCGGAAGTCAAAATCAACAGTGTCACTTACCATCGTCTCATATTTCTAAAGCCAAAAATTAAATAATTTTTTTCAAAATTAAAATTTTAGGTCGCGGGCCACAAAAAATACCTTCGGGGGCCAC
>NbN9_1
CCGGTGCAAAATCTTATGACACCCCCTTTTTTTTGAAATACGTTACTGTTTTAATGCTTAAAAAAAGTAAAAAAATCCTATAAAGAAGTATTAAATTATTACTGCCATATTTGTGATGCTTATTTTGTTTGAAATTTCGTAAAACCCACTGTTTTTTCAATTTTTAAAATTTTGATCAAAAAAGGTGGTGCAAAAGGTAGAGCAATTTTGGATTTAAGTACAAAAAAGTTCTATCCAAAAAGATAAAAAGCTAGATTTTACATTTATCTTTATGAACAAAAGATGTTTATAATGTAAAGCCGTGAAGACAAACTTAATTTTAAATCCAAGGTCAAAAATTTTAATTAACTAATTGAACAGAAAAAACAGTAGATCAAGAGTTTTTGTGAACAAATTCATATAATAGATAAGAAATTTTACTTAAAAACTGCTTTTATAATATCTTAAACATTTTCTATTTGTCTCAGCGGGTTATTTAACACTAGTTTAGAGAAAAAAAAATTACTGCAAGTAAAAGCAAAGCTCAAGTGAATCTTTTAGAAATAAGAACAGTCCGTGAAAAGAGTACTGAAATTTAATAAGAAGCTTTTTAGAGGTAAGTCATCTCTAAGTTTATTCCAAAAAAATCGAAAAAAAATAAATTAATTTTTTCAGGTAAAAAATAAAAACATGTTGTATTTTATGAAGGGAAAAGACAAATTAATATCCAAATCTTTGATAAAAGAAGACTTTTAACAGATTTGGACGCATAAGAGTTTGTTTATTATCGTATGCTCAAGAGAAGCCCACCATTAATGCACATGAGTTTCTTTAATTTAAAAAAAAAATAAATTAGTCTTTAAATCATGAAAGTGTATAGAATATAAACACTCAAAACAAGAATTTTGGTTGTTTATGGCCATATTTCATTGAGCAGAATTCCTTAAATTTTATTTTTTAATAGGATAAGGCTAGAGATCATTTATCAACATCAACAAAAAATTGATTTTCATACTATAATATTGAACAAATAATTTGAAATACTATATAAACAGATTCAAATTTATTGTAAAACATGTTTAGACTGCTTTCCAGAAAGGATTATGGTGTTGTAAAGGTATTAATGGCTTAATTAATTAAAAAAAATCAATTGCTTAAAACTAAAAAGAAATAAGCTTAAAATGTTGTCAAAAACTCGTCAAATCAAAGGGAACGAGAATTAAAAATGGTATCGATTACGGTGGGGTCTTTTTAAATTATGCATAGTCTTTTAATCAAAAATTGCTCTACCTTTTGCACCACCTTTTTTGATTAAAATTTTAAAATTTGTTAATACAAGGGGTTTTGTGAATTATTGAATAAAATAGATTCTATAAATAAGTTTATAATATTTTAATACTTATAAAAAATGTGTTTTTACTCTTTTTAACGATTTAAACATACCCGTATGACCAAAAAAGGGGGGTGTCATAAGATTTTGCACCGG
>NbN9_2
CCGGTGCAAAATCTTATGACACCCCCTTTTTTTTGAAATACGTTACTGTTTTAATGCTTAAAAAAAGTAAAAAAAATCCTATAAAGAAGTATTAAATTATTACTGCCATATTTGTGATGCTTATTTTGTTTGAAATTTCGTAAAACCCACTGTTTTTTCAATTTTTAAAATTTTGATCAAAAAAGGTGGTGCAAAAGGTAGAGCAATTTTGGATTTAAGTACAAAAAAGTTCTATCCAAAAAGATAAAAAGCTAGATTTTACATTTATCTTTATGAACAAAAGATGTTTATAATGTAAAGCCGTGAAGACAAACATAATTTTAAATCCAAGGTCAAAAATTTTAATTAACTAATTGAACAGAAAAAACAGTAGATCAAGAGTTTTTGTGAACAAATTCATATAATACTAAAGAAATTTTACTTAAAAACTGCTTTTATAATATCTTAAACATTTTCTATTTTGTCTCAGCGGGTTATTTAACACTAGTTTAGAGAAAAAAAATTACTGCAAGTAAAAGCAAAGCTCAAGTGAATCTTTTAGAAATAAAAACAGTCCGTGAAAAGAGTACTGAAATTTAATAAGAAGCTTTTTAGAGGTAAGTCATCTCTAAGTTTATTCCAAAAAAATCGAAAAAAAATAAATTAATTTTTTCAGGTAAAAAATAAAAACATGTTGTATTTTATGAAGGGAAAAGACAAATTAATATCCAAATCTTTGATAAAAGAAGACTTTTAACAGATTTGGACGCATAAGAGTTTGTTTATTCTCGTATGCTCATGAGTAGCCCACCATTAATGCACATGAGTTTCTTTAATTTAAAAAAAAAATAAATTAGTCTTAAATCATGAAGGTATAGAATATAAACACTCAAAACAAGAATTTTGGTTGTTTATGGCCATATTTCATTGAGCAGAATTCCTTAAATTTTATTTTTTAATAGGATAAGGCTAGAGATCATTTATCAACATCAACAAAAAATTGATTTTCATACTATAATATTGAACAAATAATTTGAAATACTATATAAACAGATTCAAATTTATTGTAAAACATGTTTAGACTGCTTTCCAGAAAGGATTATGGTGTTGTAAAGGTATTAATGGCTTAATTAATTAAAAAAAATCAATTGCTTAAAACTAAAAAGAAATAAGCTTAAAATGTTGTCAAAGACTCGTCAAATCAAAGGGAACGAGAATTAAAAATGGTATCGATTACGGTGGGGTCTTTTTAAATTATGCATAGTCTTTTAATCAAAAATTGCTCTACCTTTTGCACCACCTTTTTTGATTAAAATTTTAAAATTTGTTAATACAAGGGGTTTTGTGAATTATTGAATAAAATAGATTCTATAAATAAGTTTATAATATTTTAATACTTATAAAAAATGTGTTTTTACTTTTTTTTAACGATTTAAACATACCCGTATGACCAAAAAAGGGGGTGTCATAAGATTTTGCACCGG
>NbN9_3
TCGGTGCAAAATCTTATGACACCCCCTTTTTTTTGAAATACGTTACTGTTTTAATGCTTAAAAAAAGTAAAAAATATCTATAAAGAAATATTAAATTATTTATAACATAGTTTTAATATTCGTTTTGTTTAAAATTTGTAAAACCCACTGTTTTTTCCAATTTTAAATTTTGATCAAAAAAGGTGGTGCAAAAGGTAGAGCAATTTTGGATTTAAGTACAAAAAAGTTCCATTCAAAAAGATCAAAAGTTGTTTTTCACGTTTGACAAAGTGAACAAAAGATGTTTAAAAGATAAATACAAGAAGACAATAATAATTTAAATGCCAATGTCAAATTTTTTAATTTACTAATTAAGCAAACAAAAAAGTAGATCAAGAGGATTTAATGATTAATTCCTATTATAACATAGAAATTACACTAAAAAAAATGCTCTTATAATTTCTTTATCACTTTCTATGTGGGCCAGAGCGGGTTATTTGAGACTAGCTTAGAGAAAAAAATTACTGCAAGCAAAATCCAAGCTCAGATGAATCTTATAAAAATAAAACACATCGTTCTTAGAGTATTAAAATCACTAAGAAGCTTTCTAGAGGTAAATCTTATCTATATTAATTCCAAAAAAATCAAAAAAAATAAATTAATCTTTTAGGTTAAAAATGAAAGCATGTTGTTTTTTATGACGGGAAAAAGATAAATTTATTATAGTATCGGTTATAAAAAAGATTTTTGACAGATTTGAATGCATTAGAGTTTGTTTATACTCGTATGCTCATGAGTAGCCCACCTCTAATGGTCATGAGTTTCTTTAATTTAAAAAAAAATTAAATTAGTCTTAAATCATGAAAGTGTAAACAATATAAACAACCAAAAGAAGAATTCTGGTTGTTTATGACAATATTTTATAAGCAGAATTCTTTAAATATAATTTTTTAATAGGATAAGCCTTGAGATCATTTATCAAGATCAACAAAAAATTGATTTTCATGCTATAATATTGAATGAATAATCTTAAATACTATAAAAACACATTCAAAGTCATTTTTAAATATATTTAGACTGCTTTTCAGAAAGAATTATGGTGATGTTAAGGTATTAATAGCTTTATTAATTAAAAAAAATAAATTGTTTAAAACTTTAAAGAAATAAGCTTAAAATGTAGTCAAAAAGAAGTCAAATCTAAGGAAACGAAAATTCAAAAAGGTATCGATTATAATTGGGCCTCATTAAAATATGCAAAGTCTTTAAATTTAAAATTGCTCTACCTTTTGCACCACCTTTTTTGATCAAAATTTGAAAAATTGAAAAGACAAAAGGTTTTACAAAATATTAAACAAAATAAATATTATAACTATGTCAGTAATGATTTTATACTTTTTTTAAGCATCGAAACAGTAACGTATTTCAAAAAAGGGTGATGTCATAAGATTTTGCACCGG
>NbS19_1
TGACACGTTAAGGACGGCGTGTACCACCGGTGGTAAACACTTTAAGTAATTTCTAGATTATTTGGAGAGTACAGAAAAGTACGATTTTTGACTTTATATTCAAATATGATGAAGATTTAGACCTTTGTCATTTAAAATTTAACGTTTTATGTAAAAAATAAAAATCAATTTTAACATCAAATTACTCAGTTACGCGACTTTAAGAAATCAAGAAATGAAAATAGAAAAAACACAATAAAAGATTGTAATAAAAAAATTTAATAAAGGACTTATAAAGCATAAAGAACTCATTATAGGTGTGTAAACGAGGTTTTATCCTCAAAATGTTTGTTCAATTTTTTTCTTTGTAGGGGTTAGAAAAATAAATAAAATTCGCCGCCACATGAAAAGTACACCCAAAAAGGGCGCCGTCCTTAACGTGTTA
>NbS19_2
TAACACGTTAAGGACGGCGTGTACCACCGGTGGTACACACTTTAAATAATTTCCAGATCATTTGGAGAGTACAGAAAAGTACAATTTTTGACTTTATTTTCAAATATGATGAATATTTTAACCTTTTCTATTTAAAATAAAACGTTTTATGTAAAAAAATAAAAATCAATTTTAACATCAAATTACTCAGTTGCGCGTCCTTAAGAAATAAAGAAATGAAAATAGAAAAACGCAATAAAAAATATTTAATAAAAACAATTAATAAAGGACTTATAAAGCACAAAGAACTCTTTATAGGCGGATAAACGAGATTTTATCCTTAAAATGCTTGTTTAATTTTTTTCTCTGTAGGGGTTAGAAAAATAAATAAAATTCGCCGACAGACGAAAAGTACACTTAAAAAGGGCGCCGTCCTTAACGTGTTA
>NbS19_3
TAACACGTTAAGGACGGCGTGTACCACCGGTGGTACACACTTTAAGTATTTTTCAGATCATTTGGAGAGTACAGAAAAGTACGATTTTTGACTTTATTTTCGAATATGATGAATATTTTGACCTTTTCTATTTAAAATAAAACGTTTTATGTAGCAAGATACAAATCAATTTTAACATCAAATTACTCAGTTACGCGTCTTTAAGAAATAAAGAAATGAAAATAGAAAAACGCAATAAAAGATATTTAATAAAAAAAACTAGTAAAAGACTTATAAAGCACAAAGAACTCATTATAGACGGATAAAGAAGTTTTATCCTTAAAATGTTTATCCAATTTTTTTCTCTGTAGGGGTTAGAAAAATAAATAAAATTCGCCGCCAGACGAAAAGTACACCCAAAAAGGGCGCCGTCCTTAACGTGTTA
>NbS19_4
TAACACGTTAAGGACGGCGTGTACCACCGGTGGTACACACTTTAAGTAATTTCCAGATCATTTTGAGAGTACAGAAAAGTACGATTTTTGACTTTATCTTCAAATATGATGATTATTTTGACCTTGTTCATTTAAAATTAAACGTTTTATGTAAAAAAATAAAAATCAATTTTAACATCAAATTACTCAGTTACGCGTCTTTAAGAAATAAATAAATAAATGAAAATAGAAAAAACGCAATAAAAGATATTTAATAAAAAAAATTAATAAAGGACTTATAATGCACAAATTACTCATTATAGGCGTGTAAACGAGGTTTTATCTTTAAAATGATTGTTCAATTTTTTTCTCTGTAGGGGTTAGAAAAATAAATAAAATTCGCCGCCAGACGAAAAGTACACACAAAAAGGGCGCCGTCCTTAACGTGTTA
>NbS19_5
TAACACGTTAAGGACGGCGAGTACCACCGGTGGTACACACTTTAAGTAATTTCCAGATCATTTGGAGAGTACAGAAAAGTACGATTTTTGACTTCATTTTCAAATATGATGATTATTTTGACCTTTTCCATTTAAAATTAAACGTTTTATGTAAAAAAATAAAAATCAATTCTAACATCAAATTACTCAGTTACGCATCTTTAAGGAATAAAGAAATGAAAATAGAAAAACGCAATAAAAGATATTTAATAAAAAAAATTAATAAAGGACTTATAAAGCACGAAGAACTCATTATAGGCGGATAAACGAGGTTTTTATTTTAAAATGTTTGTTCAATTTTATTCTCTGTAGGGGTTAGAAAAATAAATAAAATTCGCCGCCAGACGAAAAGTACACACAAAAAGGGCGCCGTCCTTAACGTGTTA
>NbS19_6
TAACACGTTAAGGACGGCGAGTACCACCGGTGGTACACACTTTAAGTAATTTCCAGATCATTTGGAGAGTACAGAAAAGTACGATTTTTGACTTCATTTTCAAATATGATGATTATTTTGACCTTTTCCATTTAAAATTAAACGTTTTATGTAAAAAAATAAAAATCAATTCTAACATCAAATTACTCAGTTACGCATCTTTAAGGAATAAAGAAATGAAAATAGAAAAACGCAATAAAAGATATTTAATAAAAAAAATTAATAAAGGACTTATAAAGCACGAAGAACTCATTATAAGCGGATAAACGAGGTTTTTATTTAAAATGTTTGTTCAATTTTATTCTCTGTAGGGGTTAGAAAAATAAATAAAATTCGCCGCCAGACGAAAAGTACACACAAAAAGGGCGCCGTCCTTAACGTGTTA
>NbS19_7
TAACACGTTAAGGACGGCGTGTACCACCGGTGGTACACACTTTAAATAATTTCTAGATCATTTTGAGAGTACATAAATGTACGATTTTTGACTTTATTTTCAAATATGATGAATATTTTGACCTTTTCTATTCGAAATAAAACGTTTTATGTAAAAAAATAAAAATCAATTTTAACATCAAATTACTCAGTTACGCGTCTTTAAGAAATAAAGAAATAAAAATAGAAAAACACAGTAAAAGATATTTAATAAAAAAAAATTAATAAAAGACTTATAAAGCACAAAGAACTCATTAAAGGCGGATAAACGAGGTTTTATCCTCAAAATGTTTGTTCAATTTTTTTTCTGTAGGGGTTAGAAAAATAAATAAAATTCGCCGCCAGACGAAAAGTACACCCAAAAAGGGCGCCGTCCTTAACGTGTTA
>NbS19_8
TAACACGTTAAGGACGGCGTGTACCACCGGTGGTACACACTTTAAGTAGTTTCCAGATCATTTGGAGAGTACAGAAAAGTACAATTTTTGGCTTTATTTTCAAATATGATGAATATTTTGACCTTTTCTGTTCGAAATAAAACGTTTTATGTAAAAAAAAATAAAAATCAATTTTAACATCAAATTACTCAGTTACGCGTCTTTAAGAAATAAAGAAATAAAAATAGAAAAACAAAGTAAAAGATATTTAATAAAAAAAAATAATTAAAGACTTATAAAGCACAAAGAACTCATTATAGGCGGATAAACGTGGTTTTATCCTTAAAATGTTTGTTCAATTTTTTTCTCTGTAGGGGTTAGAAAAATAAATAAAATTCGCCGCCAGATGAAAAGTATACCCAAAAAGGGCGCCGTCCTTAACGTGTTA
>NbS19_9
TAACACGTTAAGGACGGCGTGTACCACCGGTGGTACACACTTTAAGTAATTTCCAGATCATTTGGAGAGTACAGAAAAGTACGATTTTTGACTTTATTTTCAAATATGATGATTATTTTGACCTTTTCTATTAAAAATAAAACGTTTTATGTAAAAAAATAAAAATCAATTTTAACATCAAATTACTCAGTTACGCGTCTTTAGGAAATAAAGAGATGAAAATAGAAAAACGCAATATAAGATATTTAATAAAAACAATTAATAAAGGAATTATAAAGCACAAATAACTCATTATAGGTGGATAAACGAGGTTTTATCCTTAAAATGTTTGTTTAATTTTTTTCTCTGTAGGGGTTAGAAAAATAATTAAAATTCGCCGCCAGACGAAAAGTACACCCAAAAAGGGCGCCGTCCTTAACGTGTTA
>NbS19_10
TAACACGTTAAGGACGGCGTGTACCACCGGTGGTACACACTTTAAGTAATTTCCAGATCATTTGGAGAGTACAGAAAAGTACGATTTTTGACTATATTTTCAAATATGATGAATATTTTGACCTTTTCTATTTAAAATAAAACGTTTTATGTAGCAAAATAAAAATCAATTTTAACATCAAATTACTCAGTTACGAGTCTTTAAGAAATAAAGAAATGAAAATAGAATAACGCAATAAAAGATATTTAATAAAAAAACTAATAAAGGACTTATAAAGCACAAAGAACTCATTATAGGCGGATAAACGAGGTTTTATCCTTAAAATGTTCGTTCAATTTTTTTTTCTGTAGGGGTTAGAAAAATAAATAAAATTCGCCGCCAGACGAAAAGTACACCCAAAAAGGGCGCCGTCCTTAACGTGTTA
>NbS19_11
AACACGTTAAGGACGGCGTGTACCACCGGTGGTACACACTTTAAGTAATTTCCAGATCATTTGGAGAGTACAGAAAAGTACGATTTTTGACTTTATTTTCAAATATGATGAATATTTTGACCTTTTCTATTTAAAATAAAACGTTTTATGTAGCAAAATAAAAATCAATTTTAACATCAAATTACTCAGTTACGAGTCTTTAAGAAATAAAGAAATGAAAATAGAAAAACGTAATAAAAGATATTTGATAAAAAAACTAATAAAGGACTTATAAAGCACAAAGAACTCATTATAAGTGGATAACGAGGTTTTATCCTTAAAATGTTTGTTCAATTTTTTTCTCTGTAGGGGTTAGAAAAATAAATAAAATTCGCCGCCAGACGAAAAGTACACCCAAAAAGGGCGCCGTCCTTTACGTGTT
>NbS19_12
CACGTTAAGGACGGCGTGTACCACCGGTGGTACACACTTTAAGTAATTTCCAGATCATTTGGAGAGTACAAAAAAGTACGATTTTTGACTTTATTTTCAAATATGATGAATATTTTGACCTTTTCTATTTGAAATAAAACGTTTTATGTAGAATAATAAAAATCAATTTTAACATCAAATTACTCAGTTACGCATCTTTAAGGAATAAAGAAATGAAAATAGAAAAACGCAATAAAAGATATTTAATAAAAAAAAAACTAATAAAGGACTTATTAAGCACAAAGAACTCATTATAAGTGAATAACGAGGTTTTATCCTTAAAATGCTTGTTCAATTTTTTTCTCTGTAGGGGTTAGAAAAATAAATAAAATTCGCCGCCGGACGAAAAGTACACCCAAAAAGGGCGCCGTCCTTAACGTGTTAA
>NbS19_13
CACGTTAAGGACGGCGTGTACACCCGGTGGTACACACTTTATGTAATTTCCAGATCATTCGGAGAGTACAGAAAAGTACGATTTTAGACTTTATTTTCAAATATGATGAATATTTTGACCTTTTCTATTTGAAAATTAACGTTTTATGTAAAAAAATAAAAATCAATTTTAACATCAAATTACTCAGTTACGCATCTTTAAGGAATAAAGAAATGAAAATAGAAAAACGCGATAAAAGATATTTAATAAAAAAAATTAATAAAGAACTTATAAAGCGCAAAGAACTCATTATAGACGGATAAACGAGGTTTTTATTTTGAAATGTTTGTTCAATTTTTTTCTCTGTAGGGGTTAGAAAAATAAATAAAATTTGCCGCCAGACGAAAAGTACACCCAAAAAGGGCGCCGTCCTTAACGTGA
>NbS19_14
AACACGTTAAGGACGGCGTGTACCACCGGTGGTGCACACTCTAAGTAATTTCCAGATCATTTGGAGAGTACAGAAAAGTACGATTTTTGACTTTATTTTCAAATATGATGAATATTTTGACCTTTTTTTATTTAAAATAAAACGTTTTATGTAGCAAAATAAAAATCAATTTTAACATCAAATTACTCAGTTACGCGTCTTTAAGAAATAAAGAAATGAAAATAGAAAAACGCAATAAAAGATATTTAATAAAAAAACTATTAAAGGACTTATGAAGCACAAATAACTCATTATAAGTGGATAACGAGGTTTTATCCTTAAAATGTTCGTTCAATTTTTTTTTCTGTAGGAGTTAGAAAAATAAATAAAATTCGCCGCCAGACGAAAAGTACACCCAAAAATGGCGCCATCCTTAACGTGTT
>NbS19_15
GCTTTAAGTAATTTCCAGATCATTTGGAGAGTACAGAAAAGTACGATTTTTGACTTTATTTTTAAATATGATGAATATTTTGAACTTTTTTATTTAAATTAAACGTTTTATGTAAAAAAATAAAAAACAATTTTAACATCAAATTACTCAGTTACGCGTCTTTAAGAAATAAAGAAATAAAAATATAAAAACACAGTAAAAGATATTTAATAAAAAAAAATTAATAAAGGACTTATAAAGCACAAAGAACTCATTATAGGCGGATAAACGTGGTTTTATCCTTAAAATGTTTGTTTAATTTTTTTCTCTGTAGGGGTTAGAAAAATAAATAAAATTCGCCGCCAGACGAAAAGTACACCCAAAAATGGCGCCGTCCTTAACGTGTT
>NbS19_16
AACACGTTAAGGACGGCGTGTACCACCGGTGGTACACACTTTAAGTAATTTCTAGATCATTTGGAGAGTACATAAAAGTACGATTTTTGACTTTATTTTCAAATATGATGAATATTTCGACCTTTTCTATTTAAAATAATACGTTTTACGTAAAAAAACACAAATCAATTTTAACATCAAATTACTCAGTTGCGCGTCTTAAAGAAATAAAGAAATGAAAATAGAAAAACTCAATAAAATATATTTTTGTAAAAAACCAATAAAGGACTTATAAAGCACAAAGAACTCTTTATAGGCGGATAAACGAGGTTTTATCCTTAAATGTTTGTTCAATTTTTTTCTCTGTAGGGGTTAGAAAAATAAATAAAATTCGCCGCCAGACGAAAAGTACACTCAAAAAGGGCGCCGTCTTTAACGTGTT
>NbS19_17
CACGTTAAGGACGGCGTGTACACCCGGTGGTACACACTTTATGTAATTTCCAGATCATTCGGAGAGTACAGAAAAGTACGATTTTAGACTTTATTTTCAAATATGATGAATATTGTGACCTTTTTTATTTGAAAATTAACGTTTTATGTAAAAAAATAAAAATCAATTTTAACATCAAATTACTCAGTTACGCATCTTTAAGGAATAAAGAAATGAAAATAGAAAAACGCGATAAAAGACATTTAATAAAAAAAATTAATAAAGAACTTATAAAGCACAAAGAACTCATTATAGACGGATAAACGAGGTTTTAATTTTAAAATGTTTGTTCAATTTTTTTCTCTGTAGGGGTTAGAAAAATAAATAAAATTCGCCGCCAGACGAAAAGTACACCCAACAAAGGGCGCCGTCCTA
>NbS19_18
GGCGTGTACCACCGGTGGTACACACTTTAAGTAATTTCCAGATCATTTGGAGAAAAAAAAGTACGATTTTTGACTTTATTTTCAAATATGATGATTATTTTGACCTTTTCAAGTAAAAATAAAACGTTTTATGTAAAAAAATAAAAATCAAGCTCTACATCAAATTACTCAGTTACGAGTCTTTAAGAAATAAAGAAATGAAAATAGAAAAACGCAATAAAAGATATTTAATAAAAACAATTAATAAAGGACTTATAGAGCACAAATAACTCATTATAGGCGGATAAACGAGGTTTTATCCTTAAAATGTTTGTTTAATTTTTTTCTCTGTAGAGGTTAGAAAAATAAATAAAATTCGCCGCCAGACGAAAAGTACACCCAAAAAGGGCCCGTCCTTAACGTGTTAA
>NbS19_19
GGCGTGTACCATCGGTGGTACACACTTTAAGTATTTTTCAGATCATTTGGAGAGTACAGAAATGTACTATTTTTGACTTTATTTTTGAATATGATGAATATTTTGACCTTTTTTATTTAAAATAAAACGTTTTATGTAGCAAAATAAAAATCAATTTTAACATCAAATTACTCAGTTACGCGTCTTGAAGAAATAAAGAAATGAAAATAGAAAAACGCAATAAAAGATATTTAATAAAAAAAACTAGTTAAGGACTTATAAAGCACAAAGAACTCATTATAGACGGATAAAGAAGTTTTATTTTTAAAATGTTTATCCAATTTTTTTCTCTGTAGGGGTTAGAAAAATAAATAAAATTCGCCGCCAGACGAAAAGTACACCCAAAAAGGGCGCCGTCCTTAACGTGTTAA
>NbS19_20
GGCGTGTACCACCGGTGGTACACACTTTAAGTAATTTCCAGATCATTTGGAGAAAAAAAGTACGATTTTTGACTTTATTTTCAAATATGATGAATATTTTGACCTTTTCAATTAAAAATAAAACGTTTTATGTAAAAAAAAAATCAAGCTTAACATCAAATTACTCAGTTACGCGTCTTTAAGAAATAAAGAAATGAAAATAGAAAAACGCAATACAAGATATTTAATAAAAAAAATTAATAACGGACTTATAGAGCACAAATAACTCATTATAGGAGAATAAACGAGGTTTCATCCTTAAAATGTTTGTTTAATTTTTTTTTCTCTGTAGAGGTTAGAAAAATAAATAAAATTCGCCGCCAGACGAAAAGTACACCCAAAAAGGGCGCCGTCCTTAACGTGTTAA
>NbT11_1
AATAGTAATGGCAACCCCTGTGACCCGTGGGTCATTATTGACCCATTTGGCTTTTTTAGTGAACCAAATAAGTTTATTTTGTTTCATAAAAATTGACATCTGACTAGTTTGATGCATAAAATTACTAATAAAATTATGTAAAGTACCATCTTTACATATTTTAAAAACAATTTCTACAATTTATTGAGTAAAGCATCGTAGTTTTGTCATGTTGTTGTAATTTTTTTTGCATTTATATTTTTTATTGACTCACTTGTTCTTGTGATAGCATGAAATATTGCCAAAAACGACCCATTAACCAATTAACCTTTGCCATCACTAAT
>NbT11_2
AATAGTAATGGCAACCCCTGTGACCCGTGGGTCATTATTGACCCATTTGGCTTTTTTAGTGAACCAAATAAGTTTATTTTGTTTCATAAAAATTGACATCTGACTAGTTTGATGCATAATAAAATTACGTATAAAATTATGTAAAGTACCATCTTTACATATTTTAAAAACAATTTCTACAATTTATTGAGTAAAGCATCGTAGTTTTGTCATGTTGTTGTAATTTTTTTTGCATTTATAATTTTTTATTGACTCACTTGTTCTTGTGATAGCATGAAATATTGTCAATAATGACCCACAAACCCATTTACCTTTGCCATCACTAAT
>NbT11_3
AATAGTAATGGCAACCCCTGTGACCCGTGGGTCATTATTGACCCATTTGGCTTTTTTAGTGAACCAAATAAGTTTATTTTGTTTCATAAAAATTGACATCTGACTAGTTTGATGCATAATAAAATTACGTATAAAATTATGTAAAGTACCATATTTACATATTTTAAAAACAATTTCTACAATTTATTTAGTAAAGCATCGTAGTTTTGTCATGTTGTTGTAATTTCTTTTGCATTTATAATTTTTTAGGTGACTTACTTAATCACTTGATAGCATGAAATATTGTCAATAATGACCCACAAACCCATTTACCTTTGCCATCACTAAT
>NbT11_4
GACAGTGATGGCAAACCCCCGACCCGCGGGTCACTATTGACCCACTTGGCATTTTTAGTGACCCACTTGAAATTTTTTTTATTTCATAAAATTCGACATCTGACCAGTTTGATGCATTAAATTATCAATAAAGCTATATAAAATACTATCTTTACAAATTTTAAAAACAACGACTTCAATCTATTTAGTAAATCATCGTTGTTTTATTATGTTGTTGTAATTTATTTGCATTTATAATTTTATAAGTGACCCACTTGGCCATGTGATAGCATAAAATTTTGCCAAAAATGACCCACTAACCAATTAACCTCTGCCATCACTGAT
>NbT11_5
ACCAGTGATGGCAAAACCCCGACCCGCGGGTCACTATTGACCCACTTGACATTTTCAGTGACCCACTTGAAATTTTATTATTTTCATAAAATTTGGCATCTGACCAGTTTGATGGATTAAATTACCTAAAAAATTATGTAAAATACCACCTTTAGATATTTTTAAAACGAACACTACAATTTTTTGTGTAAAGCATCGTTGTTTTATTATGTTGTTGTATTTTTTTACATTTATAATTTTATAAGTGACCCACTTGGTCGTGTGTTTGCATGAAATATTGCCAAAAATGACCCACCAACCCCTCTAGCTCTGCCATCACTGCT
>NbS20_1
TAAACCAGGGGTGAGCAACCCGCGGCCCGCGGGCCGCATGCGGCCCCCAGCGTGTAAAATTTAATTTATTTTTTTTCTTTAAATACCAAGAAACAAGTACTAAAATGAATTTAAATGCTAAAATTAGCTGTAAAACACTTTTATACAAATAAATAACATGTTTTAAGCATTGTTTATATCTTCTAGGGATACTTTCAAACCTACATGGTCTTCTGTTTTTGAAACCGCGGCCGGCCTACTAAAAAAGGTTGCTCACCCCTGATTTA
>NbS20_2
TAAACCAGGGGTGAGCAACCCGCGGCCCGCGGGCCGCATGCGGCCCTCGAGGCGTGTAAAATTTAATTTATTTTTTTCTTTAAATACTAAGAAACAAAGATTGAATAGATTTAAATGGTAAAATCAGCTGAAAACACTTAAATAAATCTAAATAACATATTTTTAGCATTGTCTATATCTTCTAGAGATACTTTTTAACCTACATGGTCTTCTGTTTTTGAAACTGCGGCCCGCCGACCAAAAAAGGTTGCTCACCCCTGGTCTA
>NbS20_3
TAAAGCAGGGGTGAGCAACCCGCGGCCCGCGGGCCGCATGCGGCCCTCGAGGCGTTTTAAATTTAATTTAATTTTTTCTTTAAGTACTAAGAAACAAAGATTAAAATAAATTAAATTGGTAAAATCAGCTGCAAAACACTAAAATAAATCTAAATAACATGTTTTTAGCATTGTCTATATCTTCTAGAGATACTTTTTAACCTACATGGTCTTCTGTTTTTGAAACTGCGGCCCGCCGACCAAAAAAGGTTGCTCACCCCTGTTTTA
>NbS20_4
CACCAGGGGTGAGCAACCCGCGGGCCGCATGCGGCCCTCGAGGCGTGTAAAATTTAATTTATTTTTTTCTTTAAATACCGAGAAACAAGTACTAAAAGAAATTTAAATAGTTGAATCGGTCGTAAAACGCTTTAATACAAATAAATAACACGTTTAAAGCATTGTACATATCTTCTAGACATACTTTTTAACCTACATGGTCTTCTGTTTTTGAAACTGCGGCCCGCCGGCCAAAAAAGGTTGATCACCCCTGA
>NbS20_5
AGGGGTGAGCAACCCGCGGGCCGCATGCGGCCCTCGAGGCATGTAAAATTCAATTTATTTTTTTCCTTAAATACAGAGAAACAAGTACTAAAATAAATTTAAATAGTTAAATCAGCTGTAGAACACTTAAATACAAATAAATAACACGTTTTAAGCATTGTTTATATCTTCTAGACATACTTTTTAACCTACAATGTCTTCCTTTTTTTAAACTGCGGCCTGCCGACCAAAAAAGGTTGCTCACCCCTGC
>NbS20_6
TCAGGGGTGAGCAACCCGCGGGCCGCATGCGGCCCTCGAGGCGTGTAAAAGTTAATTTATTTTTTTCTTTAAATGCCAATAAACAAGTACTAAAATAAATTTAAATAGTAAAACCAGCAGTAAAACACTTTAATACAAATAAATAACACGTTTATAGCATTGTTTATATCTTCTTGGCATACTTTCTAACCTGCAAGATCTTTTGTTTTTGAAACTGCGGCCCGCCGACTAAAAAAGGTTGCTCACCCCT
>NbS20_7
AACCAGGGGTGAGCAACCCGCGGGCCGCATGCGGCACTCGAGGCGTGTAAAATTTAATTTATTTTTTTCTTTAAATACCGAGAAACAAGACCTTGAATAAATTTAAATCGTTGAATCAGCTGTAAAACACTTTAATACAAATAAAAAAACAACTTTAAGCATTGTTTATATCTTCTAGGCATACTTTTTAACCTACATGGTCTTCTGTTTTTGAAACTGCGGCCCGCCGACCAAAAAAGGTTGCTCACCCCTGA
>NbS20_8
GCCCGCGGGCCGCATGCGGCCCTCGAGGCGTGTAAAAGTTAATTTATTTTTTTCTTTAAATACAGAGAAACAAGTACTTAAATAAATTTAAATAATTAAAACAGTTGTTAAACACTTTAATACAAATAAATAACATGTTTTAAGCATTGTTTATATCTTCTAGGCATACTTTTTAACCTACATGGTCTTCCGTTTTTGAAACTGCGGCCCGCCGACTAAAAAAGGTTGCTCACCCCT
>NbS20_9
CCGCGGGCCGCATGCGGCCCTCGAGGCGTTTTAAATTTAATTTATTTTTTTCTTTAAGTACTAAGAAACAAAGATTAAAATAAATTTAATTGGTAAAATCAGCTGCAAAACACTTAAATAAATCTAAATAACATGTTTTTAGCGTTGTGTTATATCTTCTAGAGATACTTTTTAACCTACATGGTCTTCTGTTTTTGAAACTGCGGCCCGCCGACCAAAAAAGGTTGCTCACCCCTGT
>NbS20_10
CCCGCGGGCCGCGTGCGGCCCTTGAGGCGTGTAAAATTTAATTTATTTTTTTCTTTAAATACCGAGAAACAAGTGCTAAAATAAATTTAAAGAGCAAAATCTGCGGTAAAACACTTTAATACAAATAAATAACACGTTTTAAGCATTGTTTATATCTTTTAGACATACTTTTTAACCTACATGGTCTTCCTTTTTTGAGACTGCGGCCCCCCGATTAAAAAAGGTTGCTCACCA
>NbS20_11
CCGCGGGCCGCATGCGGCCCTCGAGGCGTGTAAAATTTAATTTATTTTTTTCTTTAAGGACTAAGAAACATAAATTAAAATAAAATTAAAAAGTAAAATCAGCTGCAAAACACTTAAATACAAATAAATAACATGTTTTTAGCATTGTTTATATCTTCTAGACATACCTTTTAACCTATATGGTCTTCTGTTGTTGAAACTGCGGCCCGCCGACCCAAAAGGTTGCTCGTCCCTGATG
>NbS20_12
GCCCGCGGGCCGCATGCGGCCCTCGAGGCGTGTAAAATTTAATATATTTTTTTCTTTAAGTACTAAGAAACATAAATTAAAACGATTAAAAAAGTAAAATCAGCTGCAAAACACTTTAATAAATATAAATAAAATGTTTTTAGCATTGTTTATATCTTCTAGACATACTTTTTAACCTACATGGTCTTCTGTTTTTGAAACTGTGGCCCGCCGACCAAAAAAGGTTGCTTACCCCTGA
>NbS20_13
GGGGTGATCAACCCGCGGGCCGCATGCGGCCCTCAAGGCGTGTAAAATTTAATTTATTTTTTCTTTAAATACTGAGAAACAAGTATTAAAAAAATTTTTAATTGTAAAATCAGCTATAAAACACTTTATACGAATAAATAACACGTTTTAAGCATTGTTTATATCTTCAAGGTATGCTTTATAACCTACATGGTCTTCTCTTTTGAAACTGCGGCCCGCCTACCAAAAAAGGTTGCTCACCCCTGAC
>NbS20_14
GCCCGCGGGCCGCATGCGGCCCTCGAGGCGTGTAAAATTTAATATATTTTTTTCTTTAAGGACTAAGAAACATAAATTAAAATAAAATTAAAAAGTAAAATCAGCTGCAAAACACTTAAACACAAATAAATAACATGTTTTTAGCATTGTTTATATCTTCTAGACATACTTTTTAACCTATATGGTCTTCTGTTGTTGAAACTGCGGCCCGCCGACCCAAAAGGTTGCTCGTCCCTGA
>NbS20_15
TAGGGGTGAGCAACCCGCGGGCCGCATGCGGCCCTCAAGGCGTGTAAAATTTAATTTATTTTTTCTTTAAATACTGAGAAACAAGTATTTAAAAAAATTTTAAAAGATAAATCAGCTATAAAACACTTTATACAAATAAAGAACACGTTTTAAGCATTGTTTATATCTTCAAGGTATACTTTATAACCTACATGGCCTTCTTTTTTGAAACTGCGGCCTGCCTACCAAAAAAGGTTGCTCACCCCTG
>NbS20_16
CGCGGCCCTCGAGGCGTGTAAAATTTAATTTATTTTTTTCTTTAAGTACTAAGAAACATAAATAAAATAGATTAAAAAAGTAAAATCAGCTGCAAAACACTTAAATAAATATAAATAACATGTTTTTAGCATTGTTTATATCTTCTTGACCTACTTCTACCCTACATGGTCTTCTGTTTTTGAAACTGCGGCCCGCCGACCAAAAAAGGTTGCTCACCCCT
>NbS20_17
GCCCGCGGGCCGCATGCGGCCCTCGAGGCGTGTAAAATTTAATTTATTTTTTCATTAAGTACTAAGAAACATAAATTAAAATAGATTAAAAAAGTAAAATCAGCTGCAAAACACTTAAATAAATATAAATTACATGTTTTTAGCATTGTTTATATCTTCTAGACATACTTTCTAACCTACATGGTCTTCTGTTTTTGAAACTGCGGCCCGCCGACAAAAAAAGGTTGCTCACCCCTG
>NbS20_18
GCCCGCGGGCCGCATGCGGCCCTCGAGGCGTGTAAAATTTAATTTATTTTTTCATTAAGTACTAAGAAACATAAATTAAAATAGATTAAAAAAGTAAAATCAGCTGCAAAACACTTAAATAAATATAAATTACATGTTTTTAGCATTGTTTATATCTTCTAGACATACTTTCTAACCTACATGGTCTTCTGTTTTTGAAACTGCGGCCCGCCGACAAAAAAAGGTTGCTCACCCCTG
>NbS20_19
CGGCCCTCGAGGCGGTTAAAATTTAATTTATTTTTTTCTTTAAATGCCGAGAAACAAGTACTAAAATAAATTTTAATGGTTAAATCAGTTGTAAAACACCTTATTACAAATAAATAATACGTTTAAAGCATTGTTTATATCTTCTAGACATACTTTTTAACCTACATGGTCTTCTGTTTTGTAAACTGCGGCCCGCCGACCAAAAAAGGTTGCTCACCCCTGG
>NbS20_20
CGGCCCTCGAGGCGTGTAAAATTTAATTAATTTTTTTCTTTAAGTACTAAGAAACATAAATTAAAATAGATTAAAAAAGTAAAATCAGCTGCAAAACACTTAAATAAATATAAATAACATGTTTTTAGCATTGTTTATATCTTATAGACATACTTTCTAACCTACATGGTCTTCTGTTTTTGAAACTGCGGCCCGCCGACCAAAAAAGTTTGCTCACCCCTGT
>NbS20_21
GCCCGCGGGCCGCATGCGGCCCTCGAGGCGTGTAAAATTTAATTTATTTTTTCATTAAGTACTAAGAAACATAAATTAAAATAGATTAAAAAAGTAAAATCAGCTGCAAAACACTTAAATAAATATAAATTACATGTTTTTAGCATTGTTTATATCTTCTAGACATACTTTCTAACCTACATGGTCTTCTGTTTTTGAAACTGCGGCCCGCTGACAAAAAAGGTTGCTCACCCCTG
>NbS20_22
CGCGGCCCTCGAGGCGTGTAAAATTTAATTTATTTTTTTTCTTTAAATACAGAGAAACAAGTACTTAAATAAATTAAAATACTTAAATCAGCTGTAGAACACTTTAATACAAATAAATAACACGTTTTAAGCATTCTTCATATCTTCTGGATATACTTTGTAACCTACATGGTCTTTTGTTTTTGAAACTGCGGCCCGCCGACCAAAAAAGGTTTCTAACCCCT
>NbS20_23
CGGCCCTCGAGGCGTTTTAAATTTAATTTATTTTTTTCTTTAAGTACTAAGAAACAAAGATTAAAATAAATTAAATTGGTAAAATCAGCTGCAAAACACTTAAATAAATATAAATAACATGTTTTTAGCATTGTCTATATCTTCTAGAGATACTTTTTAACCTACATGGTCTTCTGTTTTTGAAACTGCGGCCCGCCGACAAAAAAGGTTGCTCACCCCTGC
>NbS20_24
CCGCGGGCCGTGTGCGGCCCTCGAGGCGTGTAAAATTTAATATTTTTTTCTCTTTAAATGCCAAGAAACAAGTACAAAAACGAATTTAAATGGTAAAAATAGTTGTAAAAGACTTCGATACAAATAAATTACACGTTTTAAGCATTGTTTATATCTTCTAGACATACTTTTATACCTACATAGTCTTCTGTTTTTGAAACTGCGGCCCGCCGACCAAAAAAGGTTGCTCACCCCTGT
>NbS20_25
CACCAGGGGTGAGCAGCCGCGGTCCGCATGCGGCCTTTAAAACGTTTAAAATTAAATTTATTGTTTTCTTTAAATACTGAAAAACAAGTATTAAAATAAATTTAAATAATAAAATAAGCTGTAAAATACTTTAATACAAACAAATAACACGTTTTAAGAATTCTTTATATCTTATGGACATACTTTCTAACCTACATGGTCTTCTATTTTTGAACTGCGGCTCGCCGACCAAAAAAGGTTGCTCACCCCT
>NbS20_26
CGGCCCTTGAAGCGTTTAAAATTTAATTTATTGTTTTCTTTAAATACCAAGAAAAAAGTACTAAAATAAATTTAAATTAAAATTTTAGCTGTAAAACACTTTGATACAAATAACTAACACGTTTTAAGCATTGTTTATATCTTCTAGACATACTTTTTAACCTACATGGTCTTCTGTTTTTAGAACTGTGGCCCATCGACCAAAAAAGGTTGCTCACCCCTGC
>NbS20_27
CGGCCCTTGAAGCGTTTAAAATTTAATTTATTTTTTTCTTTAAATACCAAGAAAAAAGTACTAAAATAAATTTAAATTAAAAATTTAGCCGTGAAACACTTTGATACAAATAACTAACACGTTTTAAGCATTGTTTATATCTTCTAGATATACTTTTGCCCTACATGGTCTTCTGTTTTTTAAACTGCGGCCCATCGACCAAAAAAGGTTGCTCACCCCC
>NbS20_28
CGCGGCCTTCGAGGCGTGTAAAATTTAATTTATTTTTTTCTTTAAATGCAGAGAAATAAGTACTAAAATAGATTTAAATAGTTAAATCAGCTGTAAAACACTTTATTACAAATAAACAACACGTTTTAAGTATTGCTTGTATCTTCTAGACAAACTTATTAACCTACATGGTCTTTCTTTTTTGAAACTGCGGCCCGCCGACCAAAAAGGTTGCTCACCCCT
>NbS20_29
CGGCCCTCGAGGCGTGTAAAATTTAATTTATTTTTTTCTTTAAGTACTAAGAAACATAAATAAAATAGATTAAAAAAGTAAAATCAGCTGCAAAACACTTAAATAAATATAAATAACATGTTTTTAGCATTGTTTATATCTTCTTGACCTACTTCTACCCTACATGGTCTTCTGTTTTTGAAACTGCGGCCCGCCGACCAAAAAAGGTTGCTCACCCCTGC
>NbS20_30
CGCGGCCCTCAAGGCGTGCAAAATTTAATTTATTTTTTTTTATAAATACCAAGAAACAAGTATTAAAATAAATTTAAATACAAAGATTAGCTGTAAAACACTTTAATACAAATAAATAACATGTTTTAAGCATTATTTATATCTTCTAGGCATGATTTTAAACCTACATGGTCTTCTGTCTTAAAAACGCGGCCCGCCGACCAAAATTGGTTGCTCACCCCT
>NbS20_31
CGGCCCTCGAGGCGTGTAAAATTTAATTTATTTTTTTCTTTAAGTATTAAGAAGCATTAATATAAAAGATTAAAAAAGTAAAATCATCTGCAAAACACTTAAATAAATATAAATAACATGTTTTTAGCATTGTTTATATCTTCTAGACATACTTCTAACCTACATGGTCTTATGTTTTTGAAACTGCGGCCCGCCGACCAAAAAAGGTTGCTCACCCCTGC
>NbS20_32
CGGCCCTCGAGGCGTGCAAAATTTGATTTATTTTTTTCTATAAATACCAAGAAACAAGTATTAAAATAAATTTAAATGCACAAATTAGCTGTAAAACACTTTAATACGAATAAATAACATGTTTTAAGCATTATTTATATCTTCTAGGCATGATTTTAAACCTACATGGTCTTCTGTCTTAAAAACGCGGCCCGCCGACCAAAATTGGTTGCTCACCCCTGG
>NbS20_33
AGCGTTTAAAATTTAATTTATTTTTTTCTTTAAATACCAAGAAATAAGTATTAAAATAAAATTAAATTAAAAAATTGGCCGTGAATCACTTTAATACAAATAACTAACACGTTTTAAGCATTGTTTATATCTTCTAGACATACGTTTCCACCTACATGGTCTTTCACTTTGAAACTGCGGCCCGCCGACAAAAAAAGGTTGCTCACCCCT
>NbS21_1
TAAAGCAGGGGTCGGCAACGCGGCGCCCGCGGGCGCACCTGCGCCCTTTTTAAAATTTGGGTGCGCCCGTCTGGCACTTTGCCGCTAAGCAAAAATTTAAAAAAACCTCGAAAAAAAAATTTTAAGTCAAGTTTTTGGTAAATTAAAATGTAATATGGATTAAAAATAAGTTTTACAAAACAAACTTGCATTAAAGGAAGTTGTTCTCCCTTGTAAAATTTGTTGATGCTTTGATGTTTTTTTTTACTTGAGCAACAAAGCGCCCGCCATATTTTTTATGCTCTGAATTTCACTCTTCTTACAAAAAAGGTTGCCGACCCCTGCTTTA
>NbS21_2
TAGAACAGGGGTCGGCAACGCGGCGCCCGCGGGCGCACCTGCGCCCTTTTTCTAATTTTGGGGCGCCCGCCTGGCACTTTGCTATCAAGAAAAAGTTTAAAAAACCTCGGGAAAAAAATTTTTCAGTCAAGTTTTTTATAAATTAAAACGTAATATGCATTAAAAATAAGTTTTACAAAACAAACTTGCATGAAAGGAAGTTGCAATCCTTGTAAAATGTATTAATGCTTCAACATTTTTTTTTACTTGAGCAATGATGCGCCCGCCATATTTTTTATGCTCTGAATTTCACTCTTCTTACAAAAAAGGTTGCCGACCCCTGTTCTA
>NbS21_3
TAAAGCAGGGGTCGGCAACGCGGCGCCCGCGGGCGCACCTGCGCCCTTTTTCAAATTTTGGTGCGCCCGCCTGGCACTTTGCTATTAAGAAAAAGTTAAAAAAACCTCGGAAAAAAAAATTTTCAGTCAAGTTTTTTATAAATTAAAACGTAATATGCATTAAAAATAAGTTTTACAAAACAAACTTGCATGAAAGGAAGTTGCAATCCTTGTAAAATGTATTAATGCCTCGACATTTTTTTTACTTGAGCAATGATGCGCCCGCCATATTTTTTATCCTCTAAATTTTACTCTTCGCACAAAAAAGGTTGCCGACCCCTGCTTTA
>NbS21_4
ACAGGGGTCGGCAACGCGGCGCCCGCGGGCGCACCTGCGCCCTTTTTCAAATTTTGGTGCGTCCGCCTGGCACTTTGCTATTAAGAAAAAGTTAAAAAAACCTCGGAAAAAAAATTTTTCAGTCAAGTTTTTTATAAATTAAAACGTAATATGCATCAAAAATAAGTTTTACAAAACAAACTTGCATGAAAGGAAGTTGCAATCCTTTTAAAATGTATTAATGCTTCGACATTTTTTTTACTTGAGCAATGATGCGCCCGCCATATTTTTTATCCTCTAAAATTCACTCTTCGCACAAAAAAGGTTGCCGACCCCT
>NbS21_5
ACAGGGGTCGGCAACGCGGCGCCCGCGGGCGCACCTGCGCCCTTTTTCAAATTTTGGTGCGCCCGCCTGGCACTTTGCTAGCAAGAAAAAGTTAAAAAAACCTCGGAAAAAAAAATTTTCAGTCAAGTTTTTTTATAAATTAAAAAGTAATATGCATTAAAAATAAGTTTTACAAAACAAACTTGCATGAAAGGAAGTTGCAATCCTTTTAAAATGTATTAATGCTTCGACATTTTTTTTACTTGAGCAATGATGCGCCCGCCATATTTTTTATTCTCTAAATTTCACTCTTCGCACAAAAAAGGTTGCCGACCCCT
>NbS21_6
AGGGGTCGGCAACGCGGCGCCCGCGGGCGCACCTGCGCCCTTTTTCAAATTTTGGGGCGCCCGCTTGGCACTTTCTATTAAGAAAAAGTTAAAAAAACCTCGGGGAAAATTTTTTTTAGTCAAGTTTTTTATAAATTAAAACGTAATATGCATTAAAAATAAGTTTTACAAAACAAACTTGCATGAAAGGAAGTTGCAATCCTTGTAAAATAAATTAATGCTTTGACATTTTTTTTACTTGAGCAATGATGCGCCCGCCATATTTTTTATCCTCTAAATTTCACTCTTCGCACAAAAAAGGTTGCCGACCCCTGG
>NbS21_7
ACAGGGGTCGGCAACGCGGCGCCCGCGGGCGCACCTGCGCCCTTTTTCAAATTTTGGTGCGCCCGCTTGGCACTTTGCTATTAAGAAAAAGTTAAAAAAACCTCGGAAAAAAAATTTTTCAGTCAAGTTTTTTATAAATTAAAACGTAATATGCATTAAAAATAAATTTTACAGAACAAACTTGCCTGAAAGGAAGTTGCAATCCTTGTAAAATCTATTAATGCTTCGACATTTTTTTTTACTTGACCAATATTGCGCCCGTCATATTTTTTACGCTCTGAATTTCACTCTTCTTACAAAAAAGGTTGCCGACCCCT
>NbS21_8
GCAGGGGTCGGCAACGCGGCGCCCGCGGGCGCACCTGCGCCCTTTTTCTAATTTTGGGGCGCCCGCCTGGCACTTTGCTATCAAGAAAAAGTTAAAAAGACCTCGGGAAAAAAATTTTTCAGTTAAGTTTTTTATAAATTAAAACGTAATATGCATTAAAAAAAAGTTTTACAAAACAAACTTGCATGAAAGGAAGTTGCAATCCTCGTAAAATGTATTAATGCTTCGACATTTTTTTTTACTTGAGCAATGATGCACCCGCCATGCTTTTTATGCTCTGAATTTCACTCTTCTTTCAAAAAAGGTTGCCGATCCCT
>NbS21_9
AGGGGTCGGCAACGCGGCGCCCGCGGGCGCACCTGCGCCCTTTTTAAAATTTTGGTGCGCCCGCCTGGCACTTTGCCATTAAGAAAAAGTTAACAAACCACGGAAAAAAAATTTTTCAGTCAAAATTTTTATAAATTAAAACGTAATATCATTAAAAATGAGTTTTACAAAACAAATTTGCATGAAAGGAAGTTGCAATCCTTGTAAAATGTATTAATGCTTCAACATTTTTTTTTACTTGAGCAATGATGCGTCCGCCATATTTTTTATGCTCTGAATTTCACTCTTTTACAAAAAAGGTTGCCGACCCCTGC
>NbS21_10
AGGGGTCGGCAACGCGGCGCCCGCGGGCGCACCTGCGCCCTTTTTAAAATTTTGGTGCGCCCGCCTGGCACTTTGCCATTAAGAAAAAGTTAAAAAAACCACGGAAAAAAAATTTTCAGTCAAAAATTTTATAAATAAAAACGTAATATGCATTAAAAATGAGTTTTACAAAACAAACTTGCATGAAAGGAAGCTGCAATCCTTGTAAAATGTATTAATGCTTCGACATTTTTTTACTTGAGCAATGATGCGCCCGCCATATTTTTTATCCTCTAAATTTCACTCTTCGCACAAAAAAAGTTGCCGACCCCTGC
>NbS21_11
GCAGGGGTCGGCAAACGTGCGCCCGCTGGCGCACCTGCGCCCTTTTTTAAATTTTGGTGCGCCCGCCTGGCACTTTGCTATTAAGAAAAAGTTAAAAAAACCTCGGAAAAAAAATTTTTCAGTCAAGTTTTTTATAAATTAAAACGGCATATGCATTAAAATAAGTTTTACAAAACAAACTTGCATGAAAGAAAGTTGTAATCCTTGTAAAATGTATTAACGCTTCGACATTTTTTTTTACTTGAGCAATGATGCGCCCGCCATGCTTTTTATGCTCTGAATTTCACTCTTCGCACAAAAAAGGTTGCCGACCCCT
>NbS21_12
CGCCCGCCTGGCACTTTGCTATTAAGAAAAAGTTTTAAAACCCTCGGAAAAGCAATTTTAGTCAAGTTTTTATAAATTAAAACGTAATATGCATTAAAAATAAGTTTTACAAAAGAAATGTGTTTGAAAGGAAGTTGCAATCCTTGTAAAATTTATTAATGCTTCGACATTTTTTTTAACTTGAGCAATGATGCGCCCGCCATATTTTTTATGCTCTGAATTTCACTCTTCTTACAAAAAAGGTTGCCGACCCCTGA
>Nbh7_1
CCATAGGTCAGTGATGGCGAACCTATGACACGCGTGTCACAGCTGACACACTTGAAGAATTTAAGTGACACACTTTTCATTGCTTGGGTCATTTTTGTCGAAAACTAAAAAGAAGTTTTTTTTTCTTCTCCATTATAAGAATTTATTCGCAAAGTAATTTTTTCAGATTGTTAACAAGTTAGACCTTTATATTTAAATTAATTGAACGTGCTTTGACGGTAAACGGAAATAATGATGTCATTTTGGATGCATTAAATCAAGGGCGAGCAGCCTTTTTTATTTAAAGTGCAATTATTGATTAGCTAACGAGCCACTCTTAATGAAAATGCTTGCAGAAACAATATCTAAATAAACTAGACATAGAGTTCGCAAATGCTTTGGTAAAAAGTTAATATGATTTAAAGCTAACTTAACATATGAACATCTCTCTACGTTAACGTTTAACCCATTTAGAAAATAAACTAAGCTTAAATAAAACACGCGGCGGACCACTCACGTTGCGCATCCCCGATGTAAAACATTCTTTTCTAATTTAATGGTAAATAAGTAAATCTTTTTGAAGATAGTCTCATATTTATAACTTTCATATGGGAATGGAAGGAATTGTAGATGTTTTTGTCTCCAGGGTCGATGTCTAACAAATTTCCTTCTTCTCGCCTCTGAATTCTTCAAGCATCAAATGATATAAAATAAATAAAACCTATCTTTAGGCCATAACAGATATAATTCTTGACAACTTCAAAAATGCACCTATAATACGAAGATAAGTGTTCTGCTTTAAAAATCTAGTGCCTGAAAAATCACTAAAAATATAAAGTGCTTTAATATCCATTGTATCAAGCTGATAAGTATGTGATGAACGCAAATGCTATTCTTATTTATTGTTTCAGATTGCGTAGACGTTTTTTTAGCCCTGATATGTGCTTAAAGCAAAATTTTGACATTTTTAAATTTTATTGACACACTAGCTAAATTTTCTCGGTTTTATCTCGAATTTTGACACACTGCCTCAAAAAGGTTCGCCATCACTGCCATAGGT
>Nbh7_2
AACTAGACCAGTGATGGCGAACCTATGACACGCGTGTCACTACTGACACAGTTGGTAGATTCAAGTGACACACTTTTCACTTTTTTGGTCATTTTTGTCAAAAATTAAAAAGTTTTATTGTATTAAAAGAAAATATCGCAAATCGATCTTTTCAGATTTTTTACAAGTTTAACCTACATATTTAAATAATTGAACTTCATAAATTGGTAAAAGAAAAACATTGATGTCATTTTGGGCACATTAAATCAAGTGTGAGCTTCCTTTTTTGGTAGAAAGTTTAATTATCGATTAATGTAAGATTCACCTAAATAAAAATGCTTGCAGAAACAAAATTCAAAAAATACTAGACATCGAATTCGCAAATGCTTTGTTAAAAAAAAAGTTAATGTGAGTTTAATCTAACTTAACATGTGAACATCTCTCTACGTTAATGTTTAAACTATTTAGAAAACAAGTTATGTTTAAAAAAAACACTTGTCGGACCACCCGTGTTGCGCATCTTTGAAGTAAAACATTCTTTTCGTCATTAAATGATATAAATTAATTTAATTGTAAAGCTAGTCTTATTTATAACTTTCATATGGTTACGGTAGGTATTGTCGACTTCTTTGCCTCTAGGCCCGATGCCTGTCAAATTTACTCCTCCTTGCCTATGAATTCTTCAAGCATTGGTATAACAATAAATGAAGAAATCTTCGAGCAATAAAATATGTGATTCTTAACAAATTCTAAAATGCACAATATAATCCAAAAATTAATAATCTGGTTTAAGAAATCTAGTGCCAGAAAAGTCACTAAAAATATAAAGCATTTAAATATCCATTTTATCAAGCTGATAGGTATATGAACGAAAAGTATTATTCTTTTTTTATAGATTGTGTAGACGTTTTCAGCCTAATATGTGCTTAAAGCAAAAACTTGACATTTTTTAAATTTAGTGACACACTAGCTAAATTTTGTCGATTTTGTCTCAAATTTTGACACACTGCCTCAAAAAGGTTCGCCATCACTGAACTAGAC
>Nbh7_3
CTCTATATCAGTGATGGCGAACCTATGACACGCGTGTCACTACTGACACAGTTGGTAGATTCAAGTGACACACTTTTCACTTTTTTGGTCATTTTTGTCAAAAATTAAAAAGTTTTATTGTATTAAAAGAAAATATCGCAAATCGATCTTTTCAGATTTTTTACAAGTTTAACCTACATATTTAAATAATTGAACTTCATAAATTGGTAAAAGAAAAACATTGATGTCATTTTGGGCACATTAAATCAAGTGTGAGCTTCCTTTTTTGGTAGAAAGTTTAATTATCGATTAATGTAAGATTCACCTAAATAAAAATGCTTGCAGAAACAAAATTCAAAAAATACTAGACATCGAATTCGCAAATGCTTTGTTAAAAAAAAAGTTAATGTGAGTTTAATCTAACTTAACATGTGAACATCTCTCTACGTTAATGTTTAAACTATTTAGAAAACAAGTTATGTTTAAAAAAAACACTTGTCGGACCACCCGTGTTGCGCATCTTTGAAGTAAAACATTCTTTTCGTCATTAAATGATATAAATTAATTTAATTGTGAAGCTAGTCTTATTTATAACTTTCATATGGTTACGGTAGGTATTGTCGACTTCTTTGCCTCTAGGCCCGATGCCTGTCAAATTTACTTCTCCTTGCCTATGAATTCTTCAAGCATTGGTATAACAATAAATGAAGAAATCTTCGAGCAATAAAATATGTGATTCTTAACAAATTCTAAAATGCACAATATAATCCAAAAATTAATAATCTGGTTTAAGAAATCTAGTGCCAGAAAAGTCACTAAAAATATAAAGCATTTAAATATCCATTTTATCAAGCTGATAGGTATATGAACGAAAAGTATTATTCTTTTTTTATAGATTGTGTAGACGTTTTCAGCCTAATATGTGCTTAAAGCAAAAACTTGACATTTTTTAAATTTAGTGACACACTAGCTAAATTTGTCGATTTTGTCTCAAATTTTGACACACTGCCTCAAAAAGGTTCGCCATCACTGCTCTATAT
>Nbh7_4
GGTTAAACCAGTGATGGCGAACCTATGACACGCGTGTCACTGCTGACACAGTTGGTAGATTCAAGTGACACACTTTTCACTTTTTTGGTCATTTTTGTCGAAAATTAAAAAGTTTTATTGTATTAAAAAAAAATATCGCAAATCGATCTTTTCAGATTTTTTACAAGTTTAACCTACATATTTAAATAATTGAACTTGATAAATTTCTAAAAGGAAAACATTGATGTCATTTTTAGTATATTAAATCAAGTGTGAGCTTCCTTTTTTGGTAGAAGATTTAATTATCGATTAATGTAAGATTCACCTAAATAAAAATGCTTGCAGAAACAAAATTCAAAAAATACTAGACATCGAATTCTCAAATGCTTTGTTAAAAAAAAGTTAATGTGAGTTTAATCTAACTTAACATATGAACATCTCACTACGTTAATGTTTAAACTATTTAGAAAACAAGTTATGTTTAAAAAAAAAACACTTGTCGGACCACTTGTGTTGCGCATCTTTGAAGTAAAACATTCTTTTCGTCATTAAATGATATAAATTAATTTAATTGTGAAGCTGGTCTTATTTATAACTTTCATATGGTTACGGTAGGTATTGTCGACGCCTTTGTCTCTAGGCCCGATGCCTGTCAAATTTACTCCTCCTTGCCTATGAATTTTTCAAGCATTGGTATAACAATAAATGAAGAAATCTTTGAGCAATAAAATATGTGATTCTTAACAAATTCTAAAATGAACAATATAATCAAAAAATTAATAATCTGGTTTAAGAAATCTAGTGCCAGAAAAGTCACTAAAAATATAAAGCATTTAAATATCCATTTTATCAAGTTGATAGGTATATGAACGAAAAGTATTATTCTTTTTTTATAGATTGTGTAGACGTTTTCAGCCTAATATGTGCTTAAAGCAAAATTTTGACATTTTTTAAATTTAGTGACACACTAGCTAAATTTTGTCGATTTTGTCTCAAATTTTGACACACTGCCTCAAAAAGGTTCGCCATCACTGGGTTAAAC
>Nbh7_5
ATTTAAGGCAGTGATGGCGAACCTATGACACGCGTGTCACTGCTGACACAGTTGGTAGATTCAAGTGACACACTTTTCACTTTTTTGGTCATTTTTGTCGAAAATTAAAAAGTTTTATTGTATTAAAAAAAAATATCGCAAATCGATCTTTTCAGATTTTTTACAAGTTTAACCTACATATTTAAATAATTGAACTTGATAAATTTCTAAAAGGAAAACATTGATGTCATTTTTGGTATATTAATTAAGTGTGAGCTTCCTTTTTTGGTAGAAGATTTAATTATCGATTAATGTAAGATTCACCTAAATAAAAATGCTTGCAGAAACAAAATTCAAAAAATACTAGACATCGAATTCTCAAATGCTTTGTTAAAAAAAAGTTAATGTGAGTTTAATCTAACTTAACATATGAACATCTCACTACGTTAATGTTTAAACTTTTTAGAAAACAAGTTATGTTTAAAAAAAAACACTTGTCGGACCACTTGTGTTGCGCATCTTTGAAGTAAAACATTCTTTTCGTCATTAAATGATATAAATTAATTTAATTGTGAAGCTGGTCTTATTTATAACTTTCATATGGTTACGGTAGGTATTGTCGACGCCTTTGTCTCTAGGCCCGATGCCTGTCAAATTTACTCCTCCTTGCCTATGAATTTTTCAAGCATTGGTATAACAATAAATGAAGAAATCTTTGAGCAATAAAATATGTGATTCTTAACAAATTCTAAAATGAACAATATAATCAAAAAATTAATAATCTGGTTTAAGAAATCTAGTGCCAGAAAAGTCACTAAAAATATAAAGCATTTAAATATCCATTTTATCAAGTTGATAGGTATATGAACGAAAAGTATTATTCTTTTTTTATAGATTGTGTAGACGTTTTCAGCCTAATATGTGCTTAAAGCAAAATTTTGACATTTTTTAAATTTAGTGACACACTAGCTAAATTTTGTCGATTTTGTCTCAAATTTTGACACACTGCCTCAAAAAGGTTCGCCATCACTGATTTAAGG
>Nbh7_6
TTATAATGCAGTGATGGCGAACCTATGACACGCGTGTCACTGCTGACACAGTTGGTAGATTCAAGTGACACACTTTTCACTTTTTTGGTCATTTTTGTCGAAAATTAAAAAGATTATTCTATTAAAAAAAAATATCGCAAATCGATCTTTTCAGATTTTTTACAAGTTTAACCTACATATTTAAATAATTGAACTTGATAAATTGGTAAAAGGAAAACATTGATGTCATTTTGGTATATTAAATCAAGTGTGAGCTTCCTTTTTTGGTAGAAGATTTAATTATCGATTAATGTAAGATTCACCTAAATAAAAATGCTTGCAGAAACAAAATTCAAAAAATACTAGACATCGAATTCGCAAATGCTTTGTTAAAAAAAAGTTAATGTGAGTTTAATCTAACTTAACATATGAACATCTCAGTACGTTAATGTAAAACTATTTAGAAAACAAGTTATGTTTTTAAAAAAAACACTTGTCGGACCACTCGTGTTGCGCATCTTTGAAGTAAAACATTCTTTTCGTCATTTAATGATATAAATTAATTTAATTGTGAAGCGGTCTTATTTATAACTTTCATATGGTTACGGTAGGTATTGTCGACGCCTTTGTCTCTAGGCCCGATGCCTGTCAAATTTACTCCTCCTTGCCTATGAATTCTTCAAGCATTGGTATAACAATAAATGAAGAAGTCTTTGAGCAATAAAATATGTAATTCTTAACAAAATCTAAAATGCACAATATATTTCAAAAATTAATAATCTGCTTTAAGAAATCTAGTGCCAGAAAAGTCACTAAAAATATAAAGCATTTAAATATCCATTTTATCAAGCTGATAGGTATATGAACGAAAAGTATTATTCTTTTTTTATAGATTGTGTAGACGTTTTCAGCCTAATATGTGCTTAAAGCAAAATTTCGACATTTTTTAAATTTAGTGACACACTAGCTAAATTTTGTCGATTTTGTCTCAAATTTTGACACACTGCCTCAAAAAGGTTCGCCATCACTGTTATAATG
>Nbh7_7
TAGTGATGGCGAACCTATGACACGCGTGTCACTGCTGACACAGTTGGTAGATTCAAGTGACACACTTTTCAACTTTTTTGGTCATTTTTGTCGAAAATTAAAAAGTTTTATTGTATTAAAAGAAAATATCGCAAATCGGTCTTTTCAGATTTTTTACAAGTTTAACCTACATATTTAAATAATTGAACTTGATAAATTGGTAAAAGAAAAACATTGATGTCATTTTGGGTACATTAAATCAAGTGTGAGCTTCCTTTTTTGGTAGAAGGTTTAATTATCGATTAATGTAAGATTCACCTAAATAAAAATGCTTGCAGAAACAAAATTCAAAAAATACTAGACATCGAATTCGCAAATGCTTTGTTAAAAAAAGTTAATGTGAGTTTAGTCTAACTTAACATATGAACATCTCTCTACGTTAATGTTTAAACTATTTAGAAAACAAGTTATGTTTAAAAAAAACACTTGTCGGACCACTCGTGTTGCGCATCTTTGAAGTAAAACATTCTTTTCGTCATTAAATGATATAAATTAATTTAATTGTCAAGCTGGTCTTATTTATAACTTTCATATGGTTACGGTAGGTATTGTCGACGCCTTTGTCTCTAGGCCCGATGCCTGTCAAATTTACTCCTCCTTGCCTATGAATTATTCAAGCATTGGTATAACAATGTATGAAGAAATCTTTGAGCAATAAAATATGTGATTCTTAACAAAATCTAAAATGCACAATATATTTTAAAAATTAATAATCTGCTTTAAGAAATCTAGTGCCAGAAGAGTCACTAAAAATATAAAGCATTTAAATATCCATTTTATTAAGCTGATAGGTATATGAACGAAAAGTATTATTCTTTTTTTATAGATTGTGTAGACGTTTTCAGCCTAATATGTGCTTAAAGCAAAAATTTGACATTTTTTAAATTTAGTGACACACTAGCTAAATTTTGTCGATTTCGTCTCAAATTTTGACACACTGCCTCAAAAAGGTTCGCCATCACT
>Nbh7_8
GCAGTGATGGCGAACCTATGACACGCGTGTCACTGCTGACACAGTTGGTAGATTCAAGTGACACACTTTTCACTTTTTTGGTCATTTTTGTCGAAAATTAAAAAGTTTTATTGTATTAAAAAAAATATCGCAAATCGATCTTTTCAGATTTTTTACAAGTTTAACCTACATATTTAAATAATTGAACTTGATAAATTAGTAAAAGGAAAACATTGATGTCATTTTTGGTATATTAAATCAAGTGTGAGCTTCCTTTTTTGGTAGAAGATTTAATTATCGATTAATGTAAGATTCACCTAAATAAAAATGCTTGCAGAAACAAAATTCAAAAAATACTAGACATCGAATTCTCAAATGTTTTGTTAAAAAAAAAGTTATTGTGAGTTTAATCTAACTTAACATATGAACATCTCACTACGTTAATGTTTAAACTATTTAGAAAACAAGTTATGTTTAAAAAAAAACACTTGTCGGACCGCTCGTGTTGCGCATCTTTGAAGTAAAACATTCTTTTCGTCATTAAATGATATAAATTAATTTAATTGTGAAGCTGGTCTTATTTATAACTTTCATATGGTTACGGTAGGTATTGTCGACGCCTTTGTCTCTAGGCCCGATGCCTGTCAAATTTACTCCTCCTTGCCTATGAATTCTTCAAGCATTGGTATAACAATAAATGAAGAAATCTTTGAGCAATAAAATATGTAATTCTTAACAAATTCTAAAATGAACAATATAATCAAAAAATTAATAATCTGGTTTAAGAAATCTAGTGCCAGAAAAGTCACTAAAAATATAAAGCATTTAAATATCCATTTTATCAAGCTAATAGGTATATGAACAAAAAGTATTATTCTTTTTTTATAGATTGTGTAGACGTTTTCAGACTAATATGTGCTTAAAGCAAAAATTTGACATTTTTTAAATTTAGTGACACACTAGCTAAATTTTGTCGATTTGTCTCAAATTTTGACACACGGCCTCAAAAAGGTTCGCCATCA
>Nbh7_9
ATTTAAATAATTGAACTTGATAAATTGGTAAAAGAAAAACATTTATGTCATTTTGGGTACATTAAATCAAGTGTGAGCTTCCTTTTTTGGTAGAAGGTTTAATTATCGATTAATGTAAGATTCACCTAAATAAAAATGCTTGCAGAAACAAAATTCAAAAAATACTAGACATCGAATTCGCAAATGCTTTGTTAAAAAAAAGTTAATGTGAGTTTAATCTAACTTAACATGTGAACATCTCTCTACGTTAATGTTTAAACTATTTAGAAAACAAGTTATGTTTAAAAAAAACACTTGTCGGACCACTCGTGTTGCGCATCTTTGAAGTAAAACATTCTTTTCGTCATTAAATGATATAAATTAATTTAATTGTGAAGCTGGTCTTATTTATAACTTTCATATGGTTACGGTAGGTATTGCCGACGCCTTTGTCTCTAGGCCCGATGCCTGTCAAATTTACTCCTCCTTGCCTATGAATTCTTCAAGCATTGGTATAACAATAAATGAAGAAATCTTCGAGTAATAAAATATGTGATTCTTAACAAATTCTAAAATGCACAATATAATCCAAAAATTAATAATCTGGTTTAAGAAATCTAGTGCCAGAAAAGTCACTAAAAATATAAAGCATTTAAATATTCATTTTATCAAGCTGATAGGTATATGAACGAAAAGTATTATTCTTTTTTTATAGATTGTGTAGACGTTTTCAGCCTAATATGTGCTTAAAGCAAAAATTTGACATTTTTTAAATTTAGTGACACACTAGCTAAATTTTGTCGATTTTGTCTCAAATTTTAACACACTGCCTCAAAAAGGTTCGCCATCACTGT
>NbS22_1
TAACCCCTTGACGACCGAGCACGAGTCTGACTCGTGCAAAAAATCCGTGACATTCTCACCGACCACGAGTCTGACTCGTGCAAAAAAATTGTGACATTCTCACCGAGCACGAGCCAGACTCGTGCAAAAAATTTGTGACATTCTCACCGAGCACGAGTCAGACTCGTGCAAAAAAAATATGACAAAAAAGGGATTATGAAGATTATTTTGAAGTTTTAAAAAAAACATGATATGATCCAGGTATTTTAAACTATAAGACTTGTATTTAATATACTATAAATGATTGTGCGTTAAATTAAAAAAAAATTCTGTGTTTAGCATACTAGATGGAAGATTGTAATTTTTGTTGAAGCTGTGTTTACTTGCTTAAAGAATTACAAAACTATACTTTTTGCATAAACTTGCCTATTGTTGTTATATTTTGATTTTACGTCATAATATCAATTTTCAAAAATGAAATTTTTTATTTGGTTTTTGTGTACTGAACTGTAATTTTTTTTGTACCCTTCAAATTTTTTTTCTGGTCGTCAGGGCACTTTTTAAAAAAAAATGATCGGTCGTCAAGGGGTTA
>NbS22_2
TAACCCCTTGACGACCGAGCACGAGTCTGACTCGTGCAAAAAATCCGTGACATTCTCACCGAGCACGAGCCAGACTCGTGCAAAAAAGTTGTTCGAAAATAACCAAGCACGAGTCTGACTCGTGCAAAAAATTTGTGACTTTCTCACCCAGCACGAGCCAGACTCGTGCAAAAAAGTTGTTCGAAAATAACCAAGCACGAGTCAGACTCGTGCAAAAAAATTATGACAAAAAAGGGATAATGAAGACTATTTTGAAGTTTTTAAAAAAACATGATATGATCCAGGTATTTTAAACTCTTAGACTTGTATTTAATATTCTATAAATGATTGTGCGTTATGTTAAAAAAAATATTTGTTTATAGCATGCTAGATGGAAGGTTGTAATATTTGTTGAAGCTGTGTTTACTCACTTAAATAATTACAATACTATACTTTTTGTATATACTTACCAATGGTTGTTATGTTTCAATTTTACATCATAATATACAATTTTCAAAAATGAATTTTTTATTTGGTTTTTGTGCACTGAACTGTAATTTTTTTTGTACCCTTCAATTTTTTTTCTGGTCGTCAGGGCACTTTTTAAAAAAAAATGATCGGTCGTCAAGGGGTTA
>NbS22_3
TAACCCCTTGACGACCGAGCACGAGTCTGACTCGTGCAAAAAATCCGTGACATTCTCACCGACCACGAGTCTGACTCGTGCAAAAAATTTGTGACATTCTCACCGAGCACGAGCCAGACTCGTGCAAAAAAGTTGTTCAAAAATAACCGACCACGAGTCAGACTCGTGCAAAAAAATTATGACAAAAAAGGGATAATGAAGACTATTTTGAAGTTTTTAAAAAAACATGATTTAATCCAGGTATTTTAAACTCTTAGACTTGTATTCAATATATTATAAATAATTGTGCGTTAAATTAAAAAAAATATCTGTGTATAGCATACTAGATGGAAGATTGTAATTTTTGTTGAAGCTGTGTTTACTTGCTTAAAGAATTACAAAATTATACTTTTTGTATAAACTTACCTATTGTTGTTATATTTCAATTTTACGTCATAATATACAATTTTCAAAATGAAATTTTTTATTTGGTTTTTGTGCACTGAACTGTAATTTTTTTTGTACCCTTCAATTTTTTTTTCTGGTCGTCAGGGCACTTTTTAGAAAAATGATCGGTCGTCAAGGGGTTA
>NbS22_4
TAACCCCTTGACGACCGAGCACGAGTCTGACTCGTGCAAAAAATCCGTGACATTCTCACCGACCACGAGTCTGACTCGTGCAAAAAATTTGTGACATTCTCACCGAGCACGAGCCAGACTCGTGCAAAAAAGTTGTTCGAAAATAACCGAGCACGAGTCAGACTCGTGCAAAAAATTATGACAAAAAAGGGACAATGAAGAATATTTTGAAGTTTTTTAAAAAAACATGATATGATCTAGGGATTTTCAACTCTAAGACTTGTATTTAATATACTATTAATGTTTGTTGTCAAATTAAAAAAAAATATCTGTGTATAGCATACTAGATGGAAGATTTTAATTTTTGTTGAAGCTGTGATTATTTACTTAAATAATTACAAAACTATACTTTTTGTATAAACTTACCAATTGTTGTTATATTTCAATTTTAAATCATTATATACAATTTTAAATAATGAAATTTTTATTTGGTTTTTGTGCACTGAACTGCAATTTTTTTTGTACCCTTCAATTTTTTTTTCTGGTCGTCAGGGCACTTTTTTAAAAAAAATGATCGGTCGTCAAGGGGTTA
>NbS22_5
TAACCCCTTGACGACCGAGCACGAGTCTGACTCGTGCAAAAAATCCGTGACATTCTCACCGAGCACGAGTCTGACTCGTGCAAAAAATTTTTGACATTCTCACCGAGCACGAGCCAGACTCGTGCAAAAAAGTTGCTCGAAAATGACCGAGCACGAGTCAGACTCGTGCAAAAAATTATGACAAAAAAGGGACAATGAAGAATATTTTGAAGTTTTTAAAAAAACATGATATGATCCAGGTATTTTCAACTCTAAGACTTGTATTTAATATACTATTAATGTTTGTTGTTAAATTAAAAAAAAATATCTGTGTATAGCATACTAGATGGAAGATTTTAATTTTTGTTGAAGCTGTGATTATTTACTTAAATAATTACAAAACTAAATTTTCTGTATAAACTTACCTATTGTTGTTATATTTCAATTTTACGTCATAATATACAATTTTCAAAAATAGAATTTTTTATTTGGTTTTTGTGCACTGAACTGTATTTTTTTTTGTACACTTCAATTTTTTTTTCTGGTCGTCAGGGCACTTTTTTAAAAAAAATGATCGGTCGTCAAGGGGTTA
>NbS22_6
GACGACCGAGCACGAGTCTGACTCGTGCAAAAAATCCGTGACATTCTCACCGACCACGAGTCTGACTCGTGCAAAAAATTTGTGACATTCTCACCGAGCACGAGCCAGACTCGTGCAAAAAAGTTGTTCAAAAATAACCGACCACGAGTCAGACTCGTGCAAAAAAATTATGACAAAAAAGGGATAATGAAGACTATTTTGAAGTTTTTAAAAAAACATGATTTAATCCAGGTATTTTAAACTCTTAGACTTGTATTCAATATATTATAAATGATTGTGCGTTAAATTAAAAAAAATATCTGTGTATAGCATACTAGATGGAAGATTGTAATTTTTGTTGAAGCTGTGTTTACTTGCTTAAAGAATTACAAAATTATACTTTTTGTATAAACTTACCTATTGTTGTTATATTTCAATTTTACATCATAATATACAATTTTCAAAAATGAAATTTTTTATTTGGTTTTTGTGCACTGGAACTGTAATTTTTTTTGTACCCTTCAATTTTTTTTTCTGGTCGTCAGGGCACTTTTTAAAAAAAAATGATCGGTCGTAAAGGGGTTAA
>NbS22_7
GACCGAGCACGAGTCTGACTCGTGCAAAACATTTGTGACATTCTCACGAGCACGAGCCAGACTCGTGCAAAAAAGTTGTTCGAAAATAACCGACCACGAGTCAGACTCGTGCAAAAAAATTATGACAAAAAAGGGATAATGAAGACTATTTTGAAGTTTTTAAAAACATGATTTAATCCAGGTATTTTAAACTCTTAGACTTGTATTTAATATATTATAAATGATTGTGCGTTAAATTAAAAAAAATATCTGTGTATAGCATACTAGATTGAAGATTGTAATTTTTGTTGAAGCTGTGTTTACTTACTTAAATAATTACAAAACTATACTTTTTGTATAAACTTACCTATTGTTGTTATATTTCAATTTTACATCATAATATACAATTTTCAAAAATGAAATTTTTTATTTGGTTTTTGTGCACTGAACTGTAATTTTTTTTTGTACCCTTCAATTTTTTTTTCTGGTCGTCAGGGCACTTTTTAAAAAAAAATGATCGGTCGTCAAGGGGTT
>NbS22_8
ACGAGTCTGACTCGTGCAAAAAATTTGTGACTTTCTCACCGAGCACGAGCCAGACTCGTGCAAAAAAGTTGTTCGAAAATAACCAAGCACGAGTCTGACTCGTGCAAAAAAATTATGACAAAAAAGGGATAATGAAGACTATTTTGAAGTTTTTAAAAAAACATGATATGATCCAGGTATTTTAAACTCTTAGACTTGTATTTAATATTCTATAAATGATTGTGCGTTATGTTAAAAAAAATATTTGTTTATAGCATGCTAGATGGAAGGTTGTAATATTTGTTGAAGCTGTGTTTACTCACTTAAATAATTACAAAACTATACTTTTTGTATAAACTTACCAATGGTTGTTATGTTTCAATTTTACATCATAATATACAATTTTCAAAAATGAAATTTTTTATTTGGTTTTTGTGCACTGAACTGTAATTTTTTTTGTACCCTTCAATTTTTTTTCTGGTCGTCAGGGCACN
>NbT13_1
TTTATTAACACGTTGACTGCCATGTCACTCATATATGGGTGACAGAAAATTTCTTGAACAGGCCAGCGTCACCCACTTTGCATGGGTATATTTTTAAAATACAGGAAGGGGTAAAAAAAATGTTAAACTGAAAATTTAATTGGCAGAAACAGTTTTTTCGTTTTTTTCATATATTCTTTATACTTTTTTAGGGCAATTAAGTTGTAAATTTTATTGCTTGCGTAACACAATCGTTTAAGTTATAATTTTATTAACAAAAAAACCATAAAGTAATAATTTAAAAGGTTTAATTTTGTTCCTTATAGCATTTTATACATCTATTTAACAAAATAAAACTAAGTACTAATTATCCGTTTTAAGGGTTATTTTTAAACAGTGGGTGACGCTGGCCTGAACGAGAAATTTTTAAAAATGACCCTGGCAGTCAACGTGTTAAGTTT
>NbT13_2
GTGTTTAACACGTTGACTGCCATGTCACCCATATATGGGTGACAGAAAATTTCTTGAACAGGCCAGCGTCACCCACTTTGCATGGGTATATTTTTAAAATACAGGAAGGGGTAAAAAAAATGTTAAACTGAAAATTTAATTGGCAGAAACAGTTTTTTCGTTTTTTTCATATATTCTTTATACTTTTTTAGGGCAATTAAGTTGTAAATTTTATTGCTTGCGTAACACAATCGTTTAAGTTATAATTTTATTAACAAAAAAACCATAAAGTAATAATTTAAAAGGTTTAATTTTGTTCCTTATAGCATTTTATACATCTATTTAACAAAATAAAACTAAGTACTAATTATCCGTTTTAAGGGTTATTTTTAAACAGTGGGTGACGCTGGCCTGAACGAGAAATTTTTTAAAATGACCCTGGCAGTCAACATGTTAAAGTG
>NbT13_3
CATTTTAACACGTTGACTGCCATGTCACCCATATATGGGTGACAGAAAATTTCTTGAACAGGCCAGCGTCACCCACTTTGCATGGGTATATTTTTTAAATACAGTAAGGGGTAAAAAAAATGTTAAACTGAAAATTTAATTGGCAGAAACAGTTTTTTTTTTCGTTTTTTTCATATATTCTTTATACTTTTTTAGGACAATTAAGTTGTAAATTTTATTGCTTGCGTAACACAATCGTTTAATTTATAATTTTATTAACAAAAAAAAACATAAAGTAATAATTTAAAGGGTTTAATTTTGTTCCTTATAGCATTTATATATCTATTTAACAAAATAAAACTAATTACTAATTATCCGTTTTAAGGGTTATTTTTAATAAGTGGGTGACGCTGGCCTGAACGAGAAATTTTTAAAAATGACCCTGGCAGTCAACGTGTTAAGCCA
>NbT13_4
ACGTTTAACACGTTGACTGCCATGTCACCCATATATGGGTGACAGAAAATTTCTTGAACAGGCCAGCGTCACCCACTTTGCATGGGTATATTTTTAAAATACAGGAAGGGGTAAAAAAAATGTTAAACTGAAAATTTAATTGGCAGAAACAGTTTTTTTTTTCGTTTTTTTCATATATTCTTTATACTTTTTTAGGGCAATTAAGTTGTAAATTTTATTGCTTGCGTAACACAATCGTTTAATTTATAATTTTATTAACAAAAAAACCATAAAGTAATAATTTAAAAGGTTTAATTTTGTTCCTTATAGCATTTTATATATCTATTTAACAAAATAAAACTAATTACTAATTATCCGTTTTAAGGGTTATTTTTAATAAGTGGGTGACGCTGGCCTGAACGAGAAATTTTTAAAAATGACCCTGGCAGTCAACGTGTTAAGCCA
>NbT13_5
AACACGTTGACTGCCATGTCACCCATATATGGGTGACAGAAAATTTCTTGAACAGGCCAGCGTCACCCACTTTGCATGGGTATATTTTTAAAATACAGGAAGGGGTAAAAAAAATGTTAAACTGAAAATTTAATTGGCAGAAACAGTTTTTTTTTTCGTTTTTTTCATATATTCTTTATACTTTTTTAGGGCAATTAAGTTGTAAATTTTATTGCTTGCGTAACACAATCGTTTAATTTATAATTTTATTAACAAATAAACCATAAAGTAATAATTTAAAAGGTTTAATTTTGTTCCATTATAGCATTTTATATATCTATTTAACAAAATAAAACTAATTACTAATTATCCGTTTTAAGGGTTATTTTTAATAAGTGGGTGACGCTGGCCTGAACGAGAAATTTTTAAAAATGACCCTGGCAGTCAACGTG
>NbT13_6
AACACGTTGACTGCCATGTCACCCATATATGGGTGACAGAAAATTTCTTGAACAGGCCAGCGTCACCCACTTTGCATGGGTATATTTTTAAAATACAGTAAGGGGTAAAAAAAATGTTAAACTGAAAATTTAATTGGCAGAAACAGTTTTTTTTTTTCGTTTTTTTCATATATTCTTTATACTTTTTTAGGGCAATTAAGTTGTAATTTTATTGCTTGCGTAACACAATCGTTTAATTTATAATTTTATTAACAAAAAAACCATAAAGTAATAATTTAAAAGGTTTAATTTTGTTCCTTATAGCATTTTATATATCTATTTAACAAAATAAAACTAATTACTAATTATCCGTTTTAAGGGTTATTTTTAATAAGTGGGTGACGCTGGCCTGAACGAGAAATTTTTAAAAATGACCCTGGCAGTCAACGTG
>NbT13_7
AACACGTTGACTGCCATGTCACCCATATATGGGTGACAGAAAATTTCTTGAACAGGCCAGCGTCACCCACTTTGCATGGGTATATTTTTAAAATACAGTAAGGGGTAAAAAAAATGTTAAACTGAAAATTTAATTGGCAGAAACAGTTTTTTTTTTTCGTTTTTTTCATATATTCTTTATGCTTTTTTAGGGCAATTAAGTTGTAATTTTATTGCTTGCGTAACACAATCGTTTAATTTATAATTTTATTAACAAAAAAACCATAAAGTAATAATTTAAAAGGTTTAATTTTGTTCCTTATAGCATTTTATATATCTATTTAACAAAATAAAACTAATTACTAATTATCCGTTTTAAGGGTTATTTTTAATAAGTGGGTGACGCTGGCCTGAACGAGAAATTTTTAAAAATGACCCTGGCAGTCAACGTG
>NbT13_8
CACGTTGACTGCCATGTCACCCATATATGGGTGACAGAAAATTTCTTGAACAGGCCAGCGTCACCCACTTTGCATGGGTATATTTTTAAAATACAGGAAGGGGTAAAAAAAATGTTAAACTGAAAATTTAATTGGCAGAAACAGTTTTTTTTTTTCGTTTTTTTCATATATTCTTTATACTTTTTAGGGCAATTAAGTTGTAATTTTATTGCTTGCGTAACACAATCGTTTAATTTATAATTTTATTAACAAAAAAACCATAAAGTAATAATTTAAAAGGTTTAATTTTGTTCCTTATAGCATTTTATATATCTATTTAACAAAATAAAACTAATTACTAATTATCCGTTTTAAGGGTTATTTTTAATAAGTGGGTGACGCTGGCCTGAACGAGAAATTTTTAAAAATGACCCTGGCAGTCAACGTGTT
>NbT13_9
AACACGTTGACTGCCATGTCACCCATATATGGGTGACAGAAAATTTCTTGAACAGGCCAGCGTCACCCACTTTGCATGGGTATATTTTTAAATACAGGAAGGGGTAAAAAAAATGTTAAACTGAAAATTTAATTGGCAGAAACAGTTTTTTTTTTCGTTTTTTTCATATATTCTTTATACTTTTTTAGGGCAAATAAGTTTTAAATTTTATTGCTTGCGTAACACAATCGTTTAATTTATAATTTTATTAACAAAAAAACCATAAAGTAATAATTTGAAAGGTTTAATTTTGTTCCTTATAGCATTTTATATATCTATTTAACAAAATAAAACTAATTACTAATAATCCGTTTTAAGGGTTATTTTTAATAAGTGGGTGACGCTGGCCTGAACGAGAAATTTTTAAAAATGACCTTGGCAGTCTACGT
>NbT13_10
AACACGTTGACTGCCATGTCACCCATATATGGGTGACAGAAAATTTCTTGAACAGGCCAGCGTCACCCACTTTGCATGGGTATATTTTTAAAATACAGGAAGGGGTAAAAAAAATGTTAAACTGAAAATTTAATTGGCAGAAACAGTTTTTTCGTTTTTTTCATATATTCTTTATACTTTTTTAGGGCAATTAAGTTGTAAATTTTATTGCTTGCGTAACACAATCGTTTAAGTTATAATTTTATTAACAAAAAAACCATAAAGTAATAATTTAAAAGGTTTAATTTTGTTCCTTATAGCATTTTATACATCTATTTAACAAAATAAAACTAAGTACTAATTATCCGTTTTAAGGGTTATTTTTAAACAGTGGGTGACGCTGGCCTGAACGAGAAATTTTTAAAAATGACCCTGGCAGTCAACGTG
>NbT13_11
AACACGTTGACTGCCATGTCACCCATATATGGGTGACAGAAAATTTCTTGAACAGGCCAGCGTCACCCACTTTGCATGGGTATATTTTTAAAATACAGGAAGGGGTAAAAAAAATGTTAAACTGAAAATTTAATTGGCAGAAACAGTTTTTTTTTTTCGTTTTTTTCATATATTCTTTATACTTTTTAGGGCAATTAAGTTGTAATTTTATTGCTTGCGTAACACAATCGTTTAATTTATAATTTTATTAACAAAAAAACCATAAAGTAATAATTTAAAAGGTTTAATTTTGTTCCTTATAGCATTTTATATATCTATTTAACAAAATAAAACTAATTAGTAAT
>NbS23_1
TATAATTAGAGACCGGAAAAATATCGGGTTTTTAGCAAAAATATCGGGTAAATATCGGGTTTTTTTTCGCAGGGGTTTAAAAATTTTTTTTTGTCCGTAAATTCACGTTCAAATTAGGTATAGAAAAATAACCCCTAAAAAACAAGACCGGATCGAGGTTTAAAAGATCAATTAGCGTTTATATAGTGTTTTAAAATTTGATTAAGTTCTTTTTGTATCATGATAATTTTTTTACAACGTAATATATTTCTTCTCGCAATTTATACATAATAGCTAAATATTCATTTATTCTAACTATTTAAACCTATCCCATTAGCTTTTAAATACAATAATTAGAAATTTGTGTCTTTTTAAACAAACTCTGTTGCAAAAAAAATAAAAAAAACTTTCTCATCAAAATTTTTGTTGAGAAAATATCGGGTTTTCAAAAAAAAATTGGGCCCACTTTTTTTTCCGGTCTCTAATTATA
>NbS23_2
AATGACTAGAGACCGGAAAAATATCGGGTTTTTTAGCAAAAATATCGGGTAAATATCGGGTTTTTTTCGCGGGGGTTAAAAAATTTTTTTTTGTCCGTAAATTCACGTTCAAATTAGGTATAGAAAAATAAACCCTAAAAAACAAGACCGGATCGAGGTTTAAAAGATCATTTAGCGTTTATATACCGTTTTAAAATATAATTAACTTCTTTTAGTATCATGATAATATTTTTACAAACGCAATATATTTCTTCTCGCAATTTATACATAATAGCTAAATATTCATTTATTCTAACTATTAAAACCTATCCCCCTTAGCTTTTTAATACAATAACCGCAAATTTGTGTCTTTTTTAAACAAACTCTGCTGCCAAAAAAAATAAAAAAAACTTTCTCATCAAAATTTTTGTTGAGAAAATATCGGGTTTTCAAAAAAAAATTGGGTCCACTTTTTTTTCCGGTCTCTAGTAATA
>NbS23_3
TATCAATAGAGACCGGAAAAATATCGGGTTTTTAGCAAAAATATCGGGGTAAATATAGGGTTTTTTTTTCGCGGGGGTTAAAAAATTTTTTTTTGTCCGTAAATTCACGTTCAAATTAGGTATAGAAAAATAAATCCTAAAAAACAAGACCGGATCGAGGTTTAAAAGATCATTTAGCGTTTATATACCGTTTTTAAATATAATTAAGTTCTTTTTGTATCATGATAATATTTTTACAACGCAATATATTTCTTCTCGCAATTTATACATAATAGCTAAATATTCATTTATTCTAACTATTAAAACCTATCCCCATTAGCTTTTTAATACAATAACCGCAAATTTGTGTCTTTTTTAAACAAACTCTGCTGCAAAAAAAAAACTTTCTCATCAAAATTTTTGTTGAGAAAATATCGGGTTTTCAAAAAAAAATTGGGTCCACTTTTTTTTCCGGTCTCTATTAATG
>NbS23_4
TTAGAGACCGGAAAAATATCGGGTTTTTTAGCAAAAATATCGGGTAAATATCGGGTTTTTTTTCGCAGGGGTTAAAAAATTTTTTTTTGTCCGTAAATTCACGTTCAAATTAGGTATAGAAAAATAAACCCTAAAAAACAAGACCGGATCGAAGTTTAAAAGATCATTTAGCGTTTATATATCGTTTTAAAATATAATTAAGTTCTTTTTGTATCATGATAATATTTTTGCAACGCAATATATTTCTTCTCGCAATTTATACATAATAGCTAAATATTCATTTATTCTAACTATTAAAACCTATCCTCATTAGCTTTTTAATACAATAACCGCAAATTTGTGTCTTTTTTAAACAAACTCTGCTGCAAAAAAAAATAAAAAAAACTTTCTCATCAAAATTTTTGTTGAGAAAATATCGGGTTTTCAAAAAAAAATTGGGTCCACTTTTTTTTCCGT
>NbS23_5
CTAGAGACCGGAAAAATATCGGGTTTTTTAGCAAAAATATCGGGTAAATATCGGGTTTTTTTTCGCAGGGGTTAAAAAAATTTTTTTTGTCCGTAAATTCACGTTCAAATTAGGTATAGAAAAAAAAACCCTAAAAAACAAGACCGGATCGAAGTTTAAAAGATCAATTAGCGTTTATATACCTTTTTAAAATATAATTAAGTTCTTTTTGTATCATGATAATATTTTTGCAACGCAATATATTTCTTCTCGCAATTTATACATAATAGCTAAATATTCATTTATTCTAACTATTAAAACCTATCCCCATTAGCTTTTTAATACAATAACCGCAAATTTGTGTCTTTTTTAAACAAACTCTGCTGCAAAAAAAAATAAAAAAAACTTTCTCATCAAAATTTTTGTTGAGAAAATATCGGGTTTTCAAAAAAAAATTGGGTCCACTTTTTTTTCCGGTCTCTAC
>NbS23_6
GAAAAATATCGGGTTTTTTAGCAAAAATATCGGGTAAATATCGGGTTTTTTTTCGCAGGGGTTAAAAAATTTTTTTTTGTCCGTAAATTCACGTTCAAATTAGGTATAGAAAAATAAACCCTAAAAAACAAGACCGGATCGAGGTTTAAAAGATCATTTAGCGTTTATATACCGTTTTAAAATATGATTAAGTTCTTTTTGTATCATGATAATATTTTACAACGCAATATATTTCTTCTCGCAATTTATACATAATAGCTAAATATTCATTTATTCTAACTATTAAAACCTATCCCCATTAGCTTTTTAATACAATAACCGCAAATTTGTGTCTTTTTTAAACAAACTCTGCTGCAAAAAAAATAAAAAAAACTTTCTCATCAAAATTTTTGTTGAGAAAATATCGGGTTTTCAAAAAAAAATTGGGTCCACTTTTTTTTCCGGTCTCTAA
>NbS23_7
AGAGACCGGAAAAATATCGGGTTTTTTAGCAAAAATATCGGGTAAATATCGGGTTTTTTTTCGCAGGGGTTAAAAAATTTTTTTTTGTCCGTAAATTCACGTTCAAATTAGGTATAGAAAAATAACCCCTAAAAAACAAGACCGGATCGAGGTTTAAAAGGTCAATTAGCGTTTATATACCGTTTTAAAATATAATTAAGTTCTTTTTGTATCATGATAATATTTTTACAACGCAATATATTTCTTCTCGCAATTTATACATAATAGCTAAATATTCATTTATTGTAACTATTAAAACCTATCCCCATTAGCTTTTTAATACAATAACCGCAAATTTGTGTCTTTTTAAACAAACTCTGTTGCAAAAAAAAATAAAAAAAAACTTTCTCATCAAAATTTTTGTTGAGAAAATATCGGGTTTTCAAAAAAAAATTGGGTCCACTTTTTTTTCCGGTCTCTAA
>NbS23_8
GATTAGAGACCGGAAAAATATCGGGTTTTTTAGCAAAAATATCGAATAAATATCGGGTTTTTTTTCGCAGGGGTTAAAAAATTTTTTTTTGTCCGTAAATTCACGTTCAAATTAGGTATAGAAAAATAAACCCTAAAAAACAAGACCGGATCGAGGTTTAAAAGATCATTTGGCGTTTATATACCGTTTTTAAATATAATTAAGTTCTTTTTGTATCATGATTATATTTTTGCAACGCAATATATTTCTTCTCGCAATTTATACATAATAGCTAAATATTCATTTATTCTGACTATTAAAACCTATCCCCATTAGCTTTTTAATATAATAACCGGAAATTTGTGTCTTTTTTAAACAAACTCTGCTGCAAAAAAAAATAAAAAAAACTTTCTCATCAAAATTTTTGTTGAAAAAATATCGGGTTTTCAAAAAAAAATTGGGTCCACTTTTTTTTCCGGTCTCT
>NbS23_9
TTAGAGACCGGAAAAATATCGGGTTTTTTAGCAAAAATATCGAATAAATATCGGGTTTTTTTTCGCAGGGGTTAAAAAATTTTTTTTTGTCCGTAAATTCACGTTCAAATTAGGTATAGAAAAATAAACCCTAAAAAACAAGACCGGATCGAAGTTTAAAAGATCATTTAGCGTTTATATACCGTTTTAAAATATAATTAAGTTCTTTTTGTATCATGATAATATTTTTACAACGAAATGTATTTCTTCTCGAAATTTATACATAATAGCTGGATATTCATTTATTCCAACTATTAAAACCTATCCCCATTGGCTTTTTAATACAATAACCGCAAATTTGTGTCTTTTTAAAACAAACTCTGTTGCAAAAAAAATAAAAAAAACTTTCTAATCAAAATTTTTGTTGAGAAAATATCGGGTTTTCAAAAAAAAATTGGGTCCACTTTTTTTTCCGGTCTCTAG
>NbS23_10
AGAGACCGGAAAAATATCGGGTTTTTTAGCAAAAATATCGGGTAAATATCGGGTTTTTTTTTCGCAGGGGTTAAAAAGTTTTTTTTTTGTCCGTAAATTCACGTTCAAATTAGGTATAGAAAAATAAACCCATAAAAACAAGACCGGATTGAAGTTTTCAAGATTATTTAGCGTCTATATACCGTTTTAAAATATCATTAAGTCCTTTTAACATCATGATAATGTTTTTACAACGCAATATATTTCTTCTTACAATTTATACATAAAAGCTAAACATTTATTTATTCTAACTATTAAAACCAATCCCCATTTGCTTTTAATACAATAATCGCAAATTTGTGTCGTTTTTAAACAAACTCTGTTGTGAAAAAAAAATAAAAAACTTTCTCATCAAAATTTTTGTTGAGAAAATATCGGGTTTTCAAAAAAAAAATTGGGTCCACTTTTTTTTCCGGTCTCTACTT
>NbS23_11
CTAGAGACCGGAAAAATATCGGGTTTTTTAGCAAAAATATCGGGTAAATATCGGGTTTTTTTCGCGGGGGTTAAAAAATTTTTTTTTGTCCGTAAATTCACGTTCAAATTAGGTATAGAAAAATAAACCCTAAAAAACAAGACCGGATCGAGGTTTAAAAGATCATTTAGCGTTTATATACCGTTTTTAAATATAATTAAGTTCTTTTTGTATCATGATAATATTTTTACAACGCAATATATTTCTTCTCGCAATTTATACATAATAGCTAAATATTCATTTATTCTAACTATTAAAACCTATCCCCATTAGCTTTTTAATACAATAACCGCAAATTTGTGTCTTTTTTAAACAAACTCTGCTGCAAAAAAAAAACTTTCTCATCAAAATTTTTGTTGAGAAAATATCGGGTTTTCAAAAAAAAATTGGGTCCACTTTTTTTTCCGGTCTCT
>NbS23_12
CAGAGACCGGAAAAATATCGGGTTTTTTAGCAAAAATATCGGGTAAATATCGGGTTTTTTTTCGCAGGGGTTAAAAAAAAATTTTTTTGTCCGTAAATTCACGTTCAAATTAGGTATAGAAAAATAAACCCTAAAAAACAAGACCGGATCGAGGTTTAAAAGATTATTTAGCGTTTATATACCGTTTTAAAATATAATTAAGTTCTTTTTGTATCATGATAATATTTTTACAACGCAATATATTTCTTCTCGCAATTTATACATAATAGCTGAACATTCATTTATTCTAACTATTAAAACCTATCCCCATTAGCTTTTTAATACAATAACCGCAAATTTGCGTCTTTTTTAAACAAACTCTGCTGCAAAAAAAATAAAAAAAACTTTCTCATCAAAATTTTTGTTGAGAAAATATCGGGTTTTCAAAAAAAAATTGGGTCCACTTTTTTTCCGGTCTCTAC
>NbS23_13
TTAGAGACCGGAAAAATATAGGGTTTTTTAGCAAAAATATCGGGTAAATATCGAGTTTTTTTTCGCAGGGGTTAAAAAATTTTTTTTTGTCCGTAAATTCACGTTCAAATCAGGTATAGAAAAATAAACCCTAAAAAACAAGACCGGATCGAGGTTTAAAAGATCATTTAGCGTTTATATACCGTTTTAAAATATGTTAAAGTTCTTTTTGTATCATGATAATATTTTTACAACGCAATATATTTCTTCTCGCAATTTATACATAATAGCTGAATATTCATTTATTTTAACTATTAAAACCTATCCCCATTATCTTTTTAATACAATAACTGCAAATTTGTGTCTTTTTTAAACAAACTCTGTTGCAAAAAAAATAAAAAAAACTTTCTCATCAAAATTTTTGTTGAGAAAATATCGGGTTTTCAAAAAAAAATTGGGTCCACTTTTTTTTCCGGTCTCTACTA
>NbS23_14
AGAGACCGGAAAAATATCGGGTTTTTTAGCAAAAATATCGGGTAAATATCGGGTTTTTTTTCACAGGGGTTAAAAAAATTTTTTTTGTCCGTAAATTCACGTTCAAATAAGGTATGGAAAAATAAACCTTAAAAAACAAGACCGGATCGAGGTTTAAAAGATCATTTAGCGTTTATATACCGTTTTAAAATATAATTAAGTTCTTTTTGTATCATGATAATATTTTTACAACGCAATATATTTCTTCTCGCAATTTATACATGATAGCTAAATATTTATTTATTCTAACTATTAAAATCTATCCCCATTAGCTTTTTAATACAATAATTGCAAATTTGTGTCTTTTTTAAACAAACTCTGCTGCGAAAAAAAAATAAAAAAAACTTTTTCATCAAAATTTTTGTTGAGAAAATATCGGGTTTTCAAAAAAAAATTGGGTCCACTTTTTTTTCCGGTCTCTACC
>NbS23_15
TTAGAGACCTGAAAAATATCGGGTTTTTTAGCAGAAATATCGGGTAAATATCGGGTTTTTTTCGCAGGGGTTAAAAATTTTTTTTTTGTCCGTAAATTCACGGCTAAATTAGGTATAGAAAAATAAACCCTAAAAAACAAGACCGGATCGAGGTTTAAAAGATCATTTGGCGTTTATATACCGTTTTTAAATATGATTAAGTTCTTTTTGTATCATGATAATATTTTTACAACGTAATATATTTCTTCTCGCAATTTATACATAATAGCTGAATATTCATTTATTCTAACTATTAAAACCTATCCCCATTAGCTTTTTAATACAATAATTGCAAATTTGTGTCTTTTTTAAACAAACTCTGCTGCAAAAAAAAATAAAAAAAACTTTCTCATCAAAATTTTTGTTGAGAAAATATCGGGTTTTCAAAAAAAAAATTGGGTCCACTTTTTTTTCCGGTCTCTACTC
>NbS23_16
TTAGAGACCGGAAAAATATCGGGTTTTTTAGCAAAAATATCGGGTAAATATCGGGTTTTTTTTCGCAGGGGTTAAAAAATTTTTTTTTGTCCGTAAATTCACGTTCAAATTAGGTATAGAAAAATAACCCCTAAAAAACAAGACCGGATCGAGGTTTAAAAGATCAATTAGCGTTTATATAGTGTTTTAAAATTTGATTAAGTTCTTTTTGTATCATGATAATATTTTTACAACGTAATATATTTCTTCTCGCAATTTATACATAATAGCTAAATATTCATTTATTCTAACTATTTAAACCTATCCCCATTAGCTTTTTAATACAATAATTAGAAATTTGTGTCTTTTTAAACAAACTCTGTTGCAAAAAAAATAAAAAAAACTTTCTCATCAAAATTTTTGTTGAGAAAATATCGGGTTTTCAAAAAAAAATTGGGTCCACTTTTTTTTCCGGTCTCTACTC
>NbS23_17
TATTAGAGACCGGAAAAATATCGGGGTTTTGAGCAAAAATATCGGGTAAATATCGGGTTTTTTTTTCGCAGGGGTTAAAAATTTTTTTTTGTCCGTAAATTCACGTTCAAATTAGGTATAGAAAAATAAACCCTAAAAAACAAGACCGGATCGAGGTTTAAAAGATCATTTAGCGTTTATATACCGTATTAAAATATGATCAAGTCCTTTTTGTATCATGATAATATTTTTACAACGCAATATATTTCTTCTCGCAATTTATACATAATAGCTGAATATTCATTTATTCTAATTATTAAAACCTATTTTCATTAGCTTTTTAATACAATAACCTCAAATTTGTGTCTTTTTTAAACAAACTCTGCTGCAAAAAAAAATAAAAAAAACTTTCTCATCAAAATTTTTGTTGAGAAAATATCGGGTTTCCAAAAAAAAATTGGGTCCACTTTTTTTTCCGGTCTCT
>NbS23_18
AGAGACCGGAAAAATATCGGGTTTTTTAGCAAAAATATCGGGTAAATATCGGGTTTTTTTCGCAGGGGTTTGAAAATTTTTTTTTGTCCGTAAATTCACGTTCAAATTAGGTATAGAAAAATAAACCCTAAAAACAAGACCGGATCGAGGTTTAAAAGATCAATTAGCGTTTCTATACCGTTTTAAAATATAAATAAGTTCTTTTTGTATCATGATAATATTTTTACAACGTAATATATTTCTTCTCGCAATTTATACATAATAGCTGAATATTCATTAAACCTAACTATTAAAACCTATCCCCATTAGCTTTTTGATACAATAACCGCAAATTTGTGTCTTTTTTAAACAAACTTTGTTGCAAAAAAAAATAAAAAAAACTTTCTCATCAAAATTTTTGTTGAGAAAATATCGGGTTTACAAAAAAAAATTGGGTCCACTTTTTTTTCCGGTCTCTAG
>NbS23_19
AGAGACCGGAAAAATATCGGGTTTTTTAGCAAAAATATCGGGTAAATATCGGGTTTTTTTTTCGCAGGGGTTAAAAATTTTTTTTTTTGTCCGTAAATTCACGTTCAAATTAGGTATAGAAAAATAAACCCTAAAAAACAAGACCGGATCGAGGTTTAAAAGATCATTTAGCGTTTATATACCGTTTTAAAATATAATTAAGTTCTTTTTGTATCATGATAATATTTTTACAATGTAATATATTTCTTCTCGCAATTTATACATAATAGCTAAATATTCATTTATTCTAACTATTAAAACCTATCGTCATTAGCTTTTTTAATACAATAATTAGAAATTCGTGTCTTTTTTAACAAACTCTGTTGCAAAAAAAAATAAAAAAAACTTTCTCATCCAAATTTTTGTTGAGAAAATATCGGGTTTTCAAAAAAAAATTGGGTCCACTTTTTTTTCCGGTCTCTAA
>NbS23_20
AGAGACCGGAAAAATATCGGGGTTTTTAGCAAAAATATCGGGTAAATATCGGGGTTTTTTCGCAGGGGTTAAAAAAATTTTTTTTGTCCGTAAATTCACGTTCAAATTAGGTATAGAAAAATAAACCCAAAAAAACAGACCGGATTGAGGTTTAAAAGATCATTTAGCGTTTATATACCGTTTTAAAATATGATTAAGTTCTTTTTGTATCATGATAATATTTTTACAACGTAATATATTTCTTCCCGCAATTTATACATAATAGCTGAATATTCATTTATTCTAACTATTAAAACCTATCCACATTAACTTTTTAATACAATAATTACAAATTCGTGTCTTTTTTAAACAAACTCTGTTGCAAAAAAAAATAGAAAAAACTTTTTCATCAAAATTTTTGTTGAGAAAATATCGGGTTTTAAAAAAAAAATTGGGTCCACTTTTTTTTTCGGTCTCTAG
>NbS23_21
CTAGAGACCGGAAAAATATCGGGTTTTTTGGCAAAAATATCGGGGTAAATATCNGGGGTTTTTTTTTCGCAGGGGTTAAAAATTTTTTTTTGTTTGTAAATTACCGTTCAAATTAGGTATAGAAAAATAAATCCTAAAAAACAAGACCGGATCGAAGTTTATAAGATCATTTAGCGTTTATATATCGTTTTAAAATATGATTAAGTCCTTTTATAATCATGATAATATTTTTACAACGCAATATATTTATTCTTGCAATTTATACATAATAGCTAAATATTCATTTATTCTAACTATTAAAACCTATCCCAATTAGCTTATTAATACAATAAACGCAAATTTCCTGTTTTTTTTAAACAAACTCTGCTGCAAAAAAACATAAAAAACCTTTCTCATTAAAATTTTTGTTGAGAAAATATCGGGTTTTCAAAAAAAAATTGGGTCCACTTTTTTTTTCGGTCTCT
>NbS23_22
AAAATATCGGGTTTTTTTTCGCAGGGGTTAAAAATTTTTTTTCGTCCGTAAATTCACGTTCAAATTAGGTATAGAAAAATAAACCCTAAAAAACAAGACCGGATCGAGGTTTAAAAGATCATTTAGCGTTTATATACTGTTTTAAAATATAATTAAGTTCTTTTTGTATCATTATAATATTTTTACAACGCAATATATTTCTTCTCGCAATTTATACATAATAGCTAAAAATTCATTTATTTTAACTATAAAAACATATTCCCATTAGCTTTTTAATACAATAACCGCAAATTTGTGGCTTTTATAAACAAACTCTGTTGCAAGAAAAAACTTTCTCATCAAAATTTTTGTTGAGAAAATATCGGGTTTTCAAAAAAAATTGGGTCCACTTTTTTTTCCGG
>NbS23_23
CTAGAGACCGGAAAAATATCGGGTTTTTTTAGCAAAAATATCGGGTTTTTTTTTCGCAGGGGTTAAAAAATTTTTTTTGTCCGTAAATTCACGTTCAAATTAGGTATAGAAAAATAAACCCTAAAAACAAGACCGGATCGAGGTTTAAAAAATCATTTGGCGTTTATATACCGTTTTTAAATATGATTAAGTTCTTTTTGTATCATGATAATATTTTTACAACGTAATATATTTCTTCTCGCAATTTATACATAATAGCTAAAAATTCATTTATTCTAACTATTAAAACATATTCCCATTAGCTTTTTAATACAAAACCGCAAATTTGTGGCTTTTATAAACAAACTCTGTTGCAAAAAAAAACTTTCTCATCAAAATTTTTGTTGAGAAAATATCGGGTTTTCAAAAAAAATTGGGTCCACTTTTTTTTCCGG
>NbS23_24
GAAAAATATCGGGTAAATATCGGGTTTTTTTCACAGGGGTTAAAAAATTTTTTTTTGTCCGTAAATTCACGTTCAAATTAAGTTTAGAAAAATAAACCCTAAAAAACAAGACCGGATTGAAGTTTTGAAGATCATTTAGCGTCTATATACCGTTTAAAAATATGATTAAGTCCTTTTATCATCATGATAATATTTTTACAACACAATATATTTCTTCTTGCAATTTATACATAATAGCTAAATATTCATTTATTCTAACTATTAAAACCTATCCCCATTAGCTTTTTACTACAATAATCGCGAGTTTTTATCTTTTTAAAACAAACTCTGCTGCAAAAAAAATAAAAAAAAACGTTCTCATCAAAATTTTTGTTGAGAAAATATCGGGTTTTCAAAAAAAATTGGGTCCACTTTTTTTCCGGTCTCT
>NbN5_1
ATTATTGTGGACGGCGATGGTCATATGATGTCAATATGGACCAATCGCAGCCACTGATCTGAAACATGATCTCTAACAGTGTTTCAGATCCCCCTTTAAAGGGATTTAAGGGAGCTTGCCATGCTACGGATGGCGCGCGAGCGTAATAAATGGTTATCTTGCAGTTCTGTTCCGACCGACGTCAACAAATTA
>NbN5_2
TTTAGTGTGGACGGCTATGGTCATATGATGTCAATATGGACCAATCGCAGCCACTGATCTGAAACATGATCTCTAACAGTGTTTCAGATCCCCCTTTAAATGTATTTAAGGGAGCGTGTCATGCTACGGATGGCGCGCGAGCGTAATAAATGGTTATCTTGCAGTTCTGTTCCGACCGACGTCAACACTTTA
>NbN5_3
TTTATTGTGGACGGCGATGGTCATATGATGTCAATATGGACCAATCGCAGCCACTGATCTGAAACATGATCTCAAACAGTGTTTCAGATCCCCCTTTAAAGGTATTTAAGGGAGCGTGCCATGCTACGGATGGCGCGCGAGCGTAATAAAAGGTTATCTTGCAGTTCTGTTCCGACCGACGTCAACAATTTA
>NbN5_4
TTATTTGTGGACGGCGATGGTCACATGATGTCAATATGGACCAATCGCAGCCACTGATCTGAAACATGATCTCTAACAATGTTTCAGATCCCCCTTTAAAGGTATTTAAGGGCGCGTGCCATGCTACGGATGGCGCGCGAGCGTAATAAAAGGTTATCTTGCAGTTCTGTTCCGACCGACGTCAACAATTAT
>NbN5_5
TTATTGTGGACGGCGATGGTCATATGATGTCAATATGGACCAATCGCAGCCACTGATCTGAAACATGATCTCTAACAGTGTTTCAGATCCCCCTTTAAAGGGATTTAAGGGAGCTTGCCATGCTACGGATGGCGCGCGAGCGTAATAAATGGTTATCTTGCAGTTCTGTTCCGACCGAAGTCAACAAATTAT
>NbN5_6
AATTGTGGACGGCGATGGTCAAATGATGTCAATATGGACCAATCGCAGCCACTGATCTGAAACATGATCTCTAACAGTGTTTCAGATCCCCCTTTAAAGGTATTTAAGGGCGCGTGCCATGCTACGGATGGCGCGCGAGCGTAATAAATGGTTATCTTGCAGTTCTGTTCCGACCGACGTCAAC
>NbN5_7
GTGGACGGCGATGGTCATATGATGTCAATATGGACCAATCGCAGCCACTGATCTGAAACATGATCTCTAACAGTGTTTCAGATCCCCCTTTAAAGGTATTTAAGGGAGCGTGCCATGCTACGGATGGCGCGCGAGCGTAATAAATGGTTATCTTGCAGTTCTGTTCCGACCGACGTCAACAT
>NbN5_8
GTGGACGGCGATGGTCATATGATGTCAATATGGACCAATCGCAGCCACTGATCTGAAACATGATCTCTAACAATGTTTCAGATCCCCCTTTAAAGGTATTTAAGGGAGCGTGCCATGCTACGGATGGCGCGCGAGCGTAATAAATGGTTATCTTGCAGTTCTGTTCCGACCGACGTCAACAAATA
>NbN5_9
TTAGTGTGGACGGCGATGGTCATATGATGTCAATATGGACCAATCGCAGCCACTGATCTGAAACATGATCTCTAACAGTGTTTCTGATCCCCCTTTAAAGGTATTTAAGGGAGCGTGCCATGCTACGGATGGCGCGCGAGCGTAATAAATGGTTATCTTGCAGTTCTGTTCCGACCGACGTCAACATATTAG
>NbN5_10
GTGTGGACGGCGATGGTCATATGATGTCAATATGGACCAATCGCAGCCACTGATCTGAAACATGATCTCAAACAGTGTTTCAGATCCCCCTTTAAAGGTATTTAAGGGAGCGTGCCATGCTACGGATGGCGCGCGAGCGTAATAAATGGTTATCTTGCAGTTCTGTTCCGACCGACGTCAAC
>NbN5_11
ATGTGGACGGCGATGGTCATATGATGTCAATATGGACCAATCGCAGCCACTGATCTGAAACATGATCTCAAACAGTGTTTCAGATCCCCCTTTAAAGGTATTTAAGGGAGCGTGCCATGCTACGGATGGCGCGCGAGCGTAATAAAAGGTTATCTTGCAGTTCTGTTCCGACCGACGTCAACA
>NbN5_12
AGTCATATGATGTCAAATATGGACCAGTCGCAGCCACTGATCTGAAACATGATCTCAAACAGTGTTATAGATCCCCNTTTAATGATATTTAAGGGAGCATGTTATTCTACGGATGGCACGCGAGCGTATAAAAGGTTATCTTGCAGTTCTGTTCCGACCGACG
>NbN5_13
GTGTGGACGGCGATGGTCATATGATGTCAATATGGACCAATCGCAGCCACTGATCTGAAACATGATCTCAAACAGTGTTTCAGATCCCCCTTTAAAGGTATTTAAGGGAGCGTGCCATGCTACGGATGGCGCGCGAGCGTAATAAATGGTTATCTTGCAGTTCTGTTCCGACCGACGTCAAC
>NbN5_14
TTGCGGACGGCGATGGTCATATGATGTCAAATATGGACCAGTCGCAGCCACTGGTCTGAAACATGATCTAAAACAGTGTTTCAGATCCCCCATTTAAAGGTATTTAAGGGAGCATGCCATGCTACGGATGGCGCGCGAGCGTAATAAAAGGTTATCTTGCAGTTCTGTTCCGAA
>NbN5_15
GTGTGGACGGCGATGGTCATATGATGTCAATATGGACCAATCGCAGCCACTGATCTGAAACATGATCTCTAACAATGTTTCAGATCCCCCTTTAAAGGTATTTAAGGGAGCGTGCCATGCTACGGATGGCGCGCGAGCGTAATAAATGGTTATTTTGCAGTTCTGTTCCGACCGACGTCAACAAA
>NbN5_16
TTAGTGTGGACGGCGATGGTCATATGATGTCAATATGGACCAATCGCAGCCACTGATCTAAAACATGATCTCTAACAATGTTTCAGATCCCCCTTTAAAGGTATTTAAGGGCGCGTGCCATGCTAAGGATGGCGCGCGAGCGTTATAAAAGGTTATCTTGCAGTTCTGTTCCGACCGACGTCAACAGATTAG
>NbN5_17
TTGTGGACGGGGATGGTCATATAATGTCAATATGGACCAATCGCAGCCACTGATCTGAAACATGATCTCAAACAGTGTTTCAGATCCCCCTTTAAAGGTATTTAAGGGAGCGTGCTATGCTACGGATGGCGCGAGAGCGTAATAAATGGTTATCCTGCAGTTCTGTTTCGACCGACGTCAACAG
>NbN5_18
ATGTGGACGGCGATGGTCATATGATGTCAATATGGACCAATCGCAGCCACTGATCTGAAACATGATCTCAAACAGTGTTTCAGATCCCCCTTTAAAGGTATTTAAGGGAGCGTGCCATGCTACGGATGGCGCGCGAGCGTAATAAAAGGTTATCTTGCAGTTCTGTTCCGACCGACGTCAACA
>NbN5_19
GTTGTGGACGGCGATGGTCATATGATGTCAATATGGACCAATCGCAGCCACTGATCTGAAACATGATCTCAAACAGTGTTTCAGATCCCCCTTTAAAGGTATTTAAGGGAGCGTGCCATGCTACGGATGGCGCGCGAGCGTAATAAAAGGTTATCTTGCAGTTCTGTTCCGACCGACGTCAAC
>NbN5_20
GTGTGGACGGCGATGGTCATATGATGTCAATATGGACCAATCGCAGCGACTGATCTGAAACATGATCTCTAACAGTGTTTCAGATCCCCCTTTAAAGGTATTTAAGGGAGCGTGCCATGCTACGGATGGCGCGCGAGCGTAATAAAAGGTTATCTTGCAGTTCTGTTCCGACCGACGTCAACA
>NbN5_21
GTGGACGGCGATGGTCATATGATGTCAATATGGACCAATCGCAGCCACTGATCTGAAACATGATCTCTAACAATGTTCCAGATCCCCCTTTAAAGGTATTTAAGGGAGCGTGCCATGCTACGGATGGCGCGCGAGCGTAATGAAAGGTTATCTTGCAGTTCTGTTCCGACCGACGTCAACAAATA
>NbN5_22
GTGGACGGCGATGGTCATATGATGTCAATATGGACCAATCGCAGCCACTGATCTGAAACATGATCTCAAACAGTGTTTCAGATCCCCCTTTAAAGGTATTTAAGGGAGCGTGCCATGCTACGGATGGCGCGCGAGCGTAATAAAAGGTTATCTTGCAGTTCTGTTCCGACCGACGTCAACAT
>NbN5_23
GTGGACGGCGATGGTCATATGATGTCAATATGGACCAATCGCAGCCACTGATCTGAAACATGATCTCAAACAGTGTTTCAGATCCCCCTTTAAAGGTATTTAAGGGAGCGTGTCATGCTACGGATGGCGCGCGAGCGTAATAAATGGTTATCTTGCAGTTCTGTTCCGACCGACGTCAACAG
>NbN5_24
TTGTGGACGGCGATGGTCATATGATGTCGATATGGACCAATCGCAGCCACTGATCTGAAACATGATCTCAAACAATGTTTCAGATCCCCCTTTAAAGGTATTTAAGGGAGCGTGCCATGCTACGGATGGCGCGCGAGCGTAATAAATGGTTATCTTGCAGTTCTGTTCCGACCGACGTCAACAG
>NbN5_25
TGTGGACGGCGATGGTCATATGATATCAATATGGACCAATCGCAGCCACTGATCTGAAACATGATCTCTAACAATGTTTCAGATCCCCCTTTAAAGGTATTTAAGGGAGCGTGCCATGCTACAGATGGCGCGCGAGCGTAATAAAAGGTTATCTTGCAGTTCTGTTCCGACCGACGTCAACAT
>NbN5_26
CTGTGGACGGCGATGGTCATATGATGTCAATATGGACCAATAGCAGCCACTAATCTGAAACATGATCTCTAACAGTGTTTCAGATCCCCCTTTAAAGGTATTTAAGGGAGCGTGCCATGCTACGGATGGCGCGCGAGCGTAATAAAAGGTTATCTTGCAGTTGTGTGTTGACCGACGTCAAC
>NbN5_27
GTGGACGGCGATGGTCATATGATGTCAATATGGACCAATCGCAGCCACTGATCTGAAACATGATCTCAAACAGTGTTTCAGATCCCCCTTTAAAGGTATTTAAGGGCGCGTGCCATGCTAAGGATGGCGCGCGAGCGTAATAAATGGTTATCTTGCAGTTCTGTTCCGACCGACGTCAACAAATA
>NbN5_28
GTGGACGGCGATGGTCATATGATGTCAATATGGACCAATCGCAGCCACTGATCTGAAACATGATCTCTAACAGTGTTTCAGATCCCCCTTTAAAGGTATTTAAGGGCGCGTGCCATGCTAAGGATGGCGCGCGAGCGTAATAAAAGGTTATCTTGCAGTTCTGTTCCGACCGACGTCAACAAATA
>NbN5_29
TTGTGGACGGCGATGGTCATATGATGTCAATATGGACCAATCGCAGCCACTGATCTGAAACATGATCTCTAACAGTGTTTCAGATCCCCCGTTAAAGGTATTTAAGGGCGCGTGCCATGCTAAGGATGGCGCGCGAGCGTAATAAAAGGTTATCTTGCAGTTCTGTTCCGACCGACGTCAACAT
>NbN5_30
ATGTGGACGGCGATGGTCATATGATGTCAATATGGACCAATCGCAGCCACTGATCTGAAACATGATCTCTAACAGTGTTTCAGATCCCCCTTTAAAGGTATTTAAGGGCGCGTGCCATGCTAAGGATGGCGCGCGAGCGTAATAAAAGGTTATCTTGCAGTTCTGTTCCGACCGACGTCAACAAA
>NbN5_31
AATTACTGTGGACGGCGATGGTCATATGATGTCGATATGGACCAATCGCAGCCACTGATCTGAAACATGATCTCAAACAATGTTTCAGATCCCCCTTTAAAGGTATTTAAGGGAGCGTGCCATGCTACGGATGGCGCGCGAGCGTAATAAAAGGTTATCTTGCAGTTCTGTTCCGACCGACGTCAACAAATT
>NbN5_32
GTGGACGGCGATGGTCATATGATGTCAATATGGACCAATCGCAGCCACTGATCTGAAACATGATCTCAAACAGTGTTTCAGATCCCCCTTTAAAGGTATTTAAGGGAGCGTGCCATGCTACGGATGGCGCGCGAGCGTAATAAAAGGTTATCTTGCAGTTCTGTTCCGACTGACGTCAACAAAC
>NbN5_33
CATTGTGGACGGCGATGGTCATATGATGTCAATATGGACCAATCGCAGCCACTGATCTGAAACATGATCTCAAACAGTGTTTCAGATCCCCCTTTAAAGGTATTTAAGTGAGCGTGCCATGCTACGGATGGCGCGCGAGCGTAATAAAAGGTTATCTTGCAGTTCTGTTCCGACCGACGTCAAC
>NbN5_34
ATGTGGACGGCGATGGTCATATGATGTCGATATGGACCAATCGCAGCCACTGATCTGAAACATGATCTCTAACAGTGTTTCAGATCCCCCTTTAAAGGTATTTAAGGAAGCGTGCCATGCTACGGATGGCGCGCGAGCGTAATAAAAGGTTATCTTGCAGTTCTGTTCCGACCGACGTCAAC
>NbN5_35
ATTGTGGACGGCGATGGTCATATGATGTCAATATGGACCAATCGCTGCCACTGATCTGAAACATGATCTCTAACAGTGTTTCAGATCCCCCTTTAAAGGTATTTAAGGGCGCGTGCCATGCTACGGATGGCGCGCGAGCGTAATAAAAGGTTATCTTGCAGTTCTGTTATGACCGACGTCAACAAATA
>NbN5_36
GTGGACGGCGATGGTCATATGATGTCAATATGGACTAATCGCAGCCACTGATCTGAAACATGATCTCTAACAATGTTTCAGATCCCCCTTTAAAGGTATTTAAGGGCGCGTGCCATGCTACGGATGGCGCGCGAGCGTAATAAATGGTTATCTTGCAGTTCTGCTCCGACCGACGTCAACAAAA
>NbN5_37
TTGTGGACGGCGATGGTCATATGATGTCAATATGGACCAATCGCAGCCACTGATCTGAAACATGATCTCAAACAATGTTTCAGATCCCCCTTTAAAGGTATTTAAGGGAGCGTGCGATGCTACGGATGGCGCGCGAGCGTAATAAATGGTTATTTTGCAGTTCTGTTCCGACCGACGTCAACAC
>NbN5_38
ATGTGGACGGCGATGGTCACATGATGTCAATATGGACCAATCGCAGCCACTGATCTGAAACATGATCTCTAACAATGTTTCAGATCCCCCTTTAAAGGTATTTAAGGGCGCGTGCCATGCTACGGATGGCGCGCGAGCGTAATAAAAGGTTATCTTGCAGTTCTGTTCCGACCGACGTCAACA
>NbN5_39
TTTGTGGACGGCGATGGTCACATGATGTCAATATGGACCAATCGCAGCCACTGATCTGAAACATGATCTCTAACAATGTTTCAGATCCCCCTTTAAAGGTATTTAAGGGCGCGTGCCATGCTACGGATGGCGCGCGAGCGTAATAAAAGGTTATCTTGCAGTTCTGTTCCGACCGACGTCAAC
>NbN5_40
ATGTGGACGGCGATGGTCATATGATGTCGATATGGACCAATCGCAGCCACTGATCTGAAACATGATCTCAAACAATGTTTCAGATCCCCCTTTAAAGGTATTTAAGGGAGCGTGCCATGCTACGGATGGCGCGCGAGCGTAATAAAAGGTTATCTTGCAGTTCTGTTCCGACCGACGTCAAC
>NbN5_41
GTGTGGACGGCGATGGTCATATGATGTCGATATGGACCAATCGCAGCCACTGATCTGAAACATGATCTCAAACAATGTTTCAGATCCCCCTTTAAAGGTATTTAAGGGAGCGTGCCATGCTACGGATGGCGCGCGAGCGTAATAAAAGGTTATCTTGCAGTTCTGTTCCGACCGACGTCAAC
>NbN5_42
ATGTGGACGGCGATGGTCATATGATATCAATATGGACCAATCGCAGCCACTGATCTGAAACATGATCTCTAACAATGTTTCAGATCCCCCTTTAAAGGTATTTAAGGGAGCGTGCCATGCTACAGATGGCGCGCGAGCGTAATAAAAGGTTATCTTGCAGTTCTGTTCCGACCGACGTCAAC
>NbN5_43
TGTGGACGGCGATGGTCATATGATGTCAATATGGACCAATCGCAGCCACTGATCTGAAACATGATCTCTAACAATGTTTCAGATCTTCCTTTAAAGGTATTTAAGGGAGCGTGCCATGCTACGGATGGCGCGTGAGCGTAATAAAAGGTTATCTTGCAGTTCTGTTCCGACCGACGTCAACAAT
>NbN5_44
TTTGTGGACGGCGATGGTCATATGATGTCGATATGGACCAATCGCAGCCACTGATCTGAAACATGATCTCAAACAGTGTTTCAGATCCCCCTTTAAAGGTAGTTAAGGGTGCGTGCCATGCTACGGATGGCGCGCGAGCGTAATAAAAGGTTATCTTGCAGTTCTGTTCCGACCGACGTCAAC
>NbN5_45
GTTGTGGACGGCGATGGTCATATGATGTCAATATGAACCAATCGCAGCCACTGAACTGAAACATGATCTCAAACAGTGTTTCAGATCCCCCTTTAAAGGTATTTAAGGGAGCGTGCCATGCTTCGGATAGCGCGCGAGCGTAATAAATGGTTATCTTGCAGTTCTGTTCCGACCGACGTCAAC
>NbN5_46
CTGTGGACGGCGATGGTCATATGATGTCGATATGGACCAATCGCAGCCACTGATCTGAAACATGATCTCTAACAGTGTTTCGGATACCCCTTTAAAGGTATTTAAGGGAGCGTGCCATGCTAAGGATGGCGCGCGAGCGTAATAAAAGGTTATCTTGCAGTTCTGTTCCGACCGACGTCAACA
>NbN5_47
TTTATTGTGGACGGCGACGGTCATATGATGTCAATATGGACCAATCGCAGCCACTGATCTGAAACATGATCTCAAACAATGTTTCAGATCCCCCTTTAAAGGTATTTAAGGGAGCGTGCCATGCTACGGATGGCGCGTGAGCGTAATAAATGTTATCTTGCAGTTCTGTTCCGACCGACGTCAAC
>NbN5_48
TTTGTGGACAGCGATGGTCATATTATGTCAATATGGACCAATCGCAGCCACTGATCTGAAACATGATCTCAAACAATGTTTCAGATCCCCCTTTAAAGGTATTTAAGGGAGCGTGCCATGCTACGGATGGCGCGCGAGCGTATTAAAAGGTTATCTTGCAGTTCTGTTCCGACCGACGTCAAC
>NbN5_49
TTGTGGACGGGGATGGTTATATGATGTCAATATGGACCAATCGCAGCCAAAGATCTGAAACATGATCTCAAACAGTGTTTCAGATCCCCCTTTAAAGGTATTTAAGGGAGCGTGCCATGCTACGGGTGGCGCGCGAGCGTAATAAAAGGTTATCTTGCAGTTCTGTTCCGACCGACGTCAACAT
>NbN5_50
GTGTGGACGGCGATGGTCATATGATGTCAATATGGACCAATCGCAGCCACTGATCTGAAACATAATCTTAAACAATGTTTCAGATCCCCCTTTAAAGGTATTTAAGAGAGCGTGCCATGCTACGGATGGCGCGCGAGCGTAATAAAAGGTTATCTTGCAGTTCTGTTTCGACCGACGTCAACA
>NbN5_51
CTGTGGACGGCGATGGTCATACGATGTCAATATGGACCAATCACAGCCACTGATAGGAAAACATGATCTCTAACAGTGTTTCAGATCCTTCTTTAAAGGTATTTAAGGGAGCGTGCCATGCTACGGATGGCGCGCGAGCGTAATAAATGGTTATCTTGCAGTTCTGTTCCGACCGACGTCAAC
>NbN5_52
GTGGACGGCGATGGTCAAATGATGTCAATATGGACCAATCGCAGCCACTGATCCGAAACATGATCTCTAACAATGTTTCAGATCACCCTTTAAAGGTATTTAAGGGAGCGTGCCATGCTACGGATGGCGCGCGAGAAAAATAAAAGGTTATCTTGCAGTTCTGTTCCGACCGACGTCAACAG
>NbN5_53
AATATGATGTCAATATGGACCAATCGCAGCCACTGATCTGAAACATGATCTCAAACAATGTTTCAGATCCCCCTTTAAAGGTATTTAAGGGAGCGTGCCATGCTACGGATGGCGTGCGAGCGTAATAAATGATTATCTTGCAGTTCTGTACTGACCGACGTCAACA
>NbN5_54
GTGGACGGCGATGGTCATATGATGTCAATATGGACCAATTACTGCCACTGATCTGAAACATTATCTCAAACAATGTTTCAGATCCCCCTTTAAAGGTATTTAAGTGAGCGTGCCATGCTACGGATGGCGCGCGAGCGTAATAAAAGGTGATCTTGCAGTTTTGTTCCTACCGACGTCAACAC
>NbN5_55
GTGGAAGGCGATGGTCATATGATGTCAATATGGACCAGTCGCAGCCACTGATCTGAAACATGATCTCAAACAATGCTTTAAATCCCCCTTTAAAGGTATTTAAGGGAGCGTGCCATGCTACGGATGGCGCGCTAGCGTAATAAAAGGTTATCTTGCAGTTCTATTCCACCCGACGTCAACAT
>NbN5_56
ATGTGGACGGCGATAGTCATATGGTGTCAATATGGACCAATTGCAACCACTGATCTGGAACATGATCTAAAACAGCGTTTTAGATCCCCCTTTAAAGGTATTTAAGGAAGCGTGCCATGCTACGGATGGCGCACGAGCGTAATAAAAGGTTATCTTGCAGTTCTGTTTCGACTGAAGTCAACA
>NbN5_57
ATGTGGACGGCGATAGTCATATGGTGTCAATATGGACCAATTGCAGCCACTGATCTGGAACATGATCTTAAACAATGTTTCAGATTCCCCTTTAAAAGTATTTAAGGGAGCGTGACATGCTACGGATGGCGCACGAGCGTAATAAAAGGTTATCTTGCAGTTCTGTTCCAATTGACGTCAAC
>NbN5_58
GCATATGATGTCAAATATGGGCCAGTCGCAGCCACTGATCTGAAACATGATCTCAAACAGTGTTATAGATCCCCTTTAAAGGTATTTAAGGGAGCGTGTTATGCTACGGATGGCACGCGAGCGTAATAAAAGGTTATCTTGCAGTTCTGTTCCGTCAGACGTCAAC
>Nbh8_1
CTTATAACTAGAGGTACGGAAATTTCGCAAAAAAAAATCACGAATTTCGCATTTATATTTTTCAAAATCTTCAAATTTCGCATAAATTTCGCATTTATAATTTTGAATTAAGAAAAATTAGGCAAATTTGTTTTTTAACCAAATAAAAACACTTGTTTAGAAACTTTTTTACTAAATATGAAAGTAAAGTTCAACTAAAAGATGGTTTTTTCGGACATTCGGAGCCGAAAAACAAAGGAGAAAAAATATGTAAAAAAAAAGTTAATTAAAACCAACTTATTAATTTGTTAAAATTTATTTTTAAACATAACTTTTAAATCGCAGTTAAATAGATAAAAAACAAAGTCTACTATTATATTAAATTATTTTTTTATATCAAAAGAATATCTGTTTATCTGTAAATAAATGTGAAGATGTAATTAGAATCATAATAAACTTTAAATCACTAATTTTCTTTGTATAAATGCATTAATCCTTCTTAAACTTTGGGCCGAATCGGCGGGTTTCAGTTTCAAATCGTCCTTTAAAGATATTTAGGGATAGGCGTCATACATAAATTGATGCGTAAGCGCAATAAAAGGGTTATCAGCAGTTCTGTTTTGTAAAACAAAAAACCGTAGATTTCGCATTTATTCGCATTTATGTTCAAATTTCGCATTTATTCGCATCTATTTCGTAAATACGAAAATTCCGTACCTCTACTTATAAC
>Nbh8_2
CTAATGAGTAGAGGTACGGATTTTTCGCAAAAAAAAATCACGAATTTCGCATTTATATTTTTCAAAATCTTCAAATTTCGCATAAATTTCGCATTTATAATTTTGAAGTAAGAAAAATTAGGCAAATTTGTTTTTTAACCAAATAAAAACACTTGTTTAGAAACTTTTTTTACTAAATATGAAAGTAAAGTTCAACTAAACGATGGATTTTTCGGACATTCGGAGCCGAAAAACAAAGGAGAAAAAATATGTAAAAAAAAGTTCATTAAAACCAACTTATTAACTTGTTAAAATTTATTTATAAACATTACTTTTAAATCGCAGTTAAATAGTTAAAAAACAAAGTCTACCATTTTATCAAATTATTTTTTTAAATCACAAGAATATCTGTTAATCTGTAAAAAATGTGTAGATGTAATTAGAATCATAATACCCTTTAAATCACTAATTTTCTTTGTATAAATTCATTAATACTTCTTAAACTTTGGGCCGAATCGGCGGGTTGTAGTTTCAAATCGTCCTTTAAAGATATTTAAAGATAGGCGTCATACATATGTTGATGCATAAGCGCAATAAAAGGGTTATCAGCAGTTCTGTTTTGTAAAACAAAAAACCATAGATTTCGCATTTATTCGCATCTATTTCGTAAATACGAAAATTCCGTACCTCTACTAATGAG
>Nbh8_3
CCAATCAATAGAGGTACGGAAATTTCGCAAAAAAAAAATCACGAATTTCGCATTTATATTTTTAAAAATTTGCAAATTTCGCATAAATTTCGCATTTATATTTTCGAAGTAAGAAAAAATTAGCAAATTTGTTTTTTTACTTAAAAAACACTTGTTTAGAAATTTCATTACTAAATATGAAAGTAAAGTTTAACTAAACTACTGATTTTTCGGACCCTCGGAGCCGAAAAACAAAGGAGAAAAAATATGTAAAAAAAGTTTATTAAAACCATCTTATTAATTTGTTAAATTTGTTATACGTTACTTTTAAATTGCAAATAAATAGATAAAAAATAAAATCTACTATTTTATTAAATTATTTTTTTAAATTACAAATATCTGTTTATCTTTAAATAAATGTAAAGATGTAATTAGAATCATAATAAATTTTCGGATCACTTATTTTCTTTGTATAAATTCATTGAATCCTCCTTAAACTTTGGGCCGAATCGGCAGATTTCAGTTTCAATTCCTCCTATAAAGATATTTAGAGATAGGCGTCATACATATTTCGATACATAAGCGCAATAAAAGGGTTATCAGCAGTGCTGTTTCGTAGGACAAAAACCATAGATTTCGCATTTATTCGCATTTATGTTAAAATTTCGCATTTATTCGCATCTATTTCGTAAATACGAAAATTCCGTACCTCTACCAATCAA
>Nbh8_4
ATTATTTTTAGAGGTACGGAAATTTCGCAAAAAAAAATCACGAATTTCGCATTTATATTTTTCAAAATCTTCAAATTTCGCATAAATTTCGCATTTATAATTTCGAAGTAAGAAAAATTTGGCAAATTTGTTTTTACTAAATAAAAACACTTGTTTAGAAATTTCACTACTAAATATGTGAGTAAAGTTCAACTAAACGACTGATTTTTCGGACCCTCGGAGCCGAAAAAACAAAGGAGAAAAAATATGTAAAAAATAAAAGTTTATTAAAACCAACTTATTAATTTGTTAAAATTTATTATACATTACTTTTAAATCGCAAATAAATGAATAAAAAAGAAAATCTACCATTGTATAAATTATTTTTTCAAATCACATGAATATTTGTTTATCTTTAAAAAGTGTAAAGATGTAATTAGAATTATAATACCCTTTTAAAGTACTAATTTTCTTTGTAAAAATTCATTGAGTTCTTCTTAAACTTTAGGCCGAATCGGCGGATTTCCGTTTCAGATCCTCCTTTAAAGATATTTGGGGATAGGCGTCATACATATGTTGATGCGTAAGTGTAATATAAGGGATATCAGCAGTTCGTTTTCGTAGGACAAAAAACCATAGATTTCGCATTTATTCGCATTTATACTAAAATTTCGCATTTATTCGCATCTATTTCGTAAATACGAAAATTCCGTACCTCTAATTATTTT
>NbS24_1
TAAATCAGGGGTGGGCAAACTTTTTAGATCGCGGGCCGGTAAATTAAAAAAATTCTTGTCGCGGGCCGGATGGTCCAAAAAAAATAGTGCCGCGGGCGGATGGTTCAAAAGCCATTAGGTCCAAGAATACTCAGATCAAATCTTAAAAGGACTTGTTTTGTTATTTATATACTTTCTCGACCAAATAACTATCATCTTAGCATTTTAATCATAAATAGAACATAAATTTTATATTTTACAAGTAGATTAACATATTTAAGACTTAAAAAAACATATAAAAATTCGAATTTTTGCAATATAATTTTTTAACAAAACCATCGGCGGGCCGGATAAAAACCTCATACGGGCCAGATTCGGCCCGCGGGCCGTAGTTTGCCCATCCCTGATTTA
>NbS24_2
TAAAACAGGGATGGGCAAACTTTTTGGATCGCGGGCCGGTAAATTAAAAAAATTCTTTTCGCGGGCCGGATGGTCCAAAAAAAATAGGTCCACGGGCCGGATGGTTCAAAGGCCATTAAGTCCAAGAATACTTAGATAAAATCTTTAAAGCGCTTTTTTTTTAATTTATATACTTTCCAACATTAAACAACCGTTATCTTAGCATTTTTATCATAAATAGAACATAAATTTTATGTTTTATAAGTAGATGAACATATTTATGTTTTAAAAAACATATTAAAATTCGAATTTTTGCAATGTAATTTTTTTACACAACCATCGGCGGGCCGGATAAAAACCTCATACGGGCCGGATCCGGCCCGCGGGCCGTAGTTTGCCCATCCCTGGTTTA
>NbS24_3
TAGAACAGGGGTGGGCAAACTTTTTGGACCGCGGGCCGGTAAATTAAAAAAATTCTTGTCGCGGGCCGGATGGTTAAAAAAAAATAGTGCCGCGGGCCGGATGGTTTAAAGGCCATACAGTCCAAGAATACGTAAATCAAAGCTTTAAAGCACTTTTTTCTAATTTATATACTTTCTAGCACTAAACAACTGTTACCTTAGCGTTTTTATCATAAATAGAACATAAATTTTATGTTTTTTAAGTAAATGAACTAATTTAAGTTTGTAAAAAACATAAAAAAGTCCGTATTACCGCAACGTATTTTTTTTACAAAACCATCGGCGGGCCGGATAAAAACCTCATACGGGCCGGATCCGGCCCGCGGGCCGTAGTTTGCCCATCCCTGTTCTA
>NbS24_4
ATCTAAGTCAGGGGTGGGCAAACTTTTCGGATCGCGGGCCGGTAAATTAAAAAAATTCTTGTCGCGGGCCGGATGGTCCAAAAAACATAGTGCCGCGGGCCGGATGGTTCAAAGTCCATACAGTCGAAAAATACTCAAATCAAATCTTTAAAGCACCTTTTTTTAATTTATATACTTTCTAGCACTAAACAACTGTCACCTTAGCATTTTTATCATAAATAGAACATAAATTTTATGTTTTATAAGTAGATGAACTAATTTATGTATTAAAAAACATATAAAAATTCGAATTTTTGCAAAGTATTTTTTTTACAGAACCATCGGCGGGCCGGATAAAAACCTCATACGGGCCGGATCCGGCCCGCGGGCCGTAGTTTGCCCATCCCTGGTTTACACT
>NbS24_5
CTTCTAAATCAGGGGTGGGCAAACTTTTCGGATCGCGGGCCGGTAAATTAAAAAAATTCTTGTCGCGGGCCGGATGGTCCAAAAAACATAGTGCCGCGGGCCGGATGGTTCAAAGTCCATACAGTCGAAAAATACTCAAATCAAATCTTTAAAGCACCTTTTTTTAATTTATATACTTTCTAGCACTAAACAACTGTCACCTTAGCATTTTTATCATAAATAGAACATAAATTTTATGTTTTATAAGTAGATGAACTAATTTATGTATTAAAAAACATATAAAAATTCGAATTTTTGCAAAGTATTTTTTTTACAGAACCATCGGCGGGCCGGATAAAAACCTCATACGGGCCGGATCCGGCCCGCGGGCCGTAGTTTGCCCATCCCTGTTCTAAA
>NbS24_6
TCTAAACCAGGGGTGGGCAAACTTTTTGGGTCGCGGGCCGGTAAATTAAAAAAATCTTAGTCGCGGGCCGGATGGTCCAAAAAAAATAGTGCCGCGGGCCGGATGGTTCAAAAGCCATTGAGTCCAAGAATACTTAGGTCGAATCTTTAAAGCACTTTTTTTTATTTATATACTTTCTCGCACTAAACAACTGTCACCTTAGCATTTTTATAATAAATAGAACATACATTATGTGTTTTATAAGTAGATGAACTAATTTAAGTTTTAAAAAACATCAAAAAATTCGAATTTTTGCCATGCAACTTTTTTACAAAACCATCGGCGGGCCGGATTAAAATCTCATACGGGCCGGATCCGGCCCGCGGGCCGTAGTTTGCCCATCCCTGGTCTAAACT
>NbS24_7
TCTAAAACAGGGGTGGGCAAACTTTTTGGACCGCGGGCCGGTAAATTAAAAAAATTCTTGTCGCGGGCCGGATGGTCCCAAAAAAATAGTGCCGCGGGCCGGATGGTCCAAAAGTCATTAAATCCAAGAATACTCAGATCAAAGCTTTAACGCGTTTTTTTTTCTATTTATATATTTTTTACACTAAACAACATTCACCTTAGCATTTTTATCATAAATAAAACATAAATAGTATGTTTTTTAAGTAGATGAACTAATTTTAATCAATAAAAAACATAAAATAATTCAAATTTTTGCCATGTAATTTTTAAACAAAACCATCGGCGGGCCGGATAAAAACCTCATACGGGCCGGATCCGGCCCGCGGGCCGTAGTTTGCCCATCCCTGCTCTAAA
>NbS24_8
TTTAGGGCAGGGGTGGGCAAACTTTTCGGATCGCGGGCCGGTAAATTAAAAAAATTCTTGTCGCGGGCCGGATGGTCCAAAAAACATAGTGCCGCGGGCCGGATGGTTCAAAGTCCATACAGTCGAAAAATACTCAAATCAAATCTTTAAAGCACCTTTTTTTAATTTATATACTTTCTAGCACTAAACAACTGTCACCTTAGCATTTTTATCATAAATAGAACATAAATTTTATGTTTTATAAGTAGATGAACTAATTTATGTATTAAAAAACATATAAAAATTCGAATTTTTGCAAAGTATTTTTTTTACAGAACCATCGGCGGGCCGGATAAAAACCTCATACGGGCCGGATCCGGCCCGCGGGCCGTAGTTTGCCCATCCCTGGTTTAGGGT
>NbS24_9
TTTAGACCAGGGGTGGGCAAACTTTTTGAATCGCGGGCCGGTAAATTAAAAAAATTCTTGTCGCGGGCCGGATGGTCCAAAAAAAATAATGCCGCGGGCCGGATGGTTCAAAGTCCATACAGTCGAAAAATACTCAAATCAAATCTTTAAAGCACCTTTTTTTAATTTATATACTTTCTAGCACTAAACAACTGTCACCTTAGCATTTTTATCATAAATAGAACATAAATTTTATGTTTTATAAGTAGATGAACTAATTTATGTATTAAAAAACATATAAAAATTCGAATTTTTGCAAAGTATTTTTTTTACAGAACCATCGGCGGGCCGGATAAAAACCTCATACGGGCCGGATCCGGCCCGCGGGCCGTAGTTTGCCCATCCCTGATCTAAG
>NbS24_10
TTAAGAGCAGGGGTGGGCAAACTTTTTGAATCGCGGGCCGGTAAATTAAAAAAATTCTTGTCGCGGGCCGGATGGTCCAAAAAAAATAATGCCGCGGGCCGGATGGTTTAAAATCCATTATTTCCAAGAATACTTCGATCAAAGCTTTTAAGCACTTTTTTTTAATTTATATACTTTCTAGCACTAAACAACTGTTACCTTAGCATTTTTATCATATTTAGAACATAAATTTTATGTTTTATAAGTAGATGAACTAATTTAAGTATTAAAAAAACATATAAAAATTTGAATTTTGCAATGTAATTTTTTTACAAAACCATCGGCGGGCCGGATAAAAACCTCATACGGGCCGGATCCGGCCCGCGGGCCGTAGTTTGCCCATCCCTGGTTTAGACC
>NbS24_11
ATCTAATTCAGGGGTGGGCAAACTTTTTGAATCGCGGGCCGGTAAATTAAAAAAATTCTTGTCGCGGGCCGGATGGTCCAAAAAAAATAATGCCGCGGGCCGGATGGTTTAAAATCCATTATTTCCAAGAATACTTCGATCAAAGCTTTTAAGCACTTTTTTTTAATTTATATACTTTCTAGCACTAAACAACTGTTACCTTAGCATTTTTATCATATTTAGAACATAAATTTTATGTTTTATAAGTAGATGAACTAATTTAAGTATTAAAAAAACATATAAAAATTTGAATTTTGCAATGTAATTTTTTTACAAAACCATCGGCGGGCCGGATAAAAACCTCATACGGGCCGGATCCGGCCCGCGGGCCGTAGTTTGCCCATCCCTGCTCTAAA
>NbS24_12
TATAGAGCAGGGGTGGGCAAACTTTTCGGATCGCGGGCCGGTAAATTAAAAAAATTCTTGTCGCGGGCCGGATGGTCCAAAAAACATAGTGCCGCGGGCCGGATGGTTCAAAGTCCATACAGTCGAAAAATACTCAAATCAAATCTTTAAAGCACCTTTTTTTAATTTATATACTTTCTAGCACTAAACAACTGTCACCTTAGCATTTTTATCATAAATAGAACATAAATTTTATGTTTTATAAGTAGATGAACTAATTTATGTATTAAAAAACATATAAAAATTCGAATTTTTGCAAAGTATTTTTTTTACAGAACCATCGGCGGGCCGGATAAAAACCTCATACGGGCCGGATCCGGCCCGCGGGCCGTAGTTTGCCCATCCCTGTTATAGA
>NbS24_13
TATAGTACAGGGGTGGGCAAACTTTTCGGATCGCGGGCCGGTAAATTAAAAAAATTCTTGTCGCGGGCCGGATGGTCCAAAAAACATAGTGCCGCGGGCCGGATGGTTCAAAGTCCATACAGTCGAAAAATACTCAAATCAAATCTTTAAAGCACCTTTTTTTAATTTATATACTTTCTAGCACTAAACAACTGTCACCTTAGCATTTTTATCATAAATAGAACATAAATTTTATGTTTTATAAGTAGATGAACTAATTTATGTATTAAAAAACATATAAAAATTCGAATTTTTGCAAAGTATTTTTTTTACAGAACCATCGGCGGGCCGGATAAAAACCTCATACGGGCCGGATCCGGCCCGCGGGCCGTAGTTTGCCCATCCCTGATATAGT
>NbS24_14
GATAGAGCAGGGGTGGGCAAACTTTTCGGATCGCGGGCCGGTAAATTAAAAAAATTCTTGTCGCGGGCCGGATGGTCCAAAAAAAATAGTGTTGCGGGCCGGATGGTTTAAAGACCATACAGTCCAAGAATACTCAAATCAAATCTTTAAAGCACTTTTTTTTTTATTTATATACTTTCTAGCACTAAACAACTGTCACCTTAACATTTTTATCATAAATAGAACATAAATTTTATGTTTTATAAGTAGATGAAGTAATTTAAGTATTAAAAAACATATAAAAATTCGAATTTTTGCAAAGTATTTTTTTTACAAAACCATCGACGGGCCGGATAAAAACCTCATACGGGCCGAATCCGGCCCGCGGGCCGTAGTTTGCCCATCCCTGGGATAGAG
>NbS24_15
TGTAGACCAGGGGTGGGCAAACTTTTCGGATCGCGGGCCGGTAAATTAAAAAAATTCTTGTCGCGGGCCGGATGGTCCAAAAAAAATAGTGTTGCGGGCCGGATGGTTTAAAGACCATACAGTCCAAGAATACTCAAATCAAATCTTTAAAGCACTTTTTTTTTTATTTATATACTTTCTAGCACTAAACAACTGTCACCTTAACATTTTTATCATAAATAGAACATAAATTTTATGTTTTATAAGTAGATGAAGTAATTTAAGTATTAAAAAACATATAAAAATTCGAATTTTTGCAAAGTATTTTTTTTACAAAACCATCGACGGGCCGGATAAAAACCTCATACGGGCCGAATCCGGCCCGCGGGCCGTAGTTTGCCCATCCCTGCTGTAGA
>NbS24_16
CCTAAACCAGGGGTGAGCAAACTTTTTGGGTCGCGGGTAGGTAAATTAAAAAAATTCTTGTCGCGGGCCGGATGGTCAAAAAAAAATAGTGCCGCGGGCCGGATGGTCCAAAAGTCATAAATCAAAGAATACTTAGATCAAAGCTTAAAAGCACTTTTTTTAGTTATATACTTTTCTCGCATTAAACAATTGTCTCCTTAGCATTTTTTATCATAAATAGAACATAAACTTTATGTTTTATAAGCTGATGAACTAATTTAAGTATTTAAAAACATATAATAATTCGATCCTTTGTCATGCAATTTTTTTACAAACCCATCGGCGGGCCGGATAAAAACCTCATACGGGCCGTAGTTTG
>NbS24_17
TTTAGAACAGGGGTGGGCAAACTTTTTGGATCGCGGGCCGGTAAATTAAAAAAATTCTTGTCGCGGGCCGGATGATTAATAAAAAATAGTGCCGCGGGCCGGATGGTTCAAAGGTCATTAAGTCCAAGAGCACTCATATCAAAGCTTTAAAGCACTTTTTTTTTATTTATATACAATCTAGCACTAAAAAACTGTTACCTTAGCATTTTTATCATAAATAGAACATAAATTTTATGTTTTATAAGTAGATGAACTAATTTAAGCATTTAAAAACATATAAAAACTCGAATTTTTGTAATGTAATTTTTTTACAAAACCATCGGCGGGCCGGATTAAAACCTCATACGGGCCGGATCCGGCCCGCGGGCCGTAGTTTGCCCATCCCTGGTTTAGAAC
>NbS24_18
TCTATAGCAGGGGTGGGCAAACTTTTTGGATCGTGGGCCGGTAAATTAAAAAAATTCTTGTCGCGGGCCGGATGGTCCAAAAAAAATAGTGCCACGGGCCGGATGGTGCAAAGGTCATTAAGTCCAAGAATACACAGATCAAAGCTTTAAAGCACTTTTTTGTAAATTAAATACTTTTCAGCACTAATAACTGTTACCTTAGCGTTTTTATCATAAATAGAACATAATTTTTATTTTTTATAAGTAGATGAACTAATTTTTGTATTAAAAAATATACAAAAATTCAACCTTTTGTAAAGTAATTTTTTGAAAAAACCATCGGCGGGCCGGATAAAAACCTCATTCGGGCCGGATCCGGCCCGCGGGCCGTAGTTTGCCCATCCCTGTTCTATA
>NbS24_19
AGCTTAGATCAGGGGTGGGCAAACTTTTTGGGTCGCGGGCCGGTAAATTAAAAAAATTCTTGTCGCGGGCCGGATAGTCCAAAAAAAATAGTGCCGCGGGCCGGATGGTCCAAAAGCTATTAAGTCCAAGAGCACTTAGATCAAAGCTTTAAAGCAATTTTTTTTTATTTATATACTTTCTCGCACTAAATAACGTTCATCTATGCATTTTTATCATAAACAGAACATAAATTTTATGTTTTTAAAGTAATTTAGTTATTTAAAGTTGTTAAAAACATAAAATAATTCGAGTTTTTGCAACGTAATTTTTTTTACAAAACCATCGGCGGGCCGGATAAAAACTTCATACGGGCCGGATCCGGCCCGCGGGCCGTAGTTTGCCCATCCCTGGCTTAGAT
>NbS24_20
GTCTAAGTCAGGGGTGGGCAAACTTTTTGGATCGTGGGCCGGTAAATTAAAAAAATTCTTGTCGCGGGCCGGATGGTCCAAAAAAAATAGTGCCACGGGCCGGATGGTGCAAAGGTCATTAAGTCCAAGAATACACAGATCAAAGCTTTAAAGCACTTTTTTTTAAATTAAATACTTTTCAGCACTAATAACTGTTACCTTAGCGTTTTTATCATATATAGAACATAATTTTTAGTTTTTATAAGTAGATGAACTAATTTTTGTGTTAAAAAATATACAAAAATTCAACTTTTTTTAAAGTAATTTTTTGAAAAAACCATCGGCGGGCCGGATAAAAACCTCATTCGGGCCGTAGTTTG
>NbS24_21
GATAGAGCAGGGGTGGGCAAACTTTTTGAATCGCGGGCCGGTAAATTAAAAAAATTCTTGTCGCGGGCCGGATGGTCCAAAAAAAATAATGCCGCGGGCCGGATGGTTTAAAATCCATTATTTCCAAGAATACTTCGATCAAAGCTTTTAAGCACTTTTTTTTAATTTATATACTTTCTAGCACTAAACAACTGTTACCTTAGCATTTTTATCATATTTAGAACATAAATTTTATGTTTTATAAGTAGATGAACTAATTTAAGTATTAAAAAAACATATAAAAATTTGAATTTTGCAATGTAATTTTTTTACAAAACCATCGGCGGGCCGGATAAAAACCTCATACGGGCCGGATCCGGCCCGCGGGCCGTAGTTTGCCCATCCCTGGGATAGAG
>NbS24_22
ACTAACCCAGGGGTGGGCAAACTTTTTGGATCGCGGGCCGGTAAATTAAAAAAATTCTTGTCGCGGGCCGGATGATTAATAAAAAATAGTGCCGCGGGCCGGATGGTTCAAAGGTCATTAAGTCCAAGAGCACTCATATCAAAGCTTTAAAGCACTTTTTTTTTATTTATATACAATCTAGCACTAAAAAACTGTTACCTTAGCATTTTTATCATAAATAGAACATAAATTTTATGTTTTATAAGTAGATGAACTAATTTAAGCATTTAAAAACATATAAAAACTCGAATTTTTGTAATGTAATTTTTTTACAAAACCATCGGCGGGCCGGATTAAAACCTCATACGGGCCGGATCCGGCCCGCGGGCCGTAGTTTGCCCATCCCTGGACTAACC
>NbS24_23
CATAACCCAGGGGTGGGCAAACTTTTTGGATCGCGGGCCGGTAAATTAAAAAAATTCTTGTCGCGGGCCGGATGATTAATAAAAAATAGTGCCGCGGGCCGGATGGTTCAAAGGTCATTAAGTCCAAGAGCACTCATATCAAAGCTTTAAAGCACTTTTTTTTTATTTATATACAATCTAGCACTAAAAAACTGTTACCTTAGCATTTTTATCATAAATAGAACATAAATTTTATGTTTTATAAGTAGATGAACTAATTTAAGCATTTAAAAACATATAAAAACTCGAATTTTTGTAATGTAATTTTTTTACAAAACCATCGGCGGGCCGGATTAAAACCTCATACGGGCCGGATCCGGCCCGCGGGCCGTAGTTTGCCCATCCCTGGCATAACC
>NbS24_24
ACAAGACCAGGGGTGGGCAAACTTTTTGGATCGCGGGCCGGTAAATTAAAAAAATTCTTGTCGCGGGCCGGATGATTAATAAAAAATAGTGCCGCGGGCCGGATGGTTCAAAGGTCATTAAGTCCAAGAGCACTCATATCAAAGCTTTAAAGCACTTTTTTTTTATTTATATACAATCTAGCACTAAAAAACTGTTACCTTAGCATTTTTATCATAAATAGAACATAAATTTTATGTTTTATAAGTAGATGAACTAATTTAAGCATTTAAAAACATATAAAAACTCGAATTTTTGTAATGTAATTTTTTTACAAAACCATCGGCGGGCCGGATTAAACCTCATACGGGCCGGATCCGGCCCGCGGGCCGTAGTTTGCCCATCCCTGAACAAGA
>NbS24_25
GTTTTATATCAGGGGTGGGCAAACTTTTTGGGTCGCGGGCCGGTAAATTAAAAAAATCTTAGTCGCGGGCCGGATGGTCCAAAAAAAATAGTGCCGCGGGCCGGATGGTTCAAAAGCCATTGAGTCCAAGAATACTTAGGTCGAATCTTTAAAGCACTTTTTTTTATTTATATACTTTCTCGCACTAAACAACTGTCACCTTAGCATTTTTATAATAAATAGAACATACATTATGTGTTTTATAAGTAGATGAACTAATTTAAGTTTTAAAAAACATCAAAAAATTCGAATTTTTGCCATGCAACTTTTTTACAAAACCATCGGCGGGCCGGATTAAAATCTCATACGGGCCGGATCCGGCCCGCGGGCCGTAGTTTGCCCATCCCTGTTTTATA
>NbS24_26
TATATACCAGGGGTGGGCAAACTTTTTGGGTCGCGGGCCGGTAAATTAAAAAAATCCTAGTCGCGGGCCGGATGGTCCAAAAAAAATAGTGCCGCGGGCCGGATGGTCCAAAAGCCATTAAGTCCAAGAATACTTAGGTCGAAGCTTTAAAGCACTTTTTTTTTATTTATATACTTTCTCGCACTAAACAACTGTCACCTTAGCATTTTTATCATAAATAGAACATACATTATGTGTTTTATAAGTAGACAACTAATTTAAGTTTTAAAAAACATCAAAAAATTCGAATTTTTGCCATGCAATTTTTTACCAAAACCATCGGCGGGCCGGATTAAAACCTCATACGGGCCGGATCCGGCCCGCGGGCCGTAGTTTGCCCATCCCTGATCTAGG
>NbS24_27
TCTAGGGCAGGGGTGGGCAAACTTTTTGGGTCGCGGGCCGGTAAATTAAAAAAATCCTAGTCGCGGGCCGGATGGTCCAAAAAAAATAGTGCCGCGGGCCGGATGGTCCAAAAGCCATTAAGTCCAAGAATACTTAGGTCGAAGCTTTAAAGCACTTTTTTTTTATTTATATACTTTCTCGCACTAAACAACTGTCACCTTAGCATTTTTATCATAAATAGAACATACATTATGTGTTTTATAAGTAGACAACTAATTTAAGTTTTAAAAAACATCAAAAAATTCGAATTTTTGCCATGCAATTTTTTACCAAAACCATCGGCGGGCCGGATTAAAACCTCATACGGGCCGGATCCGGCCCGCGGGCCGTAGTTTGCCCATCCCTGATCTAGG
>NbS24_28
TCATGAGCAGGGGTGGGCAAACTTTTTGGGTCGCGGGCCGGTAAATTAAAAAAATCCTAGTCGCGGGCCGGATGGTCCAAAAAAAATAGTGCCGCGGGCCGGATGGTCCAAAAGCCATTAAGTCCAAGAATACTTAGGTCGAAGCTTTAAAGCACTTTTTTTTTATTTATATACTTTCTCGCACTAAACAACTGTCACCTTAGCATTTTTATCATAAATAGAACATACATTATGTGTTTTATAAGTAGACAACTAATTTAAGTTTTAAAAAACATCAAAAAATTCGAATTTTTGCCATGCAATTTTTTACCAAAACCATCGGCGGGCCGGATTAAAACCTCATACGGGCCGGATCCGGCCCGCGGGCCGTAGTTTGCCCATCCCTGATCATGA
>NbS24_29
TCTTACGCAGGGGTGGGCAAACTTTTTAGATCGCGGGCCGGTAAATTAAAAAAATTCTTGTCGCGGGCCGGATGGTCCAAAAAAAATAGTGCCGCGGGCCGGATGGTTCAAAAGCCATTAGGTCCAAGAATACTCAGATCAAATCTTAAAAGGACTTGTTTTGTTATTTATATACTTTCTCGACCAAATAACTGTCATCTTAGCATTTTAATCATAAATAGAACATAATTTTTATATTTTACAAGTAGATTAACATATTTAAGACTTAAAAATACATATAAAAATTCAAATTTTTGCAATATAATTTTTTAACAAAACCATCGGCGGGCCGGATAAAAACCTCATACGGGCCAGATTCGGCCCGCGGGCCGTAGTTTGCCCATCCCTGGTCTTACGC
>NbS24_30
TCTTTAAATCAGGGGTGGGCAAACTTTTTGGACCGCGGGCCGGTAAATTAAAAAAATTCTTGTCGCGGGCCGGATGGTTAAAAAAAAATAGTGCCGCGGGCCGGATGGTTTAAAGGCCATACAGTCCAAGAATACGTAAATCAAAGCTTTAAAGCACTTTTTTCTAATTTATATACTTTCTAGCACTAAACAACTGTTACCTTAGCGTTTTTATCATAAATAGAACATAAATTTTATGTTTTTTAAGTAAATGAACTAATTTAAGTTTGTAAAAAACATAAAAAAGTCCGTATTACCGCAACGTATTTTTTTTACAAAACCATCGGCGGGCCGGATAAAAACCTCATACGGGCCGGATCCGGCCCGCGGGCCGTAGTTTGCCCATCCCTGCTTTAAA
>NbS24_31
TCTAACCCAGGGGTGGGCAAACTTTTTGGGTCGCGGGCCGGTAAATTAAAAAAATCCTAGTCGCGGGCCGGATGGTCCAAAAAAAATAGTGCCGCAGCCGGATGGTCCAAAAGCCATTAAGTCCAAGAATACTTAGGTCGAAGCTTTAAAGCACTTTTTTTAAAATTTATATACTTTCTCGCACTAAACAACTGTCACCTTAGCATTTTTATCATAAATAGAACATAAATTATGTGTTTTATAAGTAGACAACTAATTTAAGTTTTAAAAAACATCAAAAAATTCGAATTTTTGAAATGCAATTTTTTACCTAAACCATCGGCGGGCCGGATTAAAACCTCATACGGGCCGGATCCGGCCCGCGGGCCTTAGTTTGCTCATCCCTGATCTAAC
>NbS24_32
TCTAGGGCAGGGGTGGGCAAACTTTTTGGGTCGCGGGCCGGTAAATTAAAAAAATCCTAGTCGCGGGCCGGATGGTCCAAAAAAGATAGTGCCGCGGGCCGGATGGTTCAAAAGCCAATGAGTCCAAGAATACTTAGGTCGAAGCTTTAAAGCACTTTTTTTTATTTATATACTTTCTCGCACTAAACAACTGTCACCTTAGCATTTTTTTAATAAATAGAACATACATTATGTGTTTTATAAGTAGATGAACTAATTTAAGTTTTAAAAAACATCAAAAAATTCGAATTTTTGCCATGCAATTTTTTTACAAAACCATCGGCGGGCCGGATTAAAACCTCATACGGGCCGGATCCGGCCCGCGGGCCGTAGTTTGCCCATCCCTGGTCTTGTTT
>NbS24_33
CCTTAAGTCAGGGGTGGGCAAACTTTTTGGGTCGCGGGCCGGTAAATTAAAAAAATCCTAGTCGCGGGCCGGATGGTCCAAAAAAAATAGTGCCGCGGGCCGGATGGTCCAAAAGCCATTAAGTCCAAGAATACTTAGGTCGAAGCTTTAAAGCACTTTTTTTTTATTTATATACTTTCTCGCACTAAACAACTGTCACCTTAGCATTTTTATCATAAATAGAACATACATTATGTGTTTTATAAGTAGACAACTAATTTAAGTTTTAAAAAACATCAAAAAATTCGAATTTTTGCCATGCAATTTTTTACCAAAACCATCGGCGGGTCGGATTAAAACCTCATACGGGCCGGATCCGGCCCGCGGGCCGTAGTTTGCCCATCCCTGCCTTAAG
>NbS24_34
TGTCTAGATCAGGGGTGGGCAAACTTTTTGGGTCGCGGGCCGGTAAATTAAAAAAATCCTAGTCGCGGGCCGGATGGTCCAAAAAAAATAGTGCCGCGGGCCGGATGGTCCAAAAGCCATTAAGTCCAAGAATACTTAGGTCGAAGCTTTAAAGCACTTTTTTTTTTATTTATATACTTTCTCGCACTAAACAACTGTCACCTTAGCATTTTTATCATAAATAGAACATACATTATGTGTTTTATAAGTAGACAACTAATTTAAGTTTTAAAAAACATCAAAAAATTCGAATTTTTGCCATGCAATTTTTTACCAAAACCATCGGCGGGCCGGATTAAAACCTCATACGGGCCGGATCCGGCCCGCGGGCCGTAGTTTGCCCATCCCTGGTCTAGATC
>NbS24_35
ATCTTAGATCAGGGGTGGGCAAACTTTTTGGATCGCGGGCCGGTAAATTAAAAAAATTCTTGTCGCGGGCCGGATGGTCCAAAAAAAATAGTGCCGCGGGCCGGATGGTTCAAAAGCCATTAGGTCCAAGAATACTCAGACCAAATCTTAAAAGGGCTTGTTTTGTTATTTATATACTTTCTCGACCAAAAAACTGTCATCTTAGCATTTTTATCATAAATAGAACATAAATTATATGTTTTATAAGTAGATTAACATATTTAAGACTTAAAAAAACATATAAAAATTCGAATTTTTGCAATATAATTTTTTAACAAAACCATCGCCGGGCCGGATAAAAACCTCATACGGGCCGGATCCGGCCCGCGGGCCGTAGTTTGCCCATCCCTGTCTTAGA
>NbS24_36
TATAAACCAGGGGTGGGCAAACTTTTTGGACCGCGGGCCGGTAAATTAAAAAAATTCTTGTCGCGGGCCGGATGGTTAAAAAAAAATAGTGCCGCGGGCCGGATGGTTTAAAGGCCATACAGTCCAAGAATACGTAAATCAAAGCTTTAAAGCACTTTTTTCTAATTTATATACTTTCTAGCACTAAACAACTGTTACCTTAGCGTTTTTATCATAAATAGAACATAAATTTTATGTTTTTTAAGTAAATGAACTAATTTAAGTTTGTAAAAAACATAAAAAAGTCCGTATTACCGCAACGTATTTTTTTTACAAAACCATCGGCGGGCCGGATAAAAACCTCATACGGGCCGGATCCGGCCCGCGGGCCGTAGTTTGCCCATCCCTGATATAAA
>NbS24_37
TTTCTAAATCAGGGGTGGGCAAACTTTTTGGATCGCGGGCCGGTAAATTAAAAAAATTCTTGTCGCGGGCCGGATGGTCCAAAAAAAATAGTGCCGCGGGCCGGATGGTTCAAAAGCCATTAGGTCCAAGAATACTCAGACCAAATCTTAAAAGGGCTTGTTTTGTTATTTATATACTTTCTCGACCAAAAAACTGTCATCTTAGCATTTTTATCATAAATAGAACATAAATTATATGTTTTATAAGTAGATTAACATATTTAAGACTTAAAAAAACATATAAAAATTCGAATTTTTGCAATATAATTTTTTAACAAAACCATCGCCGGGCCGGATAAAAACCTCATACGGGCCGGATCCGGCCCGCGGGCCGTAGTTTGCCCATCCCTGTTCTAAA
>NbS24_38
TTTATCCCAGGGGTGGGCAAACTTTTTGGGTCGCGGGCCGGTAAATTAAAAAAATCCTAGTCGCGGGCCGGATGGTCCAAAAAAAAATAGTGCCGCGGGCCGGATGGTTCAAAAGCCAATGAGTCCAAGAATACTTAGGTCGAAGCTTTAAAGCACTTTTTTTTATTTATATACTTTCTCGCACTAAACAACTGTCACCTTAGCATTTTTTTAATAAATAGAACATACATTATGTGTTTTATAAGTAGATGAACTAATTTAAGTTTTAAAAAACATCAAAAAATTCGAATTTTTGCCATGCAATTTTTTTACAAAACCATCGGCGGGCCGGATTAAAACCTCATACGGGCCGGATCCGGCCCGCGGGCCGTAGTTTGCCCATCCCTGGTTTATCCT
>NbS24_39
TCTAGAGCAGGGGTGGGCAAACTTTTTGGGTCGCGGGCCGGTAAATTAAAAAAATCCTAGTCGCGGGCCGGATGGTCCAAAAAAAATAGTGCCGCGGGCCGGATGGTCCAAAAGCCATTAAGTCCAAGAATACTTAGGTCGAAGCTTTAAAGCACTTTTTTTTATTTATATACTTTCTCGCACTAAACAACTGTCACCTTAGCATTTTTATCATAAATAGAACATACATTATGTGTTTTATAAGTAGACAACTAATTTAAGTTTTAAAAAACATCAAAAAATTCGAATTTTTGCCATGCAATTTTTTACCAAAACCATCGGCGGGCCGGATTAAAACCTCATACGGGCCGGATCCGGCCCGCGGGCCGTAGTTTGCCCATCCCTGGTCTAGAGT
>NbS24_40
GTTAGAACAGGGGTGGGCAAACTTTTTGGGTCGCGGGCCGGTAAATTAAAAAAATCCTAGTCGCGGGCCGGATGGTCCAAAAAAAAATAGTGCCTCGGGCCGGATGGTTCAAAAGCCATTGAGTCCAAGAATACTTAGGTCGAAGCTTTAAAGCACTTTTTTTTATTTATATACTTTCTCGCACTAAACAACTGTCACCTTAGCATTTTTTTAATAAATAGAACATACATTATGTGTTTTATAAGTAGATGAACTAATTTAAGTTTTAAAAAACATCAAAAAATTCGAATTTTTGCCATGCAATTTTTTTACAAAACCATCGGCGGGCCGGATTAAAACCTCATACGGGCCGGATCCGGCCCGCGGGCCGTAGTTTGCCCATCCCTGGGTTAGAA
>NbS24_41
AGCCTAAATCAGGGGTGGGCAAACTTTTTGGATCGCGGGCCGGTAAATTAAAAAAATTCTTGTCGCGGGCCGGATGGTCCAAAAAAAATAATGCCGCGGGCCGGATGGTTCATGGGCCATTAAGTCCAAGAATACTCAGACCAAATCTCAAAAGGACATGTTTTGTAATTTATATACTTTCTAGCACTAAACACTGTTACCTTAGCATTTCTATTGTAAATGAGCATAAATTTTATGTTTTATAAGTAGATGAACTAGTTTAAGCATTAAAAGACATATAAAAATTCGAATTTTTGCAATGTAATTTTTTTTACAAAACCATCGGCGGGCCGGATAAAAACCTCATACGGGCCGGATCCGGCCCGCGGGCCGTAGTTTGCCCATCCCTGGCCTAAAT
>NbS24_42
TTTAGTACAGGGGTGGGCAAACTTTTTGGGTCGCGGGCCGGTAAATTAAAAAAATCCTAGTCGCGGGCCGGATGGTCCAAAAAAAAATAGTGCCTCGGGCCGGATGGTTCAAAAGCCATTGAGTCCAAGAATACTTAGGTCGAAGCTTTAAAGCACTTTTTTTTATTTATATACTTTCTCGCACTAAACAACTGTCACCTTAGCATTTTTTTAATAAATAGAACATACATTATGTGTTTTATAAGTAGATGAACTAATTTAAGTTTTAAAAAACATCAAAAAATTCGAATTTTTGCCATGCAATTTTTTTACAAAACCATCGGCGGGCCGGATTAAAACCTCATACGGGCCGGATCCGGCCCGCGGGCCGTAGTTTGCCCATCCCTGATTTAGT
>NbS24_43
CCTGTAAATCAGGGGTGGGCAAACTTTTTGGATCGCGGGCCGGTAAATTAAAAAAATTCTTGTCGCGGGCCGGATGGTCCAAAAAAAATAGTGCCGCGGGCCGGATGGTTCAAAAGCCATTAGGTCCAAGAATACTCAGATCAAATCTTAAAAGGACTTGTTTTGTTATTTATATACTTTCTCGACAAAAAACTGTCATCTTAGCATTTTAATCATAAATAGAACATAAATTTTATATTTTATAAGTAGATTAACATATTTAAGACTTAAAAAAACATATAAAAATTCGAATTTTTGCAATATAATTTTTTAACAAAACCATTGGCGGGCCGGATAAAAACCTCATACGGGCCAGATTCGGCCCGCGGGCCGTAGTTTGCCCATCCCTGCTGTAAA
>NbS24_44
TCTAAAACAGGGGTGGGCAAACTTTTTGGACCGCGGGCCGGTAAATTAAAAAAATTCTTGTCGCGGGCCGGATGGTCCAAAAAAAATAGTGCCGCGGGCCGGATGGTTCAAAAGCCATTAGGTCCAAGAATACTCAGATCAAATCTTAAAAGGACTTGTTTTGTTATTTATATACTTTCTCGACCAAATAACTGTCATCTTAGCATTTTAATCATAAATAGAACATAAATTTTATATTTTACAAGTAGATTAACATATTTAAGACTTAAAAAAACATATAAAAATTCGAATTTTTGCAATATAATTTTTTAACAAAACCATCGGCGGGCCGGATAAAAACCTCATACGGGCCAGATTCGGCCCGCGGGCCGTAGTTTGCCCATCCCTGATTTAAA
>NbS24_45
TCTAGAACAGGGGTGGGCAAACTTTTTGGGTCGCGGGCCGGTAAATTAAAAAAATCCTAGTCGTGGGCCGGATGGTCCAAAAAAAAATAGTGCCGCGGGCCGGATGGTTCAAAAGCCATTGAGTCCAAGAATACTTAGGTCGAAGCTTTAAAGCACTTTTTTTTATTTATATACTTTCTCGCACTAAACAACTGTCACCTTAGCATTTTTTTAATAAATAGAACATACATTATGTGTTTTATAAGTAGATGAACTAATTTAAGTTTTAAAAAACATCAAAAAATTCGAATTTTTGCCCTGCAATTTTTTTACAAAACCATCAGCGGGCCGGATTAAAACCTCATACGGGCCGGATCCGGCCCGCGGGCCGTAGTTTGCCCATCCCTGTTCTAGA
>NbS24_46
AGACCACGGGGTGGGCAAACTTTTTGGGTCGCGGGCCGGTAAATTAAAAAAATCCTAGTCGTGGGCCGGATGGTCCAAAAAAAAATAGTGCCGCGGGCCGGATGGTTCAAAGCCATTGAGTCCAAGAATACTTAGGTCGAATCTTTAAAGCACTTTTTTTTATTTATATACTTTCTCGCACTAAACAACTGTCACCTTAGCATTTTTATAATAAATAGAACATACATTATGTGTTTTATAAGTAGATGAACTAATTTAAGTTTTAAAAAACATCAAAAAATTCGAATTTTTGCCATGCAACTTTTTTACAAAACCATCGGCGGGCCGGATTAAAATCTCATACGGGCCGGATCCGGCCCGCGGGCCGTAGTTTGCCCATCCCTGTACTATA
>NbS24_47
TCTAACCCAGGGGTGGGCAAACTTTTTGGGTCGCGGGCCGGTAAATTAAAAAAATCCTAGTCGCGGGCCGGATGGTCCAAAAAAAATAGTGCCGCAGCCGGATGGTCCAAAAGCCATTAAGTCCAAGAATACTTAGGTCGAAGCTTTAAAGCACTTTTTTTAAAATTTATATACTTTCTCGCACTAAACAACTGTCACCTTAGCATTTTTATCATAAATAGAACATAAATTATGTGTTTTATAAGTAGACAACTAATTTAAGTTTTAAAAAACATCAAAAAATTCGAATTTTTGAAATGCAATTTTTTACCAAAACCATCGGCGGGCCGGATTAAAACCTCATACGGGCCGGATCCGGCCCGCGGGCCTTAGTTTGCTCATCCCTGATCTAAC
>NbS24_48
TCTAATCCAGGGGTGGGCAAACTTTTCGGATCGCGGGCCGGTAAATTAAAAAAATTCTTGTCGCGGGCCGGATGGTCCAAAAAAAATAGTGCCGCGGGCCGGAGGGTTCATGGGCCATGAAGTCCAAGAATACTCAGACCAAATCTCAAAAGGACTTGTTTTGTAATTTATATACTTTCTAGCACTAAACAACTGTTACCTTAGCATTTTTATTGAAATAGAACATAAAATATATGTTTGTTAAGTAGATGAACTAGTTTAAGCACTAAAAAACATATAAAAATTCGAATTTTTGCAATGTAATTTTTTTTACAAAACCATCGGCGGGCCGGATAAAAACCTCTTACGGGCCGGATCCGGCCCGCGGGCCGTAGTTTGCCCATCCCTGGTCTAATCA
>NbS24_49
TTTAATCCAGGGGTGGGCAAACTTTTTAGATCGCGGGCCGGTAAATTAAAAAAATTCTTGTCGCGGGCCGGATGGTCCAAAAAAAATAGTGCCGCGGGCCGGATGGTTCAAAAGCCATTAGGTCCAAGAATACTCAGATCAAATCTTAAAAGGACTTGTTTTGTTATTTATATACTTTCTCGACCAAATAACTGTCATCTTAGAATTTTAATCATAAATAGAACATAATTTTTATATTTTACAAGTAGATTAACATATTTAAGACTTAAAAAAACATATAAAAATTCAAATTTTTGCAATATAATTTTTTAACAAAACCATCGGCGGGCCGGATAAAAACCTCATACGGGCCAGATTCGGCCCGCGGGCCGTAGTTTGCCCATCCCTGGTTTAATCC
>NbS24_50
TTTACGGCAGGGGTGGGCAAACTTTTTGGATCGCGGGCCGGTAAATTAAAGAAATTCTTGTCGCGGGCCGGATGGTCCAAAAAAAATAGAGCCGCGGGCCGGATGGTTCATGGGCCATGAAGTCTAAGAATACTCAGACCAAATCTCAAAAGGACTTGTTTTGTAATTTATATACCTTCTAGCACTAAACAACTGTTACCTTAGCATTTTTATTGTAATAGAACATAAAATGTATGTTTGGTAAGTAGATGAACTAGTTTAAGCACTAAAAAACAGATAAAAATTCGAATTTTTGCAATGTAATTTTTTTTACAAAACCATCGGCGGGCCGGATAAAAACCTCATACGGGCCGGATCCGGCCCGCGGGCCGTAGTTTGCCCATCCCTGGTTTACGGT
>NbS24_51
CCTAAACCAGGGGTGGGCAAACTTTTTGGATCGCGGGCCGGTAAATTAAAGAAATTCTTGTCGCGGGCCGGATGGTCCAAAAAAAATAGAGCCGCGGGCCGGATGGTTCATGGGCCATGAAGTCTAAGAATACTCAGACCAAATCTCAAAAGGACTTGTTTTGTAATTTATATACCTTCTAGCACTAAACAACTGTTACCTTAGCATTTTTATTGTAATAGAACATAAAATGTATGTTTGGTAAGTAGATGAACTAGTTTAAGCACTAAAAAACAGATAAAAATTCGAATTTTTGCAATGTAATTTTTTTTACAAAACCATCGGCGGGCCGGATAAAAACCTCATACGGGCCGGATCCGGCCCGCGGGCCGTAGTTTGCCCATCCCTGTCCTAAA
>NbS24_52
TCTAGACCAGGGGTGGGCAAACTTTTTGGATCGCGGGCCGGTAAATTAAAGAAATTCTTGTCGCGGGCCGGATGGTCCAAAAAAAATAGAGCCGCGGGCCGGATGGTTCATGGGCCATGAAGTCTAAGAATACTCAGACCAAATCTCAAAAGGACTTGTTTTGTAATTTATATACCTTCTAGCACTAAACAACTGTTACCTTAGCATTTTTATTGTAATAGAACATAAAATGTATGTTTGGTAAGTAGATGAACTAGTTTAAGCACTAAAAAACAGATAAAAATTCGAATTTTTGCAATGTAATTTTTTTTACAAAACCATCGGCGGGCCGGATAAAAACCTCATACGGGCCGGATCCGGCCCGCGGGCCGTAGTTTGCCCATCCCTGCTCTAGA
>NbS24_53
TCTATACCAGGGGTTGGCAAACTTTTTGAATCGCGGGCCGGTAAATTAAAAAAATTCTTGTCGCGGGCCGGATGGTCCAAAAAAAAATAGTGCCGCGGGCCGGATGGTTTAAAATCCATTATTTCCAAGAATACTTCGATCAAAGCTTTTAAGCACTTTTTTTTTAATTTATATACTTTCTAGCACTAAAAAACTGTTACCTTAGCATTTTTATCATATTTAGAACATAAATTTTATGTTTTATAAGTAGATGAACTAATTTAAGTATTAAAAAAACATATAAAAATTTGAATTTTGCAATGTAATTTTTTTACAAAACCATCGGCGGGCCGGATAAAAACCTCATACGGGCCGTAGTTTG
>NbS24_54
TTTAACCCAGGGGTGGGCAAACTTTTTAGACCGCGGGCCGGTAAATTAAAAAAATTCTTGTCGCGGGCCGGATGGTCCCAAAAAAATAGTGCCGCGGGCCGGATGGGCCAAAAGTCATTAAATCCAAGAATACACAAATCAAAGCTTTAACGCACTTTTTTTTTCTATTTATATATTTTTTCACACCAAACAACTATCACCTTAGCATTTTTATCAGAAATAAAACATGAATTTTATGTTTTATAAGTAGATGAACTAATTTTAATCAATAAAAAGCAGAAAATAATTCGAATTTTTGCCATGTAATTTTTTTACAAAACCATCGGCGGGCCGGATAAAAACCTCATACGGGCCGGATCCGGCCCGCGGGCCGTAGTTTGCCCATCCCTGGTTTAACCC
>NbS24_55
TCTATACCAGGGGTGGGCATACTTTTTAGATCGCGGGCCGGTAAATTAAAAAAATTCTTGCCGCGGGCCGGATGGTCCAAAAAAAATAGTGCCGCGGGCCGGATGGTTCAAAAGCCATTAGGTCCAAGAATACTCAGATCAAATCTTAAAAGGTACTTGTTTTGTTATTTATATACTTTCTCGACCAAATAACTGTCATCTTAGCATTTTAATCATAAATAGAACATAAATTTTATATTTTACAAGTAGATTATATATTTAAGACTTAAAAAAACATATAAAAATTCGAATTTTTGCAATATAATTTTTTAACAAAACCATCGGCGGGCCGGATAAAAACCTCATACGGGCCAGATTCGGCCCGCGGGCCGTAGTTTGCCCATCCCTGCTCTATA
>NbS24_56
AACATATTAGACCAGGGGCGGGCAAACTTTTTGGGTCGCGGGCCGGTAAATTAAAAAAATCCTAGTCGCGGGCCGGATGGTCCAAAAAAATAGTGCCGCGGGCCGGATGGTTCAAAAAAAATAGTGCCGCGGGCCGGATGGATTTAAAAGCCATTAAGTCCAAGAATACTCAGGTCGAAGCTTTAAGGCATCTTTTTTTTATTTATAAACTTTCTCGCACTAAACAATTGCCAACTTAGCATTTTTAGCATAAATAGAACATAAATTTTATGTTTTATGAGTAGATGAACTAATTTAAGCTTCAAAAATCATAAAACAATTCGAATTTTTGCAATGTTTTTTTTTACAAAACCATCGGCGGGCCGGATTAAAACCTCATACGGGCCGGATCCGGCCCGCGGGCCGTAGTTTGCCCATCCCTGTATTAGACAATA
>NbS24_57
CGCTAAGATCAGGGGTGGGCAAACTTTTTGGATCGCGGGCCGGTAAATTAAAAAAATTCTTGTCGCGGGCCGGATGGTCCAAAAAAAATAGAGCCGCGGGCCGGATGGTTCATGGGCCATGAAGTCCAAGAATACTTAGACCAAATCTAAAAAGAACTTGTTTTGTAATTTATATATTTTCAAGCACTAAACAACTGTTACCTTAGCATTTTTATTGTAATAGAACATAAAATGTATGTTTGTTAAGTAGATGAACTAGTTTAAGCACTAAAAAACAGATAAAAATTCGGATTTTTACAATGTAATTTTTTTTACAAAACCATCGGTGGGCCGGATAAAAACCTCATACGGGCCGTAGTTTG
>NbS24_58
ACTCTAGATCAGGGGTGGGCAAACTTTTTGGGTCGCGGGCCGGTAAATTAAAAAAATTCTTGTCGCGGGCCGGATAGTCCAAAAAAAATAGTGCCGCGGGCCGGATGGTCCAAAAGCTATTAAATCCAAGAGCACTTAGATCAAAGCTTTAAAGCAATTTTTTTTTATTTATATACTTTCTCGCACTAAATAACGTTCATCTATGCATTTTTATCATAAACAGAACATAAATTTTATGTTTTTAAAGTAGATTAGTTATTTAAAGTTGTTAAAAACATAAAATAATTCGAGTTTTTGCAACGTAATTTTTTTTACAAAACCATCGGCGGGCCGGATAAAAACTTCATACGGGCCGTAGTTTG
>NbS24_59
TCTCTTGATCAGGGGTGGGCAAACTTTTTGGATGGCGGGCCGGTAAATTAAAAAAATTCTTGTCGCGGGCCGGATGGTCCAAAAAAAATAGTGCCGCGGGCCGGATGGTTCAAAAGCCATTAGGTTGAAGAATACTAATTTCAAAGTTTTAAAGCACTTTTTTTTGTTTTAAATACTTTCTCGACCAAATAACTGTGACTTTAGCATTTTTATCATAAATAGAACATAAATTTTATATTTTATAAGTAGATTAACATTTTTCAGACTTGAAAAACATATAACAATTCGAATTTTTGCAATATAATTTTTAAACAAATCCATCGGCGGGCCGGATAAAAACCTCATACGGGCCGGATCCGGCCCGCGGGCCGTAGTTTGCCCATCCCTGCTCTTGA
>NbS24_60
TTTAGGCCAGGGGTGGGCAAACTTTTTGGATGGCGGGCCGGTAAATTAAAAAAATTCTTGTCGCGGGCCGGATGGTCCAAAAAAAATAGTGCCGCGGGCCGGATGGTTCAAAAGCCATTAGGTTGAAGAATACTAATTTCAAAGTTTTAAAGCACTTTTTTTTGTTTTAAATACTTTCTCGACCAAATAACTGTGACTTTAGCATTTTTATCATAAATAGAACATAAATTTTATATTTTATAAGTAGATTAACATTTTTCAGACTTGAAAAACATATAACAATTCGAATTTTTGCAATATAATTTTTAAACAAATCCATCGGCGGGCCGGATAAAAACCTCATACGGGCCGGATCCGGCCCGCGGGCCGTAGTTTGCCCATCCCTGATTTAGG
>NbS24_61
ACTAGACCAGGGGTGGGCAAACATTTTGAATTGCGGGCCGGTAAATTCAAAAAATTCTTGTCGCGGGCCGGATGGTCCAAAAAAAATAGTTCTGCGGGCCGGATGGTTTAAATCCATTGAGTCCAAGGATACTTAGATCGAAGCTTAAAAGCAATTTTTTTTTAATTTATATATTTTTTCACACTAAACAACTATCACCTTAGCATTTTTATCATAAATAAAACATAAATTTTATGTTTTATAAGTAGATGAACTAATTTTAATCAGTAAAAAACATAAAATAATTCGAATTTTTGCTATGTAATTTTTTTACAAAACCATCGGCGGGCCGGATAAAAACCACATACGGGCCGGATCCGGCCCGCGGGCCGTAGTTTGCCCATCCCTGGACTAGAC
>NbS24_62
ATCTAGGTCAGGGGTGGGCAAACTTTTTGGACCGCGGGCCAGTAAATTAAAAAAATTCTTGTCGCGGGCCGGATGGTCCAAAAAAAATAGGTTTACGGGCCGGATGGTTTTAAGGCCATACAGTCCAAGAATACTCAGATCAAAGCTTTAAAGCACTTTTTTTTAATTTATAAACTTTATAGCACTAAACAACTGTTACCTTATCGTTTTTATCATAAATAGAACATAAATTTTATGTTTTTTAAGTAAATGAACTAATTTAAGTTTGTAAAAATCATAAAAAAGTCCGTATTACCGCAACGTATTTTTTTTACAAAACCATCGGCGGGCCGGATAAAAACCTCATACGGGCCGGATCCGGCCCGCGGGCCGTAGTTTGCCCATCCCTGATCTAGG
>NbS24_63
TCTAATACAGGGGTGGGCAAACTTTTTGGATGGCGGGCCGGTAAATTAAAAAAATTCTTGTCGCGGGCCGGATGGTCCAAAAAAAATAGTGCCGCGGGCCGGATGGTTCAAAAGCCATTAGGTTGAAGAATACTAATTTCAAAGTTTTAAAGCACTTTTTTTTGTTTTAAATACTTTCTCGACCAAATAACTGTGATTTTAGCATTTTTATCATAAATAGAACATAAATTTTATATTTTATAAGTAGATTAACATTTTTCAGACTTGAAAAACATATAACAATTCGAATTTTTGCAATATAATTTTTAAACAAATCCATCGGCGGGCCGGATAAAAACCTCATACGGGCCGGATCCGGCCCGCGGGCCGTAGTTTGCCCATCCCTGGTCTAATAG
>NbS24_64
GTCTTGTTCAGGGGTGGGCAAACTTTTTGGGTCGCGGGCCGGTAAATTAAAAAAATCCTAGTCGCGGGCCGGATGGTCCAAAAAAAAATAGTGCCGCGGGCCGGATGGTTCAAAAGCCAATGAGTCCAAGAATACTTAGGTCGAAGCTTTAAAGCACTTTAGTTTATTTATATACTTTCTCGCACTAAACAACTGTCACCTTAGCATTTATTTAATAAATAGAACATACATTATGTGTTTTTATAAGTAGATGAACTAATTTAAGTTTTAAAAAACATCAAAAAATTCGAATTTTTGCCATGCAATTTTTTTACAAAACCATCGGCGGGCCGGATTAAAACCTCATACGGGCCGGATCCACCCGCGGGCCGGCGTTTGCCCATCCCTGATCTAGG
>NbS24_65
ACCCTAAATCAGGGGTGGGCAAACTTTTTGGGTCGCGGGCCGGTAAATTAAAAAAATTCTTGTCGCGGGCCGGATAGTCCAAAAAAAATAGTGCCGCGGGCCGGATGGTCCAAAAGCTATTAAGTCCAAGAGCACTTAGATCAAAGCTTTAAAGCAATTTTTTTTTATTTATATACTTTCTCGCACTAAATAACGTTCATCTATGCATTTTTATCATAAACAGAACATAAATTTTATGTTTTTAAAGTAATTTAGTTATTTAAAGTTGTTAAAAACATAAAATAATTCGAGTTTTTGCAACGTAATTTTTTTTACAAAACCATCGGCGGGCCGGATAAAAACTTCATACGGGCCGGATCCGGCCCGCGGGCCGTAGTTTGCCCATCCCTGCCCTAAA
>NbS24_66
GAACTAGATCAGGGGTGGGCAAACTTTTTGGGTCGCGGGCCGGTAAATTAAAAAAATTCTTGTCGCGGGCCGGATAGTCCAAAAAAAATAGTGCCGCGGGCCGGATGGTCCAAAAGCTATTAAGTCCAAGAGCACTTAGATCAAAGCTTTAAAGCAATTTTTTTTTATTTATATACTTTCTCGCACTAAATAACGTTCATCTATGCATTTTTATCATAAACAGAACATAAATTTTATGTTTTTAAAGTAATTTAGTTATTTAAAGTTGTTAAAAACATAAAATAATTCGAGTTTTTGCAACGTAATTTTTTTTACAAAACCATCGGCGGGCCGGATAAAAACTTCATACGGGCCGGATCCGGCCCGCGGGCCGTAGTTTGCCCATCCCTGAACTAGA
>NbS24_67
AATAAACCAGGGGTGGGCAAACTTTTTGGGTCGCGGGCCGGTAAATTAAAAAAATTCTTGTCGCGGGCCGGATAGTCCAAAAAAAATAGTGCCGCGGGCCGGATGGTCCAAAAGCTATTAAGTCCAAGAGCACTTAGATCAAAGCTTTAAAGCAATTTTTTTTTATTTATATACTTTCTCGCACTAAATAACGTTCATCTATGCATTTTTATCATAAACAGAACATAAATTTTATGTTTTTAAAGTAATTTAGTTATTTAAAGTTGTTAAAAACATAAAATAATTCGAGTTTTTGCAACGTAATTTTTTTTACAAAACCATCGGCGGGCCGGATAAAAACTTCATACGGGCCGGATCCGGCCCGCGGGCCGTAGTTTGCCCATCCCTGCAATAAA
>NbS24_68
TTTAGAACAGGGGTGGGCAAACTTTTTGGGTCGCGGGCCGGTAAATTAAAAAAATTCTTGTCGCGGGCCGGATAGTCCAAAAAAAATAGTGCCGCGGGCCGGATGGTCCAAAAGCTATTAAGTCCAAGAGCACTTAGATCAAAGCTTTAAAGCAATTTTTTTTTATTTATATACTTTCTCGCACTAAATAACGTTCATCTATGCATTTTTATCATAAACAGAACATAAATTTTATGTTTTTAAAGTAATTTAGTTATTTAAAGTTGTTAAAAACATAAAATAATTCGAGTTTTTGCAACGTAATTTTTTTTACAAAACCATCGGCGGGCCGGATAAAAACTTCATACGGGCCGGATCCGGCCCGCGGGCCGTAGTTTGCCCATCCCTGATTTAGA
>NbS24_69
TTTTGGATCGCGGGCCGGATGATCCAAAAAAAATAGTGACGCGGGCCGGATGGTTCAAAGGCCATAAAGTCCAGAAATACACAGATCGAAGCTTTAAGGCACTCTTTTTTTAATTTATATACTTTCTAGCACTAAACAACTGTTAACTTATCATTTTTATCATAAATAGAACATAAATTTTATGTTTATAAGTAGATGAACTAATTTAAGTATTTAAAAACATATAAAAATTCGAATTTTTTCAAAGTAATTTTTTTACAAAACCCCCGGCGGGCCGGATAAAAACCTCATACGGGCCGGATCCGGCCCGCGGGCCGTAGTTTGCCCATCCCTGAATTAGA
>NbS24_70
GTTTAGTTCAGGGGTGGGCAAACTTTTTGGATGGCGGGCCGGTAAATTAAAAAAATTCTTGCCGCGGGCCGGATGGTCCAAAAAAAATAGTGCCGCGGGGCGGATGGTTCAAAAGCCATTAGGTTGAAGAATGCTAAATTCAAAGTTTTAGAGCACTTTTTTTTGTTTTACATACTTTCTCGACCAAATAACTATGACTTTAGCATTTTTATCATAAATAGAACATAAATTTTATATTTTATAAGTAGATTAACATTTTTTCAGACTTAAAAAACATATAAAAATTCGAATTTTTGCAATATAATTTTTAACAAAACCATCGGCGGGCCGGATAAAAACCTCATACGGGCCGGATCCGGCCCGCGGGCCGTAGTTTGCCCATCCCTGGTTTAGTTA
>NbS24_71
ACTCTAGATCAGGGGTGGGCAAACATTTAAAGCCGCGGGCCGGTAAATTAAAAAAAATCTTGTCGCGGGCCGGATGGTCAAAAAAATAGTGCCGCGGGACGGATGGTTCAAAGACCATTAAGTCCAAGAATACTCAGATCAAAGCTTTAAAGCACTGTTTTTTTAATTTATATACTTTCTAGCACCAAGCAGCTGTTACTATAGCATTTTTATCATAAATAGAACATAAATTTTATGTTTTATAAGGAGATGAACAAATTTAAGCATTTAAAAACATAATTTAATTTCAATTTTTGCAATGTTTTTTTTTACAAAACCATTGGCGGGCCGGATAAAAACCTCATACGGGCCGGATCCGGCCCGCGGGCCGTAGTTTGCCCATCCCTGCTCTAGA
>NbS24_72
GCTAGACCAGGGGTGGGCAAACTTTTTGGATCGTGGGCCGGTAAATTAAAAAAACTCTTGTCGCGGGCCGGATGGTCCAAAAAAAATAGTGCCACGGGCTGGATGGTGCAAAGGTCATTAAGTCCAAGAATACACAGATCAAAGCTTTAAAGCACTTTTTTTAAATTAAATACTTTTCAGCACTAATAACTGTTACCTTAGCGTTTTTATCATAAATAGAACATAATTTTTATTTTTTATAAGTAGATGAACTAATTTTTGTATTAAAAAATATACAAAAATTCAACCTTTTGTAAAGTAATTTTTTGAAAAAACCATCGGCGGGCCGAATAAAAACCTCATTCGGGCCGGATCCGGCCCGCGGGCCGTAGTTTGCCCATCCCTGAGCTAGA
>NbS24_73
CAGGGGTGGCAAACTTTTTGGGTCGCGGGCCGGTAAATTAAAAAAATTCTTGTCGCAAGCCGGATGGTCAAAAAAAAATAGTGCCGCGGGCCGGATGGTCCAAAAGTCATTAAATCAAAGAATACTCAGATCAAAGCTTAAAAGCACTTTTTTTTATTTATATACTTTTCTCGCATTAAACAATTGTCTCCTTAGCATTATTTATCATAAATAGAACATAAATTTTATGTTTTATAAGCTGATGAAATCATTTAAGTATTTAAAAACATATAATAATTCGATCCTTTGTCATGCAATTTTTTTACAACCCCATCGGCGGGCCGTAGTTTG
>NbS24_74
TTAAAGCCGCGGGCCGGTAAATTAAAAAAAATCTTGTCGCGGGCCGGATGGTCAAAAAAATAGTGCCGCGGGACGGATGGTTCAAAGACCATTAAGTCCAAGAATACTCAGATCAAAGCTTTAAAGCACTGTTCTTTTAATTTATATACTTTCTAGCACCAAGCAGCTGTTACTATAGCATTTTTATCATAAATAGAACATAAATTTTATGTTTTATAAGGAGATGAACAAATTTAAGCATTTAAAAACATAATTTAATTTCAATTTTTGCAATGTTTTTTTTTTACAAAACCATTGGCGGGCCGGATAAAAACCTCATACGGGCCGGATCCGGCCCGCGGGCCGTAGTTTGCCCATCCCTGCTTTAAA
>NbS24_75
TTAAAGCCGCGGGCCGGTAAATTAAAAAAAATCTTGTCGCGGGCCGGATGGTCAAAAAAATAGTGCCGCGGGACGGATGGTTCAAAGACCATTAAGTCCAAGAATACTCAGATCAAAGCTTTAAAGCACTGTTTTTTTAATTTATATACTTTCTAGCACCGAGCAGCTGTTACTATAGCATTTTTATCATAAATAAAACATAAATTTTATGTTTTATAAGGAGATGAACAAATTTAAGCATTTAAAAACATAATTTAATTTCAATTTTTGCAATGTTTTTTTTTTTTACAAAACCATTGGCGGGCCGGATAAAAACCTCATACGGGCCGGATCCGGCCCGCGGGCCGTAGTTTGCCCATCCCTGGTTTAAACT
>NbS24_76
TTTTAGATCGCGGGCCGGATGGTCCAAAAAAAATAGTGCCGCGGGCCGGATGGTTCAAAAGCCATTAGGTCCAAGAATACTCAGATCAAATCTTAAAAGGACTTGTTTTGTTATTTATATACTTTCTCGACCAAATAACTGTCATCTTAGCATTTTAATCATAAATAGAACATAAATTTTATATTTTACAAGTAGATTAACATATTTAAGACTTAAAAAAACATATAAAAATTCGAATTTTTGCAATATCATTTTTTTAACAAAACCATCGGCGGGCCGGATAAAAACCTCATACGGGCCAGATTCGGCCCGCGGGCCGTAGTTTGCCCATCCCTGGTTTAGACA
>NbS24_77
CTTAAAACAGGGGTGGGCAAACTTTTTGGGTCGCGGGCTGGTAAATTAAAAAAATTCTTGTCGCGGGCCGGATGGTCAAAAAAAAATAGTGCCGCGGGCCGGATGGTCCAAAAGTCATTAAATCAAAGAATACTCAGATCAAAGCTTAAAAGCACTTTTTTTTATTTATATACTTTTCTCGCATTAAACAATTGTCTCCTTAGCATTTTTTATCATAAATAGAACATAAATTTTATGTTTTATAAGCTGATGAACTAATTTAAGTATTTTAAAACATATAATAATTCGATCCTTTGTCATGAATTTTTTTACAAACCCATCGGCGGGCCGGATAAAAACCTCATACGGGCCGTAGTTTG
>NbS24_78
TTTTAGATCGCGGGCCGGATGGTCCAAAAAAAATAGTGCCGCGGGCCGGATGGTTCAAAAGCCATTAGGTCCAAGAATACTCAGATCAAATCTTAAAAGGACTTGTTTTGTTATTTATATACTTTCTCGACCAAATAACTGTCATCTTAGCATTTTAATCATAAATAGAACATAAATTTTATATTTTACAAGTAGATTAACATATTTAAGACTTAAAAAAACATATAAAAATTCGAATTTTTGCAATATCATTTTTTTAACAAAACCATCGGCGGGCCGGATAAAAACCTCATACGGGCCAGATTCGGCCCGCGGGCCGTAGTTTGCCCATCCCTGATTTAAA
>NbS24_79
CTTAAAGCAGGGGTGGGCAAACTTTTTGGATCGCGGGCCGGTAAATTAAAAAAATTCTTGTCGCGGGCCGGATGGTCCAAAAAAAAAAATAGTGCCGCGGGCCGGATGGTTTATAGATCATTAAGTCCAAGAATACTCAGATCAAATCTTAAAAGGACTTGTTTTGGGATTTATATCCTTTCTGGCACTAAACAACTGTTACCTTAGCATTTCTATTATAAATAGAACATAAATTTTATGTTTTATAAGTAGATGAACTATTTAAATATTAAAAAACATATAAAAATTTGAATTTTTGGCAATGTATTTTTTTTACAAAACTATCGGCGGGCCGTAGTTTG
>NbS24_80
AGATTAGATCAGGGGTGGGCAAATTTTTTAGACCGCGGGCCGGTAAATTAAAAAAATTCTTGTCGCGGGCCGGATGGTCCCAAAAAAATAGTGCCGCGGGCCGGATGGTCCAAAAGTCATTAAATCTAAGAATACTCAGATCAAAGCTTTAACGCACTTTTTTTTCTATTTATATATTTTTTCGCACTAAACAACATTCACCTTAGCATTTTTATCATAAATAAAACATAAATAGTATGTTTTATAAGTAGATGAACTAATTTTAATCAATAAAAAACATAAAATAATTCAAATTTTTGCCATGTAATTTTTTTACAAAACCATCGGCGGGCCGTAGTTTG
>NbS24_81
CTTAGTACAGGGGTGGGCAAACTTTTTGGATCGCGGGCCGGTAAATTAAAAAAATTCTTGTCGCGGCCGAATGGTCCAAAAAAAATAATGCCGCGGGCCGAATGGTTCATAGATCATTAAGTCCAAGAATACACAGATCAAATCTTAAAAGGACTTTTTGTGTAATTTATATACTTTCTAGCTCTAAACAACTGTTACCTTAGCATTTATATTATAAATAGAACATAAATTTTATGTTTTATAAGTTTATGAATTATTTAAGTATTAAAAAACATATAAAAAATTGATTTTTTGCAATGTAATTTTTTAACAAATCCATCGGCGGGCCGGATCCGGCCC
>NbS24_82
ACTTGACCAGGGGTGGGCAAACTTTTTGGATCGCGGGCCGGTAAATTAAAAAAATTCTTGTCGCGGGCCGGATGGTCCAAAAAAAATGGGCTACGGGCCGGATGGTTCAAAGGCCATTAAGTCCAAGAATACTTAGATAAAATCTTTAAAGCGCTTTTTTTTTAATTTATATACTTTCCAACATTAAACAACCGTTATCTTAGCATTTTTATCATAAATAGAACAAAAAATTAAAGTTTTATAAGTAGATGAACATATTTATGTTTTAAAAAACATATTTAAATCCGAATTTTTGCAATGTAATTTTTTTACATACCCATCGGCGGGCCGTAGTTTG
>NbS24_83
TTTACACCAGGGGTGGGCAAACTTTTCGGATCGCGGGCCGGTAAATTAAAAAAATTCTTGTCGCGGGCCGGATGGTCCAAAAAACATAGTGCCGCGGGCCGGATGGTTCAAAGTCCATACAGTCGAAAAATACTCAAATCAAATCTTTAAAGCACCTTTTTTTTATTTATATACTTTTTCGCACTAACGACTGTCACCTTAGCATTTTTATCATAAATAGAACATAAATTTTATGTTGATAAATTGAATAACTAATTAAAGTTTTAAAACATAAAAAAATTAAATTTTTGCAATGTTTTTTTTACGAAACCATCGGCGGGCATAATAAAAACCTCATACGGGCCGTTTGCCC
>NbS24_84
TCTACAACAGGGGTGGGCAAACTTTTTGGATCGCGGGCCGGTAAATTAAAGAAATTCTTGTCGCGGGCCGGATGGTCCAAAAAAAATAGAGCCGCGGGCCGGATGGTTCATGGGCCATGAAGTCTAAGAATACTCAGACCAAATCTCAAAAGGACTTGTTTTGTAATTTATATACCTTCTAGCACTAAACAACTGTTACCTTAGCATTTTTATTGTAATAGAACATAAAATGTATGTTTGGTAAGTAGATGAACTAGTTTAAGCACTAAAAAACAGATAAAAATTCGAATTTTTGCAATGTAATTTTTTTTACAAAACCATCGGCGGGCCGTAGTTTG
>NbS24_85
TTTACACCAGGGGTGGGCAAACTTTTCGGATCGCGGGCCGGTAAATTAAAAAAATTCTTGTCGCGGGCCGGATGGTCCAAAAAACATAGTGCCGCGGGCCGGATGGTTCAAAGTCCATACAGTCGAAAAATACTCAAATCAAATCTTTAAAGCACCTTTTTTTTATTTATATACTTTTTCGCACTAACGACTGTCACCTTAGCATTTTTATCATAAATAGAACATAAATTTTATGTTGATAAATTGAATAACTAATTAAAGTTTTAAAACATAAAAAAATTAAATTTTTGCAATGTTTTTTTTACGAAACCATCGGCGGGCATAATAAAAACCTCATACGGGCCGTTTGCCC
>NbT14_1
TAATTAACACGTTAAACGCCGTGGGGGTCACCGGTGACCCCCAGCAAAAAAAATGTCATTTGTTTATTTTATTGTGTTAATGCCTTTTTAACACTTTTATTGTCCTGCGTTACACTTTTAATTTTAATTTAAAAAATGTTCTAAACCTCTTACTATGAAGTTATAGATCTCTTTAAAAATAAATGCAGATACGGTTTACTTAATAGAGCCAAAACCTGCGACGGCGTGTAGGTCAATTTTAGTTGAAAACCCGCGGCGTTTAACGTGTTAAAAA
>NbT14_2
ATTTTAACACGTTAAACGCCGTGGGGGTCACCGGTGACCCCCAGCAAAAAAAATGTCATTTGTTTATTTTATTATGTTAATGCCTTTTTTAACACTTTTATTGTCCTGCGTTACACTTTACATTTTAATTAAAAAAATGTTCTAAACCTCTTACTATGAAGTTATAGGTCTCTTTAAAAACAAATGCAGATACGGTTTACTTAATAGAACCAAAACCTGCGACGGCGTGTAGGTCAATTTTAGTTGAAAACCCGCGGCGTTTAACGTGTTAAGTT
>NbT14_3
GCCTTAACACGTTAAACGCCGTGGGGGTAACCGATGACCCCCAGTAAGCTTTCCATTCACGCCGCGGGGGTCACCGGTGACCCCCAGCTAAAAAAATGTCGTTTGCTTATTTTAATGTGTTAATGCCTTTTTTAACACTTTTATTGTCGTGCGTTACACTTTTAATTTTAATTAAAAAAATGTTCTAAACCTCTTACCATAAAGTTATAGACCTCTTAAAAAGCATATGTAAATACATTTTACTTAACAGAACCAAAACCTGCGACGGCGTGTAGGTCAATTTTAGTCGAAAACCCGCGGCGTTTAACGTGTTAAACA
>NbT14_4
TAGTTAACACGTTAAACGCCGTGGGGGTCACCGGTGACCCCCAGTAAACTTTCCATTCACGCCGCGGGGGTCACCGGAGACCCCCAGCAAAAAAAATGTCGTTTGCTTATTTTAATGTGTTAATGCCTTTTTTAACACTTTTATTGTCGTGCGTTACACTTTTAATTTTAATTAAAAAAATGTTCTAAACCTCTTACCGCAAAGTTATAGACCTCTTAAAAAGCATATGTAGATACAGTATACTTAACAGAACCAAAACCTGCGACGGCGTGTAGGTCAATTTTAGTCGAAAACCCGCGGCGTTTAACGTGTTAATGG
>NbT14_5
ATATTAACACGTTAAACGCCGTGGGGTTCACCGGTGACCCCAGCAAAAAAAATGTCGTTTGCTTATTTTATAGTGTTAATGCTTTTTTTAACACTTTTATTGTCGTGCGTTACACTTTAAATTTTAATTAAAAAAATGTTCTAACCCTCTTACCATGAAGTTATAGACCTCTTAAAAAACATATTTAAATACTGTTTGTTTAACATAACCAAAACCTGCGACGGCGTGTAGGTCAATTTTAGTCGAAAACCTGCGGCGTTTAACGTGTTAAACA
>NbT14_6
TTATTAACACGTTAAACGCCGCGGGGGTCACCGGTAACCCCCAGCAAAAAAAATGTCGTTTGCTTATTTTGTTGTGTTAATGCCTTTTTTAACACTTTTATTGTCGTGCGTTAAACTTTTAATTTTAATTAAAAAAATGTTCTAAACCTCTTACTATGAAGTTATAGATCTCGTTAAAAACATATATAGATACGGTTTGCTTAACAGAACCAAAACCTGCGACGGCGTGTAGGTCAATTTTAGTCGAAAACCCGCGGCGTTTAACGTGTTAAAGA
>NbT14_7
GGTTTAACACGTTAAACGCCGTGGGGGTCACCGGTGACCCCCAGCAAAAAAAATGTCGTTTGCTTATTTTATAGTGTTAATGCTTTTTTTAACACTTTTATTGTCGTGAGTTACACTTTAAATTTTAATTAAAAAAATGTTCTAACCCTCTTACCATGAAGTTATAGACCTCTTTAAAAACATATTTAAATACGGTTTGCTTAACAGAACCAAAACCTGCGACGGCGTGTAGGTCAATTTTAGTCGAAAACCTGCGGCGTTTAACGTGTTAAGTA
>NbT14_8
ATTTTAACACGTTAAACGCCGTGGGGGTCACCGGTGACCCCCAGTAAACTTTCCATTCACGCCGCGGGGGTCACCGGTGACCCCCAGCAAAAAAATGTCGTTTGCTTATTTTATAGTGTTAATGCCTTTTTTAAAACTTTTATTGTCATGCGTTACACTTTTAATTTTAATTAAAAAAATGTTCTAAACCTCTTACCATGAAGTTATAGACCTCTTTAAAAACATATTTAAATGCGATTTGCTTAACAGAACCAAAACCTGCGACGGCGTGTAGGCCAATTTTAGTCGAAAACCCGCGGCGTTTAACGTGTTAAATT
>NbT14_9
CACGTTGAACGCCGTGGGGGTCACCGGTGACCCCCAGCAAAAAAAATGTCGTTTGCTTATTTTATAGTGTTAATGCCTTTTTTAACACTTTTATTGTCATGCGTTACACTTTTAATTTTAATTAAAAAAATGTTCTAACCCTCTTAACATGAAGTTATAGACCTCTTTAAAAACATATTTAAATACGGTTTGCTTAACAGAACCAAACCCTGCGACGGCGTGTAGGTCAATTTTAGTCGAAAACCTGCGGCGTTTAACGTGTT
>NbT14_10
ACGTTGAACGCCGTGGGGGTCACCGGTGACCCCCAGCAAAAAAAATGTCGTTTGCTTATTTTATAGTGTTAATGCTTTTTTTAACACTTTTATTGTCGTGCGTTACACTTTAAATTTTAATTAAAAAAATGTTCTAACCCTTTTACCATGAAGTTATAGACCTCTTTAAAAACATATTTAAATACGGTTTGCTTAACAGAACCAAAACCTGCGACGGCGTGTAGGTCAAATTTAGTCGAAAACCTGCGGCGTTTAACGTGTT
>NbT14_11
CACGTTGAACGCCGTGGGGGTCACCGGTGACCCCCAGCAAAAAAAATGTCGTTTGCTTATTTTATAGTGTTAATGCTTTTTTTAACATTTCTATTGTCGTGCGTTACACTTTAAATTTTAATTAAAAAAATGTTCTAACCCTCTTACTATGAAGTTATAGACCTCTTTAAAAACATATTAAACTACGGTTCGCTTAACAGAACCAAAACCTGCGACGGCGTGTAGGTCAATTTTAGTCGAAAACCTGCGGCGTTTAACGTGTT
>NbT14_12
ATTAAACGCCGTGGGGGTCACCGGTGACCCCCAGCAAAAAAAATGTCGTTTGCTTATTTTGTTGTGTTAATGCCTTTTTTAACACTTTTATTGTCGTGCGTTAAACTTTTAATTTTAATTAAAAAAATGTTCTAAACCTCTTACTATGAAGTTATAGATCTTGTTAAAAACATATATAGATACGGTTTGCTTAACAGAACCAAAAACTGCGACGGCGTGTAGGTCAATTTTAGTCGAAAACCCGCGGCGTTTAACGTG
>NbT14_13
TGTTAAACGCCGTGGGGGTCACCGGTGACCCCCAGCAAAAAAAATGTCGTTTGCTTTTTTTATAGTGTTAATGCCTTTTTTAACACTTTTATTGTCGTGCGTTACACTTTTAATTAAAGCAATGTTCTAAACCTCTTACTATGACGTTATAGACCTCTTTTAAAACATATTTATATACGATTTACTTGACAGAACCAAACCCTGCGACGGCGTGTAGGTCAATTTTAGTCGAAAACCCACGGCGTTTAACGTG
>NbT14_14
CCCCAGCAAAAAAAACGTCGTTTGCTTATTTTATAGTGTTAATGCTATTTTTAACACTTTTGTTGTCGTGCGTTACACTTTTAATTTTAATTAAAAAAATGTTTTAAACCTCTTACTATGAAGTTATAGGCCTCTTTAAAAACATATTTAAAAACGGTTTCCTTAACAGAACCAAAACATGCGACGGCGTGTAGGTCAATTTTAGTCGAAAACCTGCGGCGTTTAACGTGTT
>NbT14_15
CACGCCGCGGGGGTCACGGTGACCACAGCAAAAAAAACGTCGTTTGCTTATTTTATAGTGTTAATGCTATTTTTAACACTTTTGTTGTCGTGCGTTACACTTTTAATTTTAATTAAAAAAATGTTTTAAACCTCTTACTATGAAGTTATAGGCCTCTTTAAAAACATATTTAAAAACGGTTTCCTTAACAGAACCAAAACATGCGACGGCGTGTAGGTCAATTTTAGTCGAAAACCTGCGGCGTTTAACGTG
>NbT14_16
CCCAGCAAAAAAAATGTCGTTTGCTTGTTTTGTAGTGTTAATGCATTTTTTAACACTTTTATTGTCGTGAGTTACACTTTAAATTTTAATTAAAAAAATGTTCTAACCCTCTTACCATGAAGTTATAGACCTCTTTAAAAACATATTAAAATACGGTTTGCTTAACAAAACCAAAACCTGCGAAGGCGTGTAGGTCAATTTTAGTCGAAAACCTGCGGCGTTTAACGTGTT
>NbT14_17
AACACGTTAAACGCCGTGGGGGTCACCGGTGACCCCCAGCAAAAAAAATGTCGTTTGCTTTTTTTTACAGTGTTAATGCCTTTTTTTTACACTTTTATTGTCGTGCGTTACACTTTTAATTTTAATTAAAAAAATGTTCTAAACCTCTTACTATAAAGTTATAGACCTCTTTAAAAACATATTTATATACGATTTACTTAACAGAACCAAAACCTGCGAC
>NbT14_18
AACACGTTAAACGCCGTGGGGGTCACCGGTAACCCCCAGCAAAAAAAATGCGTTTGCTTATTTAAAGTGTTAGTGCCTTTTTAACACTTTTATTGTCGTGCGTTACACTTTTAATTTTAATTATAAAAATGTTCTAAACCTCTTACTATGAAGTTATAAACCGCTTTAAAAACATATTCAAATACGGTTTAGTTAACAGAACCAAAGCTGCGATGGCGTGTAGGTCAATTTTAGTCAGAACCCCGGGGCGTTTAACGTG
>NbT14_19
NAAATGTCGTTTGCTTATTTTGTTGTGTTAATGCCTTTTTTAACACTTTTATTGTCGTGCGTTAAACTGTTAATTTTAATTAAAAAAATGTTTTAAACCTCTTACTATGAAGTTATAGATCTCGTTAAAAACATATATAGATACGGTTTGCTTAACAGAACCAAAAACTGCGACGGCGTGTAGGTCAATTTTAGTCGAAAACCCGCGGCGTTTAACGTG
>NbT14_20
AACACGTTAAACGCCGTGGGGGCCACCGGTGACCCCCCAGCAAAAAAAATGTCGTTTGCTTATTCAAAGTGTTAGTGCCTTTTTACACCTTTATTGTCGTGCGTTACACTTTTAATTTTAATTATAAAAATGTTCTCAACCTCTTACTATAAATTTGAAAACGTCTTTAAAAACATATTTAAATACGGTTTACTTAACAGAACCAAAACCTGAGACGGCGTGTAGATCAATTTTAGTCAGAAACCCGATGCGTTTAACGTG
>NbT14_21
AAAAAAAAATGTCGTTTGCTTATTTTATAGTGTTAATGCCATTTTTAAACTTTTATGTCGTGCGTTACACTTTTATTTTCAATTTAAAAAATGTTCTAAAACTCTTACTATGAAGTTATAGACCTCTTTGAAAATATATTTCCATACGGTTTACTTAACGCAACCAAAACCTGCGACGGCGTGTAGGTCAATTTTAGTAAACCCCGCGGCGGTTAACGTG
>NbT10_1
CATTTGTCAAGCGACAGAGTAATTGGCGTCGGACTTGGTGCTCTTACGACGCCTAGTTCTCGGCATTTCTGGTTGTTGGAGTTTTGGAGGGATATTTTCCCTCCAAAACCTATATAAACAAACGGGAAAGAACCCTGATATCGACGAATGTCCCGAACAACAAATAAAAGGTTACACATTAGTCTTCCACAAAGTGATGCTTCGGCATCGCTTTACAACAT
>NbT10_2
AAAATGTCAAGCGACAGAGTAGTTGGCGTCGGACTTGGTGCTCTTACGACGCCTAGTTCTCGGCATTTCTGGTTGTTGGAGTTTTGGAGGGATATTTTCCCTTCAAAACCTATATAAACAAACGGGAAAGAACCCTTATCGACGAATGTCCCGAACAACAAATAAAAGGTTACACATTAGTCTTCCACAAAGTGATGCCTCGGCATCGCTTTACATAAA
>NbT10_3
TTTATGTCAAGCGACAGAGTAGTTGGCGTCGGACTTGGTGCTCTTACGACGCCTAGTTCTCGGCATTTATGGTTGTTGGAGTTTTGGAGGGATATTTTCCCTCCAAAACCTATATAAACAAACGGGAAAGAACCCTTATCATCGACGAATGTCCCGAGCAACAAATAAAAGGTTACACATTAGTCTTCCACAAAGTGATGCTTCGGCATCGCTTTACATTTT
>NbT10_4
TTTATGTCAAGCGACAGAGTAGTTGGCGTCGGACTCGGTGCTCTTACGACGCCTAGTTCTCGGCATTTATGGTTGTTGGAGTTTTGGAGGGATATTTTCCCTCCAAAACCTATATAAACAAACGGGAAAGAACCCTTATCATCGACGAATGTCCCGAGCAACAAATAAAAGGTTACACATTAGTCTTCCACAAAGTGATGCTTCGGCATCGCTTTACATTTT
>NbT10_5
TATCTGTCAAGCGACAGAGTACTTGGCGTCGGACTTGGTGCTCTTACGACGCCTAGTTCTCGGCATTTCTGGTTGTTGGAGTTTTGGAGGGATATTTTCCCTCCAAAACCTATATAAACAAACGGGAAAGAACCCTTATCGACGAATGTCCCGAGCAACAAATAAAAGGTTACACATTAGTCTTCCACAAAGTGATGCTTCGGCATCGCTTTACAGTAT
>NbT10_6
TATCTGTCAAGCGACAGAGTACTTGGCGTCGGACTTGGTGCTCTTACGACGCCTAGTTCTCGGCATTTCTGGTTGTTGGAGTTTTGGAGGGATATTTTCCCTCCAAAACCTATATAAACAAACGGGAAAGAACCCTTATCGACGAATGTCCCGAGCAACAAATAAAAGGTTACACATTAGTCTTCCACAAAGTGATGCTTCGGCATCGCTTTACAGTAT
>NbT10_7
CAACTGTCAAGCGACAGAGTACTTGGCGTCGGACTTGGTGCTCTTACGACGCCTAGTTCTCGGCATTTCTGGTTGTTGGGGTTTTGGAGGGATATTTTCCCTCCAAAACCTATATAAACAAACGGGAAAGAACCCTTATCGACGAATGTCCCGAACAACAAATAAAAGGTTACACATTAGTCTTCCACAAAGTGATGCTTCGGCATCGCTTTACAGCAG
>NbT10_8
CTGTCAAGCGACAGAGTAGTTGGCGTCGGACTTGGTGCTCTTACGACGCCTAGTTCTCGGCATTTCTGGTTGTTAGAGTTTTGGTGGGATATTTTCCCTCCAAAACCTATATAAACAAACGGGAAAGAACCCTGATCGACGAATGTCCCGAACAACAAATAAAAGGTTACACATTAGTCTTCCACAAAGTGATGCTTCGGCATCGCTTTAC
>NbT10_9
GTCAAGCGACAGAGTAATTGGCGTCGGACTTGGTGCTCTTACGACGCCTAGTTCTCGAAATTTCTGGTTGTTGGAGTTTTGGAGGGATATTTTCCCTCTAAAACCTATATAAACAAACGGGAAAGAACCCTTATCGACGAATGTCCCGAACAACAAATAAAAGGTTACACATTAGTCTTCCACAAAGTGATGCTTCGGCATCGCTTTACAA
>NbT10_10
GTCAAGCGACAGAGTAGTTGGCGTCGGACTTGGTGCTCTTACGACGCCTAGTTCTCGGCATTCCTGGTTGTTGGAGTTTTGGAGGGATATTTTCCCTCCAAAACCTATATAAACAAACGGGAAAGAACCCTCATCGACGAATGTCCCAAGCAACAAATAAAAGGTTACACATTAGTCTTCCACAAAATGATGCTTCGGCATCACTTTACAC
>NbT10_11
ATGTCAAGCGACAGAGTAGTTGGCGTCGGAATTGGTGCTCTTACGACGCCTAGTTCTCGGCATTTCTGGTTGTTGGAGTTTTGGAGGGATATTTTCCCTCCAAAACCTATATAAACAAACGGGAAAAAGCCCTTACCGACGAATGTCCCAAGCAACAAATAAAAGGTTACACATTAGTCTTCCACAAAGTGATGCTTCGGCATCGCTTTAC
>NbT10_12
GTCAAGCGACAGAATACTTTGCGTCGGACTTGGTGCTCTTACGACGCCTAGTTCTAGGCATTTCTGGTTGTTGGAGTTTAGGAGGGATATTTTCCCTCCAAAACATATATAAACAAGCGGGAAAGAACCCTGATCGACGAATGTCCCGAACAACAAATAAAAGGTTACACATTAGTCTTCCACAAAGTGATGCTTCGGCATCGCTTTACAC
>NbT10_13
TTGTCAAGTGACAGAGTAGTTGGCGTCGGACTTGGTGCTCTTACGACTCCTAGTTCTAGGCATTTCTGGTTGTTGGAGTTTTGGAGGGATATTTTCCCTTCAAAACCTATATAAACAAACGGGGAAGAACCCTGATCGACGAATGTCCCGAGCAACAAATAAAAGGTTACACATAAGTCTTTTACAAAGTGATGCTTCGGCATCGCTTTAC
>NbT10_14
GTCAAGCGACAGAGTACTTGGAGTCGGACTTGGTGCTCTTACGACGCCTAGTTCTCGGCATTTCTGGTGTGGGGTTTGGACGGGATATTTTCCCTCCAAAACCTATATAAACAAACGGGAAAGAACCCTTATCGACGAATGTCCCGAACAACAAATAAAAGGTTACACATTAGTCTTCCACAAAGTGATGCTTCGGCATCGCTTTACAG
>NbN10_1
AATCATTAGAGACCGGATAAAAAATGGTAGCCATTTTTTTTTCAAACAGCCATTTTTTACCCCATGAAAAATATATAAAATTACATCGATATAACAAACATCTCGAACATAGACGTAATTTAAAATTTCTTCTGTTCGAAATACACATTAGTTTACACTATAATATGTGTTTAAATCCAAAATCAAAGGTAAAAACAATAAGAATATGTATCACAATATATTAAATTTTAAAAAAAAGATAAAATAAAAACGAAAATTGTATAAAAAATAGTTTTAAATAATCTACACGAAGTACTATAATGATCTTGTCGCTTATTTCATTAATCCGGTCTTGTTTTGTTTGGTTAGATATTTTTTTAAAAAATTGAACGTGATTTTGCGGACAACTTTAGCCATTTTTTTCTTCGAAAAAATAGCCACTTTTATACCATTTTTTTTAGCCAAAAAAGCCATTTTTTTTCCGGTCTCTAATAATC
>NbN10_2
CATGAGTAGAGACCGGATAAAAAATGGTAGCCATTTTTTTTTTCAAACAGCCATTTTTTACCCCATGAAAAATATAAAAAATTACATCGATTTAACAAACATCTCGAACATAGACGTAATTTAAAATTTCTTCCGTTCGAAATACTCATTAGTTTACACTATAATATGTGTTTAAATCCAAAATCAAAGGTAAAAACAATAAGAATATGTATCACAATATATTAAATTTTAGAAAAAAGATAAAACAAAAACGAAAATTGTATAAAAATAGTTTTAAATAATCTACACGAAGTACTAAAATGATCTTGTCGCTTATTTCATTAATCCGGTCTTGTTTTGTATGGTTAGATATTTTTTTAAAAAATTGAACGTGATTTTGCAGACAACTTTAGCCATTTTTTTTCTTCGGAAAAAAAGCCATTTTTACACCATTTTTTTAGCCAAAAAAGCCATTTTTTTTCCGGTCTCTACTCATG
>NbN10_3
CATGAGTAGAGACCGGATAAAAAATGGTAGCCATTTTTTTTTTCAAACAGCCATTTTTTACCCCATGAAAAATATAAAAAATTACATCGATTTAACAAACATCTCAAACATAGACGTAATTTAAAATTTCTTCCGTTCGAAATACTCATTAGTTTACACTATAATATGTGTTTAAATCCAAAATCAAAGGTAAAAACAATAAGAATATGTATCACAATATATTAAATTTTAGAAAAAAGATAAAACAAAAACGAAAATTGTATAAAAATAGTTTTAAATAATCTACACGAAGTACTAAAATGATCTTGTCGCTTATTTCATTAATCCGGTCTTGTTTTGTATGGTTAGATATTTTTTTAAAAAATTGAACGTGATTTTGCAGACAACTTTAGCCATTTTTTTTCTTCGGAAAAAAAGCCATTTTTACACCATTTTTTTAGCCAAAAAAGCCATTTTTTTTCCGGTCTCTACTCATG
>NbN10_4
AGAGACCGGATAAAAAATGGTAGCCATTTTTTTTTTCAAACAGCCATTTTTTACCCCATGAAAAATATAAAAAATTACATCGATTTAACAAACATCTCGAACATAGACGTAATTTAAAATTTCTTCCGTTCGAAATACTTATCAGTTTATGCTATAATATGTGTTTAAATCCAAAATCATAGGTTAAAATAATAAGAATATATATCACAATATATTAAATTTAAAAAAAAGATAAAATAAAAACGAAAATTGTATAAAAAATAGTTTTAAATAATCTACACGAAGTACTATAATGATTTTGTCACTTATTTCTTTAATCCGGTCTTGTTTTGTTTGATTAGATTTTTTTTAAAAAAATTGAACGTGATTTTGCGGACAACTTTAGCCATTTTTTTTCTTCGGAAAAAATAGCCATTTTTATACCATTTTTTTAGCCAAAAAAGCCATTTTTTTTCCGGTCTCTAT
>NbN10_5
CTAGAGACCGGATAAAAAATGGTAGCCATTTTTTTTTCAAACAGCCATTTTTTACCCCATGAAAAATATAAAAAATTACATCGATTTAACAAACATCTCGAACATAGACGTAATTTAAAACTTCTTCCGTTCGAAATACTCATTAGTTTATGCTATAATATGTGTTTAAATCCAAAATCAAAGGTTAAAATATTAAGAATATATATCACAATATATTAAATTTAAAAAAAAGGATAAAATAAAAACGAAAATTGTATAAAAAATAGTTTTAAATAATCTACACGAAGTACTATAATGATTTTGTCACTTATTTCTTTAATCCGGTCTTGTTTTGTTTGGTTAGATTTTTTTAAAAAAATTGAACGTGATTTTGCGGACAACTTTAGCCATTTTTTTTCTTCGGAAAAAATAGCCATTTTTATACCATTTTTTTAACCAAAAAAGCCATTTTTTTTCCGGTCTCT
>NbN10_6
GTAGAGACCGGATAAAAAATGGTAGCCATTTTTTTTTCAAACAGCCATTTTTTACCCCATAAAAAATATAAAAAATTACATCGATTTAACAAACATCTCGAACATAGACGTAATTTAAAACTTCTTCCGTTCGAAATACTCATTAGTTTATGCTATAATATGTGTTTAAATCCAAAATCAAAGGTTAAAATAATAAGAATATATATCACAATATATTAAATTTAAAAAAAAGATAAAATAAAAACGAAAATTGTATAAAAAATAGTTTTAAATAATCTACACGAAGTACTATAATGATTTTGTCACTTATTTTTTAATCCGGTCTTGTTTTGTTTGGTTAGATTTTTTTAAAAAAATTGAACGTGATTTTGCGGACAACTTTGGCCATTTTTTTTTCTTCGGAAAAAATAGCCATTTTATACCATTTTTTTAGCCAAAAAAGCCATTTTTTTTCCGGTCTCTAGTT
>NbN10_7
AGAGACCGGATAAAAAATGGTAGCCATTTTTTTTTTCAAACAGCCATTTTTTACCCCATAAAAAATATATAAAATTACATCGATTTAACAAACATCTCGAACATAGACGTAATTTAAAATTTCTTCTGTTTGAAATACACATTAGTTTACACTATAATATGTGTTTAAATCCAAAATCAAAGGTAAAACAATAAGAATATGTATCACAATATATTAAATTTTAAAAAAAAGATAAAATAAAAACGAAAATTGTAAAAAAAATAGTTTTAAATAATCTACACGAAGCACTATAATGATCTTGTCGCTTATTTACTTAATCCGGTCTTGTTTTGTTTGGTTAGATATTTTTTTAAAAAATTGAACGTGATTTTGCGGACAACTTTAGCCATTTTTTTTCTTCGGAAAAAATAGCCATTTTTATACCATTTTTTTAGCCAAAAAAGCCATTTTTTTTCCGGTCTCTAGTT
>NbN10_8
GTAGAGACCGGATAAAAAATGGTAGCCATTTTTTTTTCAAACAGCCATTTTTTACCCCATGAAAAATATAAAAAATTACATCGATTTAACAAACATCGCGAACATAGACGTAATTTAAAACTTCTTCTGTTCGAAATACTCATTAGTTTACACTATTATATGTGTTTAAATCCAAAATCAAAGGTAAAAACAATAAGAATATGTATCACAATATATTAAATTTTAGAAAAAAGATAAAATAAAAACGAAAATCGTATAAAAAATAGTTTTAAATAATCTACACGAAGTACTATAATGATCTTGTCGCTTATTTCATTAATCCGGTCTTGTTTTGTTTGGTTAGATATTTTTTAAAAAAATTGAACGTGATTTTGCAGACAACTTTAGCCATTTTTTTTCTTCGGAAAAAATAGCT
>NbS25_1
GATAACTAGAGCCCGGAAAAAAATCGGCTTTTTCCTAAAAAATATCGGCAAAATATCGGCAATTTTTTGTGCAGGGGTAAAAAAGCATAATTTATTTCGTAAATTCCCGTTCAAATTTTTTTAAAACAAAAAAACTTTAAGAGACAAGGTCGGAATAAAGAAATGACGTCATAATTGGGTCGTAGTCATAGAAACAACATGATTAAAATTTTTTTGGTGGTCGAAAGTGTTATAAAATTCAAAAGGGTTTTTTGAAAAAAAATAGTATTAAAACTTCTACAAAGAGTCTAATTAATATGTAAAAAGAGGTATAAAATACGTTTAAATAAGAATATGGTTTTTTAAAAATGCTATATTTTACTTTTTATCCTTTTAGAGAAAAAAATAGCAAAATTTCGAAACATTTCAAGGGTAAAAATATCGGGTTTCATAAAAAAAAATGGCACCACTTTTTTTTCCGGGCTCTAGTGATA
>NbS25_2
CATAAGCAGAGCCCGGAAAAAAATCGGCTTTTTCCTAAAAAATATCGGCAAAATATCGGCAATTTTTTGTGCAGGGGTAAAAAGGCATAATTTATTCCGTAAATTTCCGTTCAAATTTTTTTAAAACAAATAAACTTTAGCAAACAAGGCCGGAATAAAGAAATGACATTATAATTATGTTGTGTTGATAGAAACAACATGATTTAAACGTTTTTGGCAGTCGAAAGCGTTATAAAAATTCGAATGTTTTTTTTTAAAAAAAATAGTATTCAAACTTCTTTCAAAGAGTCTAATTAATATGTGAAAAGAGAAATAAAAAACGTTTAAATAGAAATATGGTATTTTAAAAATGCTATATGCTACTTTTTATCCTTTTAGGAAAAAAAATAGCAAAAACTTTGAAACATCTCAAGGGTAAAAATATCGGGTTTCAGAAAAAAAAATGGTACCACTTTTTTTTCCGGGCTCTGCTCATA
>NbS25_3
TATAACCAGAGCCCGGAAAAAAATCGGCTTTTTCCTAAAAAATATCGGCAAAATATCGGCAATTTTTTGTGCAGGGGTAAAAAAGCATAATTTATTCCGTAAATTCCCGTTCAAATTTTTTTTAAGCAAATAAACTTTAATAAACAAGGCCGGAATAAAGAAATGGCATCATAATTATGTCGTATTGATAGAAACAACATGATTTAAAAGTTTTTGGCAGTCGAAAGTGTTATAAAACTTCAAATGTTTTTTTTTCAAAAAAATAGTATAAAAACTTCTATCAAAGAGTCTAATTAATGTGTAAAAAGAGAAATAAAAAACGTTTTAATAAGATTATGGTATTTTAAAAGTGCTATATTTTACTTTTAATCCTTTTAGGGAAAAAAGTAGCAAAATTTCGAAACATCTCAAGGGTAAAAATATCGGGTTTCAGAAAAAAAAATGGTACCACTTTTTTTTCCGGGCTCTGATTATA
>NbS25_4
TATTACCAGAGCCCGGAAAAAAATCGGCTTTTTCCTAAAAAATATCGGCAAAATATCGGCAATTTTTTGTGCAGGGGTAAAAAAGCATAATTTATTCCGTAAATTCCCGTTCAAATTTTTTTTAAGCAAATAAACTTTAATAAACAAGGCCGGAATAAAGAAATGGCATCATAATTATGTCGTATTGATAGAAACAACATGATTTAAAAGTTTTTGGCAGTCGAAAGTGTTATAAAACTTCAAATGTTTTTTTTTCAAAAAAATAGTATAAAAACTTCTATCAAAGAGTCTAATTAATGTGTAAAAAGAGAAATAAAAAACGTTTTAATAAGATTATGGTATTTTAAAAGTGCTATATTTTACTTTTAATCCTTTTAGGGAAAAAAGTAGCAAAATTTCGAAACATCTACAAGGGTAAAAATATCGGGTTTCAGAAAAAAAAATGGTACCACTTTTTTTTCCGGGCTCTGGTTATT
>NbS25_5
AAATATCGGCAATTTTTTGTGCAGGGGTAAAAAAGCATAATTTATTCCGTAAATTCCCGTTCAAATTTTTTTTAAGCAAATAAACTTTAATAAACAAGGCCGGAATAAAGAAATGGCATCATAATTATGTCGTATTGATAGAAACAACATGATTTAAAAGTTTTTGGCAGTCGAAAGTGTTATAAAACTTCAAATGTTTTTTCTTCAAAAAAATAGTATAAAAACTTCTATCAAAGAGTCTAATTAATGTGTAAAAAGATAAATAAAAAACGTTTTAATAAGATTATGGTATTTTAAAAGTGCTATATTTTACTTTTAATCCTTTTAGGGAAAAAAGTAGCAAAATTTCGAAACATATCAAGGGTAAAAATATCGGGTTTCAGAAAAAAAAATGGTACCACTTTTTTTTCCGGGCTCTGT
>NbS25_6
AAAAATATCGGCAATTTTTTGTGCAGGGGTAAAAAAGCATAATTTATTCCGTAAATTCCCGTTCAAATTTTTTTTAAGCAAATAAACTTTAATAAACAAGGCCGGAATAAAGAAATGGCATCATAATTATGTCGTATTGATAGAAACAACATGATTTAAAAGTTTTTGGCAGTCGAAAGTGTTATAAAACTTCAAATGTTTTTTCTTCAAAAAAATAGTATAAAAACTTCTATCAAAGAGTCTAATTAATGTGTAAAAAGATAAATAAAAAACGTTTTAATAAGATTATGGTATTTTAAAAGTGCTATATTTTACTTTTAATCCTTTTAGGGAAAAAAGTAGCAAAATTTCGAAACATATCAAGGGTAAAAATATCGGGTTTCAGAAAAAAAAATGGTACCACTTTTTTTTCCGGGCTCT
>NbS25_7
AAATATCGGCAAAATATCGGCATTTTTTTGTGCAGGGGTAAAAAAGCATAATTTATTCCGTAAATTCCCGTTCAAATTTTTTTTAAGCAAATAAACTTTAATAAACAAGGCCGGAATAAAGAAATGGCATCATAATTATGTCGTATTAATAGAAACAACATGATTTAAAAGTTTTTGGCAGTCGAAAGTGTTATAAAACTTCAAATGTTTTTTTTTTCAAAAAAATAGTATAAAAACTTCTATCAAAGATTCTAATTAATGTGTAAAAAGAGAAATAAAAAACGTTTTAATAAGAGTATGGTATTTTAAAAGTGCTATATTTTACCTTTTATCCTTTTAGGGGAAAAAGTAACAAAATTTCGAAACATCTCAAGGGTAAAAATATCGGGTTTTAGAAAAAAAAATGGTACCACTTTTTTTTCCGGGCTCTGT
>NbS25_8
AGAGCCCGGGAAAAAATCGGCTTTTTCCTAAAAAATATCGGCAAAATATCGGCAATTTTTTGTGCAGGGGTAAAAAAGCATAATTTCGTAAATTCCCGTTCAATTTTTTTTAAATAAATAAACTTTAATAAACAAGGCCGGAATAAAGAAATGGCATCATAATTATGTCGTATTGATAGAAACAATTTGATTGTAACGTTTTTGGTAGTCGAAAGTATTATAAAACTTCAAATGTTTTTTTTTGTAAAAAAATAGTATAAAAATTTCTATCAAAGAGTCTAATTAATATGTGAAAAGAGAAATAAAAATTGTTTTAATAAGATTATGGTATTTTAAAAGTTATATATTTTAATTTTTTACCTTTTAGGGAAAAAAGTAGCGAAATTTCGAAACATCAAAAGGGTAAAAATATCGGGTTTCAGAAAAAAAAATGGTACCACTTTTTTTTCCGGGCTCTGT
>NbS25_9
AGAGCCCGGAAAAAAATCGGCTTTTTCCTAAAAAATATCGGCAAAATATCGGCAATTTTTTGTGCAGGGGTAAAAAGGCATAATTTATTCCGTAAATTCCCGTTCAAATTTTTTTAAAACAAATAAACTTTAAGAAACAAGGCCGGAATAAAGAAATGACATTATAATTATGTTGTGTTGATAGAAACAACATGATTTAAGCGTTTTTGGCAGTCGAAAGCGTTATAAAAATTCGAATGTTTTTTTAAAAAAAAATAGTATTAAAACTTCTACCACAGAGTCTAATTAATATGTGAAAAGAGAAATAAAAAACGTTTAAATAGAAATATGGTATTTAAAAATGCTATATGCTACTTTTTATCCTTTTAGGAAAAAAAATAGCAAAAACTTTGAAACATCTTAAGGGTAAAAATATCGGGTTTCAGAAAAAAAAATGGTACCACTTTTTTTTCCGGGCTCTGATT
>NbS25_10
TCAGAGCCCGGAAAAAAATCGGCTTTTTCCTAAAAAATATCGGCAAAATATCGGCAATTTTTTGTGCAGGGGTAAAAAGGCATAATTTATTCCGTAAATTCCCGTTCAAATTTTTTTAAAACAAATAAACTTTAAGAAACAAGGCCGGAATAAAGAAATGACATTATAATTATGTTGTGTTGATAGAAACAACATGATTTAAACGTTTCTTGCAGTCGAAAGCGTTATAAAAATTCGAATGTTTTTTTAAAAAAAAATAGTATTAAAACTTCTACCACAGAGTCTAATTAATATGTGAAAAGAGAAATAAAAAACGTTTAAATAGAAATATGGTATTTTAAAAATGCTATATGCTACTTTTTATCCTTTTAGGAAAAAAAAATAGCAAAAACTTTGAAACATCTCAAGGGTAAAAATATCGGGTTTCAGAAAAAAAAATGGTACCACTTTTTTTTCCGGGCTCT
>NbS25_11
TCCAGAGCCCGGAAAAAAATCGGCTTTTTCCTAAAAAATATCGGCAAAATATTGGCAATTTTTTGTGAAGGGGTAAAAAAGCATAATTTATTCCGTAAATTTCCGTTCAAATTTTTTTTAAATAAATAACTTTTTAAACAAGGCCCGAATAAAGAACAGGCATCATAATAATGTCGTATTGATAGAAACAACTTGATTGTAACGTTTTTGGTAGTCGAAAGTATTTTAAAACTTCAAATGTTTTTTTTCAAAAAAATAGTATAAAAACTTCTATCAAAGAGTCTAATTAAGTGTAAAAAGAGAAATAAAAAACGTTTTAATAAATTTATGGTATTTTTAAAGTGCTATATTTTATTTTTTATCCTTTTAGGGAAAAAAGTAGCAAAATTTCGAAACATCTCAAGGGTAAAAATATCGGGTTTCAGAAAAAAAAAATGGTACCACTTTTTTTTCCGGGCTCTGA
>NbS25_12
ACAGAGCCCGGAAAAAAATCGGCTTTTTCCTAAAAAATATCGGCAAAATATCGGCAATTTTTTGTGCAGGGGTAAAAAGGCATAATTTATTCCGTAAATTCCCGTTCAAATTTTTTTAAAACAAATAAACTTTAAGAAACAAGGCCGGAATAAAGAAATGACATTATAATTATGTTGTGTTGATAGAAACAACATGATTTAAGCGTTTTTGGCAGTCGAAAGCGTTATAAAAATTCGAATGTTTTTTTAAAAAAAAATAGTATTAAAACTTCTACCACAGAGTCTAATTAATATGTGAAAAGAGAAATAAAAAACGTTTAAATAGAAATATGGTATTTAAAAATGCTATATGCTACTTTTTATCCTTTTAGGAAAAAAAAATAGCAAAAACTTTGAAACATCTTAAGGGTAAAAATATCGGGTTTCAGAAAAAAAAATGGTACCACTTTTTTTTCCGGGCTCT
>NbS25_13
AAAAATATCGGCAATTTTTTGTGCAGGGGTAAAAAAGCATAATTTATTCCGTAAATTCCCGTTCAAATTTTTTTTAAGTAAATAAACTTTAATAAACAAGGTCGGAATAAAGAAATAGCATCATAATTATGTCGTATTGATAGAAACAACATGATTTAAACGTTTTTGGGGGTCGAAAGTATTATAAAACTTCAAATGTTTTTTTTTTATAAAATAGGATTAAAACTTCTACCAAAGAGTCAAATTAATGTGTAAAAAGAGAAATAAAAAACGTTTTAATAAGAGTATGGTATTTTAAAAGTGCTATATTTTACCTTTTATCCTTTTAAGGGAAAAAGTAGCAAAATTTCGAAACATCTCAAGGGTAAAAATATCGGGTTTCAGAAAAAAAAATGGTACCACTTTATTTCCCGGGCTC
>NbS25_14
AACCAGAGCCCGGAAAAAAATCGGCTTTTTCCTAAAAAATATCGGCAAAATATCGGCAATTTTTTGTGCAGGAAAAAAAGGCATAATTTATTCCGTAAATTCCCGTTCAAATTTTTTTTAAGCAAATAAACTCTAATGCACAAGGCCGGAATAAAGATATGACATCATAATTATGTTGTGCTAATAAAAACAACATGATCCAAACGTTTTTTGAAGCCGAAAGTGTTATAAAACTTCGAATGTTGTTTTTTTTGAAAAAATAGTATTAAAACTTCTACCAAAGAGTCTAATTAATATGTTAAAAAAGAAAAAAAAAAACGTTTAAATAAGAATATGGTATTTTAAAGTTGCTATATTTTACTTTTTATCCTTTTAGGGAAAAAAGTAGCAAAATTTCAAAACATCTCACGGGTAAAAATATCGGGTTTCAGAAAAAAAAATGGTACCACTTTTTTTTCCGGGCTCT
>NbS25_15
AGAGCCCGGGAAAAAATCGGCGTTTTCCTAAAAAATATCGGCAAAATATCGTCAATTTTTTGTGCAGGGGTAAAAAGGCTTATTTTATTCCGTGAATTCCCGTTCAAATTTTTTTTAAGCAAATAAACTCTAATAAACAAGGCCGGAATAAAGATATGACATCATAATTATGTTGTGCTGATAGAAACAACATGATTTAAACGTTTTTTATAGCCAAAAGTGTCATAAAACTTCATATGTTGTTTTTTGAAAAAAATAGTATTTAAACTTCTACCAAAGAGTCTAGGTAATATGTAAAAAGAGAAATAAAAAACGTTTTAATAAGAATATGGTATTTTAAAGTTGCTATATTTTACTTTTTATCCGTTTAGCGAAAAAAATAGCAAAATTTCGAAACATCGTGAGGGTAAAAATAATGGGTTTCAGAAAAAAAAATGGTACCACTTTTTTTTCCGGGCTCTGATT
>NbS25_16
GAGCCCGGAAAAAAATCGGCTTTTTCCTAAAAAATATCGGCAAAATATCGGCAATTTTTTGTGCAGGGGTAAAAAAGCATAATTTATTCCGTAAATGCCCGTTCAAATTTTTTTAAAACAAAAAAACTTTAAGAGACAAGGTCGGAATAAATAAATGACGTCACAATTAGGTCGTAGTCATAGAAACAACATGATTAAAATTTTTTTGGTGGTCGAAAATATTATAAAACTTTAAATGTTTTTTTGAAAAAAAAATAGTATAAAAATTTCTATCAAAGAGTCTAATTAATATGTAAAAAGAGGTATAAAATACGTTTAAATAAGAATATGGTTTTTTAAAAATGCTATATTATACTTTTTATCCTTTTAGAGAAAAAAATAGCAAAATAACGAAATATCTCAAGGGTAAAATATCGGGTTTCATAAAAAAAAATGGCACCACTTTTTTTTCCGGGCTCTA
>NbS25_17
GCAAAATATCGGCAATTTTTTGTGAGGGGTAAAAAAGCATAATTTATTCTGTAAATTCCCGTTCAAATTTTTTTAAATAAAAAAACTCTAATAAACAAGGCCGGAATAAATAAATGGCATCATAATTATGTTTTATTGATAGAGACAACTTGATTGTAACGTTTTGGGTAGTCGAAAGTATTATAAAACTTCAAATGTTTTTTTTTAAAAAATAGTATAAAAATTTCTATCAAAGAGTCTAATTAATGTGTAAAAAGAGAAATAAAAAACGTTTTAATAAGATTATGGTATTTTAAAAGTTATATATTTTACTTTTTATCCTTTTAGGGGAAAAAAGTAGCAAAATTTCGAAACATCTCAAGAGTAAAAATATCGGGTTTCAGAAAAAAAATGGTACCACTTTTTTTCCGGGCTCTGATT
>NbS25_18
AACCAGAGCCCGAAAAAAATCGGCTTTTTTCTAAAAAATATCGGCAAATAAACGGCACTTTTTTGTGCAGGGGTAAAAAGGCATATTTTATTCCGTAAATTCCCGTTCAAATTTTTCTTAAGCAAATAAACTCTAATAAACAAGGTCGGAATAAAGATATGACATCATAATTATGTTGTGCTGATAGAAACAATTTGATTTAAACGTTTTTTATAGCCGAAAGTGTTATAAAACTTCGAATGTTGTTTTTTTGAAAAAAATAGTATTAAAACTTCTACCAAAGAGTCTAATTAGAATGTAGAAAGAGAAATAAAAATGTTTAAATAAGAATATGGTATTTTAAAGTTGCTATATTTTGCTTTTCATCCTTTTAGTGGAAAAAGTAGCAAAATTTCGAAACATCTTAAGGGTAAAAATATCGGGTTTCAGAAAAAAAATGGTACCACTTTTTTTCCGGGCTCT
>NbS26_1
TAATGACAAGTTTATGCCGATATATTTTTTTCTAAGGACCCCCCTTATAGATAGATGCCGAGGAAACAAAAAAAAATAAATTGTTGAAGATTTATATTTTACAGAAGTATAAGCAAGATTAATGATTATACATACAATACTGTAAGTAATACCTATAATTTTGTCGATCTTTAAGATTCGAATATGTACACACGCAAAACATTGAAATTTGTTAGTTACATGCTAAAACACAGGCGTCAGTTCGGTACTTCTGAAAGTTTTCTAGAAAATATCTCAAATAATTTATGTTTAAAAAAATTAAGGTCGACAGAGAATCAACAACCTAATTATAAACTTGAACTCTTTTAAATTTACAGATTAAATTTTTTTCTTTATTTTTTGTAATTTTTTCATTTTTTACCATTTTTTTTATATCGGCATATACTTGTCATTA
>NbS26_2
TAATGACAAGTTTATGCCGATATATTTTTTTTAAGGACCCCCCTTATAGATGTCGAGGAAATAAAAAAAAAATAAATCGTTGAAGATTTATATTTAACAGAAGTATAAGCGAGATTAATGATTATATACACAACACTGTAAATACTACCTATAATTTTGTCGATCCTTAAGATTTGAATGTAGACACGCAGAACATTGAAATTTGTGAGTTACATGCTAAAAGACCAGTCAGGCGTCAGTTCGGTACTTCTGAACGTTTTCTAAAAGAATATCTTCAAGAATTTATGTTCAAAAAAAATTAAAGGTCGAACAGACAATCAACAACCTAATTATAAACTTGCACTTTTTAAAATTTACGAATTACATTATTTTTTATCATTTTTTTTATATCGGCATATACTTGTCATTA
>NbS26_3
TAATGACAAGTTTATGCCGATATATTTTTTTTTAAGGACCCCCCTTATAGATGTCGAGGAAACAAAAATTAAATTAAATTGTTGAAGATTTATATTTAACAGAAGTAACAGCGAGATAAATGATTATATACACAACACTGTAAATACTACCTACAATTTTGTCGATCCTTAATATTTGAATGTACACACGCAGAACATTGAAATTTGTGAGTTACATGCTAAAAGACCAGTCAGGCGTCAGTTCGGTACTTCTGAACGTTTTCTAAAAGAATATCTTCAAGAATTTATGTTAAAAAAAAATTAAAGGTCGAACAGACAATCAACAACCTAATTATAAACTGCACTTTTTAAAATTTACGAATTACATTTTTTTTTTTATTTTTTCATTTTTTATCATTTTTTTATATCGGAATATAGTTTTTATATCGGCATATACTTGTCATTA
>NbS26_4
TTATGACAAGTTTATGCCGATATATTTTTTTTAAGGACCCCCCTTATAGATGTCGAGGAAACAAAAATTAAATTAAATTGTTGAAGATTTATATTTAACAGAAGTAACAGCGAGATAAATGATTATATACACAACACTGTAAATACTACCTACAATTTTGTCGATCCTTAATATTTGAATGTACACACGCAGAACATTGAAATTTGTGAGTTACATGCTAAAAGACCAGTCAGGCGTCAGTTCGGTACTTCTGAACGTTTTCTAAAAGAATATCTTCAAGAATTTATGTTAAAAAAAAATAAAGGTCGAACAGACAATCAACAACCTAATTATAAACTTGCACTTTTAAAAATTTACGAATTACATTTTTTTTTTTTATTTTTTCATTTTTTATCATTTTTTATATCGGAATATAATTTTTATATCGGCATATACTTGTCATTA
>NbS26_5
ATGCCGATATATTTTTTTCTAAGGACCCCCCTTATAGATGTCGAGGAAACAAAAAAAAATAAATTGTTGAAGATTTATATTTAACAGAAGTATAAGCAAGATTAATGATTATATACACAACACTGTAAATACTACCCATAATTTTGTCGATCCTTAAGAGTCGAATGTACACACGCAGAACATTGAAATTTGTGAGTTACATGCTAAAAGACCAGTCAGGCGTCAGTTCGGTACTTTTGAACGTTTTCTAAAAGAATATCTTCAAGAATAAATGTTCAAAAAAAATTAAAGGTCGAACAGACAATCAACAACCTAATTATAAACTTGCACTTTTTAAAATTTGCGAATTACATTATTTTTTTTATTTTTTCATTTTTTATCATTTTTTTTATATCGGCATATACTTGTCATTAGCCGT
>NbS26_6
ATGCCGATATATTTTTTTTAAGGACCCCCCTTATAGATGTCGAGGAAATAAAAAAAAATTAAATTGTTGAAGATTTATATTTAACAGAAGTATAAGCGATATAAATGATTATATACACAACACTGTAAATACTACCTATGAATTTTGTCGATCCTTAAGATTCGAATGTACACACGCAGAAAATTATAATTTGTGAGTCACATGCTAAAAGACCAGTCAGGCGTCAGTTCGGTACTTCTGAACGTTTTCTAAAAGAATATTTTCAAGAATTTATGTTCAAAAAAAAATTAAGGTCGAACAGACAATCAACAACCTAATTATAAACTTGCACTTTTTAAAATTTACGAATTACAATATTTTTTTTATTTTTTCATTTTTTATCATTTTTTTATATCGGCATATAA
>NbMe1_1
GATACTTGGGCGCTAGGGCCTATTCCCGGGTATGGAATACAAAAAACACGGACAAACCCGGGAATAGGCCCTAAACTGGGGAATTTTGACAACCCCTAAAAAAAAAAAAACGTCAAAGAACAACAAATTTCGGATAATGATGGTCTTAATTACATAAAATGGCCTATAAAAACAAACAAAATGTTTTAAAGGAAGAAATAAAGCATCATAAAAAAGGTCTGATTTTTTTTTGTCGTAATTTTCAATGCCCATTACCCTTTTTAAAGGGTAAAAAAATTTCATATTTTCTTCAATAAAAAAATAGTTTTCATTATATTTTTTTTAAGGGCCCCCCTTATAAAAATTATTAATACCCGGGAATAGGCCCTAGAGCCGATACTTG
>NbMe1_2
AAACTTTTGGCGCTAGGGCCTATTCCCGGGTATGGAATACAAAAAACACGGACAAACCCGGGAATAGGCCCTAAACTGGGAAATTTTGACAACCCCTAAAAAAAATATTAAAAAAACGTCAAAGAAAAACCTTTTTCGGATAATGACGGTCTTAATTACATAAAAAAACCTAGAAAAAAAAACCAAAATGTTTCAAAGGAAAAATAAAACATCATAAAAAAGTCTTGGATTTTTTTTTTGTAATTTTCAATGCCCATTACCCTTTTTAAGGGGTAAAAATATTTCATATTTTTTTCAATAAAAACATAGTTTTCATTATATTTTTTTTTAAAGGGCCCCCCTTATAAAAATTATTAATACCCGGGAATAGGCCCTAGAGCCAAACTTTT
>NbMe1_3
AAAAAATGGGCGCTAGGGCCTATTCCCGGGTATGGAATACAAAAAACACGGACAAACCCGGGAATAGGCCCTAAACTGGGGAATTTTGACAACCCCTAAAAAAAATAAAAAAAAACGTCAAAAAACACCATTTTCGGATAATAATGGTCTTAATTACGTAAAATAGCCTAAAAAAAAACAAGCAAAATGTTTTAAAGGAAAAATAAAGCATCATAAAAAAGGCCTGGTTTTTTTTGTTGTAATTTTCAATGCCCATTACCCTTTTTAAGGGGTAAAAATATTTCATATTTTCTTCAATAAAAACATAGTTTTCATTATATTTTTTTTTAAAGGGCCCCCCTTATAAAAATTATTAATACCCGGGAATAGGCCCTAGAGCCAAAAAATG
>NbMe1_4
CCACTTTTGGCGCTAGGGCCTATTCCCGGGTATGGAATACAAAAAACACGGACAAACCCGGGAATAGGCCCTAAACTGGTGAATTTTGACAACCCCTAAAAATAATAAAAAAAAACGTCAAAAAACACCATTTTCGGATAATGATGGTCTTAATTACATAAAATAGCCTAGAAAAAAAACAAGCAAAATGTTCTAAAGGAAAAATAAAGCATCATAAAAAAGGCCTGGTTTTTTTTTGTTGTAATTTTTAATGCCCATTACCCTTTTGTAAGGGGTAAAAATATTTCATATTTTCTTCAATAAAAACATAGTTTATATTATATTTTTTTTGAAGGGCCCCCCTTATAAAAATTATTAATACCCGGGAATAGGCCCTAGAGCCCCACTTTT
>NbMe1_5
GCTTAAAAGGCGCTAGGGCCTATTCCCGGGTATGGAATACAAAAAACACGGACAAACCCGGGAATAGGCCCTAAACTGGGGAATTTTGACAACCCCTAAAAAAAATAAAAAAAACGTCAAAGAACAACAATTTTCGGATAATGATGGTCTTAATTAGATAAAATAGCCTAGAAAAAATAACCAAAATGTTTTAAAGGAAGAAATAAAGCATCATAAAAAAGGCCTGATTTTTTTTTGTCGTAATTTTCAATGCCCATTACCCCTTTTAAGGGGTAAAAATATTTCATATTTTCTTCAATAAAAAAATAGTTTTCATTATATTTTTAAAGGGCTTCCCTTATAAAAATTATTAATACCCGGGAATAGGCCCTAGAGCCGCTTAAAA
>NbMe1_6
GGGATGTCGGCGCTAGGGCCTATTCCCGGGTATGGAGTACAAAAAAACACGGACAAACCCGGGAATAGGCCCTAAACTGGGGAATTTTGACAGCCCCTAAAAAAATAAAAAAAAACGTCATAGAACAACAATTTTCGAATAATGATGGTCTTAATTAGATAAAATAGCCTAGAAAAAAAAACCAAAATGTTTTAAAGGAAGAAATAAAGCATCATAAAAAAGGCCTGATTTTTTTTTGTCGTAATTTTCAATGCCCATTACCCTTTTTAAGGGGTAAAAATATTTCATATTTTCTTCAATAAAAAATAGTTTTCATTATATTTTTTTTAAAGGGCCCCCTTATAAAAATTATTAATACCCGGGAATAGGCCCTAGAGCCGGGATGTC
>NbMe1_7
TGGCGCTAGGGCCTATTCCCGAGTATGGAATACAAAAAACACGGACAAACCCGGGAATAGGCCCTAAACTGGGGAATTTTGACAACCCCTAAAAAAAATAAAAAAAACGTCAAAGAACAACAATTTTCGAATAATGGAGGGCTTATTCACATAAAATAGCCTAGAAAAAACAAGCAAAATGTTTTAAAGGAAAAATAAAGCATCATAAAAAAGGCCTGGATTTTATTTTGTTGTAATTTTCAATGCCCATTACCCTTTTTAAGGGGTAAAAATATTTCATATTTTTTTCAATAAAAACATAGTTTTCATTATATTTTTTTTAAAGGGCCCCCCTTACAAAAATTATTAATACCCGGGAATAGGCCCTAGAG
>NbMe1_8
TAGGGCCTATTCCTGGGTCTGGAATACAAAAAACACGGACAAACCCGGGAATAGGCCCTAAACTGGGGAATTTTGACAGCCCCTAAAAAAAATATAAAAAAACGTTAAAAAACAACAATTTTCGGATAATGATAGTCTTAATTACATAAAATAGCCTTAAAAAAAACAAGCAAAATGTTTTAAAGAAAAAATAAAGCATCATAAAAAAGGCTAGAATTTTTTTTGTTGTAATTTTCAATGCCCATTACCCTTTTTAAGGGGTAAAAATATTTCAAATTTTCTTCAATAAAAACATAGTTTTCATTATATTTTTTTTAAAGGGCCCCCTATAGAAATTATTAATACCCGGGAATAGGCCCTAGAGCCA
>NbMe1_9
CGCTAGGGCCTATTCCCGGGTCTGGAATACAAAAAACACGGACAAACCCGGGAATAGGCCCTAAACTGGGGAATTTTGACAACCTCTAAAAAAATATAAAAAACGTCAAAGAACAACAATTTTCGGATAATGATAGTCTTAATTACATAAAATGGCCTAAAAAAAACAAGCAAAATGTTTTAAAGAAAAAATAAAGCATCATAAAAAAAAGGCTAGGATTTTTTTTGTTGTAATTTTCAATGCCCATTACCCTTTTTAAGGGGTAAAAATATTTCATATTTTCTTCAATAAAAACATAGTTTTCATCATATTTTTTTTAAAAAGCCCCCTATAAAAATTATTAATACCCGGGAATAGGCCCTAGAGCCA
>NbMe1_10
GCGCTAGGGCCTATTCCCGGGTCTGGAATACAAAAAACACGGACAAACCCGGGAATAGGCCCTAAACTGGGGAATTTTGACAACCTCTAAAAAAATATAAAAGAACGTTAAAAAACAACAATTTTCGGATAATGATAGTCTTAATTACATAAAATAGCCTTAAAAAAACAAGCAAAATGTTTTAAAGAAAAAATAAAGCATCATAAAAAAGGCTAGAATTTTTTTTTGTTGTAATTTTCAATGCCCATTACCCTTTTTAAGGGGTAAAAATATTTCAAATTTTCTTCAATAAAAACATAGTTTTCATTATATTTTTTTTAAAGAGCCCCCTATAGAAATTATTAATACCCGGGAATAGGCCCTAGAGCCA
>NbMe1_11
CGGCGCTAGGTCTTATTGCCGGATATGGAATACAAAAAAACACGGACAACCCCGGGAATAGGCCCTAAACTGGGGAAAATTTTGAAAACCCCTAAAAAAAACAAAAATGTCAAAGAACAACAATTTTCGGATAATGATGGTCTTAATTACATAAAATAGCCTAGAAAAAAAAACAAGCAAAATGTTTTAAAGGAAAAATAAAGCATCATAAAAAAAGCCTGGATCATTTTTTGTTGTAATTTTCAATGTCCATTACCCTTTTTAAGAGTTAAAAATATGTCATATTTTTTATAATAAAAACATAGTTTCTATTTTTTTTTTGTTTTAGGGCCTCCTTATAAAAATTATAAATACCCGGGAATAGGCCCTAGAG
>NbMe1_12
TGGCGCTAGGGCCTATTCCCGGGTATGGAATACAAAAAACACGGACTTTTCCGGGAATAGGCCCTAAACTTGGGAATTTTGACAACCCCTAAAAAAACAAAAAAAAACGTCAAAGAACAACAAATTTAAATAATGATGGTCTTAATTACATAAAATGCCCTATAAATACAAACAAAATGTTTTACGAGAAAAATAAGCATCATTAAAAAGACCTGGATTTTTTTATTGTAATTTTCAATACCCATTACCCTTTTTAAGGGGTAAAAATTCAAATTTTCTTCAATAAAAACCTAGTTTTCATTATATTTTTTACAGGGCCCCCTCATAAAAATTATTAATACCCGGGAAT
>NbMe2_1
GGTCAATTGGTGCTTATAGCGTATTCGGCCGGGTTTTTTTACCCCTTATTTTGGAACAAAAATAGAACAACAAATGTGAAATAATTTTTAATGCAAAAAAAATTAAAGCAAAAAATAGAATTTTATGGCATTTATGACTTGACAAATACTTTATAAAAATTACAAAAGACTGCAAAAAAAGGTATTTGTTTCTTGTGAGGGCCTTTTCGGTGCTTTTATAGCGCATTCGGCCGGGTTCATTATTTTCGAATATTTTAGGGGTCTTTTTTCTGAGGAAACTAAACCGGCCGAATACGCTATAAGCGCCGGTCAGGT
>NbMe2_2
CAAGACGTGGCGCTTGTAGCGTATTCGGCCGGTTTTTTTAACCCCTATTTTGGCACAAAAAATAGAACAACAAATGTGGAATAATTTTTAATGCAAAAAAAAATTAAAGCAAAAAATAGAATTTTATGGTATCAATTACTTTGAAAAAACTTTAAAAAAATTACAAAAGACTTTAAAAAAGGTATTTGTTTCTCGTGAGGGCTGTTTCGGTGCTTCTATAGCGTATTCGGCCGGGTTCATTATTTTCGAACGTTTTAGGGGTCTTTTTCCGAGGAAAAAAAACCCGGCCGAATACGCTACAAGCACCCAAGACGT
>NbMe2_3
TTTAAAAGGGCGCTTGTAGCGTATTCGGCCGGTTTTTTTTTACCCCCTATTTTGGAACAAAAAATAGAGCAACAAATGTGAAATAATTTTTAATGCAAAAAAAAAATAAAGCAAAAAAATAGAATTTTATGGCATCAATTACTTTAAGAAAACTTTATAAAAATTACAAAAGACTGCAAAAGGGATTTGTTTCTTGTGAGGGCTGTTTCGGTGCTTCTATAGCGTATTCGGCCGGGTTCATTATTTTCGAACATTTTAAGGGTCTTTTTATCGAGGAAAAATAAACCCGGCCGAATACGCTACAAGCACCTTTAAAAG
>NbMe2_4
AAATATTGGGCGCTTGTAGCGTATTCGGCCGGGTTTTTTTTAACCCCTATTTTGGAACAAAAAATAGAACAACAAATGTGAAATAATTTTTAATGCAAAAAAAAAATTAAAGCAAAAAATAGAATTTTATGGCATCAATTACTTTAAAAAAACTTTATAAAAATCACAAAAGACTTCAAAAAAGGTATTTGTTTCTTGTGAAAGCTGTTTCGGTGCTTCTATAGCGTATTCGGCCGGGTTCATTATTTTCGAACATTTATGGGGTCTTTTTTCCGAGGAAAAAAAAAACCCGGCCGAATACGCTACAAGCACCTTAAATTC
>NbMe2_5
TATATTTTGGCGCTTGTAGCGTATTCGGCCGGGTTTTTTTAACCCCTATTTTGGAACAAAAAATAGAACAACAAATGTGAAATAATTTTTAATGCAAAAAAAAAATTAAAGCAAAAAATAGAATTTTATGGCATCAATTACTTTAAAAAAACTTTATAAAAATTACAAAAGACTTCAAAAAAGGTATTTGTTTCTTGTGAAAGCTGTTTCGGTGCTTCTATAGCGTATTCGGCCGGGTTCATTATTTTCGAACATTTTAGGGGTCTTTTTTCCGAGAAAAAAAAAAACCGGCCGAATACGCTACAAGCACCTATATTTT
>NbMe2_6
TATATTTTGGCGCTTGTAGCGTATTCGGCCGGGTTTTTTTAACCCCTATTTTGGAACAAAAAATAGAACAACAAATGTGAAATAATTTTTAATGCAAAAAAAAAATTAAAGCAAAAAATAGAATTTTATGGCATCAATTACTTTAAAAAAACTTTATAAAAATTACAAAAGACTTCAAAAAAGGTATTTGTTTCTTGTGAGGGCTGTTTCGGTGCTTCTATAGCGTATTCGGCCGGGTTCATTTTTTTCGAACATTTTAGGGGTCTTTTTTCCGAGAAAAAAAAAAACCGGCCGAATACGCTACAAGCACCTATATTTT
>NbMe2_7
AAAAATTTGGCGCTTGTAGCGTATTCGGCCGGTTTTTTTAACCCCTATTTTGGAACAAAAAATAGAACAATAAATGTGAAATAATTTTTAATGCAAAAAAAAAATTAAAACAAAAAATAGAATTTTATGGCATCAATTACTTTGAAAAACACTTTATAAAAATTACAAAAGACTTCAAAAAAGGTATTTGTTTCTTGTAAGGGCTGTTTCGGTGCTTCTATAGCGTATTCGGCCGGGTTCATTATTTTCGAACATTTTAGGGGTCTTTTTTCCGAGGAAAAATAAACCCGGCCGAATACGCTACAAGCACCAAAAATTT
>NbMe2_8
GATTTATAGGCGCTTGTAGCGTATTCGGCCGGGTTTTTTTAACCCCTATTTTGGAACAAAAAATAGAACAACAAATGTGAAATAATTTTTAATGCCAAAAAAAAATTAAAGCAAAAAATAGAATTTTATGGCATCAATTACTTTAAAAAAACTTTATAAAAATTACAAAAGACTTCAAAAAATGTATTTGTTTCTTGTGAGGGCTGTTTCGGTGCTTCTATAGCGTATTCGGCCGGGTTCATTTTTTTCGAACATTTTAGGGGTCTTTTTTCCGAGGAAAAAAAAACCCGGCCGAATACGCTACAAGCACCGATTTATA
>NbMe2_9
GAGATCCCGGCGCTTGTAGCGTATTCGGCCGGGTTTTTTTTAACCCCTATTTTGGAACAAAAAATAGAACAACAAATGTGAAATAATTTTTAATGCAAAAAAAAAATTAAAGCAAAAAATAGAATTTTATGGCATCAATTACTTTAAAAAAACTTTATAAAAATTACAAAATACTTCAAAAAATGTATTTGTTTCTTGTGAGGGCTGTTTCGGTGCTTCTATAGCGTATTCGGCCGGGTTCATTTTTTTCGAACATTTTAGGGGTCTTTTTTCCGAGGAAAAAAAACCCGGCCGAATACGCTACAAGCACCGAGATCCC
>NbMe2_10
ACTTGTAGCGTATACGGCCGGTTTTTTTAACCCCTATTTTGGCACAAAAAATAGAACAACAAATGTGGAATAATTTTTAATGCAAAAAAAAATTAAAGCAAAAAATAGAATTTTATGGTATCAATTACTTTAAAAAAACTTTATAAAAATTACAAAAGACTTTAAAAAAGGTATTTGGTTCTTGTGAGGGCTGTTTCGGTGCTTCTAAAGCGTATTCGGCCGGGTTCATTATTTTCGAACGTTTTAGGGGTCTTTTTTCCGAGGAAAAAAAACCCGGCCGAATACGCTACAAGCAC
>NbMe2_11
GCGCTTGTAGCGTATTCGGCCTGTTTTTTTTTACCCCCTATTTTGGAACAAAAAATAGAACAACAAATGTAGAATAATTTTTAATGCAAAAAAAAAATTAAAGCAAAACATAGAATTTTATGGCATCAATTACTTTATAAATACTTTATAAAAATTACAATAGACTGAGAAAAAGGTATTTGTTTCTTCTGAGGGCTGTTTCGGTGCTTATATAGCGTATTCGGCCGGGTTCATTATTTTCGAACATTTTAGGGGTCTTTTTTCCGAGGGAAAAAACGGCCGAATACGCTACAAGCACA
>NbMe2_12
GCGCTTGTAGCGTATTCGGCCTGTTTTTTTTACCCCCTATTTTTGAACAAAAAATAGAACAACAAATGTAGAATAATTTTTAATGCTAAAAAAATTAAAGCAAAACATAGAATTTTATGGCATCAATTACTTTATAAATACTTTATAAAAATTACAATAGACTGCGAAAAAGGTATTTGTTTCTTCTGAAGGCTGTTTCGGTGCCTATATAGCGTATTCGGCCGGGTTCATTATTTTCGAACATTTTAGGGGTCTTTTTTCCGAGGGAAAAAAACCGGCCGAATACGCTACAAGCACA
>NbMe2_13
CCGTATTCGGCCGGTTTTTTTATCCCCTACTTTGGAACAAAAAATAGAACAACAAATGTGGAATAATTTTAATGCAAAAAAAATTAAAACAAAACATAGAATTTTATGGCGTCAATTACTTTATAAATACTTTATAAAATTACAATAGACTGCGAAAAAGATATTTGTTTCTTCTGAGGGCTGTTTCGGTGCTTATATAGCGTATTCGGCCGGGTTCATTATTTTCGAACATTTTAGGGGTTTTTTTTCCGAGGGAAAAAAACCGGCCGAATACGCTACAAGCA
>NbMe2_14
CTTATAGCGTATTCGGCCGGGTTTTTTTATCTCCTATTTTGGAACAAAAAATAGAACAACAAATGTGAAATAATTTTTAATGCAAAAAAAAATTAAAGCAAAAATAGAATTTTATGGCATTCAGTGCTCTATAAATACTTTATAAAAATCAAAAAACGACTGCAAAAAAGGTGTGTGTTTCTTGTGAGGGCTGTTTTGGTGCTTTTATAGCGCATTCGGCCGGGTTTATTATTTTCGAACATTTTAGGGATCTTTTTTCCGAGGAAAAAAAACCGGCAGAATACGCTATAAGCG
>NbMe2_15
TGCTTATAGCGTATTCGGCTGGGGTTTTTTTACCCCTTATTTTGGGACAAAAATAGAACAACAAATGTGAAATAATTTTTAATGCAAAAAAAATTAAAGCAAAAAATAGAATTTTATGGCATTTATGACTTTACAAATACGTTATAAACATTACAAAAGACTGCAAAAAAGGTATTTGTTTCTTGTGAGGGCCTTTTCGGTGCTTTTATAGCGCATTCGGCCGGGTTCATTATTTTCGAATACTTTAGGGGTCTTTTTTCTGAGGAAAAAA
>NbS27_1
TACAGTCAACTCCCCTATTACGCGGTACTTTTTTAACGCGCTTTCACTATAACGCGGATTTTTTTTAACCCCTAACTCTCTTATAACGCGGTTTTTGAAAATAAACTTTCACTATAACGCGGATTTTTATTTTTTTTCTAACAATAAAGTTTTTGAGTCTAACTGTAAAATAAGAACATATTAGAACACGGTAGAGTTGTTTTAGTCAGAAAATGATTTTTCTATGATGTTACACTCGCCCTATTCAAAATAAATGAGTGATAAGGATTTTGCGGTTCTTGTATACATAAAATAGACTTAAAAGGAATAAAAATATGCATTTATTAGGCTAAAAAATCCTTATGTTGTTTTTTAAAGCTTTAATTCATTTGTTAGTGCATTATAGAAGAGATTTAAAAGATTGTTTTGCTCCAAAAAAGAAGTTTTTTAAAATAATAAAAAACTTTATTTACGTTTCAGTAACGATAATGAATAAAAAGATTTTTCCTCCAATTAAAATGTTTACCTGCATCATCCGTATTTTTAATGCTAAAATGTTTTTTAACTAATCGTGTTTTTAATCAAAATTTTCAAGATTTTAATTAATACCGATTCTAGCATGATTTTTACCATGTAAGATGAATAGTTTTATTCAAATTTCTGAAAAAAATATTTTTTTACCCCTAACTTTTTACCTTTCACTATAACGCGGAACAAAATTGGAATTTACGTTCAATTGCGACTTCGTATAATGCGCTTTCACTATAACGCGGAAACCCATTCGCTATAACGCGGTACGTTTAAGCCAGTTTTGAACGTAAAACCCCAAAATTTTTATAACGCGCTTTCACTATAACGCGGAACGAAAAACCGCGTAATAGGGGAGTTGACTGTA
>NbS27_2
TACAGTCAACTCCCCTATTACGCGGTACTTTTTTAACGCGCTTTCACTATAACGCGGATTTTTTTTAACCCCTAACTCTCTTATAACGCGGTTTTTGAAAATAAACTTTCACTATAACGCGGATTTTTATTTTTTTTCTAACAATAAAGTTTTTGAGTCTAACTGTAAAATAAGAACATATTAGAACACGGAAGAGTTGTTTTAGTCAGAAAATGATTTTTCTATGATGTTACACTCGCCCTATTCAAAATAAATGAGTGATAAGGATTTTGCGGTTCTTGTATACATAAAATAGACTTAAAAGGAATAAAAATATGCATTTATTAGGCTAAAAAATCCTTATGTTGTTTTTTTAAAGCCTTTAATCTTTTTGTTTGAAGTGTAATTATGCAAGAGAGTTAAAAGATTGTTTTGCTCCAAAAAAGAAGTTTTTTAAAATAATAAAAAACTTTATTTACGTTTCAGTAACGACAACGAATATGATAAAGATTTTTCCTCCAATTAAAATGTTTACCTGCATCATCCGTATTTTTAATGCTAAAATGTTTTTTAACTAATCGTGTTTTTAATCAACATTTTCAAGATTTTAATTAATACCGATTCTAGTATGATTTTTGGTATGTAAGATGAATAGTTTTATTCAAATTTCTGAAAAAAATATTTTTTTACCCCTAACTTTTTACCTTTCACTATAACGCGGAACAAAATTGGAATTTACGTTCAATTGCGACTTCGTATAACGCGCTTTCACTATAACGCGGAAACCCATTCGCTATAACGCGGTACGTTTAAGCCAGTTTTGAACGTAAAACCCCAAATTTTTATAACGCGCTTTCACTATAACGCGGAACGAAAAACCGCGTAATAGGGGAGTTGACTGTA
>NbS27_3
TACAGTCAACTCCCCTATTACGCGGTGCTTTTTTAACGCGCTTTCACTATAACGCGGATTTTTTTTAACCCCTAACTCTCTTATAACGCGGTTTTTGAAAATAAACTTTCACTATAACGCGGATTTTTATTTTTTTTCTAACAATAAAGTTTTTGAGTCTAACTGTAAAATAAGAACATATTAGAACACGGAAGAGTTGTTTTAGTCAGAAAATGATTTTTCTATGATGTTACACTCGCCCTATTCAAAATAAATGAGTGATAAGGATTTTGCGGTTCTTGTATACATAAAATAGACTTAAAAGGAATAAAAATATGCATTTATTAGGCTAAAAAATCCTTATGTTGTTTTTTTAAAGCCTTTAATCTTTTTGTTTGAAGTGTAATTATGCAAGAGAGTTAAAAGATTGTTTTGCTCCAAAAAAGAAGTTTTTTAAAATAATAAAAAACTTTATTTACGTTTCAGTAACGACAACGAATATGATAAAGATTTTTCCTCCAATTAAAATGTTTACCTGCATCATCCGTATTTTTAATGCTAAAATGTTTTTTAACTAATCGTGTTTTTAATCAAAATTTTCAAGATTTTAATTAATACCGATTCTAGTATGATTTTTGGTATGTAAGATGAATAGTTTTATTCAAATTTCTGAAAAAAATATTTTTTTACCCCTAACTTTTTACCTTTCACTATAACGCGGAACAAAATTGGAATTTACGTTCAATTGCGACTTCGTATAACGCGCTTTCACTATAACGCGGAAACCCATTCGCCATAACGCGGTACGTTTAAGCCAGTTTTGAACGTAAAACCCCAAATTTTTATAACGCGCTTTCACTATAACGCGGAACGAAAAACCGCGTAATAGGGGAGTTGACTGTA
>NbS27_4
ACAGTCAACTCCCCTATTACGCGGTACTTTTTTAACGCGCTTTCACTATAACGCGGATTTTTTTTAACCCCTAACTCTCTTATAACACGGTTTTTGAAAATAAACTTTCACTATAACGCGGTTTTTAATTTTTTTCTAACAATAAAGTTTTTGAGTCCAATTGTAAAATAAGAACATATTAGAACACGGTAGAGTTGTTTCAGTCAGAAAATAATTTTTTGATGATGTTATACTCGCTCCATTCAAAATAAATGAGTGATAAGGATTTTGATGGTGTTTGTATACATAAAATAGACTTTAAAGAGATAAAAATATGCATTAATTAGGCTAAATAAACCTAATTTTGTTTTTTTTTAAAGTTTTTAATTCATTTGTTTGAAGTGCAATTATAAAAGAGTGTTTAAAGATTGTTTTTCTCTAAATAAGCAGTCATTTTAAATTAATAAAATCCTTTTTTTACATTTAAGTAACGACAATAAGTATAATAAAGATTATTTTCCTCAAATTAAAATGTTAACCTTGATCATGCGTATTTTTAATGCTAAAATGTTTTTTAACTAATCGTGTTTTTAATCGAAATTTTTATAATTTTAATTAATACCGGTTCTAGTATGATTTTTGCCATGTAAGATAAAAAGTTTTATTCAAATTTCTGAAAAAACTATTTTTTCACCCCTAACTTTTTACCTTTCACTATAACGCGGAACAAAATTGAAATTTACGTTCAATTGCGACTTCGTATAACGCGCTTTCACTATAACGCGGAAACCCATTCGCTATAACGCGGTATGTTTAAGCCAGTTTTGAACGTAAAACCCCAAATTTTTATAACGCGCTTTCACTATAACGCGGAACGAAAAACCGCGTAATAGGGGAGTTGACTGT
>NbS27_5
AGTCAACTCCCCTATTACGCGGTACTTTTTTAACGCGCTTTCACTATAACGCGGATTTTTTTTAACCCCTAACTCTCTTATAACGCGGTTTTTGAAAATAAACTTTCACTATAACGCGGTTTTTAATTTTTTTCTAACAATAAAGTTTTTGAGTCCAACTGTGAAATAAGAACATATTAGAACACGATAGAGTTGTTTTAGTCAAATAATTTTTTGATGATGTTATACTCGCTCCATTCAAAATAAATGAGTGATAAGGATTTTGATGGTGTTTGTATACATAAAATAGACTTTAAAGAGATAAAAATATGCATTAATTAGGCTAAATAAACCTAATTTTGTTTTTTTTTAAAGCCTTTAATTCATTTGTTTGAAGTGCAATTATAAAAGAGTGTTAAAAGATTGTTTTTCTCCAATAAAGAAGTCTTTTTAAAATAAAAAAAAGTTCCATTTCAAGTTTTAGTAATGATTATGAATACGATGAAGATTTCTTTTGTTCCTAATTAAAATGTTTACCTTGATCATGCGTATTTTTAATGTAAAATGTTTTTTAACTAATCGTGTTTTTGATCAAAAATTTTATATTTTTAACTAGAACCGATTCTAGTATGATTTTTGCCATGTAAGATAAATAGTTTTATTCAAATTTCTGAAAAAACTATTTTTTCACCCCTAACTTTTTACCTTTCACTATAACGCGGAACAAAATTGAAATTTACGTTCAATTGCGACTTCGTATAACGCGCTTTCACTATAACGCGGAAACCCATTCGCTATAACGCGGTACGTTTAAGCCAGTTTTGAACGTAAAACCCCAAATTTTTATAACGCGCTTTCACTATAACGCGGAACGAAAAACCGCGTAATAGGGGAGTTGACTGTATATAA
>NbS27_6
ACAGTCAACTCCCCTATTACGCGGTACTTTTTTAACGCGCTTTCACTATAACGCGGATTTTTTTAACCCCTCACTCTCTTATAACGCGGTTTTTAAAAATAAACTTTCACTATAACGCGGTTTTTAATTTTTTTCTAACAATAAAGTTTTTGAGTCAAACTGTAAAATAAGAACATATTAAAGAATGGTAGAATTGTTTTAGTCAGAAAACAATTTTTTGACGATGTTATACTCGCTCCATTCAAAATAAATGAGTGATAAGGATTTTGCGGTCCTTGTATACATAAAATAGACTTTAACGGAATAAAAAAATTGCATTAATTCGGATAAATAAACCTATTGTTATTTTTTTTTAAAGCATTTAATTCATTTGTTTGAAGTGCAATTATAAAAGAGTGTTAAAAAATTGTTTTTCTCCAATAAAGAAGTCTTTTAAAAATAAGAAAAGGTTTTATTTACGTTTAAGTAACGACAATGAGTATAATAAAGATTTTTTTAGCCTAATTAAAATGTTATCCTTGATCATGCGTATTTTTAATGCTAAAATGTTTTTTAACTAGACGTGTTTTTGGATCGAAATTCTTATAATTTAAATTAGTACCGATTCTAGTATGATTTTTACCATGTAAGATAAATAGTTTTTTTCAAATTTCTGAAAAAAATATTTTTTTACCCCTAACTTTTTACCTTTCACTATAACGCGGAACAAAATTGGAATTTACGTTCAATTGCGACTTCGTATAACGCGCTTTCACTATAACGCGGAAACCCATTCGCTATAACGCGGTACGTTTAAGCCAGTTTTGAACGTAAAACCCCAAATTTTTATAACGCGCTTTCAATATAACGCGGAACAAAAAACCGCGTAATAGGGGAGTTGACTGT
>NbS27_7
TAACAATAAAGTTTTTGAGTCCAACTGTAAAATAAGAACATATTAGAACACGGTAGAGTTGTTTTAGTCAGAAAATAATTTTTCGACGATGTTATACTCGCTCCATTCAAAATAAATGAGTGATAAGGATTTTGCGATGCTTGTATACATAAAATAGACTTTAAACAAATAAAAATATGCATTAATTAGGCTAAATAAACCTAATGTTTTTTTTAAAGCCTTTAATTCATTTGTTTGAAGTGCAATTATGAAAGAGAGTTAAAAGATTGTTTTTCTCCAATAAATAAGTCTTTTAAAATAAAAAAAGGTTTAATTTACGTTTAAGTAACGATAATGAATAAAATAAAGATTTTTTTTCTCTAATTAAAATGTTTACCTTAATCATGCGTATTTTTAATGCTAAAATAATTTTTAACTAATCGTGTTTTTAGCCAAAATTTTTATAATTTTAATTAATACCGATTCTAGTGTGATTTTTGCCATGTAAGATAAATAGTTTTATTCAAATTTCTGAAAAAAATATTTTTTTACTTCTAACTTTTTACCTTTCACTATAACGCGGAACAAAATTGGAATTTACGTTCAATTGCGACTTCGTATAACGCGCTTTCACTATAACGCGGAAACCCATTCGCTATAACGCGGTACGTTTAAGCCAGTTTTGAACGTAAAACCCCAAATTTTTATAACGCGCTTTCACTATAACGCGGAACGAAAAACCGCGTAATAGGGGAGTTGACTGTATT
>NbS27_8
ACAGTCAACTCCCCTATTACGCGGTACTTTTTTAACGCGCTTTCACTATAACGCGGATTTTTTTTAACCCCTCACTCTCTTATAACGCGGTTTTTGAAAATAAACTTTCACTATAACGCGGTTTTTAATTTTTTCCAAACAAAATAGTTTTTGAGTCCAACTGTAAAATAAGAACATATTAGAACACGGTAGAGTTGTTTTAGTCAGAAAATAATTTTTCGACGATGTTATACTCGCTCCATTCAAAATAAATGAGTGATAAGGATTTTGCGGTGTTTGTATACATAAATTAAACTTTAAAGGAATAAAAATATGCATTAATTAGGCTAAATAAACCTAATGTTGTTTTATAAAGCCTTTAATTCATTTTTTTGAAGTGCAATTATGAAAGAGAGTTAAAAGATTGTTTTTCTTCAATAAAGAAGTTTTTTAAAATAATAAAAGGCTTTATTTACGTTTCAGCAACGACAATGAATATGATAAAGATTTTTTTCTCTAATTAAAATGTTTACCTTGATCATGCGTATTTTTAATGCTAAAATGTTTTTTAACTAATCGTGTTTTTGATCAAAAATTTTATAATTTAGTTTAATATCGGTTATAGTATGATTTTTGCAATGTGATATAAGTGGTTTTATTTAAATTTCAGAAAAAAAAAATTTTTAACCCCTCACTTTTCTCCTTTCACTATAACGCAGAAGAAAATTGGAATTTACGTTCAATTGCGACTTCGTATAACGCGCTTTCACTATAACGCGAAAAACCATTCGCTATAACGCGGTACGTTTA
>NbS27_9
ACAGTCAACTCCCCTATTACGCGGTACTTTTTTAACGCGCTTTCACTATAACGCGGATTTTTTTTAACCCCTCACTCTCTTATAACGCGGTTTTTGAAAATAAACTTTCACTATAACGCGGTTTTTAATTTTTTCCAAACAAAATAGTTTTTGAGTCCAACTGTAAAATAAGAACATATTAGAACACGGTAGAGTTGTTTTAGTCAGAAAATAATTTTTCGACGATGTTATACTCGCTCCATTCAAAATAAATGAGTGATAAGGATTTTGCGGTGTTTGTATACATAAATTAAACTTTAAAGGAATAAAAATATGCATTAATTAGGCTAAATAAACCTAATGTTGTTTTATAAAGCCTTTAATTCATTTTTTTGAAGTGCAATTATGAAAGAGAGTTAAAAGATTGTTTTTCTTCAATAAAGAAGTTTTTTAAAATAATAAAAGGCTTTATTTACGTTTCAGCAACGACAATGAATATGATAAAGATTTTTTTCTCTAATTAAAATGTTTACCTTGATCATGCGTATTTTTAATGCTAAAATGTTTTTTAACTAATCGTGTTTTTGATCAAAAATTTTATAATTTAGTTTAATATCGGTTATAGTATGATTTTTGCAATGTGATATAAGTGGTTTTATTTAAATTTCAGAAAAAAAAAATTTTTAACCCCTCACTTTTCTCCTTTCACTATAACGCAGAAGAAAATTGGAATTTACGTTCAATTGCGACTTCGTATAACGCGCTTTCACTATAACGCGAAAAACCATTCGCTATAACGCGG
>NbN20_1
TCTAAGCCAGTGATTACCAACGTGGGGCGTACGCCATACTGGGGGGGGGGCAATTTGGCAATTTGAGGGGGGCATTTCGATTTTTTTACTAAAAAATTAACCGCCTAGTTAAGGGCATTGCATGCCTATGCATGGGTAAAAGGGGGCATTTTTGAATTTTTGCATGGATTAGGGGGGCATTTTCGATTTTAAAATCCCAAAAGTGGGGCGCGAGCCTAAAAAGGCTGGGAACCACTGGTCTAAG
>NbN20_2
CGTAAACCAGTGATTCCCAACGTGGGGCGTACGCCCCACTGGGGGCAATTTGGCAATTTGAGGGGGGCATTTCGATTTTTTTAGTAAAAAATTAACCGCCTAGTTAAGGGCATTGCATGCCTTTGAATGGGTAAAAGAGGGCATTTTCGAATTTTTGCATGGATTAGGGGGGCATTTTCGATTTTAAAATCCCAAAAGTGGGGCGCAAGCCTAAAAAGGTTCGGAACCACTGGCGTAAA
>NbN20_3
TCTAAACCAGTGATTCCCAACGTGGAGCGTACGCCCCATTGGGGGGCAATTTGGCAATTTGAGGGGGGCATTTCGATTTTTTTAGTAAAAAATTAACCGCCTAGTTAAGGGCATTGCATGCCTTTGCATGGGTAAAAGGGGGCATTTTCGAATTTTTGCATGGATTAGGGGGGCATTTTCGATTTTAAAATCCCAAAAGTGGGGCGCGAGCCTAAAAAGGTTGGGAACCACTGGTCTAAA
>NbN20_4
AGTGATTCCCAACGTGGAGCGTACGCCCCATTGGGGGCAATTTGGCAATTTGAGGGGGGCATTTCGATTTTTTTAGTAAAAAATTAACCGCCTAGTTAAGGGCATTGCATGCCTTTGCATGGGTAAAAGGGGGCATTTTCGAATTTTTGCATGGATTAGGGGGGCATTTTCGATTTTAAAATCCCAAAAGTGGGGCGCGAGCCTAAAAAGGTTGGGAACCACTGA
>NbN20_5
ACCAGTGATTCCCAACGTGGGGCGTACGCCCCACTGGGGGGCAATTTGGCAATTTGAGGGGGGCATTTCGATTTTTTTACTAAAAAATTAACCTCCTAGTTAAGGGCATTGCATGCCTATGCATGGGTAAAAGGGGGCATTTTCGAATTTTTGCATGGATTAGGGGGGCATTTTCAATTTTAAAATCCCAAAAGTAAGGCGCGAGCTAAAAAGGTTGGGAACCACTG
>NbN20_6
AGTGATTCCCAACGTGGGGCGTACGCCCCACTGGGGGGCAATTTGGCAGTTTGAGGGGGGCATTTCGATTTTTTTACTAAAAAATTAACCGTCTAGTTAAGGGCATTGCATGCCTATGCATGGGTAAAAGGGGGCATTTTCGAATTTTTGCATGGATTAGGGGGGCATTTTCAATTTTAAAATCCCAAAAGTGGGGCGCGAGCTTTAAAGGTTGGGAACCACTGGA
>NbN20_7
AGTGATTCCCAACGTGGGGCGTACGCCCCACTGGGGGGCAATTTGGCAATTTGAGGGGGGCATTTCGATTTTTTTACTAAAAAATTAACCGCCTAGTTAAGGGCATTGCATGCCTATGCATGGGTAAAAGGGGGCATTTTCGAATTTTTGCATGGATTAGGGGGGCATTTTTAATTTTAAAATCCCAAAAGTAAGGCGCCAGCTTTAAAAGTTGGGAACCACTGC
>NbN20_8
AGTGATTCCCAACGTGGGGCGCACGCCCCACTGGGGGGCAATTTGGCAATTTGAGTGGGGCATTTCGAATTTTTTCGTAAAAATTTAACCGCCTAGTTAAGGGCGTTGCATGCCTTTGCAAGGGTTAGGGGGGCATTTTCGAATTTTTGCAAGGGTTAGGGGGGCATTTTCGATTGTAAAGTCCTAAAAGTGGGGCGCGAGCCTAAAAAGGTTGGGAACCACTGA
>NbN20_9
GCAGTGATTCCCAACGTGGGGCGCACGCCCCACTGGGGGGCAATTTGGCAATTTGAGTGGGGCATTTCGAATTTTTTCGTAAAAATTTAACCGCCTAGTTAAGGGCGTTGCATGCCTTTGCAAGGGTTAGGGGGGCATTTTCGAATTTTTGCAAGGGTTAGGGGGGCATTTTCGATTGTAAAGTCCTAAAAGTGGGGCGCGAGCCTAAAAAGGTTGGGAACCACT
>NbMe3_1
AAAATGCTGGCGCTTCTTTAGAATCGGGTCCACACGCCAAAGTAGGGGTTCATGGAGGCAAAAAACATAAAAAAACGGAAAAAAAATTGTAAAATCAAAAAAACAAATAACATATAATTTAATTGTAAAGAATTTAATATGATCATAAAAAGGTTTTTATGACACCCTTCTGCCGAAGAGAACTTGTTTTCCTAAACATAAACTCTTCAAGCCAAAGATCAATGTCTTCCCTTTAAACAAAAGCATCTCTAAATCTCATGGCGCTCGCGTACAAAGAACTTCTAAAGTCCCTAACTTCTCAAAATCATCTTGGCGCCTTTTAATTTCGCAAAAACCGCCTCGGCGATCCTAAAAATGACGGCGCCCGCGTGCATTGTAAACATTGCACAAAGCGTAAAAACGGCTATGAAAGAGACAAACAACAGATCATAATACATGAGGAGAGGCTCTTTTGCTATTTTTATGGGGTTCACTTTTATTTTTTTTTTAAAAATCATTTTTTTGCTTTTCTTTAGAATCGGGTCCACATTTTTTTGATAAAAGTGTGGACCCGATTCTAAAGAAGCACCAAAATGCT
>NbMe3_2
ACCAAAAAGGCGCTTCTTTAGAATCGGGTCCACACCCCAAGGTAGGGGTTCATGGAGGTAAAAAACATAAAAAAAAACGGAAAAAAAATTGTAAAATCAAAAAAAAAACAAATAACATATAATTTAATTGTAAAAAATTTAATATGATCATAAAAAGGTTTTTATGACATTTCTCTGTCGAAAGAGAATTTGTTTTCCTAAACATAAACTCTACAAGCCAAAGATCAATGTCTTCACTTTAAACAGGAGCATCTCTAAATCTCATGGCGCCCGCGTACAAAGAACTTCTAAAGTCCCTAACTTCTCAAAACCATCTTGGCGCTAATTAATTTGGCAAAAACCGCCTCGGCGATCCTAAAAATGGCGGCGCCCGCGTGCATTGTAAACACTGCACAAAGCGTAAAAACAACCATGATAGAGACAAACAACGGATTATAATACATGAGGAGAGGCTCTCTTGCTATTTTTATGGGTTTCAATTTTATTTTTTTTTAAAAATCATTTTTTTGCTTTTCTTTAGAATCGGGTCCACACTTTTATCAAAAAAAAATGTGGACCCGATTCTAAAGAAGCACCACCAAAAA
>NbMe3_3
TTATTCTCGGCGCTTCTTTAGAATCGGGTCCACACCCCAAGGTAGGGGTTCATGGAGGTAAAAATCCTAAAAAAAAACGGAAAAAAAATTGTAAAATCAAAAAAAAATAAATAACATATAATTTAATTGTAAAAAATTTAATATGATCATAAAAAGGTTTCTATGACATTTCTCTGCCGAAAGAGAATTTGTTTTCCAAAACATAAACTCTACAAGCCAAAGATCAATGTCTTCACTTTAAACAGGAGCATCTCTAAATCTCATGGCGCCTGCGTACAAAGAACTTCTAAAGTCCCTAACTTCTTAAAATCATCTTGGCGCTAATTAATTTCGCAAAAACCGCCTCGGCGATCCTAAAAATGGCGGGGCCCGCGTGCATTGTAAACACTGCACAAAGCGTACAAACGGCCATGATAGAGATAAACAACGGATCATAATACATTAGGAGAGGCTCTCTTGCTATTTTTATGGGTTTCAATTTTTTTTTTTTTTAAAAATCATTTTTTTGCTTTTCTTTAGAATCGGGTCCACACTTTTATCAAAAAAAAATGTGGACCCGATTCTAAAGAAGCACCTTATTCTC
>NbMe3_4
AAATAATCGGCGCTTCTTTAGAATCGGGTCCACACCCCAAAGTAGGGGTTCATGGAGGCAAAAAACATTAAAAAAACGAAAAAAAAAACATTTGTAAAATCAAAAAAAATAAATAACATATAATTTTATTGTAAAGAATTTAATATAATCATTAAAAGGTTTTTATCACATTCATCTGCGGAAGAGAACTTGTTTTCCTAAACATAAATTCTTTAAGCCAAAGATCAATGTCTTCCCTTTTAACAGGAGCATCTCTAAATCTCATGGCGCCCGCTTACAAAGAACTTTTGGGGTCCTTAACTTTTCAAATCATCTTGGCGCCCTTTATTTTTCGCAAAAACCGCCACGGCGTCCCTAAAAATGGCGGCGTCCGCGTGCATTGTAAACACTGCACAAAGCGAAAAGACGGCCATGATAGAGACAAACAACGGATCATCATACATAGGGAAGGGCTCTCTTGGCATTTTTAGGGGGGTCAATTAAATTTTTTTTTAAAAAACGTTTTTTTGCTTTTCTTTAGAATCGGGTCCACACTTTTATGTAAAAAAAAATGTGGACCCGATTCTAAAGAAGAACCAAATAATC
>NbMe3_5
AAAGTATCGGCGCTTCTTTAGAATCGGGTCCACACCCCAAGGTAGGGGTTCATGGAGGTTAAAAAACATTAAAAAACGAAAAAAAAAACATTTGTAAGATAAAAAAAAAATAAATAACATATAATTTAACTATACAGAATTTAATACGATCATAAAAAGGTTTTTATGTCATCCATCTGCCGGAAGAGAACTTGTTTTCCTAAACATAAATTCTTTAAGCCAAAGATCAATGTCTTCCCTTTTAACAGGAGCATCTCTAAATCTCATGGCGCCCGCGTACAAAGACCTTTTGGAGTCCTTAACTTCTCAAAATCATCTTGGCGCCCTTTATTTTTAGCAAAAACCGCCACGGCGACCCTAAAAATGGCGGCGTCCGCGTGCATTGTAAACACTGCACAAAGCGAAAAGATAGCCATGATAGAGACAAACAACGGATCATCATACATGAGGAAAGGCTCTCTTGGCATTTTTAGGGGGGTCAATTAAATTTTTTTAAAAAACGTTTTTTTGCTTTTCTTTAGAATCGGGTCCACACTTTTATTAAAAAAAATGTGGACCCGATTCTAAAGAAGCACCAAAGTATC
>NbMe3_6
GCGCTTCTTTAGAATCGGGTCCACACCCCAAGGTAGGGGTTCATGGAGGTAAAAAACATAAAAAAAAAACTGTAAAAAAATTATAAAATCAAAAAAAAACACATAACATATAATTTAATTGTAAAAAATTTAATATGATCATAAAAAGGTTTTTATGACATTTCTCTGCCGAAAGAGAATTTGTTTTCCAAAACATAAACTCTACAAGCCAAAGATCAATGTCTTCACTTTAAACAGGAGCATCTCTAAATCTCATGGCGCCCGCGTACAAAGAACTTCTAAAGTCCCTAACTTCTTAAAATCATCTTGGCGCTAATTAATTTCGCAAAACCGCCTCGGCGATCCTAAAAATGGCGGCGCCCGCGTGCATTGTATACACTGCACAAAGCGTAAAAACGGCCATGATAGAGATAAAAAACGGATCATAATACATGAGGAGAGGCTCTCTTGCTATTTTTATGGGTTTCAATTTTATTTTTTTTTTAAAAATCATTTTTTTGCTTTTCTTTAGAATCGGGTCCACACTTTTATCAAAAAAAAATGTGGACCCGATTCTAAAGAAGCACCA
>NbMe3_7
TGGCGCTTCTTTAGAATCGGGTCCACACCCCAAGGTAAGGGGTTCATGGAGGTAAAAAAAAACATTTTAAAAACGAAAAAAAAAACATTTGTAAGATAAAAAAAAATAAATAACATATAATTTAATTATTAAGAAGTTTAATTTGATCATAAAAAAATTTTTATGACATCCATCTGCCGGAAGAGAACTTGTTTTCCTAAACATAAATTCTTTAAGCCAAAGATCAATGTCTTCACTTTAAACAGGAGCATCTCTAAATCTCATGGCGCCCGCGTACAAAGAACTTCTAAAGTCCCTAACTTCTTAAAATCATCTTGGCGCTAATTAATTTCGCAAAAACCGCCTCGGCGATCCTAAAAATGGCGGGGCCCGCGTGCATTGTAAACACTGCACAAAGCGTACAAACGGCCATGATAGAGATAAACAACGGATCATAATACATAAGGAGAGGCTCTCTTGCTATTTTTATGGGTTTCAATTTTATTTTTTTTTAAAAATCATTTTTTTGCTTTTCTTTAGAATCGGGTCCACACTTTTATCAAAAAAAAATGTGGACCCGATTCTAAAGAAGCAC
>NbMe3_8
GCGCTTCTTTAGAATCGGGTCCACACCCCAAGGTAGGGGTTCATGGAGGTAAAAAAACATTAAAAAAACGAAAAAAAAAAACATTTGTAAGATAAAAAAAAATAAATTACATATAATTTAATTATAAAGAATTTAATATGATCATAAAAAGGTTTTTATGACATCCATCTGCCGGAAGAGAACTTGTTTTACTAAACATAAATTCTTTAAGCCAAAGATCAATGTCTTCCCTTTTAACAGGAGCATCTCTAAATCTCATGGCGCCCGCGTACAAAGAACTTTTGGAGATCTTAACTTCTCAAAATCATCTTAGCGCCCTTTATTTTTAGCAAAAACCGCCACGGCGACCCTAAAAATGGCGGCGTCCGCGTGCATTGTAAACACTGCACAAAGCGAAAAGACAGCCATGATAGAGACAAACAACGGATCATCATACATGAGGAAAGGCTCTCTTGGCATTTTTAGGGGGGTCAATTAATTTTTTTTCAAAAAACGTTTTTTTGCTTTTTTTTAGAATCGGGTCCACACTTTTATT
>NbMe3_9
CGGCGCTTCTTTAGAATCGGGTTTACACCCCAAGGTAGGGGTTCATGGAAGTAAAAACTTAAAAAAAAACGAAAAAAAAATTTGTAAAATCAAAAAAAAAAACAAATAACATATAATTTGATTGTAAATGATTTAGTATGATCATAAAAAGATTTTTATGACATCCCTCTGCCGGAAGAGAACTTGTTTTCCTAAACATAAACTCTTTAAGCCAAAAATCATTGTCATCCCTTTAAACAGGAGCATCTCTAAATCTCATGGCGCCCGCGTACAAAGCGCTTCTGGAGTACCTAACTTCTTAAAATCATCTTGGCGCCCTTTATTTTTCGCAAAAACCGCCTCGGCGACCCAAAAAACGGCGGCGCTTTGCATGCATTGTAAACACTACACAAAGCGTAAAGACGGCCATGATAGAGGCAGACAACGGACCATAATACATGAGAAGGGGCTCTCTTTCTATTTTATGAGGTGCAAATTTATTTTTTTTAAAAAACGTTTTTTTGCTTTTCTTTAGAATCAAGTCCACACTTTTATCAAAAAAAAATGTGGACCCGATTCTAAAAAAGCAC
>NbMe3_10
TAATTTAATTTAAAGAATTTAATATGATCATAAAAAGGTTTTTATGACATCCATCTGCCGGAAGAGAACTTGTTTTCCTAAACATAAATTCTTTAAGCCAAAGATCAATGTCTTCCCTTTTAACAGGAGCATCTCTAAACCTCATGGCGCCCGCGTACAAAGACCTTTTGGAGTCTTTAACTTCTCAAAATCATCTTGGCGCCCTTTATTTTTAGCAAAAACCGCCACGGCGACCCTAAAAATGGCGGCGTCCGCGTGCATTGTAAACACTGCACAAAGCGAAAAGACAGCCATGATAGAGACAAACAACGGATCATCATACATGAGGAAAGGCTCTCTTGGCATTTTTAGGGGGTCAATTAAATTTTTTTTTAAAAAACATTTTTTTGCTTTTCTTTAGTATCAGGTCCACACTTTTATTAAAAAAAAATGTGGACCCGATTCTAAAGAAGCACCA
>NbMe3_11
CGCTTTTTTAGAATCGGGTCCACGCCCCAAGGAAAGGGGTTCATGGAGGTAAAAAACATTAAAAAAAAAACGAAAAAAAAAACAGCTGTAAAATCAAAAAAAAACAAATAACATATAATTTAATTGTAAAGAACTTAATATGATTATAAAAAGATTTTAATGACGTCCCTCTGCCAGACGAGAGTTTGTTTTTTAAAAAGTAAATTCTTCAAGCCAAAGATCAATGTCTTCTCTTTTAACAAGAGCGTCTCTAAATCTCATGGCGCCTGCGCACAAAAAACTTCTAGAGTCCCTAACTACTCAAAATCATCTTGGCGCCTTTATTTTTCGCAAAACCGCCACGGCGACCCTAAAAATGGCGGCGCCCGCGTGCACTGTAAACACTGCACAAAGCGTAAAGACAGCCATGATAGAGGCAAACAACGGATCATCACACATGAGGGAGCCTCTCTTGCCACTTATGGGGTTTAATTTTATTTTTTTTTTAAAAAATGTTTTTTTT
>NbMe3_12
CGCTTCTTTAGAATCGGGTCCACGCCCCAAGGAAAGGGGTTCATGGAGGTAAAAAACATTAAAAAAAAACGAAAAAAAAAACAGCTGTAAAATCAAAAAAAAAAAATAACATATAATTTAATTGTAAAGAACTTAATATGATTATAAAAAGATTTTAATGACGTCCCTAGGCCAGACGAGAGTTTGTTTTTTAAAAAGTAAATTCTTCAAGCCAAAGATCAATGTCTTCTCTTTTAACAAGAGCGTCTCTAAATCTCATGGCGCCTGCGCACAAAAAACTTCTAGAGCCCCTAACTACTCAAAATCATCTTGGCGCCTTTATTTTTCGCAAAACCGCCACGGCGACCCTAAAAATGGCGGCGCCCGCGTGCACTGTAAACACTGCACAAAGCGTAAAGACAGCCATGATAGAGGCAAACAACGGATCATCACACATGAGGGAGCCTCTCTTGCCATTTATGGGGTTTAATTTTATTTTTTTTTTAAAAAATGTTTTTTTT
>NbN6_1
TTAAGTGTGAACGTCTACGTCCCTGTAGACTGATTCCTGGGTAACTCACCGTTCCCCCATCCCCTCGGAGGGGTATCGCTATTTATGTCTTTGCATGACGCCATCGGACGTCATGCTCCCAATATAGGTTATAGCCGTGCCCAATATGGATTATTGGACACGCCGGTGGCACGTGTAGTCGGCTCACACTGAGCTGGACTACACGGACGTCCACACTTAA
>NbN6_2
ATTACTGTGAACGTCTACGTCCCTGTAGACCGATTCCTGGGTAACTCACCGCTCCTCCATCCCCTCGGAGGGGTGTCGCTATTTATGTCTTTGGATGACGTCATCGGACGTCATGCACCTAATATGGGTTATGGCCGTGCCCAATATGGATTATTGGACACGCCGGTGGTACGTGTAGCTGACTCACACTGAGCTGGACTACACGGACGTCCACAGATTA
>NbN6_3
TGATCTGTGAACGTCTACGTCCCTGTAGACCGATCCCTGGGTAACTCACCGTTCCCCCATCCCCTCCGAGGGGTGTTGCTATTTATGTCTTCGCATGACGTCATAAGACGTCATGCTCCCAATATAGGTTATAACCGTGCCCAATATGGGTTATTGGGCACGCTGTGGCACGTGTAGTCGACTCATACTGAGCTGGACTACACGGACGTCCACAGTGAT
>NbN6_4
GAACGTCTACGTCCCTGTAGACCGATTCCTGGGTAACTCACCGTTCCCCCATCCCCTCGGAGGGGTATCGCTATTTATGTCTTTGTATGACGTCATCGGACGTCATGCTTCCAATATAGGTTATAGCCGTGCCCAATATGGATTATTGGACACGCCGGTGGCACGTGTAGTCGACTCACACTGAGCTGGACTACACGGACGTCCAC
>NbN6_5
GAACGTCTACGTCCCTGTAGACCGATTCCTGGGTAACTCACCGTTCCCCCATCCCCTCGGAGGGGTATCGCTATTTATGTCTTTGTATGACGTCATCGGACGTCATGCTCCCAATATAGGTTATAGCCGTGCCCAATATGGATTATTGGACACGCCGGTGGCACGGTAGTCGACTCACACTAAGCTGGACTACACGGACGTCCAC
>NbN6_6
GTCAACGTCTTGCTCCTTGCAGACTGATTCCTGAGTAACTCGACGCTCCTCCATCCCCTCGGAGGGGTATCGCTATTTATGTCTTTGCATGACGTCATCGGACGTCATGTTCCCAATATAGGTTATAGCCGTGCCCAATATGGATTATTGGACACGCCGGTGGCACGTGTAGTCGACTCACACTGAGCTGGACTACACGGACGTCCACAC
>NbN6_7
GTCAACGTCTTGCTCCTTGCAGACTGATTCCTGAGTAACTCGACGCTCCTCCATCCCCTCGGAGGGGTATCGCTATTTATGTCTTTGCATGACGTCATCGGACGTCATGTTCCCAATATAGGTTATAGCCGTGCCCAATATGGATTATTGGACACGCCGGTGGCACGTGTAGTCGACTCACACTGAGCTGGACTACACGGACGTCCACAC
>NbN6_8
GTCTACGTCCCTGTAGACCGATCCCAGGCTAACTCACCGTTCCCCCATCCCCTCCGAGGGGTGTCGCTATTTATGTCTTCGCATGACGTCATCGGACGTCATGCTCCCAATATAGGTTATAGCCGTGCCCAATATGGGTTTTTGGGCACGCTGTGGCACGTGTAGTCGACTCATACTGAGCTGGACCACACGGACGTCCACAA
>NbN6_9
GTCAACGTCTCGCTCCTTGCAGACTGATTCCTGAGTAACTCGACGCTCCTCCATCCCCTCGGAGGGGTGTCGCTATTTATGTCTTTGGATGACGTCATCGGACGTCATGCTCCTAATATGGGTTATGGCCGTGCCCAATATGGGTTATTGGACACGCTGGTGGTACGTGTAGCTGACTCACACTGAGCTGGACTACACGGACGTCCACAA
>NbN6_10
GTCAACGTCTCGCTCCTTGCAGACTGATTCCTGAGTAACTCGACGCTCCTCCATCCCCTCGGAGGGGTGTCGCTATTTATGTCTTTGGATGACGTCATCGGACGTCATACTCCTAATATGGGTTATGGCCGCGCCCAATATGGGTTATTGGACACGCTGGTGGTACGTGTAGCTGACTCACACTGAGCTGGACTACACGGACGTCCACAC
>NbN6_11
CTGTCAACGTCTCGCTCCTTGCAGACTGATTCCTGAGTAACTCGACGCTCCTCCATCCCCTCGGAGGGGTGTCGCTATTTATGTCTTTGGATGACGTCATCGGACGTCATGCTCCTAATATGGGTTATGGCCGTGCCCAATATGGGTTATTGGACACGCTGGTGGTACGTGTAGCTAACTCACACTGAGCTGGACTACACGGACGTCCAC
>NbN6_12
GCTGTAGACTGATCCCTGGGCAACTCACCGTTCCCCCATCCCCTCCGAGGGGTGTCGCTATTTATGTCTTTGCATGACGTCATGGACGTCATGCTCCCAATATAGGTTATAGCCATGCCCAATATGGGTTATTGGACACGCCGTGGCCCGTGTAGTCGACTCATACTGAGCTGGACTTCACGGACGTCCAC
>NbN6_13
TGTAGACCGATCCCTGGGTAACTCACCGTTCCCCCCATCTTCTCCGAGGGGTGTCGCTATTTATGTCTTCGCATGATGTCATCGGACGTCATGCTCCCAATATAGGTTATAGCCGTGCCCAATATGGGTTATTGGGCACGCTGTGGCTCGTGTAGTCGACTCATACTGAGCTGGACTACACGGACGTCCACAG
>NbN6_14
CTGTCAACGTCTCGCTCCTTGCAGACTGATTCCTGAGTAACTCGACGCTCCTCCATCCCCTCGGAGGGGTGTCGCTATTTATGTCTTTGGATGACGTCATCGGACGTCATGCACCTAATATGGGTTATGGCCGTGCCCAATATGGATTATTGGACACGCCGGTGGTACGTGTAGCTGACTCACACTGAGCTGGACTACACGGACGTCCAC
>NbN6_15
GAACGTCTACGTCCCTGTAGACCGATCCCAGGGTAACTCACCGTTCCCCCATCCCATCTCCTCCGAGGGGTGTCGCTATTTACGTCTTCGCATGACGTCATCGGACGTCATGCTCCCAATATAGGTAATAGCCGTGCCCAATATGGGTTATTAAGCACGCCGTGGCACGTGTAGTCGACTCATACTGAGCTGGACTACACGGACGTCCAC
>NbN6_16
ACTGTAGACCGATCCCTGGGGTAACTCACCGTTCCCCCCATCTTCTCCGAGGGGTGTCGCTATTTATGTCTTCGCATGATGTCATCGGACGTCATGCTCCCAATATAGGTTATAGCCGTGCCCAATATGGGTTATTGGGCACGCTGTGGCTCGTGTAGTCGACTCATACTGAGCTGGACTACACGGACGTCCAC
>NbT15_1
ACTACACCCAGACCTCGTATTGCGTCTCTAATTGGTTCCTAAAAACGCGACGCAAAGTGAATCTCGATTTACGTTTAAAACACGGACAAAGTCGGAGATGCGTTCCCATTTTTTTTGACAAAGACAGTAGGAAAAAAAATACTAGCAAAAAATAAGTATTTAATGATGAGATAAATGTAAAAACATGTTTTTAATAGGAACAAAAGCACGCAATTTACAAATAAAGGTGTTTTTTCTTTAATGCAAGCCGGTTGTGGCTTTTATCAACATTTTTTTTGTTCAATTAACAAATAGTACCGATGAATGGTAAACTGTTTATTTTAAACTAGAATACGTAAAAATATAAGAATAATACATTATTTGTATTTGAATAATATTTAACTTGTGTTTTAATTCGAAACGTAAAAAATCGAATAATTCTCATGAATCTTGCTGCAATGAGTATTTTTTAATTTTATGATATACAAATGTTTAACCTTTCATACATTTAAGGCAATAAGGCTAGCTAAGGATTTATAGATCAGTGAGAAAAAAATGTGTTTTTTTATCTTTGAGTGTAACTGATAATTGCCAAGTAGTCTACAAATGAGACAAAAGGCTGTTGTATGAGACATATATTGTTTTAAAAGCAAAAAATATTCAGTAAAGTCAAAAGGTCACAATCAAATTATAGTTTTTTTAAAGCCAATTTTAATAAATTTAAGGCGAAGCGACGCATTACGAGGGTACGATGAGACGCAATACGAGGCCTGGTACTAAATAATGAAGCGATTCATTACGAAAAGATGCAAAGTGAGGAGATGCAATACGAGGTCTGGGTGTACT
>NbT15_2
AATACACCCAGACCTCGTACTGCGTCTCTAATTGGTTCCTAAAAACGCGACGCAATACGAAACGACGCAAAGTGAATCTCGATTTACGTTCAAAACACGAACAAAGTCGGAGATGCGTTCCAATTTTTTTTGACAAAGACAGTAGGAAAAAGAATTACCGGCTAAAAAATAAGTATTAAATGATGAGATTAATGTATAAACATGTTTTTAATAGAAACATAAGCACGGATCTTACAAATAAAAATTTTTTTTGTTAATACAAGATTATGGTGGCTTTTATCAACATTTTTTTTGTCTATTAACAAATAGTACCGATGAATGGTAAACAGTTTATTTTAAACTAGAATACGTAAAAATATAAGAATAATACATTATATGTATTTGAATAATATTTAACTTGTGTTTTAATCCGAAATGTAAAAAATCGAATAATTCTTATGAATCCTGCTGCAATGAGTATTTTTAGATTTTATGATACACTTGTGTTTAATTTTCCATACATTTAGGGCATGAGGCTAGCTAAGGGTTTTTAGATCAGTGTGAAAAAAATGTATTTTTTTATTTTTAGTTTCAGCTGATAATTGCCAAGTAGTCTACAAATGAGACAAAAGGACATTATAAGAGATATATATTGTTTAAAAAGCAAAAAAATATGCAGTTAAGTCAAACGATCACAATCAAATTATAGATTTTAAAGCCAGTTTTAATTAATTTGAGCCAAAGCGACGCATTACGAGGGTACGATGAGACGCAATACGAGGCCTGGTACTAAATTATGAAGCGATTCATTACGAAAAGACGCAAAGTGAGGAGACGCAATACGAGGTCTGGGTGTATA
>NbT15_3
AATACACCCAGACCTCGTATTGCGTCTCTAATTGGTTCCTAAAAACGCGACGCAATACGAAACGACGCAAAGTGAATCTCGATTTACGTTCAAAACACGGACAAAGTCGGTGATGCGTTCCAATTTTTTTTGACAAAGACAGTAGGAAAAAAAATACTAGCAAAAAAATGAGTATTTAATGATGAGATTAATGTAAAAACATATTTTTAATAGGAATAAAAGAACGCAATTTACAAATAAAGGCGTTTTTTCTTTAATGCAAGATTATGGTGGCTTTTATCTCGTTTTTTTTTGTTTATTAACAAATAGTACCGATGAATGGTAAACTGTTTTTTTACTAAAATACGTAAAAATATAAGAATAATACATTATATGTATTTAAATAATATTTAACTTGTGTTTTAATTCGAAATGTAAAAAATCGAATAATTCTTATGAATCTTGCTGCAATGAGTATTTTTTGATTTTATGATATACAAGTGTTTAACTTTTCATACATTTAAGGCAATAAAGGTAGCTAATGGTTTTTAGATCAGTGAGAAAAAAATGTATTTTTTTTATCTTCGAGTTGTAGCTGATAATTGCCAAGTAGTCTAAAATTGAGACAAAAGGGTGTTATATGAGATATATTTTATTTTAAAAGCAAAAAATATGCAGTTAAGTAAAACGATCACAATCAAATTATAATTTTTTAAAGCCAATTTTAATTAATTTGAGCCGAAGCGACGCATTACGAGGGTACGATGAGACGCAATACGAGGCCTGGTACTAAATTATAAAGCGATTCATTACGAAAAGACGCAAAGTGAGGAGACGCAATACGAGGTCTGGGTGTATA
>NbT15_4
AGTACACCCAGGCCTCGTATTGCGTCTCTAATTGGTTCCTAAAAACGCGACGCAATACGAAACGACGCAAAGTGAATCTCGATTTACGTTCAAAGCACGGACAAAGTCGGAGATGCGTTCCAATTTTTTTTGACAAAGACAGTAGGAAAAAAATTACCGGCTAAAAAAAAAATATTTAATGATGAGATTAATGTAAAAACATGTTTTTAATAGAAACTTAAGTGTGCATCTTACAAATAAAGGTTTTTTTTGTTAATGCAAGATTATGGTGGCTTTTATCTCGTTTTCTTTTTGTTTATTAACAAATAGTACCGATGAATGGTAAACTGTTTTTTAAAACTAGAATACGTAAAAATATAATAATAATGCATTATATGTATTTGAATAATATTTAACTTGTGTTTAAATCCGAAATGCAAAAAATCGAATATTTCTTATGAATCTTGCTGCAATGAGTATTTTTAGATTTTATGATATACAAGTGTTTAACTTTTTATACATTTAAGGCAATAAGGCTAGCTAAGGGTTTTTAGATCAGTGAGAAAAAAATGTGTTTTTTTTTATCTTTGAGTTGTAGCTGATAATTGCCAAGTAGTCTACAAATGAGACAAAAGGCTGTTATTTGAGATAAATATTGTTTAAAAAGCAAAAAATATGCAGTTAAGTCAAACGATCACAATCAAATTATAGTTTTTTAAAGCCAATTTTAATTAATTTGAAGCGAAGCGACGCATTACGAGGGCATGATGAGACGCATTACGAGGCCTGGTACTAAATTATGAAGCGATTCATTACGAAAAGACGCAAAGTGAGGAGACGCAATACGAGGTCTGGGTGTATT
>NbT15_5
TATACACCCAGACCTCGTATTGCGTCTCTAATTGGTTCCTAAAAACGCGACGCAATGCGAAAAGACGCAAAGTGAATCTCGATTTACGTTCAAAACACGTACAAAGTCGGAGATGCGTTCCAATTTTTTTTGACAAAGACAGTAGGAAAAAAAATACTAGCAAAAAAATAAATATTAAATGATGAGATTAATGTAAAAAACATGTTTTTGATATAAACTTAAGTACCCATCTTACAAATAAAGGTCTTTTTTGTTAATGCAAGATTATGGTGGCTTTTATCTCGTTTTTTTTTGTTTATTAACAAATAGTACCGATGAATGGTAAACAGTACATTTTAAACTAGAATACGTAAAAATATAAGAATAATACATTATATGTGCTTGAATAATATTTAACTGATGTTTAAACCAGAAATGTAAAAAATCGAATAATTCTTATGAATCTTGATGCAATGAGTATTTTTAGATTTTATTATATACAAGTGTTTAACTTTTCATACATTTAAGGCAATAAGGCTAGCTAAGGGTTTTTAGATCAGTGAAAAAAAATGTGTTTTTTTATCTTTGAGTTGTAGCTGATAATTGCCAAGTAGTCTACAAATGAGACAAAAGGCTGTTATATGAGATATATATTGTTTTAAAAGCAAAAAATATGCAGTTTAGTCAAACGATCACAATCAAATTATAGTTTTTTAAAGCCAATTTTAATTAATTTGAAGCGAAGCGACGCATTACGAGGGTATGATGAGACGCAATACGAGGCCTGGTACTAAATTATGAAGCGATTCATTACGAAAAGACGCAAAGTGAGGAGACGCAATACGAGGCCTGGGTGTAGT
>NbT15_6
AATACACCCAGGCCTCGTATTGCGTCTCTAATTGGTTCCTAAAAACGCGACGCAATGCGAAACGACGCAAAGTGAATCTCGATTTACGTTCAAAACACGGACAAAGTCGGAGATGCGTTCCAATTTTTTTTGACAAAGACAGTAGGAAAAAAAATACTAGCAAAAAAATAAGTATTTAAGTATGAGATTAATGCAAAAACATGTTTTTAATAGAAACTTAAGTACCCATCTTACAAATAAAGGTTTTTTTTGTTAATGCAAGATTATGGTGGCTTTTATCTCGTTTTTTTGTTTATTAACAAATAGTACCAATGAATGGATAACAGTTTATTTTAACCTAAAGTACGTAAAAATATAAGAATAATACATTATTTGTATTTCAATAATATTTAACTTGTGTTTAAATCCGAAATGTAAAAAATCGAATAATTCTTATAAATCTTGCTTCAATGAGTATTTTTAGATTTTATTATATACAAGTGTTTAACTTTTCATACATTTAAGGCAATAAGGCTAGCTAAGGGTTTTTAGATCAGTGAGAAAAAAATATGTTTTTTTATCTTTGAGTTGTAGCTGATAATTGCCAAGTAGTCTACAAATGAGACAAAAGGCTGTTATATGAGATATATTTTATTTTAAAAGCAAAAAATATGCAGTTAAGTCAAACGATCACAATCAAATTATAGTTTTTTAAAGCCAATTTTACTTAATTTGAAGCGAAGCGACGCATTACGAGGGTACGATGAGACGCAATACGAGGCCTGGTACTAAATTACGAAGCGATTTATTACGAAAAGACACAAAGTGAGGAGACGCAATACGAGGTCTGGGTGTATT
>NbT15_7
AATACACCCAGGCCTCGTATTGCGTCTCTAATTGGTTCCTAAAAACGCGACGCAATGCGAAACGACGCAAAGTGAATCTCGATTTACGTTCAAAACACGGACAAAGTCGGAGATGCGTTCCAATTTTTTTTGACAAAGACAGTAGGAAAAAAAATACTAGCAAAAAAATAAGTATTTAAGTATGAGATTAATGCAAAAACATGTTTTTAATAGAAACTTAAGTACCCATCTTACAAATAAAGGTTTTTTTTGTTAATGCAAGATTATGGTGGCTTTTATCTCGTTTTTTTGTTTATTAACAAATAGTACCAATGAATGGATAACAGTTTATTTTAACCTAAAGTACGTAAAAATATAAGAATAATACATTATTTGTATTTCAATAATATTTAACTTGTGTTTAAATCCGAAATGTAAAAAATCGAATAATTCTTATAAATCTTGCTTCAATGAGTATTTTTAGATTTTATTATATACAAGTGTTTAACTTTTCATACATTTAAGGCAATAAGGCTAGCTAAGGGTTTTTAGATCAGTGAGAAAAAAATATGTTTTTTTATCTTTGAGTTGTAGCTGATAATTGCCAAGTAGTCTACAAATGAGACAAAAGGCTGTTATATGAGATATATTTTATTTTAAAAGCAAAAAATATGCAGTTAAGTCAAACGATCACAATCAAATTATAGTTTTTTAAAGCCAATTTTACTTAATTTGAAGCGAAGCGACGCATTACGAGGGTACGATGAGACGCAATACGAGGCCTGGTACTAAATTACGAAGCGATTTATTACGAAAAGACACAAAGTGAGGAGACGCAATACGAGGTCTGGGTGTATT
>NbT15_8
ACTACACCCAGACCTCGTATTGCGTCTCTAATTGGTTCCAAAAAATGCGACGCAATGCGAAACGACGCAAAGTGAATCTCGATTTACGTTCAAAACACGGACAAAGTCGGAGATGCGTTTCAATTTTTTTTGACAAAGACAGTAGGAAAAAAATATTAGCAAAAAAATAAGTATTAAATGATGAGATTAATGTAAAAACATGTTTTTAACAGAAACAATAGTACGCATCTTACAAATAAAGGTTTTTTTTGTTAATGCAAGATTATGGCGGCTTTTATCTCGTTTTTTTTTTGTTTATTAACAAATCGTACCGATGAATGGTAAACTGTTTATTTTAAACTAGAATACGTAAAAATATAAGAATAATACATTTTATGTATTTGAATAATATTTAACTTATGTTTAAATCCAAAATGTAAAAAATCGAATAATTCTTATGAATCTTGCTGCAATGAGCATTTTAAGATTTTATGATATACAAGTGTTTAACTTTTCATACATTTAAGGCAATAAAGGTAGCTAATGGTTTTTAGATCAGTGAGAAAAAAATGTGTTTTTTTTATCTTTGAGTTGTAGCTGATAATTGCCAAGTAGTCTAAAAATGAGACAAAAGGCTGTCATATGAGATATATTTTATTTTAAAAGCAAAAAATATGCAGTTAAGTCAAACGATCACAATCAAATTATAGTTTTTTAAAGCCAATTTTAATTAATTTGAGCCGAAGCGACGCATTACGAGGGTACGATGAGACGCAATACGAGGCCTGGTACTAAATTATGAAGCGATTCATTACGAAAAGACGCAAAGTGAGGAGACGCAATACGAGGTCTGGGTGTATA
>NbT15_9
AATACACCCAGACCTCGTATTGCGTCTCTAATTGGTTCCTAAAAACGCGACGCAATGCGAAACGACGCAAAGTGAATCTCGATTTACGTTCAAAACACGGACAAAGTCGGAGATGCGTTCCAATTTTTTTTGACAAAGACAGTAGGAAAAAAATTACCAGCTAAAAAATAAATATTTAATGATGAGATTAATATATAAATATGTTTTTAATAGAAACTTAAGTACGCATCTTACAAATAAAGGTTTTTTTGTTAATGCAATATTATGGTGGCTTTTATCTCGTTTTTTTTTTGTTTATTAACAAATAGTACCGATGAATGGTAAACAGTTTATTTTAAACTAGAATACGTAAAAATATAAGAATAATACATTATATGTGCTTGAATAATATTTTACTTATGTTTAAATCCGAAATGTAAAAAAATCGAATAATTCTTATGAATCTTGATGCAAAGAGTATTTTTAGATTGTATGATATACAAGTGTTTAACTTCTCATACATTTAGGGCAATAAAGCTAGCTAAGGGTTTTTAAATCAGTGAGAAAAAAATGTGTTTTTTTTATCTTTGAGTTGTAGCTGGTAATTGCCAAGTAGTCTAAAAATGAGACAAAAGGCTGTTATATGAGATATATTTTATTTTAAAAGCAAAAAATATGCAGTTAAGTCAAACGATCACAATCAAATTATAATTTTTTAAAGCCAATTTTAATTAATTTGAGTCGAAGCGACGCATTACGAGGGTACGATGAGACGCAATACGAGGCCTGGTACTAAATTATGAAGCGATTCATTACGAAAAGACGCAAAGTGAGGAGACGCAATACGAGGTCTGGGTGTACT
>NbT15_10
ATTACACCCAGACCTCGTATTGCGTCTCTAATTGGGTCCTTAAAACGCGACGCAATGCGAAAAGACGCAAAGTGAATCTCGATTTACGTTCAAAACACGGACAAAGTCGGAGATGCGTTCCAATTTTTTTTTGACAAAGACAGTAGGAAAAAAAATTACCAGCTAAAAAATAAATATTTAATGATGTGATTAATGTAAAAACATGTTTTTTTGAAAAAACTTAAGTACGCATCTTACAAATAAAGTTTTTTTTTGTTAATGCAAGATTATGGTGGCTTTTATCTCGTTTTTTTTTGTTTATTGACAAATAGTGTCGATGAATGGTAAACAGTTTATTTTAAACTAGAATACGTAAAAATATAAGAATAATACATTTTATGTATTTGAATAATATTTAACTTGTGTTTTAATTCGAAACGTAAAAAATCGAATAATTCTCATGAATCTTGCTGCAATGAGTATTTTTGGATTTTATGATATACAAGTGTTTAACTTTTTATACATTTAAGGCAATAAGGCTAGATAAGGGTTTTTAGATCAGTGAGGAAAAAATGTGTTTTTTTTATCTTTGAGTCGTAGCTGATAATTGCCAAGTAGTCTAAAAATGAGACAAAAGGCTGTTATATGAGATATATATTGTTTTAAAAGCAAAAAATATGCAGTTAAGTCAAACGATCACAATCAAATTAAAGTTTTTTAAAAACAATTTTAATTAATTTGAGCCAAAGCGACGCATTACGAGGGTACGATGGGACGCAATACGAGGCCTGGTACTAAATTATGAAGCGATTCATTACGAAAAGACGCAAAGTGAGGAGAAGCAATACGAGGTCTGGGTGTATT
>NbT15_11
TACCCAAACCTCGTATTGCGTCTCTAATTGGTTCCTAAAAAAGCGACGCAATACGAAACGACGCAAAGTGAATCTCGATTTACGTTCAAAACACGGACAAAGTCGGAGATGCGTTCCAATTTTTTTTGACAAAGACAGTAGGAAAAAAAATTACCAGCTAAAAAATAAATATTTAATGATGAGATTAATGTAAAAACATGTTTTTAATAAAAACTTAAGTACGCATCTTACAAATAAAGATTTTTTTTGTTAATGCAAGATTATGGTGGCTTTTATCTCGTTTTTTTTTGTTTATTAACAAATAGTACCGATGAATGGTAAACAGTTTATTTTAAACTAGAATACGTAAAAATATAAGAATAATACATTATATGTATTTGAATGATATTTAACTTGTGTTTTAATTCAGAATGTAAAAAATCGAATAATTTTTATAAATCTTGCTGCAATGAGTATTATTAGATTTTATGATATACAAGTGTTTAACTTTTCATACATTTAAGACAATAAGGCGCGCTAAGGGTTATTAGATCAGTGAGAAAAAAATATGTTTTTTTATCTTTGAGTTGTAGCTGATAATTGACAAGAAGTCTACGAATGAGACAAAAGGCTGTTGTATGAGATAAATTTTATTTTAAAAGCAAAAAATATGCAGTTAAGTCAAACGATCACAATCAAATTATAGTTTTTTAAAGCCAATTTTAATTAATTCGAAGCGAATCGACGCATTACGAGGGTACGATGAGACGCAATACGAGGCCTGGTACTAAATTATGAAGCGATTCATTACGAAAAGACTCAAAGTGAGGAGACGCAATACGAGGTCTGGGT
>NbT15_12
ACACCCAGACCTCGTATTGCGTCTCTAATTGGTTCCTAAAAACGCGACGCAATACGAAACGACGCATAGTGAATCTCGATTTACGTTCAAAACACGGACAAAGTCGGAGATGCGTTCCAATTTTTTTTGAAAAAGACAGTAGGAAAAAAAATTACCAGCTAAAAAATAAATATTTAATGATGAGATTAATGTAAAAACATGTTTTTAATAGAAACTTAAGTACGAATCTTACAAATAAAGATTTTTTTTTGTTCATGCAATATTATGGTGGCTTTTATCTCGTTTTTTTTTGTTTATTGAGAAATAGTGTCGATGAATGGTAAACAGTTTATTTTAAACTAGAATACGTAAAAATATAAGAATAATACATTATATGTATTTGAATAATATTAAACTTGTGTTTTAATTCGAAACGTAAAAAATCGAATAATTCTCATGAATCTTGCTGCAATGAGTATTTTTGGATTTTATGATATACAAGTGTTTAACTTTTCATACATTTTAGGCAATAAGGCTAGCTAAGGGTTTTTAGATCAGTGAGAAAAAAATATGTTTTTTTATCTTTGAGTTGTAGCTGATAATTGCCAAGTAGTCTACAAATGAGACAAAAGGCTGTTATATGAGATATATTTTATTTTAAAAGCAAAAAATATGCAGTTAAGTCAAACGATCACAATCAAATTATAGTTTTTTAAAGCCAATTTTAATTAATTTGAACCGAAGCGACGCATTACGAGGGTACGACTGAGACCGCAATACGAGGCCTGGTACTAAATTATGAAGCGATTCATTACGAAAAGACGCAAAGTGAGGAGACGCATACGAGGTCTGGGT
>NbT15_13
ACACCCAGACCTCGTATTGCGTCTCTAATTGGTTCCTAAAAACGCGACGCAATGCGAAAAGACGCAAAGTGAATCTCGATTTACGTTCAAAACACGGACAAAGTCGGAGATGTGTTCCAATTTTTTTAAACAAAGACAGTAGGAAAAAAAATACTAGCAAAAAAATAAATATTAAATGATGAGATTTATGTAAAAAACATGTTTTTAATAGAAACTTAAGTACCCATCTTACAAATAAAGGTTCTTTTGTTAATGCAAGATTATGGTGGCTTTTATCTCGTTTTTTTTTATTAACAAATAGTACCGACGAATGGTAAACAGTTTATTTTAAACTAGAATACGTAAAAATATAAGAATAATACATTATTTGTATTTGAATAATATTTAACTTGTGTTTAAATCCGAAATGTAAAAAAATCGAATAATTCTTATGAATCTTGCTTCAATGAGTATTTTTAGATTTTATTATATACAAGTGTTTAACTTTTCATACATTTAAGGCAATAATGCTAGCTAAGGGTTTTTAGATCAGTGAGAAAAAAAAGTGTTTTTTTTTTATCTTTGAGCTAGCTGATAATTGCCAAGTAGTCTACAAATGAGACAAAAGGCTGTTATATGAGAAATATTTTATTTTAAAAGCAAAAAATATGCAGTTAAGTCAAACGATCACAATCAAATTATAGTTTTATAAAGCCAATTTTAATTAATTTGAAGCGAAGCGACGCATTACGAGGATATGATGAGACGCAATACGAGGCCTGGTACTAAATTACGAAGCGATTCATTACGACAAGACGCAAAGTGAGGAGACGCAATACGAGGTC
>NbT15_14
GCAAAGTGAATCTCGATTTACGTTCAAAACACGGACAAAGTCGGAGATGCGTTCTAATTTTTTTTTGACAAAGACAGTAGGAAAAAAAATTACCAGCTAAAAAATAAATATTTAATGATGAGATTAATGTAAAAACATGTTTTTAATAGAAACTTAAGTACGCATCTTACAAATAAAGGTTTTTTTTTGTTAATGCAAGATTATGGTGGCTTTTATCTCGTTTTTTTGGTTTATTAACAAATAGTACCGATGAATGATAAACTGTTTATTTTAAACTAGAATACGTAAAAATATAAGAATAATACATTATTTGTATTTGAATAATATTTAACTTGTGTTTTAATCCGAAATGTAAAAAATCAAATAATTCTTATGAATCTTGATGCAATAAGTATTTTTAGATTTTATTATATACAAGTGTTTAACTTTTCATACATTTAAGGCAATAATGCTAGCTAAGGGTTTTTAGATCAGTGAGAAAAAAAAGTGTTTTTTTTTATCTTTGAGTTGTAGTTGATAATTGCCAAGTAGTCTACAAATGAGACAAAAGGCTGTTATATGAGATATATTTTATTTTAAAAGCAAAAAATATGCAGTTAAGTCAAACGATCACAATCAAATTATAGTTTTTTAAAGCCAATTTTAATTAATTTGAAGCGAAGCGACGCATTACGAGGGTATGATGAGACGCAATACGAGGCCTGGTACTAAATTATAAAGCGATTCATTACGAAAAGACGCAAAGTGAGGAGACGCAATACGAGGCCTGGGTGT
>NbT15_15
ACACCCAGACCTCGTATTGCGTCTCTAATTGGTTCCTAAAAACGCGACGCAATACGAAACGACGCAAAGTGAATCTCGATTTACGTTCAAAACACGGACAAAGTCGGAGATGCGTTCCAATTTTTTTTGACAAAGACAGTAGGAAAAAAAATTACCCGCTAAAAAATAAATATTTAATGATGAGATTAATGTAAAAACATATTTTTAATAGAAACTTAAGTACGCATCTTACAAATAAAGTTTTTTTTTGTTAATGCAAGATTATGGTGGCTTTTATCTCGTTTTTTTTGTTTATTAACAAATAGTACCGATGAATGGTAAACAGTTTATTTTAAACTAGAATACGTAAAAATATAAGAATAATACATTATTCGTATTTGAATAATATTTAACTTGTGTTTTAATCCAAAATGTTAAAAATCAAATAATTCTTATGAATCTTGATGCAAAGAGTATTTTTAGATTTTATGATATACAAGTGTTTAACTTTTCGAACATTTAAGGCAATAAGGCTAGCTAAGGGTTTTTAGATCAGTGAGAAAAAAAAGTGTTTTTTTTTATCTTTGAGTTGTAGCTGATAATTGCCAAGTAGTCTACAAATGAGACAAAAGGCTGTTATATGAGATATATTTTATTTTAAAAGCAAAAAATATGCAGTTAAGTCAAAC
>NbT15_16
ACCCAGACCTCGTATTGCGTCTCTAATTGGTTCCTAAAAACGCGACGCAATGCGAAACGACGCAAAGTGAATCTTGATTTACGTTCAAAACACGGACAAAGTCGGATATACGTTCCAATTTTTTTTGACAAAGACAGTAGGAAAAAAAATTACCAGCTAAAAACTAAATATTTAATGATTAGATTAATTTAAAAACATGTTTTTTACAGGACCAAAAGTATTCATCTTACAAATAAAGGTTTTTTTTTGTTAATGCAAGATTATGGTGGCTTTTATCCCGTTTTTTTTGTTTGTTAACAAATAGTACCGATGAATGGTAAACAGTTAATTTTATACTAAAATACGTAAAAATATAAGAAAAATGAATTATATGTATTTGAATAATATTTAACTTATGCTTAAATTCAAAATGTAAAAAATCGAATAATTCTTATGAATCTTTTTGCAATGAGCATTTTTAGATTTTATAATATACAAATGTTTAACCTTTCATACATTTAAGGCAATAAGGCTAGCTAAGGATTTTTAAATCAGTGAGAAAAAAATATGTTTTTTTATCTTTGAGTTGTAACTGATAATTGCCAAGTAGTCTACAAATGAGACAAAAGGCTGTTGTATGAGATATATTTTATTTTAAAAGCAAAAAATATGCAGTTAAGTCAAACGATCACAATCAAATTATAGTTTTTTAAAGCCAATTTTAATTAATTTGAAGCGAAGCGACGCATTACGAGGGTACGATTAGACC
>NbT15_17
ACCTAGACCTCTTATTGCGTCTCTAATTGGTTCCTAAAAACGCGACGCAATGCGAAACGACGCAAAGTGAATCTGAATTACGTTCAAAACACGGACAAAGTCGGAGATGAGTTCCAATTTTTTTTGACAAAGACAGTAGGAAAAAAAATACTAGCAAAAAAATGAGTATTTAATGATGATATTAATGTAAAAAAAATTTTAAGTCGAAACTTAAGTACGCATATTACAAATAAAGGCTTTTTTGTTAATACAAGATTATGGTGGCTTTTATCTCGTTTTTTTTTGTTTATTAACAAATAATACCGATGAATGGTAAACTGTTTATTTAAACTAGAATACGTAAAAATATAAGAAGAATGCATTATCTGTATTTAAATAATATTTAATTTATGTTTTAATTCGAATGCAAAAAATCGAATAACTCTTATGAATCTTGCTGCAATGAGTATTTTTAGCTTTTACGATATACAAGTGTTTAACTTTTCATACATTTAGGCAATAAGGCTAGCCAAGGGTTTTTAGATCAGTGAGGAAAAAATCTGTTTTTTTATCTTTAAGCTGTAGCTGATAATTGCCAAGTAGTCTAGAAATGAGAAAAAGGCTGTTATATGAGATACATAGTTAAAAAGCAACAATATGCAGTTAAATCAAACGATCACAATCAAATTATAGTTTTTAAAGCCAATTATAATTAATTTGATCCAAAGCGACGCATTACGAGGGTACGATGAGACGCAATACGAGGTCTGGG
>NbS28_1
TACAGTCAAACCTCCTATAACGCGGTTTTTTAGAACACGATTTCCATTTTACGCGTTAGTGATTTTAGGGACAATTTCTTATAACGCGGTTTCCATTTTAAGCGATTTTTAGCCTTTAAGTATTTTGATAATTTTAGGGTCAAAATTATCGGTTTCTTATAGTAACTTGTAAAGATAAACATAGATGTACGATTTTAAAGATGTTAAAGCAGCAATTTAAACTGGGTTAATTCATTTTAAAAAGTTTATATTTCGAACGTTCTAAGACTAAAAATGTCGAAAAGAATGAGAAAAAAAAATAAATATTTTATAAATAAAATTTTAAGCTTTATTTATCGATGCTATTTTTATTTTGACGTGAATTTGTATAAATTTTATCGAAATCCACGTGAACGATAAGGTGAATTCAAGACTTTTATTCAATTAAACTCAAATAACACGAGTAAACAATATTATTTAACAGTTAAATTTAAAAGTTAAAGTTTCAAACAATATTTTTTTTATTTAATTCAAGTCTTTAATGATAACTTTTCTAGTTTTTTAAGGTTATAAACTTAATTTGATTTTTGTTTCCATTTTACAGCGTTTGTCGTTCCAATTTACGCGATAAGTTTAAGACATTTTAAACATAAATTGTAAATTTTTATTACGCAATTTTTATTTTACGCGGAACGATCAACCGCGTTATAGGAGGGTTGACTGTA
>NbS28_2
TACAGTCAACCCTCCTATAACGCGGTTTTTTAGAACACGATTTCCATTTTACGCGGTAGTGATTTTAGGGACAATTCCTTATAACGCGGTTTCCATTTTACGCGGTTTTTTCCACTGAGTATTTCGATGGTGTTTAGTGTCCAAATTATCGATTTTTTATAGTAACTTGTAAAGATGAACATAGATGTGAAATTTTTAAGATGTTTAAACAGCAATTTATATTGGTTTGCTGTATTTTGAAAAGTTTATATTTCGAACGTTCTAAGGCCAAAAATTTGTCAAAACAATAAGAAAATAAACATAAATAACATATAAATAAAATTTTAAGCTTTATTTATCGTCTTGTTTTTTTTATTTTAACGTGAATTTCTTCAAAATTTATAGATAACCACGTGAACGATATGGTGAATTCAGGATTTTTATTCGATTAAACTCAAATAACACGAGTAAACATTATTATTGAACGGTTAAATCAAAAAGTCAAAGTTTTAAACAATATTTATTTTATATAATCTAAGTCTTTAATGATAACTTTTCTTGTAGTCTTTTCCAAGGTTATAGACTTCATTTGATTTTTGTTTCCATTTTACGCGATACAAAAATGAAATTTACATTTAATTCCGACTTCCTATAACGCTGTTTCCATTTTACGCGGTTGTCGTTTCCATTTTACGCGGTAAGTTTAAGCCATTTTAAACGTAAATTTTAAATTTTTATTACGCGATTTCCATTTTACGCGGAACGATCAACCGCGTTATGGGAGGGTTGACTGTA
>NbS28_3
TACAGTCAAACCTCCTATAACGCGGTTTTTTAGAACACGATTTCCATTTAACGCGGTTGTTGGCCTTTAAGTATTTCGATGGTTTTTAGAGTCCAAATTATCGATTTTTAATAGTAACTTGTTAAGATAAACATAAAAGTAAGCCTTTTAAGATGTTTTAACAGCAATTTATATAGGGGTGATTCATTTTAAAAGTTTACATTTCGATTATTCTAAGGCCTATAATTGGTCGAAAACAATGAGAAAATAAAGATATATATCCTATAAATAGAATTTTAAACTTCAGTTATCGTCATATTTTACTTTTTTTAAGGAGAATTTGCATAAAATTTATCAGAAATTACGTGGACGATATGGTAAATTCAGGTATTTATTCGATTAAACTTAAATAGCACGTGTAAACATTATTATTTAACAGTTAAATTAAAAAATTACAGTTCTAAACAATATTTATTTTATTTAATTCAAGCCTATAATGATAAATTTCCTAGTAGTCTTTTCCAAGTTTAAGAACTTTATTAGATTTTTGTTTCCATTTTACGCGGTTGTCGTTTCCGTTTTACTCAGTAAGTTTAAGCCATTTTAAACGTGAATTTCAAATTTTTTTTACGCGATTTCCATTTTACGCGGAACGATCAACTGCGTTATAGGAGGTTTGACTGTA
>NbS28_4
TACAGTCAAACCTCCTATAACGCGGTTTTTTAGAACACGATTTCCATTTTACGCGTTAGTGATTTTAGGGACAATTTCTTAGAACGCGGTTTCCATTTTACGCGGTTGTTGGCCTTTAAGTATTTCGATGGTTTTTAGAGTCCAAATTATTGATTTTTAATAGTAACTTGTTAAGATAAACATAAAAGTAAGCCTTTTAAGATGTTTTAACAGCAATTTATATAGGCTTGATTCATTTTAAAAGTTTATATTTCAAACATTCTAAGGCCTATAATTGGTCGAAAACAATGAGAAAATAAATATATATCCAATAAATAGAATTTTAAACTTCAGTTATCGTCTTATTTTACTTTTTTTGACGTGAATTTGCATAAAATTTATCAGAAATCACGTGGACGATATGGTAAATTCAGGTATTTATTTGATTGAACTTAGATAACACGGGTAAACATTATTATTTAACAGTTAAATTAAAAAATTACAGTTCTAAACAATATGTATTTTATTTAATTCAAGCCTATAATGATAAATTTCCTAGTAGTCTTTTCCAAGTTAAAGAACTTTATTATATTTTTGTTTCTATTTTACGCGGTACAAAAATGAAATTTACGTTTAATTTCGACTTCTTAAAACGCTGTTTCCATTTTACGCGGTTGTCGTTTCCATTTTACGCAGTAAGTTTAAGCCATTTTAAACGTGAATTTCAAATTTTTTTTACGCGATTTCCATTTTACGCGGAACGATCAACCGCGTTATAGGAGGTTAGACTGTA
>NbS28_5
TACAGTCAAACCTCCTATAACGCGGTTTTTTAGAACACGATTTCCATTTTACGCGTTAGTGATTTTAGGGACAATTTCTTAGAACGCGGTTTCCATTTTACGCGGTTGTTGGCCTTTAAGTATTTCGATGGTTTTTAGAGTCCAAATTATTGATTTTTAATAGTAACTTGTTAAGATAAACATAAAAGTAAGCCTTTTAAGATGTTTTAACAGCAATTTATATAGGCTTGATTCATTTTAAAAGTTTATATTTCAAACATTCTAAGGCCTATAATTGGTCGAAAACAATGAGAAAATAAATATATATCCAATAAATAGAATTTTAAACTTCAGTTATCGTCTTATTTTACTTTTTTTGACGTGAATTTGCATAAAATTTATCAGAAATCACGTGGACGATATGGTAAATTCAGGTATTTATTTGATTAAACTTAAATAACACGGGTAAACATTATTATTTAACAGTTAAATTAAAAAATTACAGTTCTAAACAATATTTATTTTATTTAATTCAAGCCTATAATGATAAATTTCCTAGTAGTCTTTTCCAAGTTAAAGAACTTTATTATATTTTTGTTTCTATTTTACGCGGTACAAAAATGAAATTTACGTTTAATTTCGACTTCTTAAAACGCTGTTTCCATTTTACGCGGTTGTCGTTTCCATTTTACGCAGTAAGTTTAAGCCATTTTAAACGTGAATTTCAAATTTTTTTTACGCGATTTCCATTTTACGCGGAACGATCAACCGCGTTATAGGAGGTTAGACTGTA
>NbT16_1
ACTACACCAAGACCCCGCTTTGCGTCGCTAATTCGTTCCTGAAAAATGCGACGCAGAGTGAAACGACGCAAAGAGAATCACGGTTTTGGTTTAAAATACGGACAAAGTCGTTAATTCGTTCCTAATTATTTTGAGAAAGGTAGTATACGACATCAAACTTGTATTTAAAAGACATTTTCGTCCAACTAATCTTTAATAAAAGCTTTTTTTCAATTAAAGAAATACTTTTCCTCAATAAAGTTCAATAAAGCGCTTCTTGGTCAGCTGCGGATTTTTTTATGAGAATATTGTTTTTGCGTTGACCGAAGAGCCTTCTTATTGAGAGCATTATAAATTTTTTTGTAACAATGGATATTTGAATCTAGCTCTTTATATTAGTATTTCAAACGTGACAAAGTACGCCTCACTGGGGGCAATTTGACAATCTGAGGGGACATTACGAATTTTTTAGTTTTAATTACACCTCCTGATAAAGGCATTTTCTATTTGCATATGTAAAAGAGACATGGCGATTTCGAAATCTCAAAAGTTGGATAAGCGCCTTAAAAAGTTGAGAACCACTGTTCTAGAACGTCCAGTGATTTAATTATTAAAAGTAGAGCCAGCCTTATCAGTATCTTTTATTTTAGTTGTATCCCTATTTTAAATTGATTTAACCGTTGAAACCTTTATCTCTAATTCTCTAGCAATACCTTTTGGATTTTCTCAATTATCAAAACTTTCAATAATATCAAGCTTTGTATGGAGCTAACTCTGATTTTACTATTTTTAACCAGCTTTAGTTCCTCTCATTAGGTAAAGAAATTTTTTTTTTAAAAAGCAACGACGCAACTTCGAAACTCAAGCGACGCAAAGCGAGGTTTGGTGTGAAATAGGTATGCGACGCAACTTCGAAACGACGCAAAGTGAAACGACGCAAAGCGGGGTCTTGGTGTACT
>NbT16_2
ATTACACCAAGACCCCGCTTTGCGTCGCTAATTCGTTCCTGAAAAATGCGACGCAAAGTAAATCACGATTTGGGTTCAAAACAAGAACAAAGTCGTTGGTATTTCCTAATTTTTTTTGAAAAAGGTAGTATACGACATCAAATTTTTAATTAACAAAAATTTTTGTGCAACTAATCTTAAATAAGAGATATTTTTTACAATTAAAAAAAACTTTTCATCAATAAAAGTTTAATTAAGCGCTTCTTGGTCAGTTTTAGACTCTATATCATGGTTGGATTTTTTATGAAAGTATTGATCTTGTTTTGACTGAACAACCTTCTTATTGAGAGAATTATAAATATCTTTGTAACAATGTATATTTGAATCTAGCGCTTTATATTAGTGATTTAAACGTGACAAAGTACGCCTCAATAAGGGCAAATTGACAATGTGAGGGGACATTACAAATTTTTTAGTTTAAATTACACCTCCTGACAAAGGCATTTTTTATTTGCATGTGTAAAAGAGACATGGTGATTTCAAAATCTCAAAAGTTGGATGAGTGCCTAAAAAAGTTAATAACCACTGTTCTAAAATGTCCATTGATTTTATTATTAAAAGTAGAGCCAGACTTATCACCCTCTTTTATTTTGGTTGTATCCCTATTTTTAATTGATTTAATCGTTGAAACTTTTATCTCTAATTCTCTGTCAATATCTTTTGATTTTCCTAATAATCAAATATTTCAATAATATCTAGCCTTTTTTCAAGCTGATAGTGATTTACTATATTTTAACCGGCTTTAGTTCCTCTCATTAGGTAAAGAAATTTTTTTTTTAAAAAGCAACGACGCAACTTCGAAACTCAAGCGACGCAAAGCGAAGTTGGTGTTAAATAGGTATGCGACGCAACTTCGAAACGACGCAAAGTGAAACGACGCAAAGCGGGGTCTTGGTGTATT
>NbT16_3
TGTACACCAAGACCCCGCTTTGCGTCGCTAATCGTTCCTAAAAAATGCGACGCAGAGTGAAATGACGCAAAGTGAATCACGATTTTGGTTCAAAACACGGATAAAGTCGTTAATTCGTTCCTAATTTTTTTGAAAAAGGTAGTATACGACATCAAATTTTTAATTAACAAACATTTTTGTACAACTAATCTTAAATAAGAGCTATTTTTTACAATTAAAAAAAAACTTTTCATCAATAAAAGTTTAATTAAGCGCTTAATGGTCAGTTTTAGACTCTATATCATGGTTGGATTTTTTATGAAAGTATTGATCTTGTTTTGACTGAACAACCTTCTTATTGAGAGAATTATAATTATCTTTGTAACAATGTATATTTGAATCTAGCGCTTTATATTAGTGATTTAAACGTGACAAAGTACGCCTCACTAAGTGCAAATTGACAATCTGAGGGGACATTACAAATTTTTTAGTTTAAATTACACCTCCTGACAAAGGCATTTTTTATTTGCATGTGTAAAAGAGACATGGTGATTTCAAAATCTCAAAAGTTGGATAAGTGCCTTATAAAGTTTATAACCACTGTTCTAAAACGTCCATTGATTTTATTATACAAAGTAGAGCCAGATTTATCATCCTCTTTTATTTTAGTTGTATCCCTATTTTTAATTTATTTAATCGTTGAAACCTTTATCTCTAATTCTCTGTCAATATCTTTTGATTTTTCGTATAATCAAATATTTCAATAATATCTAGCCTTGTTTTCAAGCTAATAGTGATTTACAATATTTTTAATCGGCTTTAGTTCCTCTCATTAGGTAAAGAAATTTTTTTTAAAAAAGCAACGACGCAACTTCGAAACTCAAGCGACGCAAATCGAGGTTTGGTGTTAAATAGGTATGCGACGCAACTTCGAAACGACGCAAAGTGAACGACGCAAAGCGGGGTCTTGGTGTACT
>NbT16_4
CATACACCAAGACCCCGCTTTGCGTCGCTAATTCGTTCCTGAAAAATGCGACGCAGAGTGAAACGACGCAAAGTGAATCACAATTTTGGTTCAAAACACGGACAAAGTCGTTAATTCGTTCCTAATTTTTTTGAAAAAGGTAGTATACGACATCAAATTTTTAATTAACAAACATTTTTGTACAACTAATCTTAAATAAGAGCTATTTTTTACAATTAAAAAAAAACTTTTCATCAATAAAAGTTTAATTAAGCGCTTCATGGTCAGTTTTGGACTCTATATCATGGTTGGATTTTTTATGAAAGTATTGATCTTGTTTTGACTGAACAACCTTCTTATTGAGAGAATTATAATTATCTTTGTAACAATGTATATTTGAATCTAGCGCTTTATATTAGTGATTTAAACGTGACAAAGTACGCCTCACTAAGTGCAAATTGACAATCTGAGGGGACATTACAAATTTTTTAGTTTAAATTACACCTCCTGACAAAGGCATTTTTTATTTGCATGTGTAAAAGAGACATGGTGATTTCAAAATCTCAAAAGTTGGATAAGTGCCTTATAAAGTTTATAACCACTGTTCTAAAACGTCTATTGATTTTATTATACAAAGTAGAGCCAGATTTATCATCCTCTTTAATTTAAGTTGTATCCCTATTTTTAATTTATTTAATCGTTCAAACCTTTATCTCTAATTCTCTGTCAATATCTTTTGATTTTTCGCATAATCAAATATTTCAATAATATCTAGCCTTGTTTTCAAGCTAATAGTGATTTACAATATTTTAACCGGCTTTAGTTCCTCTCATTAGGTAAAGAAATTTTTTTTTAAAAAGCAACGACGCAACTTCGAAACTCAAGCGACGCAAAGCGAGGTTTGGTGTTAAATAGGTATGCGACGCAACTTCGAAACGACGCAAAGTGAAACGACGCAAAGCGGGGTCTTGGTGTAAT
>NbT16_5
TGTACACCAAGACCCCGCTTTGCGTCGCTAATTCGTTCCTTAAAAATGCGACGCAGAGTGAAACGACGCAAAGTGAATCACGATTTTGGTTCAAAACACGGACAAAGTCGTTAATTCGTTCCTGATTTTTTTGAAAAAGGTAGTATACGACATCAAATTTTTAAAAAACAAACATTTTCGGGCAACTAATCTTAAATAAGAGCTATTTTTACAATTAAAAAATACTTTTCATCAATAAAAGTTTATTTAGCGCTTCTTGGTCAGTTTTGGACCCTATATCAGGGCTAGGTTTTTTATGAAAGTACTGATCTTGTGTTGACTGAACGATTTTTTTATTGAGGGAATTATAAATATTTTTGTAACAATAGATATTTGAATCTATCGCTTTATATTAGTGATTTCAAACGTGACAAAGTACGCCTCACTGGGGGCAATTTGACAATCTGAGGGGAAATTACGAATTTTTTAGTTTAAATTACACCTCCTGATAAAGGCATTTTTTATTTGCACATGTGAAAGAGACATGGTGATTTCAAAATCTCAAAAGTTGGATGAGTGCCTAAAAAAGTTGAGAACCACTGTTCTAAAACGTCAAGTGATTTTATTATTAAAAGCTGAACCAGACTTATCAGCCTCTTAATTTTAGTTGTATCCCTATTTTCAATTGATTAAATTTTTGAAACCTTTATCTCTAATTCTCTGTCAATATCTTTTTGTTTCTCTTTATAATCCATTATTTCAATAATATCTAGCCTTCTTTTCAAGCTAATAGTGATTTTACTATTTTTAACCAGCTTTAGTTCCTCTCATAAGGTAAAGAAATTTTTTTTTTAAAAAAGCAACGACGCAACTTCGAAACTCGAGCGACGCAAAGCGAGGTTTGGTGTTAAATAGGTATGCGACGCAACTTCGAAACGACGCAAAGTGAAACGACGCAAAGCGGGGTCTTGGTGTATT
>NbT16_6
AATACACCAAGACCCCGCTTTGCGTCGCTAATTCGTTCCTGAAAAATGCGACGCAGAGTGAAACGACGCAAAGTGAATCACGATTTTGGTTCAAAACACGGACAAAGTCGTTAATTCGTTCCTAATTTTTTTGTAAAAGGTAGTATACGACATCAAATTTAAAAAAAAACAGACAGTTTCGGGCAACTAATCTTAAATAAGAGCTATTTTTACAATTAAAAAATACTTTTCATTAATAAAAGTTTAATTGAGCGCTTCTTGGTCAGTTTTGGACTCTATATCAGGGTTAGGTTTTTTATGAAATTATTGATCTTGTGTTGACTGAACGATTTTTTTATTGAGGAAATTATAAATATCTTTGTAAAAATAGATATTTGAATCTAGCGCTTTATATTAGTGATTTCAAATGTGACAAAGTACGCCTCACTGGGGGCAATTTGACAATCTGAGGGGACATTACGAATTTTTTAGTTTAAGTTACACCTCCTGATAAAGGCATTTTTTATTTGCACATGTGAAAGAGACATGGCGATTTCAAAATCTCAAAAGTTGGATGAGTGCCTAAAAAAGTTGAGAACCACTGTTCTAAAACGTCAAGTGATTTTATTATTAAAAGCTGAACCAGACTTATCAGCCTCTTTATTTTAGTTGTATCCCTATTTTCAATTGATTAAATTGTTGAAACCTTTATCTCTAATTCTCTGTCAATATCTTTTAGTTTCTCTTTATAATCAAAATTTCAATAATATCTAGCCTTGTTTTCAAGCTAATAGTGATTTTACTATTTTTAATCAGCTTTAGTTCCTCTCATAAGGTAAAGAAATTTTTTTTTTAAAAAAGCAACGACGCAACTTCGAAACTCAAGCGACGCAAAGCGAGGTTTGGTGTTAAATAGGTATGCGACGCAACTTCGAAACGACGCAAAGTGAAACGACGCAAAGCGGGGTCTTGGTGTAAT
>NbT16_7
AATACACCAAGACCCCGCTTTGCGTCGCTAATTCGTTCCTGAAAAATGCGACGCAGAGTGAAACGACGCAAAGTGAATCACGATTTTGGTTCAAAACACGGACAAAGTCGTTAATTCGTTCCTAATTTTTTTGAAAAAGGTAGTATACGACATCAAATTTGTAATTAATAAATATTTTCGTGCAACTCATCTTAAATAAGAGCCATTTTTACAATAAAAAAAATACTTTTCATCAATAAAAGTTTAATTAAGCGCTTCTTGGTCAGTTTTGGACTCTATATCAGGGTTGGGTTTTTAAGGAAAGTATTGATCTTGTGTTGACTGAACGATTTTCTTATTGAGGGAATTATAAATATCTTTGTAACAATAGATATTTGGATCTAGCGCTTTATATTAGTGATTTCAAACGTGACAAAGTACGCCTCACTGGGGACAATTTGACAATCTGAGTGGACATTACGAATTTTTTAGTTTAAGTTACATTTCCTGATAAAGGCATTTTTTATTTGCACATGTGAAAGAGACATGTTGATTTCAAAATCTCAAAAGTGACTGAGTGCCTTAAAAAGTTGAGAACCACTGTTCTAAAACATTTAGTGATTTTATTATTAAAAGCTGAACCAGACTTATCAGCCTCTTAATTTTAGTTGTATAACTATTTTTGATTGATTAAATTGTTGAAACCTTTATCTCTAATTCTCTATCAATATCTTTTATTTTCTCTTGATAATCAACTATTTCAATAATATCTAGCCTTATTCAAGCTAATAGTGATTTTACTATTTTTAACCAGCTTTAGTTCCTCTCATAAGGTAAAGAAATTTTTTTTTTAAAAAAGCAACGACGCAACTTCGAAACTCAAGCGACGCAAAGCGAGGTTTGGTGTTAAATAGGTATGCGACGCAACTTCGAAACGACGCAAAGTGAAACGACGCAAAGCGGGGTCTTGGTGTACT
>NbT16_8
TATACACCAAGACCCCGCTTTGCGTCGCTAATTCGTTCCTGAAAAATGCGACGCTGAGTGAAACGACGCAAAGTGAATCACGAATTTGGTTCAAAACACGGACAAAGTCTGTAATTCGTTCCTAATTTTTTTGAGAAAGGTAGTATACGACATCAAATTTGTAATTAATAAACATTTTCGTGCAGTTTATCTTAAATAAGAGCCATTTTTACAATAAAAAAAATACTTTTCATCAATAAAAGTTTAATTAAGTGCTTCTTGGTCAGTTTTGGACTCTATATCATGGTTGGGTTTTTTATGAAAGTATTGATCTTGTGTTGACTGAACGTTTTTTTTATTGAGGGAATTATAAATATCTTTGTAACAATAGATATTTGAATCTAGCGCTTTATATTAGTGATTGTAAACGTGACAAAGTACGCCTCACTGGGGGCAATTTGACAATCTGAGGGGACATTACGAATTTTTTAGGTTAAATTACACCTCCTGATAAAGGCATTTTTTATTTGCACATGTGAAAAAGACATGTTGATTTCAAAATCTCAAAAGTGGATGAGTGCCTTAAAAAGTTGAGAGGCACTGTTCTAAAACGTTTAGTGATTTTATTATTAAAAGCTGAACCAGACTTATCAGCCTCTTAATTTTAGTTGTATCCCTATTTTCAATTGATTAAATTGTTGAAACCTTTATCTCTAATTCTCTGTCAATATCTTTTAGTTTCTCTTTATAATCAAATATTTCAATAATATCTAGACTTATTCAAGCTAATAGTGATTTTACTATTTTTTAACCAGCTTTAGTTCCTCTCATAAGGTAAAGAAATTTTTTTTTTAAAAAGCAACGACGCAACTTCGAAACTCAAGCGACGCAAAGCGAGGTTTGGTGTTAAATAGGTATGCGACGCAACTTCGAAACGACGCAAAGTGAAACGACGCAAAGCGGGGTCTTGGTGTATA
>NbT16_9
AGTACACCAAGACCCCGCTTTGCGTCGCTAATTCGTTCCTGAAAAATGCGACGCAGAGTGAAACGACGCAAAGTGAATCACCAATTTGGTTAAAAACACGGACAAAGTCTGTAATTCGTTCCTAATTTTTTTGAAAAAGGTAGTATACGACATCAAATTTGTAATTTATAAACATTTTTGTCCAACTAATCTTAAATAAGAGCTATTTTTCACAATTAAAAAATACTTTTCATCAATAAAAGTTTAATTAATCGCTTCTTAGTCACTTTTGAACTCTATATCAGGTTTGCGTTTTTTAAAAAATAACGATCTTGTGTTGACTGAACAACCTTTTTATTGAGAGAATTATAAAAATCTTTGTACCAAAGAATATTTGAATCTAGCGTTTTATATTAGTAATTTCAAACATCACAAAGTACTCCTCAATGGGGGCAATTTGACAATCTGAGGGGACATAACAAATTTTTTAATTTAAATTACCACCTCCTAATAAAGGCATTTTTTATTTGCATATGTAAAAGAGACATGGCGATTTCAAAATCTCAAAAGTTAAATGAGTGCCTAAAAAAGTTTAGAACCACTGTTCTAAAACGTACAGTGATTTTATTATTAATATAGAGCCAGACTTATCAGCTTCTGTTATTTTAGTTTCGTTACTATTAATTTTTGATTTAAACGTTATAACCTTTATCTCAAATTCTCTAGCAATATCTTTTAAATTATCTTCATACCCAAATATTTCAAAAATATCTAGCTTTGTTTTCAAGTTAACAGTGATTTTACTGTTTTTTAACCAGCTTTAGTTCCTCTCATTAGGTAAAAAATTTTTTTTTTAAAAAAGCAACGACGCAACTTCGAAACTCAAGCGACGCAAAGCGAGGTTTGGTGTTAAATAGGTATGCGACGCAACTTCGAAACGACGCAAAGTGAAACGACGCAAAGCGGGGTCTTGGTGTAGT
>NbT16_10
AATACACCAAGACCCCGCTTTGCGTCGCTAATTCGTTCCTGAAAAATGCGACGCAGAGTGAAACGACGCAAAGTGAATCACGAATTTGGTTCAAAACACGGACAAAGTCTGTAATTCGTTCATAATTTTTTTGAGAAAGGTAGTATACGACATCAAATTTGTGATTAATAAATATTTTCGTGCAACTAATCTTAAATAAGAGCTATCTTTTACAATAAAAAAAATACTTTTCATCAATAAAAGTTTAATTAAGCGGCTCTTAGTCAGTTTTGGACTCTATATTAGGTTTGCATTTTTTATGAAAGCATTGATCTTGTGTTGACTGAACAACCTTTTTATTGAGAGAATTATAAATATCTTTGTACCAAAGAATATTTGAATCTAGCGTTTTATATTAGTAATTTCAAACGTGACAAAGTACGCCTCAATGGGGGCAATTTGACAATCCGAGGGGACATTACGAATTTTTTAGTTTAAATTACACCTCCTGATAAAGGCATTTTTTATTTGCATATGTAGAAGAGACATGGCGATTTCAAAATCTCAAAAGTTAGATGAGTGCCTAAAAGTTTAGAACCACTGTTCTAAAACGTCCAGTGATTTTATTATTAATAATAGAGCCAGACTTATCAGCCTATGTTATTTTAGTTGCATCCCTATTTTTTTTATTTAACCGTTGACACCTTTATCTCGGATTCTCTAGCAGATATTTTGGATTTTATTTATATCCAAATATTTCCATAATATTTAGCTTTGTTTTCAAGTTAACAGTGATTTTACTGTTTTTTAACCAGCTTTAATTCCTCTCATTAGGTAAAAAATTTTTTTTTAAACAAAGCAACGACGCAACTTCGAAACTCAAGCGACGCAAAGCGAGGTTTGGTGTTAAATAGGTATGCGACGCAACTTCGAAACGACGCAAAGCGGGGTCTTGGTGTAAT
>NbT16_11
TATACACCAAGACCCCGCTTTGCGTCGCTAATTCGTTCCTAAAAAATGCGACGCAGAGTGAAACGACGCAAAGTGAATCACGAATTTGGTTCAAAACACGGACAAAGTCTGTAATTCGTTCATAATTTTTTTGAGAAAGGTAGTATACGACATCAAATTTGTGATTAATAAATATTTTTGTGCAACTAATCTTAAATAAGAGCTATCTTTTACAATAAAAAAATACTTTTCATCAATAAAAGTTTAATTAAGCGGCTCTTAGTCAGTTTTGGACTCTATATTAGGTTTGCATTTTTTATGAAAGCATTGATCTTGTGTTGACTGAACAACCTTTTTATTGAGAGAATTATAAATATCTTTGTACCAAAGAATATTTGATCTAGCGTTTTATACTTAGTAACTTTCAAACGTGACAAAGTACGCCTCAATGGGGACAATTTGACAATCCGAGGGGACATTACGAATTTTCTAGTTTAAATTACACCTCCTGATAAAGGCATTTTTTATTTGCATATGTAAAAGAGACATGGCGATTTCAAAATCTCAAAAGTTAGATGAGTGCCTAAAAAAGTTTAGAACCACTGTTCTAAAACGTCCAGTGATTTTATTATTAATAATAGAGCCAGAGTTATCAGCCTCTGTTATTTTAGTTGCATCCCTATTTTTTTTATTTAACCGTTGACACCTTTATCTCAGATTCTCTAGCAAATATTTTGGATTTTATTTATATCCAAATATTTCATAATATTTAGCTTTGTTTTCAAGTTAACAGTGATTTTACTGCTTTTTAACCAGCTTTAGCTCCTCTCATTAGGTAAAATTTTTTTTTTAAAAAAGCAACGACGCAACTTCGAAACTCAAGCGACGCAAAGCGAGGTTTGGTGTTAAATAGGTATGCGACGCAACTTCGAAACGACGCAAAGTGAAACGACGCAAAGCGGGGTCTTGGTGTATT
>NbT16_12
ATTACACCAAGACCCCGCTTTGCGTCGCTAATACGTTCCTGAAAAATGCGACGCAGAGTGAAACGACGCAAAGTGAATCACTATTTTGGTTTAAAACACGGACAAAGTCTGTAATTCGTTCATAATTTTTTTGAGAAAGGTAGTATACGACATCAAATTTGTGATTAATAAATATTTTCGTGCAACTAATCTTAAATAAGAGCTATCTTTTACAATAAAAAAATACTTTTCATCAATAAAAGTTTAATTAAGCGGCTCTTAGTCAGTTTTGGACTCTATATTAGGTTTGCATTTTTTATGAAAGCATTGATCTTGTGTTGACTGAACAACCTTTTTATTGAGAGAATTATAAATATCTTTGTACCAAAGAATATTTGAATCTAGCGTTTTATATTAGTAATTTCAAACGTGACAAAGTACGCCTCAATGGGGGCAATTTGACAATCCGAGGGGACATTAAGAATTTTTTAGTTTAAATTACACCTCCTGATAAAGGCATTTTTTATTTGCATATGTAAAAGAGACATGGCGATTTCAAAATCTCAAAAGTTAGATGAGTGCCTAAAAAAGTTTAGAACCACTGTTCTAAACGGTCCAGTGATTTTATTATTAATAATAGAGCCAGAGTTATCAGCCTCTGTTATTTTAGTTGCATCCCTATTTTTTTTATTTAACCGTTGACACCTTTATCTCAGATTCTCTAGCAAATATTTTGGATTTTATTTATATCCAAATATTTCCATAATATTTAGCTTTGTTTTCAAGTTAACAGTGATTTTACTGCTTTTTAACCAGCTTTAGCTCCTCTCATTAGGTAAAATTTTTTTTTTAAAAAAGCAACGACGCAACTTCGAAACTCAAGCGACGCAAAGCGAGGTTTGGTGTTAAATAGGTATGCGACGCAACTTCGAAACGACGCAAAGTGAAACGACGCAAAGCGGGGTCTTGGTGTACA
>NbT16_13
AGTACACCAAGACCCCGCTTTGCGTCGCTAATTCGTTCCTGAAAAATGCGACGCAGAGTGAAACGACGCAAAGTGAATCACGATTTTGGTTCAAAACACGGACAAAGTCGTTAATTCGTTCCTTATTTTTTTGAAAAGGGTAGTATACGACATCAAATTCTTAATTAACAAACATTTTCGTGTAACTAATCTTAAATAAGAGCTATTTTTACAATAAAAAAAATACTTTTCATCAATAAAAGTTTAATTGAGCGCTTCTTGGTCAGTTTTAGACTCTATATCATGGTTGGATTTTTTACGAAAGTATTGATCTTGTTTTGACTAAACAACCTTCTTATTGAGAGAATTATAAATATCTTTGTAACAATAGATATTTGAATCTAGCGCTTTATATTAGTTATTCTAACGTGGAAAGTACGCCTCATTGGGGACAATTTGACGATCTGAGAGGACATTACGAATTTTATAGTTTAATTACACCTCCTGATAAAGCCATTTTTATTTGCATATGTAAAAGAGACATGGTGATTTCAAATCTCAAAAAATGAATGAGTGCCTAAAAAAGTTGACCCCGTTATAGAACCTCCAGTGATTTTATTATTAATAATAGAGCCAGACTTATCAGCCTTTGTTATTTTAGTTTTATCCCTATTTATTTTTGATTTAACCGTTGAAACCTTTATCTCCAATTATCTGGCAATATCTTCTGGATTTTCTTCATTATCAAATATTTCAATAATGTCTAGCTTTGTTGTCAAGCTAACAGTGATTTTACAATTTTAAAACTAGCTTTAGTTCCTCTCATTAGGTAAAGAATTTTTTTTTTAAAAAGCAACGACGCAACTTCGAAACTCAAGCGACGCAAAGCGAGGTTTGGTGTTAAATAGGTATGCGACGCAACTTCGAAACGACGCAAAGTGAAACGACGCAAAGCGGGGTCTTGGTGTATG
>NbT16_14
AGTACACCAAGACCCCGCTTTGCGTCGCTAATTCGTTCCTGAAAAATGCGACGCAGAGTGAAACGACGCAAAGTGAATCACGATTTTGGTTCAAAACACGGACAAAGTCGTTAATAAGTTCCTAATTTTTTTGAAAAAGGTAGTATACGGCATCAAATTCTTAATTAACAAACATTTTCGTGCAATTTATCTTAAATAAGAGCTATTTTTACAATAGAAAAAATACTTTTCATCAATAAAAGTTTAATTGAGCGCTTCTTGGTCAGTTTTAGACTCTATATCATGGTTGGATTTTTTATGAAAGTATTGATCTTGTTTTGACTAAACAACCTTCTTATTGAGAGAATTATAAATAGCTTTGTAACAATAGATTTTTGAATCTAGCGCTTTATATTAGTTATTCAAACGTGGAAAGTACGCCTCACTAAAGGCAAATTGACGATCTGAGAGGACATTACGAATTTTTTAGTTTAATTACACCTCCTGATAAAGGCATTTTTTTTTGCATATGTAAAAGAGACATGGTGATTTCAAAATCTCAAAAAATGAATGAGTGCCTAAAAAAGTTGAACCACCGTTATAGAACCTCCAGTGATTTTATTATTAATAATAGAGCCAGACTTATCAGCCTTTGTTATTTTAGTTTCATCCCTATTTATTTTTGATTTAACCGTTGAAACCTTTTTCTCCAATTATCTGGCAATATCTTTTGGATTTTCTTCATTATCAAATATTTCAATAATGTCTAGCTTTGTTGTCAAGTTAACAGTGATTTTACTATTTTAAAACTAGCTTTAGTTCCTTTTATTAGGTAAAGAAATTTTTTTTAAAAAAGCAACGACGCAACTTCGAAACTCAAGCGACGCAAAGCGAGGTTTGGTGTTAAATAGGTATGCGACGCAACTTCGAAACGACGCAAAGTGAAACGACGCAAAGCGGGGTCTTGGTGTACA
>NbT16_15
CTTACACCAAGACCCCGCTTTGCGTCGCTAATTCGTTCCTGAAAAATGCGACGCAGAGCGAAACGACGCAAAGTGAATCACGAATTTGGTTCAAAACACGGACAAAGTCTGTAATTCGTTCCTAATTTTTTTGAGAAAGGTAGTATAAGACATCAAATTTGTAATTATAAACATTTTCGTGCAGTTTATCTTAAATAAGAGCTATTTTTTAAAATAAAATAAAATACTTTTCATTAATTAAAGTTTAATTAAGCACTTCTTGGTCAGTTTAAGACTCTATATCAGGTTTGTATTTTTTATGAAAATATTGATCTTTTGTTAACTGAACAATCTTCTTATTGAGAGAGTTATAAATATTTTTGTAACAACAGATATTTGAATCTAGCGCTTTATATTAGTGATTTAAAACGTGACAAAGTACGCCTCACTGGGGGCAATTTGACAATCTGAGGGGACGTTACGAATTTTTTAGTTTTAATTACACCTTCTTATAAAGGCATTTTTTATTTGCATAAGTAAAAGAGAGATGGCGATTACAAAATCCCAAAAAATGGATGAGTGCCTAAAAAAGTTGAACCACCGTTATAGAACCTCCAGTGATTTTATTTTAATAATAGAGCCAGACTTATCAGCCCTTATTATTTTAGTTTCATCCCTATTTATTTTTGATTATCCGTTGAAACCTTTATCTCCAATTATCTAGCAATATCTTTTGGTTTTTCTTCATTATCAAATATTTCAATAAAATCTAGCTTTGGTTTCAAGCTAATAATGATTTTACTATTCTTTAACCAGCTTTAATTCCTCTCATTAGGTAAAGAAATTTTTTTTTAAAAAAGCAACGACGCAACTTCGAAACTCAAGCGACGCAAAGCGAGGTTTGGTGTTAAATAGGTATGCGACGCAACTTCGAAACGACGCAAAGTGAAACGACGCAAAGCGGGGTCTTGGTGTATT
>NbT16_16
TATACACCAAGACCCCGCTTTGCGTCGCTAATTCGTTCCTGAAAAATGCGACGCAGAGCGAAACGACGCAAAGTGAATCACGAATTTGGTTCAAAACACGGACAAAGTCTGTAATTCGTTCCTAATTTTTTTGAGAAAGGTAGTATACGACATCAAATTTGTAATTATAAACATTTTCGTGCAGTTTATCTTAAATAAGAGCTATTTTTTAAAATAAAATAAAATACTTTTCATTAATTAAAGTTTAATTAAGCACTTCTTGGTCAGTTTTGGACTCTATATCAGGTTTGTATTTTTTTATGAAAATATTGATCTTTTGTTAACTGAACAATCTTTTTATTGAGAGAATTATAAATATCTTTGTAACAATGGATATTTGAATCTAGCGCTTTATATTAGTGATTTAAAACGTGACAAAGTACGCCTCACTGGGGGCAATTTGACAATCTGAGGGGACTTTACGAATTTTTTAGTTTTAATTACACCTTCTGATGAAGGCATTTTTTATTTGCATATGTAAAAGAGAGATGGCGATTACAAAATTTGAAAAATTAAATGAGTGCCTAAAAAAGTTGAACCACCGTTATAAACCTTTAGTGATTTTATTTTAATAATAGAGCCAGACTTATCAGCACTTATTATTTTAGTTTCATCCCTATTTATTTTTGATTTAACCGTTGAAACCTTTATCTCCAATTATCTAGCAATATCTTTTGGATTTTCTTCATTATAAAATATTTCAAAAAAATCTAGCTTTGGTTTCAAGCTAATAATGATTTTACTATTTTTTAACCAGCTTTAATTCCTCTCATTAGGTAAAAAAAATTTTTTTTTAAAAAAGCAACGACGCAACTTCGAAACTCAAGCGACGCAAAGCGAGGTTCGGTGTTAAATAGGTATGCGACGCAACTTCGAAACGACGCAAAGTGAAACGACGCAAAGCGGGGTCTTGGTGTACT
>NbT16_17
TATACACCAAGACCCCGCTTTGCGTCGCTAATTCGTTCCTGAAAAATGCGACGCAGAGTGAAACGACGCAAAGTGAATCACGAATTTGGTTCAAAACACGGACAAAGTCTGTAATTCGTTCATAATTTTTTTGAGAAAGTTAGTATACGACATCAAATTTTTAATTAACAAACATTTTCGTGCAACTAATCTTTAATAAGAGCTATTTTTTGCAATTAAAAAAATACTTGTCATCAATAAAAGTTTATTTAAGCGCTTCTTGGTCAGTTTTTGACTCTATATCAGGTTTGGATTTTTTATAAAAATATTGATCTTTTGTCGACTGAACAACCTTCTTATTGAGAGAATTATAAATATCTTTGTAACAATAGATATTTGAATCTAGCGCTTTATATTAGTGATTAGAAACGTGACAAATTACGCCTCACTAGGGGCAATTTGACAATCTGAGGGGACATTACGAATTTTTTAGTTTAATTACACCTCCTGATAAAGGCATTTTTTATTTGCATATGTAAAAGAGACATGGTGATTTCAAAATCTCAAAAAATGAATGAGTGCCTAAAAAAGTTAAACCACCGTTATAGAACCTCCAGTGATTTTATTATTATTAATAATAGAGCCAGACTTATCAGCCTTTTTATTTTAGTTTCATCCCTATTATTTTTGATTTAACCGTTGAAACCTTTATCTCCAATTATCTGGCAATATCTTTTGGATTTTCTTCATTATCAAATTTTTCAATAATGTCTAGCTTTGTTGTCAAGCTAACAGTGATTTTACTATTTATAAACTAGCTTCAGTTCCTCTCATTAGGTAAAGAAATTTTTTTTTAAAAAAAGCAACGACGCAACTTCGAAACTCAAGCGACGCAAAGCGAGGTTTGGTGTTAAATAGGTATGCGACGCAACTTCGAAACGACGCAAAGTGAAACGACGCAAAGCGGGGTCTTGGTGTAAT
>NbT16_18
ATTACACCAAGACCCCGCTTTGCGTCGCTAATTCGTTCCTGAAAAATGCGACGCAGAGTGAAACGACGCAAAGTGAATCACGAATTTGGTTCAAAACACGGACAAAGTCTGTAATTCGTTTATAATTTTTTTGAGAAAGGTAGTATACGACATCAAATTTGTAATTATGAACGTTTTCGTGCAACTTATCACAAATAAGAGCTATTTTTTGCAATAAAAAAATACTTTTCATCAATTAAAGTTTAATTAAACGCTTCTTGGTCAGTTTTGGACTCTATATCAGGTTTGTTTTTTTTTATGAAAATATTGATCTTTTGTTAACTGAACAATCTTCTTATTGAGAGAGTTATAAATATTTTTGTAACAATAGATATTTGAATCTAGCGCTTTATATTAGTGATTTCAAATTTGACAAAGTACGCCTCATTAAGGACAATTTGACGATCTGAGGGGACATTACGAATTTTTTAGTTTAAATTACACCTTCTGATAAAGGCATTTTTTATTTGCATATGTAAAATAGAGATGGCGATAACAAAAGCCCAAAAAATGGATGAGTGCCTAAAAAAGTTGAACCACCGTTATAGAACCTCCAGTGATTTTATTTTAATAATAGTAGAGCCAGACAAATCAGCCCTTGTTATTTTAGTTTCATCCCTATTTATTTTTGATTTAACCGTTGAAACCTTTATCTCCAATTATCTAGCAATATCTTTTGGTTTTTCTTCATTATCAAATATTTCATTATTATCTAGCTTTGTTTTAAAGCTAATAGTGATTTTACCATTTTTTAACCAGCTTTAGTATCTCTCATTAGGAAAAGAATTTTTTTTAAAAAAAAGCAACGACGCAACTTCGAAACTCAAGCGACGCAAAGCGAGGTTTGGTGTTAAATAGGTATGCGACGCAACTTCGAAACGACGCAAAGTGAAACGACGCAAAGCGGGGTCTTGGTGTATT
>NbT16_19
ACCAAGACCCCGCTTTGCGTCGCTAATTCGTTCCTGAAAAATGCGACGCAGAGTGAAACGACGCAAAGTGAATCACGAATTTGGTTCAAAACACGGACAAAGTCTGTAATTCGTTTATAATTTTTTTGAGAAAGGTAGTATACGACATCAAATTTGTAATTATGAACGTTTTCGTGCAACTTATCTTAAATAAGAGCTATTTTTTACAATAAAAAAAATACTTTTCATCAATTAAAGTTTAATTAAGCGCTTCTTGGTCAGTTTTAGACTCTATATCAGGTTTGAATTTTTTATGAAAATATTGATCTTTTGTTAACTAAACAATTTTCTTATTGAGAGAGTTATAAATATTTTTGTAACAACGGATATTTGAATCTAGCGCTTTATATTAGTGATTAGAAACGTGACAAAGTACGCCTCACTAGGGGCAATTTGACAATCTGAGGGGACATTACGAATTTTTTAGTCTAAATTACACCTCCTGATAAAGGCATTTTGTATTTGCATATGTAAAAGAGACATGGTGATTTCAAAATCTCAAAAAATGAATGAGTGCCTAAAAAAGTTGAACCACCGTTATAGAACCTCCAGTGATTTTATTATTAATAGTAGAGCCAGACAAATCAGCCCTTGTTATTTTAGTTTCATCCCTATTTATTTTTGATTTAACCGTTGAAACCTTTATCTCCAATTATCTAGCAATATCTTTTGGTTTTTCTTCATTATCAAATATTTCAATAATATCTAGCTTTGTTTTTAAGCTAATAGTGATTTTACCATTTTTTAACCAGCTTTAGTATCTCTCATTAGGTAAAGAAATTTTTTTTAAAAAAGCAACGACGCAACTTCGAAACTCAAGCGACGCAAAGCGAGGTTTGGTGTTAAATAGGTATGCGACGCAACTTCGAAACGACGCAAAGTGAAACGACGCAAAGCGGGGTCTTGGTGT
>NbT16_20
ACACCAAGACCCCGCTTTGCGTCGCTAATTCGTTCCTGAAAAATGCGACGCAGAGTGAAACGACGCAAAGTGAATCATAAATTTGGTTCAAAACACGGACAAAGTCTGTAATTCGTTCCTAATTTTTTTGAAAAAGGTAGTATACGACATCAAATTTGTAATTTATAAACATTTTTGTGCAACTAATCTTAAATAAGAGCTATTTTTTACAATTAAAAAATACTTTTCATCAATAAAAAATTAATTGAGCGCTTCTTAGTCACTTTTGAACTCTATATCAGGTTTGCATTTTTTAAAAAATAACGATCTTGTGTTGACTGAACAACCTTTTTATTGAGAGAATTATAAAAATCTTTGTAACAAAGAATATTTGAATCTAGCGTTTTATATTAGTAATTTCAAACGTCACAAAGTACTCCTCAATGGGGGCAATTTGACAATCTGAGGGGACATAACAAATTTTTTAGTTTAAATTACACCTCCTGATAAAGGCATTTTTTATTTGCATATGTAAAAGAGACATGGCGATTTCAAAATCTCAAAAGTTAGATGAGTGCCTAAAAAAGTTTAGAACCACTGTTCTAAAACGTCCAGTGATTTTATTATTAATAATAGAGCCAGAGTTATCAGCCTCTGTTATTTTAGTTGCATCCCTATTTTTTTTATTTAACCGTTGACACCTTTATCTCAGATTCTCTAGCAAATATTTTGGATTTTATTTATATCCAAATATTTCCATAATATTTAGCTTTGTTTTCAAGTTAACAGTGATTTTACTGCTTTTTAACCAGCTTTAGCTCCTCTCATTAGGTAAAATTTTTTTTTAAAAAAGCAACGACGCAACTTCGAAACTCAAGCGACGCAAAGCGAGGTTTGGTGTTAAATAGGTATGCGACGCAACTTCGAAACGACGCAAAGTGAAACGACGCAAAGCGGGGTCTTGGT
>NbT16_21
ACACCAAGACCCCGCTTTGCGTCGCTAATTCGTTCCTGAAAAATGCGACGCAGAGTGAAACGACGCAAAGTGAATCATAAATTTGGTTCAAAACACGGACAAAGTCTGTAATTCGTTCCTAATTTTTTTGAAAAAGGTAGTATACGACATCAAATTTGTAATTTATAAACATTTTTGTGCAACTAATCTTAAATAAGAGCTATTTTTTACAATTAAAAAATACTTTTCATCAATAAAAAATTAATTGAGCGCTTCTTAGTCACTTTTGAACTCTATATCAGGTTTGCATTTTTTAAAAAATAACGATCTTGTGTTGACTGAACAACCTTTTTATTGAGAGAATTATAAAAATCTTTGTAACAAAGAATATTTGAATCTAGCGTTTTATATTAGTAATTTCAAACGTCACAAAGTACTCCTCAATGGGGGCAATTTGACAATCTGAGGGGACATAACAAATTTTTTAGTTTAAATTACACCTCCTGATAAAGGCATTTTTTATTTGCATATGTAAAAGAGACATGGCGATTTCAAAATCTCAAAAGTTGGATAAGTGCCTAAAAAAGTTTAGAACCACTGTTCTAAAACGTACAGTGATTTTATTATTAATATAGAGCCAGACTTATCAGCTTCTGTTATTTTAGTTTCGTTACTATTAATTTTTGATTTAAACGTTATAACCTTTATCTCAAATTCTCTAGCAATATCTTTTAAATTATCTTCATACCCAAATATTTCAAAAATATCTAGCTTTGTTTTCAAGTTAACAGTGATTTTACTGTTTTTTAACCAGCTTTAGTTCCTCGCATTAGGTAAAGAAATTTTTTTTTCAAAAGCAACGACGCAACTTCGAAACTCAAGCGACGCAAAGCGAGGTTTGGTGTTAAATAGGTATGCGACGCAACTTCGAAACGACGCAAAAGTGAAACGACGCAAAGCGGGGTCTTGGT
>NbT16_22
ACCAAGACCCCGCTTTGCGTCGCTAATTCGTTCCTGAAAAATGCGACGCAGAGTGAAACGACGCAAAGTGAATCACGAATTTGGTTCAAAACACGGACAAAGTCTGTAATTCGTTCATAATTTTTTTTTGAGAAAGGTAGTATACGACATCAAATTTGTGATTAATAAATATTTTCGTGCAACTAATCTTAAATAAGAGCTATCTTTTACAATAAAAAAAAATACTTTTCATCAATAAAAGTTTAATTAAGCGGCTCTTAGTCAGTTTTGGACTCTATATCAGGTTTGGACTCTTTATGAAAATATTGATCGTGTATTGACTGGACAACCTTCATATTGAGAGAATTATAAAATTCTTTGTAACAATGAGCATTTAAATCTAGCACTTTATATTAGTGATTTTAAACGTGGAAAGTACGCCTCACTGGGGGCAATTTGACAATCTGAGGGGACATTACGAATTTTTTAGTTTAAATTACACCTTCTGATAAAAGCATTTTTTATTTGCATATGTAGAAGAGACATGGCGATTTCAAAATCTCAAAAGTTAGATGAGTGCCTAAAAGTTTAGAACCACTGTTCTAAAACGTCCAGTGATTTTATTATTAATAATAGAGCCAGACTTATCAGCCTATGTTATTTTAGTTGCATCCCTATTTTTTTTATTTAACCGTTGACACCTTTATCTCGGATTCTCTAGCAGATATTTTGGATTTTATTTATATCCAAATTTTCCATAATATTTAGCTTTGTTTTCAAGTTAACAGTGATTTTACGATTTTTTAACCAGCTTTAATTCCTCTCATTAGGTAAAAAATTTTTTTTTAAACAAAGCAACGACGCAACTTCGAAACTCAAGCGACGCAAAGCGAGGTTTGGTGTTAAATAGGTATGCGACGCAAGTTCGAAACGACGCAAAGTGAAACGACGCAAAGCGGGGTCTTGGTGT
>NbT16_23
ACCAAGACCCCGCTTTGCGTCGCTAATACGTTCCTGAAAAATGCGACGCAGAGTGAAACGACGCAAAGTGAATCACTATTTTGGTTTAAAACACGGACAAAGTCTGTAATTCGTTCCTAATTTTTTTGAGAAAGGTAGTATACGACATCAAATTTGTAATTACTAAGCATTTTCGTGCAAATAATCTTTAATAAGAGCTATTTTTTACAATAGAAAATACTTGTCATCAATGAAAGTTTAATTAAGCGCCTTTTGGTCAGTTTTTGACTCTATATCAGGTTTGGATTTTGATGAAAATATTGATCTTTTGTTGACTGAACAACCTTCTTATTGAGAGAATTATAAATATCTTTGTAACAATAGATATTCGAATCTAGCGCTTTATATTAGTTATTCAAACGTGAAAAGTACGCCTCACTGGGGACAATTTGACAATCTGAGAGGACATCACGAATTTTTTAGTTTAAATTACACCTCCTGATAAAGGCATTTTTTACTTGCATTGTAAGGGAGACATGGCGATTTCAAAATCTCAAAAGTTTGAGTAGTGCCTAAAAAAGTTGAGGACCACTGTTCTAAAACGTCCAGTGATTTTATTATTAATTATAGAGCCAGACTTATCAGCCGCTGTAATTTTAGTTTCATCTCTATTTTTTTTTAACCGTTGAAACCTTTATCTCCAATTCTCTAGCAATATCTTTTGGAATTTCTCCATTACCAAAAATTTCAATAATATCTAGCTTTGTTTGCAATCTAACAGTGATTTTATAATTTTTTAAATAGCTTTAGTTCCTCTCATTAGATAAAGAAATTTTTTTTAAAAAAAGCAACGACGCAATTTCGAAACTCAAGCGACGCAAAGCGAGGTTTGGTGTTAAATGTGCTGCGACGCAACTTCGAAACGACGCAAAGTGAAACGACGCAAAGCGGGGTCTTGGTGT
>NbT16_24
ACCAAGACCCCGCTTTGCGTCGCTAATTCGTTCCTAAAAAATGCGACGCAGAGTGAAACGACGCAAAGTGAATCACGAATTTGGTTCAAAACACGGACAAAGTCTGTAATTCGTTCATAATTTTTTTGAGAAAGGTAGTATACGACATCAAATTTGTGATTAATAAATATTTTCGTGCAGTTTATCTTAAATAAGAGCTATTTTTTACAATAAAAAAACACTTTTCATCAATAAAAGTTTAATTAAGCGTCTCTTAGTCAGTTTTGGACTCTATATCAGGTTTGCATTTTTTATGAAAGCATTGATCTTGTGTTGACTGAACAACCTTTTTATTGAGAGAATTATAAATATCTTTGTACCAAAGAATATTTGAATCTAGCGTTTTATATTAGTAATTTCAAACGTGACAAAGTACGCCTCAATGGGGGCAATCTGACAATCTGAAGACATTACGAATTTTTTAGTTTAAATTACACCTCCTGATAAAGACATTTTTTATTTGCATATGTAAAAGAGACATGGCGATTTCAAAATCTCAAAAAATGGATGAGTGCCTAAAAAAAAGTTGAACCACCGTTATAGAACCTCCAGTGATTTTATTTTAATAATAGTAGAGCCAGACTTATCAGCCCTTGTTATTTAAGTTTCATCCCTATTTATTTTTATTTAACCGTTGACACCTTTATCTCGGATTCTCTAGCAAATATTTTAGATTTTATTTATATCCAAATATTTCCATAATATTTAGCTTTGTTTTCAAGTTAACAGTGATTTTAATGTTTTTAAACCAGCTTTAGATCCTCTCATTAGGTAAAAAAATTTTTTTTTTAAAAAAGCAACGACGCAACTTCGAAACTCAAGCGACGCAAAGCGAGGTTTGGTGTTAAATAGGTATGCGACGCAACTTCGAAACGACGCAAAGC
>NbT16_25
ACCAAGAACCCGCTTTGCGTCGCTAATTCGTTCCTGAAAAATGCGACGCAGAGTGAAACGACGCAAAGTGAATCACTATTTGGTTTAAAACACGGACAAAGTCTGTAATTCGTTCCTAATTTTTTTGAGAAAGGTAGTATACGACATCAAATTTGTAATTACTAAGCATTTTCGTGCAAATAATCTTTAATAAGAGCTATTTTTTACAATAGAAAATACTTGTCATCAATGAAAGTTTAATTAAGCGCTTCTTGGTCAGATTTTGACTCTATATCAGGTTTGGATTTTGATGAAAATATTGATCTTTTGTTGACTGAACAACCTTCTTATTGAGAGAATTATAAATATCTTTGTAACAATAGATATTCGAATCTAGCGCTTTATATTAGTTATTCAAACGTGTAAAGTACGCCTCACTAAAGGCAAATTGGAAACTGAGAGGACATTATGAATTTTTTAGTTTAAATTACACCTCCTGATAAAGGCATTTTTTACTTGCATTGTAAGGGAGACATGGCGATTTCAAAATCTCAAAAGTTTGAGTAGTGCCTAAAAAAGTTGAGGACCACTGTTCTAAAACGTCCAGTGATTTTATTATTAATAATAGAGCCAGATTTATCAGCCGCTGTAATTTTAGTTTCATCTCTATTTTTTTTAACCGTTGAAACCTTTATCTCCAATTTCTAGCAATATCTTTTGGAATTTCTCCATTACCAAAAATTTCAATAATATCTAGCTTTGTTTGCAATCTAACAGTGATTTTATAATTTTTTAAATAGCTTTAGTTCCTCTCATTAGGTAAAGAAATTTTTTTTTAAAAAAAGCAACGACGCAATTTCGAAACTCAAGCGACGCAAAGCGAGGTTTGGTGTTAAATGTGCTGCGACGCAACTTCGAAACGACGCAAAGTGAAACGACGCAAAGCGGGGTCTTGGTGT
>NbS30_1
TACCGGATTCTCACGAAAATAAGCCCGCTCAAAAATAAGCCCTGGGCTTATTTTCGTGCGGGCTTATTTTCGAAACAAAAAACCTTTTTTTCCAAATTCGGATTTTTATCCATTCAAAAAGCACAAAAAAAATTTAATATTTAAATAAAATACAATGAAAGCAAATAAAAAGAAATTTAATATGCTAAATAATTGTCTTTACAATGATTTAAGTACGTTTATACGATTAAATATAGCTTTGCTGTAAGATTTCTTGCAAAATAGGGATTCTATTTTTTGAACGCGATCGAAAATAAGCCCTGGGCTTATTATAAAATCAGTAAAAAAAAATTTAAAATCGTAAAAAGGGGTGGGCTTATTTTCGTGAGAATCCGGTA
>NbS30_2
TACCGGATTCTCACGAAAATAAGCCCGCTCAAAAATAAGCCCTGGGCTTATTTTCGTGCGGGCTTATTTTCGAAACAAAAAACCTGATTTTCCAAATTCGGATTTATATTAATTCAAAAAGCATAAAAAAAATTAATATTTACATAAAATACAATGAAAGCAAATAAAAAGAAATTTAATATGCTAATAAATTGTCTTTACAATGATTTAAGTACGTTTATACGATTAAAGATAGCTTTGCTGTAAGTTTTCTTGCAAAATAGGAATTCGATTTTTTGAACGCGATAGAAAATAAGCCCTGGGCTTATTATAAAATCAGTAAAAAAAATTTAAAATCGTAAAAAGGGGTGGGCTTATTTTCGTGAGAATCCGGTA
>NbS30_3
TACCGGATTCTCACGAAAATAAGCCCGCTCAAAAATAAGCCCTGGGCTTATTTTCGTGCGGGCTTATTTTTGAAACAAAAAACCTTATTTTCCAAATTCGGATTTTTATCCATTCAAAAAGCACAAAAAAAATTTAATATTAAAATAAAATACAATGATAGCAAATAAAAAGAAATTTAATATGCTAATAAATTGTCTTTACAATGATTTAAGTACGTTTATATGATTAAAGATAACTTTGCTGTAAGTTTTCTTGCAAAATAGGGATTCGATTTTTTGAACGCGATCGAAAATAAGCCCTGGGCTTATTATAAAATCAGTAAAAAAAAATTTAAAATCGTAAAAAGGGGTGGGCTTATTTTCGTGAGAATCCGGTA
>NbS30_4
TACCGGATTCTCACGAAAATAAGCCCGCTCAAAAATAACCCCTGGGCTTATTTTCGTGAGGGCTTATTTTTGATACACAAAACCTTATTTTCTAAATTCGGATTTTAATCCATTCTAAAAGCATAAAAAAAAATTAATATTTACATAAATTACATCGAAAGCAGATAAAAAGAAATTTAGTATGCTAATAAATAGTCTTTACAATGATTTAAACAACTTTAGACAATTAAAGATAGCTTTGCTGTAAGTTTCCCAGTAAAATAGGGATTCGATTTTTTGAACGCGATCGAAAATAAGCCCTGGGCTTATTTTAAAAACAGTAAAAAAAAAATTTAAATCGTAAAAAGGGGTGGGCTTATTTTCGTGAGAATCCGGTA
>NbS30_5
TACCGGATTCTCACGAAAATAAGCCCGCTCAAAAATAAGCCCTGGGCTTATTTTTGAAACATTAAACCTTATTTTTTACATTCGGATTTTTTTCCATTCGAAAAGCATAAAAAAAATTTAATATTTACATAAAATACAATGAAAGCATAGAAAAAGAAATTTAATATGATAATGAATGATATTTGCAATGATTTAAACAACTGTAGACGATTAAAGATAGATTTTCCGTAAGTTTTCCTGCAGAATAGGGACTCGATTTTTTGAACGCGATCGAAAATAAGCCCTGGGCTTATTTTAAAAACAGTAAAAAAAAAATTAAAATCGTAAAAAGGGGTGGGCTTATTTTCGTGAGAATCCGGTA
>NbS30_6
TACCGGATTCTCACGAAAATAAGCCCGCTCAAAAATAAGCCCTGGGCTTATTTTCTTGCGGGCTTATTTTTGAAACATTAAACCTTATTTCTTAAATTCGGATTTTTTTCCATTCGAAAAGCATAAAAAAAATTTAATATTTACATAAAATACAATGAAAGCATAGAAAAAGAAATTTAATATGATAATGAATGATATTTGCAATAATTTAAACAACTGTAGTCGATTAAAGATAGATTTTACGTAAGTTTTTCATGCAGAATAGGGACTCGATTTTTTGAACGCGATCGAAAATAAGCCCTGGGCTTATTTTAAAAACAGTAAAAAAAAATTTAAAATCGTAAAAAGGGGTGGGCTTATTTTCGTGAGAATCCGGTA
>NbS30_7
TACCGGATTCTCACGAAAATAAGCCCGCTCAAAAATAAGCCCTGGGCTTATTTTCGTGCGGGCTTATTTTTGAAACATTAAACCTTATTTCTTAAATTCGGATTTTTTTCCATTCGAAAAGCATAAAAAAAATTTAATATTTACATAAAATACAATGAAAGCATAGAAAAAGAAATTTAATATGATAATGAATGATATTTGCAATAATTTAAACAACTGTAGTCGATTAAAGATAGATTTTACGTAAGTTTTCCTGCAGAATAGGGACTCGATTTTTTGAACGCGATCGAAAATAAGCCCTGGGCTTATTTTAAAAACAGTAAAAAAAAATTTAAAATCGTAAAAAGGGGTGGGCTTATTTTCGTGAGAATCCGGTA
>NbS30_8
TACCGGATTCTCACGAAAATAAGCCCGCTCAAAAATAAGCCCTGGGCTTACTTTTGTGCGGGCTTATTTTTGAAACATTAAACCTTATTTCTTAAATTCGGATTTTTTTCCATTCGAAAAGCATAAAAAAAATTTAATATTTACATAAAATACAATGAAAGCATAGAAAAAGAAATTTAATATGATAATGAATGATATTTGCAATAATTTAAACAACTGTAGTCGATTAAAGATAGATTTTACGTAAGTTTTCCTGCAGAATAGGGACTCGATTTTTTGAACGCGATCGAAAATAAGCCCTGGGCTTATTTTAAAAACAGTAAAAAAAAATTTAAAATCGTAAAAAGGGGTGGGCTTATTTTCGTGAGAATCCGGTA
>NbS30_9
TACCGGATTCTCACGAAAATAAGCCCGCTCAAAAATAAGCCCTGGGCTTATTTTCGTACGGGCTTATTTTTGAAACATAAAACCTTATTTCCTAAATTCGGATTTTTTTCCATTCGAAAAGCATAAAAAAAATTTTACTATTTACATAAAATACAATGAAAGCATAGAAAAAGAAATTTAATATGATAATGAATGATATTTGCAATGATTTAAACAACTGTAGACGATTAAAGATAGATTTTCCGTAAGTTTTCCTGCAGAATAGGGACTCGATTTTTTGAACGCGATCGAAAATAAGCCCTGGGCTTATTTTAAAAACATTAAAAAAAAATTTAAAATTGTAAAAAGGGGTGGGCTTATTTTCGTGAGAATCCGGTA
>NbS30_10
TACCGGATTCTCACGAAAATAAGCCCGCTCAAAAATAAGCCCTGGGCTTATTTTCGTGCGGGTTTATTTTTGAAACATTAAACCTTATTTCTTAAATTCGGATTTTTTTCCATTCGAAAAGCATAAAAAAAATTTTACTATTTACATAAAATACAATGAAAGCATAGAAAAAGAAATTTAATATGATAATGAATGATATTTGCAATAATTTAAACAATTGTAGACGATTAAAGATAGATTTTCCGTAAGTTTTCCTGCAGAATAGGGACTCGATTTTTTGAACGCGATCGAAAATAAGCCCTGGGCTTATTTTAAAAACAGTAAAAAAAAATTTAAAATCGTAAAAAGGGGTGGGCTTATTTTCGTGAGAATCCGGTA
>NbS30_11
TACCGGATTCTCACGAAAATAAGCCCGCTCAAAAATAAGCCCTGGGCTTATTTTCGTGCGGGCTTTTTTTGAAACATTAAACCTTATTTCTTAAATTCGGATTTTTTTCCATTCGAAAAGCATAAAAAAAAATTACTATTTACATAAAATACAATGAAAGCATAGAAAAAGAAATTTAATATGATAATGAATGATATTTGCAATAATTTAAACAACTGTAGACGATTACAGATAGATTTTCCGTAAGTTTTACTGCAGAATAGGGACTCGATTTTTTGAACGCGATCGAAAATAAGCCCTGGGCTTATTTTAAAAACAGTAAAAAAAATTTTAAAATCATAAAAAGGGGTGGGCTTATTTTCGTGAGAATCCGGTA
>NbS30_12
TACCGGATTCTCACGAAAATAAGCCCGCTCAAAAATAAGCCCTGGGCTTATTATCGTGCGGGCTTATTTTCGAAACAAAAAACCTTATTTTCCAAATTCGGATTTTTATCCATTCAAAAAGGATAAAAAAAATTTAATATTTGCATAAAATACAATGAAAGCAAATAAAAAGAAATTTTATATGATAAAAAATGGTCTTTACAATGATTTAAACAACTGTAGACAATTAAAGATAGATTCGCTGTAAGTTTTCCTGCAAAATGGGGACTCGATTTTTTGAACGCGATCGAAAATAAGCCCTGGGCTTATTTTAAAAACAGTAAAAAAAAATTTAAAATCGTAAAAAGGGGTGGGCTTATTTTCGTGAGAATCCGGTA
>NbS30_13
TACCGGATTCTCACGAAAATAAGCCCGCTCAAAAATAAGCCCTGGGCTTATTATCGTGCGGGCTTATTTTCGAAACAAAAAACCTTATTTTCCAAATTCGGATTTTTATCCATTCAAAAAGCATAAAAAAAATTAATATTTGCATAAAATACAATGAAAGCCAATAAAAAGAAATTTTATATGATAAAAAATGGTCTTTACAATGATTTAAACAACTGTAGACAATTAAAGATAGATTCGCTGTAAGTTTTCCTGCAAAATGGGGACTCGATTTTTTGAACGCGATCGAAAATAAGCCCTGGGCTTATTTTAAAAACAGTAAAAAAAAATTTAAAATCGTAAAAAGGGGTGGGCTTATTTTCGTGAGAATCCGGTA
>NbS30_14
TACCGGATTCTCACGAAAATAAGCCCGCTCAAAAATAAGCCCTGGGCTTATTATCGTGCGGGCTTATTTTCGAAACAAAAAACCTTATTTTCCAAATTCGGATTTTTATCCATTCAAAAAGCATAAAAAAAATTTAATATTTGCATAAAATACAATGAAAGCAAATAAAAAGAAATTTTATATGATAAAAAATGGTCTTTACAATGATTTAAACAACTGTAGACAATTAAAGATAGATTCGCTGTAAGTTTTCCTGCAAAATGGGGACTCGATTTTTTGAACGCGATCGAAAATAAGCCCTGGGCTTATTTTAAAAACAGTAAAAAAAAATTTAAAATCGTAAAAAGGGGTGGGCTTATTTTCGTGAGAATCCGGTA
>NbS30_15
TACCGGATTCTCACGAAAATAAGCCCGCTCAAAAATAAGCCCTGGGCTTATTATCGTGCGGGCTTATTTTCGAAACAAAAAACCTTATTTTCCAAATTCGGATTTTTATCCATTCAAAAAGCATAAAAAAAATTTAATATTTGCATAAAATACAATGAAAGCAAATAAAAAGAAATTTTATATGATAAAAAATGGTCTTTACAATGATTTAAACAACTGTAGACAATTAAAGATAGATTCGCTGTAAGTTTTCCTGCAAAATGGGGACTCGATTTTTTGAACGCGATCGAAAATAAGCCCTGGGCTTATTTTAAAAACAGTAAAAAAAAATTTAAAATCGTAAAAAGGGGTGGGCTTATTTTCGTGAGAATCCGGTA
>NbS30_16
TACCGGATTCTCACGAAAATAAGCCCGCTCAAAAATAAGCCCTGGGCTTATTATCGTGCGGGCTTATTTTCGAAACAAAAAACCTTATTTTCCAAATTTGGATTTTTATCCATTCAAAAAGCATAAAAAAAATTTAATATTTGCATAAAATACAATGAAAGCAAATAAAAAGAAATTTTATATGATAAAAAATGGTCTTTACAATGATTTAAACAACTGTAGACAATTAAAGATAGATTCGCTGTAAGTTTTCCTGCAAAATGGGGACTCGATTTTTTGAACGCGATCGAAAATAAGCCCTGGGCTTATTTTAAAAACAGTAAAAAAAAATTTAAAATCGTAAAAAGGGGTGGGCTTATTTTCGTGAGAATCCGGTA
>NbS30_17
TACCGGATTCTCACGAAAATAAGCCCGCTCAAAAATAAGCCCTGGGCTTATTATCGTGCGGGCTTATTTTCGAAACAAAAAACCTTATTTTCCAAATTCGGATTTTTATCCATTCAAAAAGCATAAAAAAAAATTTAATATTTGCATAAAATACAATGAAAGCAAATAAAAAGAAATTTTATATGATAAAAAATGGTCTTTACAATGATTTAAACAACTGTAGACAATTAAAGATAGATTCGCTGTAAGTTTTCCTGCAAAATGGGGACTCGATTTTTTGAACGCGATCGAAAATAAGCCCTGGGCTTATTTTAAAAACAGTAAAAAAAAATTTAAAATCGTAAAAAGGGGTGGGCTTATTTTCGTGAGAATCCGGTA
>NbS30_18
ATCTCACGAAAATAAGCCCGCTCAAAAATAAGCCCTGGGCTTATTATCGTGCGGGCTTATTTTCGAAACAAAAAACCTTATTTCCAAATTCGGATTTTTATCCATTCAAAAAGCATAAAAAAAATTAATATTTGCATAAAATACAATGAAAGCAAATAAAAAGAAATTTTATATGATAAAAAATGGTCTTTACAATGATTTAAACAACTGTAGACAATTAAAGATAGATTCGCTGTAAGTTTTCCTGCAAAATGGGGACTCGATTTTTTGAACGCGATCGAAAATAAGCCCTGGGCTTATTTTAAAAACAGTAAAAAAAAATTTAAAATCGTAAAAAGGGGTGGGCTTATTTTCGTGAGAATCCG
>NbS30_19
ACCGGATTCTCACGAAAATAAGCACGCATAAAAATAAGCCCTGGGCTTATTTTCGTGCGGGCTTATTTTCAAAACAAAAAACCTTATTTTCTAAATTCGGATTTTTATCTATTCAGAAAGCATAAAAAAAATTTAATGTTTACATAAAATACAACGAAAGCAATTAAAAAGAAATTTAATATGATAATAAATAGTCTTTACAACGATTTAAACAACTGTAGACAATTAAATATAGATTTACTGTAAGTTTCCCTGCAAAATAGGGACTCGATTTTTTGAACGCGATCGAAAATAAGCCCTGGGCTTATTTTAAAAACAGTAAAAAAAAATCTAAAATCGTAAAAAGGGGTGGGCTTATTTTCGTGAGAATCCG
>NbS30_20
CGGATTCTCACCTAAATATGCCCGCTCAAAAATAAGCCCTGGGCTTATTTTCGTGCGGGCTTGTTTTTGAAACAAAAAACCTTATTTTCTAAATTCGGATTTTTATCCATTCAAAAAGAATAAAAAAAATTTAATATTTACATTAAATACAATGAAAGCAAATAAAAAGAAATTTGCTATGATAAAAAATGGTCTTTACAATGATTTAAACAACTGTAGATAATTAAAGATAGATTCGCTGTAAGTTTCCCCGCAAAATAAGGATTTGTTTTTTTGAACGCGATCGAAAATAAGCCCTGGGCTTATTTTAAAATCAGTAAAAAAAATTTAAAATCGTAAAAGGGGGTGGGCTTATTTTCATGAGAATCCGGT
>NbS30_21
CGGATTCTCACGAAAATAAGCCCGCTCAAAAATAAGCCCTGGGCTTATTTTCGTGCGGGCTTATTTTCAAAACAAAAAACCTTATTTTCTAAATTCGGATTTTTATCTATTCAGAAAGCATAAGAAAAATTTAATGTTTACATAAAATACAACGAAAGCAATTAAAAAGAAATTTAATATGATAATAAATAGTCTTTACAACGATTTAAACAACTGTAGACAATTAAATATAGATATACTGTAAGTTTCCCTGCAAAATAGGGACTCGATTTTTTGAACGCGATCGAAAATAAGCCCTTAGCTTATTTTAAAAACAGTAAAAAAAAATCTAAAATCGTAAAAAGGGGTGGC
>NbS30_22
TTCTCACGAAAATAAGCCCGCTCAAAAATAAGCCCTGGGCCTATTTTCGTGCGGGCTTATTTTCGAAACAAAAAACCTAGTTTCTAAATTTGGATTTTTATCCATTAAAAAAGCATAAAAAAAAATTAATATTTACATAAAATACATCGAAAGCAGATAAAAAGAAATTTAATATGCTACTAAATTGTATTTACAATGATTTAAGTAAGTTTATACGATTAAAGATAGCTTTGCTGTAAGTTTTCCTGCAAAATAGGGATTCAATTTTTTGAACGCGATCAAAAATAAGCCCTGGGCTTATTATAAAACCAGTAAAAAAAAAATTAAAATCGTAAAAAGGGGTGGGCTTATTTTCGTGAGAATCCGGT
>NbS30_23
ACCGGATTCTCACGAAAATAAGCCCGCTCAAAAATAAGCCCTGGGCTTATTTTCGTGCGGGCTTATTTTCGAAACAAAAAACCTTATTTTCTAAATTCGGATTTTTATCTATTTAAAAACATAAAAAAAAATTAATTTTTACTAAAATACATCGAAAGCTGATAAAAAGAAATTTAATATGCTATTAAAAGTCTTTACAGTGATTTAAACAACTTTAGACACTTAAAGATAGCGTTTCTATAAGTTTTCCAGTAAAATAAGAATTCGATTTTTAAACGCGATCGAAAATAAGCCCTGGGCTTATTTTAAAAACAGTAAAAACAAATTTAACATCGTAAAAAGGGGTGGGCTTATTTTCGTGAGAATCCG
>NbS30_24
CGGATTCTCACCTAAACAAGCCCGCTCAAAAATAAGCCCTGGGCTTATTTTCGTGCGGGCTTTTTTTTGAAACAATAAACCTTATTTTCTAAATTCGGATTTTTATCCATTCAAAAAGCATAAAAAAAATTTAATATTTACATTAAATACAATGAAAGCAAAATCAAGAAATTTGCTATGATAAAAAATGGTCTTTACAATGATTTAAACAACTGTAGAGAATTAAAGATAGATTCGCTGTAAGTTTTCCTGCAAAATAGGGACTCTGTTTTTAAACGCGATCGAAAATAAGCCTCCCTGGGCTTATTTTGAAAACAGTAAAAAAAAATTTAAAATCGTAAAAGGGCGTGGGCTTATTTTAGTGAGAATCCGGT
>NbS30_25
CGGATTCTCACGAAAATAAGCCCGCTCGAAATAAGCCCTGGGCTGATTTTCGTGAGGGCTTATTTTTGATACACAAAACCTTATTTTCTAAATTCGGATTTTAATCCATTCTAAAAGCATAAAAAAAATTAATATTTACATAAATTACATCGAAAGCAGATAAAAAGAAATTTAGTATGCTAATAAATAGTCTTTACAATGATTTAAACAACTTTAGACAATTAAAGATAGCTTTGCTGTAAGTTTCCCAGTAAAATAGGGATTCGATTTTTTGAACGCGATCGAAAATAAGCCCTGGGCTTATTTTAAAAACAGTAAAAAAAAATTTAAATCGTAAAAAGGGGTGGGCTTATTTTCGTGAGGATCCGGT
>NbS30_26
CGGATTCTCACGAAAATAAGCCCGCTCAAAAATAAGCCCTGTGCCTATTTCCGTGTGGGCTATTTTTGAAACAAAAAACCTTATTTTCTAAATTCGGATTTTTATCCATTCAAAAGGCATAAAAAAAAATTAATTTTTACATTAAATACATCGAAAGCAGATAAAAAGAAATTTAATTGCTAATAAATTGTCTTTACAATGATTTAAGCAAGTTTATACGATTAAATATAGCTTTACTGTAAGTTTGCCTGCAAAATAGGGATTCGATTTTTGAACGCGATCGAAAATAAGCCCTGGGCTTATTTCAAAAACAGTGAAAAAAAATTTAAAATCGTAAAAAGGGGTAAGTTTATTTTCGTGAGAATCCGGT
>NbS30_27
AAAAATAAGCCCGCTCAAAAATAAGCCCTGGGCCTATTTTCGTGCGGGGTTATTTTCGAAACAAAAAACCTTAGTTTCTAAATTCGGATTTTTATCCATTCAAAAAGCATAAAAAAAAATTAATATTTACATAAAATACATCGAAAGCCAATAAAAAGAAATTTAATATGCTAAAAAATTATCTTTACAATAATTATAATAAGTTTATACGATTAAAGATAGCTTTGCTGTAAGTTTTACTGCAAAATAGGGATTCGATTTTTTAAACGCGATCAAAAATAAGCCCTGGGCTTATTATAAAATCAGTAAAA
>NbS30_28
CAAAATAAGCCCTGGGCCTATTTCCGTGTGGGCTATTTTTGAAACAAAAAACCTTATTTTCAAAATTCGGATTTTTATCCATTCAAAAGGCATAAAAAAAAATTAATTTTTACATTAAATACATCGAAAGCAGATAAAAAGAAGTTTAATTGCTAATAAATTGTCTTTACAATGATTTAAGCAAGTTTATACGATTAAATATAGCTTTGCTGTAAGTTTGACTGCAAAATAGGGATTCGATTTTTTGAACGCGATCGAAAATAAACCCTGGGCTTATTTCAAAACAGTGAAAAAAAAATTAAGATCGTAAAAAGGGGTGGGCTTATTTTCGTAAGAATCCG
>NbS30_29
CAAAATAAGCCCTGGGCCTATTTCCGTGTGGGCTATTTTTGAAACAATATACCTTATTTTCAAAATTCGGATTTTTATCCATTCAAAAGGCATTAAAAGAAATTAATTTTTACATTAAATACATCGAAAGCAGATAAAAAGAAATTTAATTGCTAATAAATTGTCTTTACAATGATTTAAGCAAGTTTATACGATTAAATATAGCTTTACTGTAAGTTTGCCTGCAAAATAGGGATTCGATTTTTGTACGCGATCGAAAATAAGACCTGGGCTTATTTCAAAAACAGTGAAAAAAAATTTAAAATCGTAAAAAGGGGTGGTCTTATTTTCGTGAGAATCCG
>NbN11_1
AACTTCGGTGCTTGTTCGTTATCCTACCGGACCCAAAGGTAGCTACCTTTGGGTGGAAAAAAACATAAAAACAAGGAAAAAATGAGGGGAAAACAAAAAACAAAAAAAATTTAGGAAAAATAAGAAAATAAATAATTAAACATAAAAAAATAAATCAAAATGTTTTTAGTTTTTGTTTAAAAATTAAATGAAACAACTGCTAATCCCGTTCATACCATCTTTCCTTAAACAATATTTTTTTAACAATAAACTCAATTTACCTACCTAACTATTTTATTTATATTGACCATTTATAAAGTCAATAAAAGTGTATTAACAACCATTAACAAACTAAAACAGCTTTTGTATCATCTTCAACTTGTTTTCTGTGCTTTTGTTCGTTTTACTACCGTAAATTACAAAATCCAAATTTTTCATATTTATTTTAGGGGTTGCAATTTTTTTTAAAAAATCCGGTAGGATAACGAACAAGCACCGCAACT
>NbN11_2
AAATTCGGTGCTTGTTCGTTATCCTGCCGGACCCAAAGGTAGCTACCTTTGGGTGGAAAAAAACATAAAAACAAGGAAAAAATGAGGGGAAAACAAAAAACAAAAAAAATTTAGGAAAAATAAGAAAATAAATAATTAAACATAAAAAAATAAATCAAAATGTTTTTAGTTTTTGTTTAAAAATTAAATGAAACAACTGCTAATCCCGTTCATACCATCTTTCCTTAAACAATATTTTTTTAACAATAAACTCAATTTACCTACCTAACTATTTTATTTATATTGACCATTTATAAAGTCAATAAAAGTGTATTAACAACCATTAACAAACTAAAACAGCTTTTGTATCATCTTCAACTTGTTTTCTGTGCTTTTGTTCGTTTTACTACCGTAAATTACAAAATCCAAATTTTTCATATTTATTTTAGGGGTTGCAATTTTTTTTAAAAAATCCGGTAGGATAACGAACAAGCACCGAAGTT
>NbN11_3
AATTAAGGTGCTTGTTCGTTATCCTACCGGACCCAAAGGTAGCTACCTTTGGGTTGAAAAAAACATAAAAACAAGTAAAAAATGAGGGAAAAAAAAAACAAAAAAAAATTAAGGAAAAATAAGAAAATAAATGATTAAACATAAAAAAATGGTTCAAGTTGTTTTTAGTTTTTGTTTAACGATTAAATGAAACAACTGCTAAACCCGTTCATACCATCTTCTTTAAACAATATTTTTTTTACAATAAACTCAATTTACCTACCTAACAATTTTATTTATATTGACCATTTATAAAGTCAATAAAAGTGTATTAACAACCATTAACAAACTAAAACTGCTTTTGTATCATCTTGAACTTGTTTTCTGTGCTTTTGTTCGTTTTACTACCGGAAATTACAAAATTCAAATTTTTCATATTTATTTTAGGGGTTGCAATTTTTTTAAAAAATCCGGTAGGATAACGAACAAGCACCGAAATT
>NbN11_4
TAATTTGGTGCTTGTTCGTTATCCTACCGGACCCAAAGGTAGCTACCTTTGGGTGGAAAAAAACATAAAAACAAGGAATAAATGAGGGAAAAAAAACAAAAAAAAATTAAGGAAAAATAAGAAAATAAATGATTAAACATAAAAAAATGGATCAAATTGTTTTTAGTTTTTGTTAAACGATTAAATGAAACAACTGCTAAACCCGTTCATACCATCTTCTTTAACAATATTTTTTTTACAATAAACTCAATTTACCTACCTAACAATTTTATTTATATTGACCATTTATAAAGTCAATAAAAGTGTATAAACAACCATTAACAAACTAAAACAGCTTTTGTATCATCTTGAACTTGTTTTCTGTGCTTTTGTTCGTTTTACTACCGGAAATTACAAAATCCAAATTTTTCATATTTATTTTAGGGGTTGCAATTTTTTTAAAAAATCCGGTAGGATAACGAACAAGCACCAATAAT
>NbN11_5
AGATTAGGTGCTTGTTCGTTATCCTACCGGACCCAAAGGTAGCTACCTTTGGGTGGAAAAAAACATAAAAACAAGGAAAAAATGAGGGAAAAAAAAACAAAAAAAAATTAAGGAAAAATAAGAAAATAAATGATAAAACATGAAAAAATGGATTAAATTGTTTTTAGTTTTTGTTTAACGATTAAATGAAACAACTGCTAGACCCGTTCATACCATCTTCTTTAAACAATATTTTTTTTACAATAAACTCAATTTACCTACCTAACAATTTTATTTATATTGACCATTTATAAAGTCAATAAAAGTGTATTAACAACCATTAACAAACTAAAACTGCTTTTGTATCATCTTGAACTTGTTTTCTGTGCTTTTGTTCGTTTTACTACCGGAAAATACAAAATCCAAATTTTTCATATTTATTTTAGGGGTTGCAATTTTTTTAAAAAATCCGGTAGGATAACGAACAAGCACCAAAGAT
>NbN11_6
GTGCTTGTTCGTTATCCTACCGGACCCAAAGGTAGCTACCTTTGGGTTGAAAAAAACATAAAAACAAGTAAAAAATGAGGGAAAAAAAAAACAAAAAAAAATTAAGGAAAAATAAGAAAATAAATGATTAAACATAAAAAAATGGTTCAAGTTGTTTTTAGTTTTTGTTTAACGATTAAATGAAACAACTGCTAAACCCGTTCATACCATCTTCTTTAAACAATATTTTTTTTACAATAAACTCAATTTACCTACCTAACAATTTTATTTATATTGACCATTTATAAAGTCAATAAAAGTGTATTAACAACCATTAACAAACTAAAACTGCTTTTGTATCATCTTGAACTTGTTTTCTGTGCTTTTGTTCGTTTTACTACCGGAAATTACAAAATTCAAATTTTTCATATTTATTTTAGGGGTTGCAATTTTTTTAAAAAATCCGGTAGGATAACGAACAAGCACCG
>NbN11_7
GTGCTTGTTCGTTATCCTGCCGGACCCAAAGGTAGCTACCTTTGGGTGGAAAAAAACATAAAAACAAGGAAAAAATGAGGGAAAAAAAAAACAAAAAAAAATTAAGGAAAAATAAGAAAATAAATGATCAAACATGAAAAAATGGATCAAATTGTTTTTAGTTTTTGTTTAACGATTAAATGAAACAACTGCTAGACCCGTTCATACCATCTTCTTTAAACAATATTTTTTTTACAATAAACTCAATTTACCTACCTAACAATTTTATTTATATTGACCATTTATAAAGTCAATAAAAGTGTATTAACAACCATTAACAAACTAAAACTGCTTTTGTATCATCTTGAACTTGTTTTCTGTGCTTTTGTTCGTTTTACTACCGGAAAATACAAAATCCAAATTTTTCATATTTATTTTAGGGGTTGCAATTTTTTTAAAAAATCCGGTAGGATAACGAACAAGCACCA
>NbN11_8
GTGCTTGTTCGTTATCCTACCGGACCCAAAGGTAGCTACCTTTGGGTGAAAAAAAACATAAAAACAAGGAAAAAACGAGGGAAAAAAAAACAAAAAAAAATTAAGGAAAAATAAGAAAATAAATGATTAAACATACAAAAAATGGATCAAATTGTTTTTAGTTTTTGTTTAACGATTAAATGAAACAACTGCTAAACCCGTTCATGCCATCTTCTTTACAATATTTTTTTTACAATAAACTCAATTTCCCTACCTAACATTTTTATTTATATTGACCATTTATAAAGTCAAAAAAAGTGTAATAACAACCATTAACAAACTAAAACAGCTTTTGTATCATCTTGAACTTGTTTTCTGTGCTTTTGTTCGTTTTACTACCGGAAATTACAAAATCCAAATTTTTCATATTTATTTTAGGGGTTGCAATTTTTTTAAAAAATTCTGTAGGATAACGAACAAGCACCA
>NbN11_9
AAAAAACAAGGAAAAAATGAGGGGAAAACAAAAAACAAAAAAAATTTAGGAAAAATAAGAAAATAAATAATTAAACATAAAAAAATAAATCAAAATGTTTTTAGTTTTTGTTTAAAAATTAAATGAAACAACTGCTAATCCCGTTCATACCATCTTTCCTTAAACAATATTTTTTTAACAATAAACTCAATTTACCTACCTAACTATTTTATTTATATTGACCATTTATAAAGTCAATAAAAGTGTATTAACAACCATTAACAAACTAAAACAGCTTTTGTATCATCTTCAACTTGTTTTCTGTGCTTTTGTTCGTTTTACTACCGTAAATTACAAAATCCAAATTTTTCATATTTATTTTAGGGGTTGCAATTTTTTTTAAAAAATCCGGTAGGATAACGAACAAGCAC
>NbN11_10
TTATCCTACCGGACCCAAAGGTAGCTACTTTTGGGTGGAAAAAACATAAAAAATAAGGAAAAAATGAGGGGAAAAAACAAAAAAAAATCAAGGAAAGATAAGAAAATTTATGACTAAACATAAAAAAATGGATTTAATTGTTTTTAGATTTTGTTTAAAGATTAAATGAAACAACTACTAAACCCGTTCATACCATCTTCTTTAAACAATATATTTTTTTACCAATAAACTCAATTTACCAATTAACAATTTTATTTATATTGGCCATTTATAAAGTCAATAAAAGTGTATTAACAACAATTAACAAACTAAAACAGCTTTTCTATTATCTTGAAAGTGATTTCGGTGCTTTTGTTCGTTATCCTACCGGAAATTACAAAATCCAATTTCTCATATTTTAGGGGTCGCAATTTTTTAAAAAAATCCGGTAGGATAACGAACAAGCACCA
>NbS29_1
TACAGTCAAACCTCCTATAACGCGGTTTTCCGTTCCGCGTTATATGGAAACCGCGTTATAGGAATTTAGGGTTTAACGTTTAAAATGGCTTAAACGGACCGCGTTATATGGAAACATGAAACCGCGTTATATGGGATCGCGTAATAGGAAGTCATGATTGAACGTAAATCTCGCTTTTGGACCGCGTTATATGGAGACAAAATTTTTAAGGTAGGGTACGAAAATAACAATATGTACTGCTGTAAAAATCACAAAAAGAGATTTTAAGGGCAGAATTAATTAAAAAAAACAAAAAAACATCAAACTTTTAATTAATTTAGAAAAACTACAGTCAAAAGGAGAACAATCAAAATATTTGTTTATAGACAATAAATCAACTTCAGCTTAACGTTAATCTGTATTTTTCTGTTTTTACAAAGACTTTTTCACAAAAATTGTTAGGTTTTGTCTGGCAAAGGCTAAGCAGTTTGTAAATTGTCGCATAAATTGATAACTTCTTATTGTCGGTTGATAATGAATAAAAATGAATTTTTAAACATCTTTAGCCAATTAAGTCTTATTTTTAAGTCTTAAGTTTCGATTTTCAGAACCCATTTCATGTTTTTTTTCTAATATGGCTCAAAAATCGCGTTATAGGAATCGCGTTATAGGAATTTAGGGTGTAAAAAAAACCGCGTTATATGGAAACCGCGCTATAAAAAACCGCGTAATAGGAGGTTTGACTGTA
>NbS29_2
TACAGTCAAACCTCCTATAACGCGGTTTTCCGTTCCGCGTAATAGGAAACCGCGTAATAAAATTTTGCGATTTTAAGTTCAAAATGGCTTAAACTGACCGCGTTATATGGAGACATAAACCGCGTAATAGGAAACCGCGTTATAGGAAGTCGAGACTGAACGTAAATTACGCTTTTTTACCGCGTTATATGGAGACAAAATATTTAAAGTAGGGGTATGAAAATGTAAAATATGTACTGTTGTAAAAATCAGAAAAAGAGATTTTAAGGGCAGAATTAATAAAAACAAAAAAAAAATATCGAAATTTTAATCAATTTAGAAAAAATCACAGTCAAAAGAAGAACAATCAAAAATTTTGTTTTAAAACGATAATTTAACTTCATCTGAGCGTTTATCTGTATTTTTATGTTTTTAAAAAACTTTTAAACAATAATTGTCAGGGCTTCTCTGTAAAAGGCTAAGCAGTTTGTGTATTCTCGCATAAATTGATAACTTCTTAATGCCGATTGATAATGGTTAAAAATGAATTTTAAACATTTTTAGCCAATTAAATTTTAATTTTAAATCTAAAATTTCGATATTTAAAACCCATTTCAATTTTTTATTCTGACATAGCCCCAAAATCGCGTTATAGGAATTTAGGGGGTAAAAAAAACCGCGTTATATGGAAACCGCGCTATAAAAAACCGCGTTATAGGAGGTTTGACTGTA
>NbS29_3
TACAGTCAAACCTCCTATTACGCGGTTTTCCGTTCCGCGTAATAGGAAACCGCGTTATAAAATTTTGCGGTTTTACGTTCAAAATGGCTTAAACTGACCGCGTTATATGGAGACACGAACCGCGTAATAGGAAACCGCGTTATAGGAAGTCGGGACTGAACGTAAATTACGCTTTTGAACCGCGTTATATGGAGACAAAATTTTTAAAGTAGGGGTATGAAAATAAAAATATGTACTGTTGTAAATATCATAAAAAGAGATTTTAAGGGTAGAATTAATTAAAATTAACAAAAAAACATCAAATTTTTAATCAATTTAGAAAAAATCACAGTCAAAAGAAGAACAATCAAAATTTTTTGTTTTTAAACGATAAATTAACTTCAGCTGAGCGTTTATCTGTATTTTTCTGTTTTAAAAAGACTTTTTTACAAGAAAAGTCAGTGTCTCTCTGTAAAAGGTTAAGCAGTTTGTATATTCTCGTATAAATTTATAACTTCTTACTGTCGATTGATAATGAATAAAAATACGCTTTTAAATATTTTTAGCCAGTTAAGTTTAAATTTTAAGTCTAAAATTTCGATATTTAGAACCCATTTCATTTTTTTTTCTAACATAGGCCCAAAACCGCGTTATAGGAATCGCGTTATAGGAATTTAGGGGGTAAAAAAAACCGCGCTATATGGAAACCGCGCTATAAAAAACCGCGTTATAGGAGGTTTGACTGTA
>NbS29_4
TACAGTCAAACCTCCTATTACGCGGTTTTCCGTTCCGCGTAATAGGAAACCGCGTTATAAAATTTTGCGGTTTTAAGTTCAAAATGGCTTAAACTGACCGCGTTATATGGAGACACGAACCGCGTAATAGGAAACCGCGTTATAGGAAGTCGGGACTGAACGTAAATTACGCTTTTGAACCGCGTTATATGGAGACAAAATTTTTAAAGTAGGGGTATGAAAATAAAAATATGTACTGTTGTAAATATCATAAAAAGAGATTTTAAGGGCAGAATTAATTAAAATTAACAAAAAAACATCAAATTTTTAATCAATTTAGAAAAAATCACAGTCAAAAGAAGAACAATCAAAAATTTTTGTTTTTAAACGATAAATTAACTTCAGCTGAGCGTTTATCTGTATTTTTCTGTTTTTAAAAGACTTTTTTACAAGAAAAGTCAGTGTCTCTCTGTAAAAGGTTAAGCAGTTTGTATATTCTCGTATAAATTTATAACTTCTTGCTGTCGATTGATAATGAATAAAAATACGCTTTTAAATATTTTTAGCCAGTTAAGTTTGAATTTTAAGTCTAAAATTTCGATATTTAGAACCCATTTCATTTTTTTTTCTAACATAGGCCCAAAACCGCGTTATAGGAATCGCGTTATAGGAATTTAGGGGGTAAAAAAAACCGCGCTATATGGAAACCGCGCTATAAAAAACCGCGTTATAGGAGGTTTGACTGTA
>NbN12_1
GAACTACAGGCAACTCTCCCTATTACGCGGTCTTTTAATTACGATTTCTCTATATTACGCGATGGTGATTTGCGACACTTTTTTTTATTACGCGTCTCCATATAACGCAGTATTAGCTAAATTTTTTAAAAGTACTGTGTTGGTATTCGTTGAAAGATTCGAAAGACTTGGTGAAACATAGATTGCAGAATTCTAAGTGTGGAACCAGCCAAATTTTAGGTTCAAAGTATAATTTCAAAGCCCACAAAAAATTTAGAAAACATAAACATTAAGCTTTTTACAGCACTAATTAACGTTTAACATAAGCTACTTAATTGCTAAATATTTATTATTTTGTTTATCGAACCTTAAAATGTTATTTTTTGTATCTGCTGCCAATTAAAAATCTTTAAAAAAAATAAATATGTGAAATAAGTTACAAGTAAGATAAAAAGTGTCAAAGTAGACCACCAATGCTTTTATTAATCTATTTAACTATTTTTTACGTTTTTTTACAATCAAAAATACAATTTTTTCAGATTGTTCCCAAATTTTTCTGTCTCCATATAGCGCGGTACAATTTGTGTTTTTTCTATTTGACTCCGACTTCCAATTGCGCGGTTCCCATATTGCGCAAGAACGGATTCCATATTACGCGGTAGATTTAAAACGTATACAAACTTAAACTGCGGACAAACTTATAACGCGGTTCCCATTTTACGCGGAACGATCAACCGCGTAATAGGGAGAGTTGCCTGTACAAG
>NbN12_2
TAATTACAGGCAACTCTCCCTATTACGCGGTCTTTTAATTACGATTTCTCTATATTACGCGGTTGTGATTTGCGACACTTTTTTTTATTACGCGTCTCCATATAACGCAGTATTAACTAAATTTTTTAAAAGTACTGTGTTGGTATTTGTTGAAAGATTCGAAAGACTTTGTGAAACATAGATTGCAGAATTCTAAGTGTTGAACCAGCCAAATTTTAGGTTCAAAGTATAATTTCAAAGCCCACAAAAAATTTAGAAAACATCAACATTAAGCTTTTTACAGCACTAATTAACGTTTAACATAAGCTACTTAATTGCTAAATATTTATTATTTTGTTTATCGAACCTTAAAATGTTATTTTTTGTATCTGCTGCCAATTAAAAATCTTTAAAAAAAAATAAATATGTGAAATAAGTTACAAGTAAGATAAAAAGTGTCAAAGTAGACCACCAATGCTTTTATTAATCTATTTAACTATTTTTTACGTTTTTTTTCAAACAAAAATACAATTTTTTCAGATTGTTCCCAAATTTTTCTGTCTCCATATAGCGCGGTACAATTTGTGTTTTTTCTATTTGACTCCGACTTCCAATTGCGCGGTTCCCATATTGCGCAAGAACGGATTCCATATTACGCGGTAGATTTAAAACGTATACAAACTTAAACTGCGGACAAACTTATAACGCGGTTCCCATTTTACGCGGAACGATCAACCGCGTAATAGGGAGAGTTGCCTGTATAAT
>NbN12_3
CTACTACAGGCAACTCTCCCTATTACGCGGTCTTTTAATTACGATTTCTCTATATTACGCGGTTGTGATTTGCGACACTTTTTTTTATTACGCGTCTCCATATAACGCAGTATTAACTAAATTTTTTAAAAGTACTGTGTTGGTATTTGTTGAAAGATTCGAAAGACTTTGTGAAACATAGATTGCAGAATTCTAAGTGTTGAACCAGCCAAATTTTAGGTTCAAAGTATAATTTCAAAGCCCACAAAAAATTTAGAAAACATCAACATTAAGCTTTTTACAGCACTAATTAACGTTTAACATAAGCTACTTAATTGCTAAATATTTATTATTTTGTTTATCGAACCTTAAAATGTTATTTTTTGTATCTGCTGCCAATTAAAAATCTTTAAAAAAAATAAATATGTGAAATAAGTTACAAGTAAGATAAAAAGTGTCAAAGTAGACCACCAATGCTTTTATTAATCTATTTAACTATTTTTTACGTTTTTTTTTCAAACAAAAATACAATTTTTTCAGATTGTTCCCAAATTTTTCTGTCTCCATATAGCGCGGTACAATTTGTGTTTTTTCTATTTGACTCCGACTTCCAATTGCGCGGTTCCCATATTGCGCAAGAACGGATTCCATATTACGCGGTAGATTTAAAACGTATACAAACTTAAACTGCGGACAAACTTATAACGCGGTTCCCATTTTACGCGGCTCGATCAACCGCGTAATAGGGAGAGTTGCCTGTACAGC
>NbN12_4
CCGATACAGGCAACTCTCCCTATTACGCGGTCTTTTAATTACGATTTCTCTATATTACGCGGTTGTGATTTGCGACACTTTTTTTTATTACGCGTCTCCATATAACGCAGTATTAACTAAATTTTTTAAAAGTACTGTGTTGGTACTTTGTTGAAAGATTCGAAAGACTTTGTGAAACATAGATTGCAGAATTTTAAGTGTTGAACCAGCCAAATTTGCGGTTCAAAGTATAATTTCAAAGCCCACAAAAAATTTAGAAAACATCAACATTAAGCTTTTTACAGCACTAATTAACGTTTAACATAAGCTACTTAATTGCTAAATATTTATTATTTTGTTTATCGAGCCTTAAAATGTTATTTTTTGTATCTGCTGCCAATTAAAAATCTTTAAAAAAAATAAATATGTGAAATAAGTTACAAGTAAGATAAAAAGTGTCAAAGTAGACCACCAATGCTTTTATTAATCTATTTAACTATTTTTTACGTTTTTTTTTGAAACAAAAACACAATTTTTTCAGATTGTTCCCAAATTTTTCTGTCTCCATATAGCACGGTACAATTTGTGTTTTTTCTATTTGACTCCGACTTCCAATTGCGCGGTTCCCATATTGCGCAAGAACGGATTCCATATTACGCGGTAGATTTAAAACGTATTAAAACTTAAAATGCGGACAAACTTATAACGCGGTTCCCATTTTACGCGGAACGATCAACCGCGTAATAGGGAGAGTTGCCTGTACCTG
>NbN12_5
TTTATACAGGCAACTCTCCCTATTACGCGGTCTTTTAATTACGATTTCTCTATATTACGCGGTTGTGATTTGCGACACTTTTTTTTATTACGCGTCTCCATATAACGCAGTATTAACTAATTTTTTTAAAAGTACTGTGATGGTATTTGTTGAAAGATTCGAAAGACTTTGTGAAACAAAGATTGCAGAATTTTAAGTGTTGAACCAGCCAAATTTTAGGTTCAAAGTATAATTTCAAAGCCCACAAAAAATTTAGAAAACATCAACATTAAGCTTTTTACAGCACTAATTAACGTTTAAAATAAGCTACTTAATTGCTAAATATTTATTATTTTGTTTATCGAGCCTTAAAATGTTATTTTTTGTATCTGCTGCCAATTAAAAATATTTAAAAAAAATAAATATGTGAAATAAGTTACAAGTAAGATAAAAAGTGTCAAAGTAGACCACCAATGCTTTTATTAATCTATTTAACTATTTTTTACGTTTTTTTTTCAAACAAAAATACAATTTTTTCAGATTGTTCCCAAATTTTTCTGTCTCCATATAGCACGGTACAATTTGTGTTTTTTCTATTTGACTCCGACTTCCAATTGCGCGGTTCCCATATTGCGCAAGAACGGATTCCATATTACGCGGTAGATTTAAAACGTATTAAAACTTAAAATGCGGACAAACTTATAACGCGGTTCCCATTTTACGCGGAACGATCAACCGCGTAATAGGGAGAGTTGCCTGTATATA
>NbN12_6
CTATTACAGGCAACTCTCCCTATTACGCGGTCTTTTAATTACGATTTCTCCATATTACGCGGCTGTGATTTCCGACAGTTTTAGTAATTAAACGGTCTCTATAAAACGCGGCTTGACAAAAATTTGAAAAAACATTGTGTTGGTAGTTTTTGAAAGATTTGAAAGACTTTGTGGAACATAGATTGCAAAATTCTAAGTGTTGAAACAGCCTAATTGTAGGTTCAAAGTATAATTTCAAAGCACACAAAAAATTTAGAAAACACAAATATTAAGATTTTTAAAACACGAATTAATGTAAAACATAATCTTATTAGTTGCTCAATATTTATTGTTTTGTTTATTGAGCCTTAAAATGTTATTTTTTGTATTTGATGCTAATTAAAAATCTTTAAAAAATAAAAATGTGAAATAAGTCACAAAATTAAATAAAAAGTGTCAAAGTACACCACCAAAGCTTTTATTAATCTGTCTGACTATTTTTTACGTTTTTTCAAACGAAAATACAATTTTTCTAGATTGTTCCCAAATTTTTCTGTCTCCATATAGCGCGGTACAATTTGTGTTTTTCCTATTTGACTGCGACTTCCAATTGCGCGGTTCCCATATTGCTCAAGAACGAATTCATATTACGCTGTAGATTGAAGTCGTATTTAAACCTAAAATGCGGACAAAATTATAACGCGGTTCCCATTTTACGCGGAACGATCAACCGCGTAATAGGGAGAGTTGCCTGTACTAG
>NbN12_7
TTCGTACAGGCAACTCTCCCTATTACGCGGTCTTTAAATTACGATTTCTCCATATTACGCGGCTGTGATTTCCGACAGTTTTTTGTATTACACGGTCTCTATAAAACGCGGCTTGACAAAAATTTGAAAAAACATTGTGTTGGTAGTTTTTGAAAGATTCGAAAGACTTTGTGGAACATAGATTGCAAAATTATAAGTGTTGAAACATCCTAATTGTAGATTCAAAGTATAGTTTCAAAGCACACAAAAAATTTAGAAAACACAATATTAAGATTTTTAAAACACGATTTAATGCAAAACATAATCTAATTAGTTGCGCAATATTTATTGTTTTGTTTATCGAGCCTTAAAATGTTATTTTTTCTATTTGATGCCAATTAAAAATCTTTAAAAAATAAAAATGTGAAATAAGTTACAAAATTAAATAAAAAGTGTCTAAGTAGACCACCAATGCTTTTATTAATCTGTTTAACTATTTTTACGTTTTTTTTCAAACAAAAATACAATTTTTTCAGACTGTTCCTAAATTTTTCTGTTTTCATATAGCGCGGTACAATTTGTGTTTTTTCTATTTGACTCCGACTTCCAATTGCGCGGTTCCCATACTGCGCAACCAACGGAATCCACATTAGGCGGTAAATTTAAAACGTATTTAAACTTAAAATGCGGACAAACTTATAACGCGGTTCCCATTTTACGCGAAACGATCAACCGCGTAATAGGGAGAGTTGCCTGTATATG
>NbN12_8
AGGCAACTCTCCCTATTACGCGGTCTTTTAATTACGATTTCTCTATATTACGCGGTTGTGATTTGCGACACTTTTTTTTATTACGCGTCTCCATATAACGCAGTATCAACTAAATTTTTTAAAAGTACTGTGTTGGTAGTTTTTGAAAGATTCGAAAGACTTTATAGAACATAGATTGAAAATTTCTCAGTGTTGAAACAGCCTAATTGTAGGTTAAAAGTATAATTTCAAAGCTCACAAAAAATTTAGAAAACACAAATATTAAGATTTTAAAAACACGAATTAATGTAAAACATAATATAATTAGTTGCTAAATATTTATTGTTTTGTTTATCGAGCCTTCAAATGTTATTTTTTGTATCTGCTGCCAATTAAAAATCTTTAAAAAAATAAATATGTGAAATAAGTTACAAGTAAGATAAAAAGTGTCAAAGTAAACCACCAATGCTTTTATTAATCTATTTAACTATTTTTTACGTTTTTTTTCAAACAAAAATACAATTTTTTCAGATTGTTCCCAAATTTTTCTGTCTCCATATAGCGCGGTACAATTTGTCTTTTTTCTATTTGACTCCGACTTCCAATTGCGCGGTTCCCATATTGCGCAAGAACGGATTCCATATTACGCGGTAGATTTAAAACGTATTTAAACTTAAAATGCGGACAAACTTATAACGCGGTTCCCATTTTACGCGGAACGATCAACCGCGTAATAGGGAGAGTTGCCTGT
>NbN12_9
ACAGGCAACTCTCCCTATTACGCGGTCTTTTAATTACGATTTCTCTATATTACGCGGTTGTGATTTGCGACACTTTTTTTTATTACGCGTCTCCATATAACGCAGTATCAACTAAATTTTTTAAAAGTACTGTGTTGGTATTTGTTGAAAGATTCGAAAGACTTTGTGAAACATAGATTGCAGAATTCTAAGTGTTGAACCAGCCAAATTTTAGGTTCAAAGTATAATTTCAAAGCCCACAAAAAATTTAGAAAACATAAACATTAAGCTTTTTACAGCACTAATTAACGTTTAACATAAGCTACTTAATTGCTAAATATTTATTATTTTGTTTATCGAACCTTAAAATGTTATTTTTTGTATCTGCTGCCAATTAAAAATCTTTAAAAAAAATAAATATGTGAAATAAGTTACAAGTAAGATAAAAAGTGTCAAAGTAGACCACCAATGCTTTTATTAATCTATTTAACTATTTTTTACGTTTTTTTACAATCAAAAATACAATTTTTTCAGATTGTTCCCAAATTTTTCTGTCTCCATATAGCGCGGTACAATTTGTGTTTTTTCTATTTGACTCCGACTTCCAATTGCGCGGTTCCCATATTGCGCAAGAACGGATTCCATATTACGCGGTAGATTTAAAACGTATACAAACTTAAACTGCGGACAAACTTATAACGCGGTTCCCATTTTACGCGGAACGATCAACCGCGTAATAGGGAGAGTTGCCT
>NbN12_10
[truncated: 148,656 more chars]
