# Supplementary material for: Identification, Diversity and Evolution of MITEs in the Genomes of Microsporidian Nosema Parasites
Source: PLoS One. 2015 Apr 21;10(4):e0123170. doi: 10.1371/journal.pone.0123170 (PMC4405373; doi:10.1371/journal.pone.0123170)
Supplement: S4 File — (XLS) [file pone.0123170.s008.xls]

>NaT8_1
GTCGGAACATCGGTTACGGTTGAAAGACTTTTATTTAATTTATTATTCTTTTTCATCCCTTCATTGCTCTCACTGTTTATATAGTTTTGCTAAAACAGTGAAACCAATTAGATTGCGGGATCAGATCACACCGTATCTGATCTGATATCCGACTTGACGGAACCAATCATTCCGTC
>NaT8_2
GTCGGAACATCGGTTACGGTTGAAAGACTTTTATTTAATTTATTATTCTTTTTCATCCCTTCATTGCTCTCACTGTTTATATAGTTTTGCTAAAACAGTGAAACCAATTAGATTGCGGGATCAGATCACACCGTATCTGATCTGATATCCGACTTGACGGAACCAATCATTCCGTC
>NaT8_3
GTCGGAACATCGGTTACGGTTGAAAGACTTTTATTTAATTTATTATTCTTTTTCATCCCTTTATTGCTCTCACTGTTTATATAGTTTTGCTAAAACAGTGAAACCAATTAGATTGCGGGATCAGATCACACCGTATCTGATCTGATATCCGACTTGACGGAACCAATCATTCCGTC
>NaT8_4
GTCGGAACGTCGGTAATGGTTGAAAAACTTTTATTAAATTTGCTATTCTTTTTCAACCCTTCATTGTTCTCACTGCTTATATAATTTTCCTAAAACAGTGAGACCAATTAGATCGCACGATCAGATCACACCATATCTGATCTAATATCTGACTTGACGAAACCAATCATTCCGTC
>NaT8_5
GTCGGAACATCGGTTACGGTTGAAAGACTTTTATTTAATTTATTATTCTTTTTCATCCCTTCATTGCTCTCACTGTTTATATAGTTTTGCTAAAACAGTGAAACTAATTAGATTGCGGGATCAGATCACACCGTATCTGATCTGATATCCGACTTGACGGAACCAATCATTCCGTC
>NaT8_6
GTCGGAACATCGGTTACGGTTGAAAGACTTTTATTTAATTTATTATTCTTTCTCATCCCTTTATTGCTCTCACTGTTTATATAGTTTTGCTAAAACAGTGAAACCAATTAGATTGCGGGATAAGATCACACCGTATCTGATCTGATATCCGACTTGACGGAACCAATCATTCCGTC
>NaT8_7
GTCGGAACATCGGCTACGGTTTTTAGACTTTTATTAAATTTGCTATTCTTTTTTATCCCTTCATTGTTCTCAATGCTTATATAGTTTTCCCAAAACAGTGAGACCAATTAGATCGCACGATCAGATCACGCCGTATCTGATATGATATCTGACTTGACGGAACTAATCATTCAGTC
>NaT6_1
TCTATGTCACCGCAAAGCTACACTCCTGTAATGATCAGGGGGAAACCGTTCGATACACGATCTAAAACTAGTGTTTCAGATCAGGTTTTAACTATATAAACACAATAGTAAACCTTAGATGCCTGAAAAACAGTACTTATTTCAATAAATCGTCACACTTATGTGCCGCAGGTGACACTTT
>NaT6_2
AGTCTGTCACCGCGAAGTTTAAGTCCTGCAGTGATCAGGGTGAACCGCCTAATATGTTATCTGAAACTAGTGTTTTAATTAGGTTTAAACTGTATAAAGAATTATATAAAATTTATGCCTAAAAAAAGTAAAAACTTCTTTAAAGCATCACGCCTGTGTGCTTCAGGTGACAAAGT
>NaT6_3
TAAATGTCACCGTGGACTTCTACTCCTGTGGTGATTAGGGTTAAACCGCCTGATACAATATCTACAGTTAGTGGTTCAGATGAGCTTTAAACTATATAAATACAATAGTAAACCTTTTAAGCCTAAAAACAGTACTTATACTATAAAGCATCACACCTATGTGCTGCAGGTGACACTTA
>NaT6_4
GTTGTGTCACCGCGGAGTTAAACCCTGCGGTGATCAGGATTAAACCGCCTGATACGTGATTTAAAATAGTGTTTCAGTGTAGGTTTAAACTATATAAACATAACAATAAACCTTTTATGCCTGAAAACAGTACTTAATTCTATAAAGCATCACACCTGTGTGATACAGGTGACATGTT
>NaT6_5
GTCACCGGTGAGTTTGACTCCTGTGGTGATCAGGGTGAAACCGCCTGATACATGATCTTAAACTAGTGTTTCAGATCAGGTTTAAACTATATAAACATAACAATAAATCTTTTATGCCTGAAAGCAGTACTTTTTTCTATAAAGCATCACACCTGTGTGTTGCAGGTGACATT
>NaT6_6
GTCACCGGTGAGTTTGACTCCTGTGGTGATCAGGGTGAAACCGCCTGATACATGATCTTAAACTAGTGTTTCAGATCAGGTTTAAACTATATAAACATAACAATAAATCTTTTATGCCTGAAAGCAGTACTTTTTTCTATAAAGCATCACACCTGTGTGTTGCAGGTGACATT
>NaT6_7
ATGTCACCGCAAAGTTCCACTCCTGTGGTGATTAGGGTGAAACCGCCTGATACATGATCTAAACAAGTTTTTAGATCAGCTTTAAACTATATGAACACAATATTAAACCTTTTATACCTGAAAACATTACTTATTTCTATAAAGCATCACCTGTGTGCTGCAGGTGACAA
>NaT6_8
GTCACCGCGGAGTTCCACTCCTCAGGTGATAAGGGTGAAACCGCCTGATACATGATCTGTAACTTGTTTTTCAGATCAAATTTAAACTATATAGACATAATAATAAATCTTTTATGCCTGAAAACAGTACTTATTCCTAAAAAGCATTACACCCGTGTGCTGCAGGTGAT
>NaT6_9
TCTGTGGTGATCAGGGTGGAACCGCCTGATACATGATCTAAAACTAGTGTTTAAGATCAGGTTTAAACTATATAAACACAATAATGAATCTTTGATCCCTGAAAACTATAATTTTTTTTAAAAGCATCACACATGTGTGCTGCAGGT
>NaS1_1
TAATAGCTATTGCCGTAGAAGGATTTCCTTTTACGATTACTCCTTTCCTTTTAAAACGTCATTTCCATAAAAAATTATTAAACATATAACCAATCTGGGAAAAGACCCCCCAATTTTATGACAGAATACAATAAACTATTTGATAGCTATTA
>NaS1_2
TAATAGCTATTGCCGTAGAAGGATTTCCTTTTACGATTACTCCTTTCCTTTTAAAACGTCATTTCCATAAAAAATTATTAAACATATAACCAATCTGGGAAAAGACCCCCCAATTTTATGACAGAATACAATAAACTATTTGATAGCTATTA
>NaS1_3
AAATAATAATAGTTGATGTAGAAGGATATCCTTATACGATTATTGCTTTCCTTTTGTGGACGTCATTTCCATAAAATTTATTAAATCATAAGCATATAAGCAATCTGGGAAAAAACCGCCAATTTTATGACAGAATAGAATAAACTATTTTACAATTATAATAATTATAA
>NaT1_1
GTAATGTCTTAGGTGCTACACGATGGGTGAAACAATCTTATGTTTTGATACCATCTATCAGGCATGGAATAAGTGTTTCATTTAAATATATATATATCATGTTTTCTTAACAAAACATGGAATCTAATAAAGCTCTAACTTCTTCAGTCAATGCCTCTTCTAAAATCGACAAGTA
>NaT1_2
TTATTGTCGTAGGTGCTACACGATAGGTGAAACAATCTCATGTTTTGATTGCATCTATCAATCATGAAACAAGTGTTTCATGTTAAATATATATATCATGTTTTCCTAACAAAACATGGAATCAAATAAAGCTTTAACTTCTTCATCCAATGCCTCGTCTAAAATCGACAGTTA
>NaT1_3
TTATTGTCGTAGGTGTTACACGATAGGTTAAACAATCTCATGTTTTGATTGCATCTATCAATCATGAAACAAGTGTTTTATGTTAAATATATATATCATGTTTTCCTAACAAAACATGGAATCAAATAAAGCTTTAACTTCTTCATCCAATGCCTCGTCTAAAATCGACAATTA
>NaT1_4
ATATTGTCGTAGGTGCTTCATGGTAGGTGAAACATCCTTATATTTTTTTTGCATCTATCAATCATCTTACAAGTGTTTTATGGATAATATAAATATCATGTTTGCATAAACAAACATGGAATCTAAAAAAAACTTAATTGCAATCACTGGTGGCTCGTCTAAACTCGACAAATA
>NaT1_5
ATATTGTCGTAGGTGCTTCATGGTAGGTGAAACATCCTTATATTTTTTTTGCATCTATCAATCATCTTACAAGTGTTTTATGGATAATATAAATATCATGTTTGCATAAACAAACATGGAATCTAAAAAAAACTTAATTGCAATCACTGGTGGCTCGTCTAAACTCGACAAATA
>NaT1_6
AAATTGTCGTAGGTGCTACATGATGGATGAAACAATCTTATGTTTTGATTGCATCTATCAATCATGGAACAAGTGTTTCACCTTAAATATAAATATCATGTTTTTGTAAACAAACATGGAATCTAATATAGACTTAATCTTAACCACTAGTGTCTCGTCTAAACTCGATAAAAA
>NaT1_7
AAATTGTCGTAGGTGCTACATGATGGATGAAACAATCTTATGTTTTGATTGCATCTATCAATCATGGAACAAGTGTTTCACCTTAAATATAAATATCATGTTTTTGTAAACAAACATGGAATCTAATATAGACTTAATCTTAACCACTAGTGTCTCGTCTAAACTCGATAAAAA
>NaT1_8
TAACTGTCGTAGGCGCTTCATGGTAGGTGAAACTATCTTATGTTTTGATTGTATTTATCAATCATTTTCCAAGTGTTTTATATTAAATAAAAATATCATGTTTTATAAACAACCATGGAATCTAATAAAGACTTAACTTCTCCACTAGTGTCTCGTCTAAACTCGACAATAA
>NaT1_9
TTTATGTCGTAGGTGCTACATTATAGGTGAAACTATCTTATGTTTTGATTGCATCTATCAATCATCTTACAATTGTTTTATGTTAAGTATAAAAATCATGCTTTCATAAACAAACATGGAATCTAATAACGACTTAACTCCAAACACCGGTGTCTCGTCTAAACTCGACATTTT
>NaT1_10
TTTATGTCGTAGGTGCTACATTATAGGTGAAACTATCTTATGTTTTGATTGCATCTATCAATCATCTTACAATTGTTTTATGTTAAGTATAAAAATCATGCTTTCATAAACAAACATGGAATCTAATAACGACTTAACTCCAAACACCGGTGTCTCGTCTAAACTCGACATTTT
>NaT1_11
TTTATGTCGTAGGTGCTACATTATAGGTGAAACTATCTTATGTTTTGATTGCATCTATCAATCATCTTACAATTGTTTTATGTTAAGTATAAAAATCATGCTTTCATAAACAAACATGGAATCTAATAACGACTTAACTCCAAACACCGGTGTCTCGTCTAAACTCGACATTTT
>NaT1_12
TTTATGTCGTAGGTGCTACATTATAGGTGAAACTATCTTATGTTTTGATTGCATCTATCAATCATCTTACAATTGTTTTATGTTAAGTATAAAAATCATGCTTTCATAAACAAACATGGAATCTAATAACGACTTAACTCCAAACACCGGTGTCTCGTCTAAACTCGACATTTT
>NaT1_13
GTCGTAGGTGCTACATGATAGGTGAAACTATCTTATGTTTTGATTGCATCTATCAATCATCCTATTAGTGTTTTATGTAAAATATAAATATCATGTTTTTATAAACAAACATGGAATCTAATAAAGACTTAACTCCAACCACTAGTGTCTCGTCTAAACTCGACAA
>NaT1_14
AAATGTCGTAGGTGCTACATGATGGATGAAACAATCTTATGTTTTGATTGCATCTATCAATCATGGAACAAGTGTTTCACCTTAAATATATATATCATGTTTTCGTAAACAAACATGGAATCTAATAAAGACTTAATATCAACCACTAGTGTCTCGTCTAAACTCG
>NaT1_15
AGGTGCTACATGATGGATGAAACAATCTTATGTTTTGATTGCATCTATCAATCATGGAACAAGTGTTTCACCTTAAATATATATATCATGTTTTTGTAAACAAACATGGAATCTGATAAAGACTTAATCTCAACCACTAGTGTCTCGTCTAAATTCGAA
>NaT2_1
TGCTTGTCAAATAGTTTATTATATTCTGTCATAAAATTGGGGGTCCTTTCCCAGATTGCTTATATGCTTATGTTTTAATAACCCTTTATTGAAATGACGTCCACAAAAGGAAAGCAATAATCGTATAAGGAAATCCTTCTACGACAGTGC
>NaT2_2
TCATTGTCAAATAATTTTTTACTGTCGACCATAAATTTGGGGGTCCTATCCCAAAATGTTTATTAGCTTACAGTTTAATATCCTTTATGGAAATATCTTTTATAAAAGTAAAGTAATAATCGTAAGGGAAATCCTTTTACGAAAATCA
>NaT2_3
TGAGTGTCAAATGATTTATTATGTTCGACCATAAATTGGGGGTCCTATCCCAGACTGTTTATTAGCTTACAGTTTGATAACCCTTTATGAAAATATCTTCCATAAAAGGGAAAGAAATAATCGTAAAAGGAAATCCTTCTGCGACAATGA
>NaT2_4
TGAGTGTCAAATGATTTATTATGTTCGACCATAAATTGGGGGTCCTATCCCAGACTGTTTATTAGCTTACAGTTTGATAACCCTTTATGAAAATATCTTCCATAAAAGGGAAAGAAATAATCGTAAAAGGAAATCCTTCTGCGACAATGA
>NaT2_5
AACCATAAATTGGGTGTCCTACCCAGACTGTTTATTTAGCTTACAGTTTAATAACCTTTATGGAAATATCTTCTATAAAAGGAAAGTAATTATCGTAAAAGAAAATCCTTCAACGACA
>NaT5_1
TATTTGTTATAACAAAGCATTTTAATATAAAAACTAAGGGTATTTAAATTATAAGAATAAAAACAACAATAT
>NaT5_2
CTTTTGTTAGAACTAAGCATTTTAATATGGAAAAACTAGGGGTATATAAATTATAAGAATGTAATCAACACCTG
>NaT5_3
CTTTTGTTAGAACTAAGCATTTTAATATGGAAAACTAGGGGTATATAAATTATAAAAATGTAATCAAACACCTG
>NaT5_4
AAACTGTTAGAACTAAGCATTTTAATATGGAAAAACTAGGGCTATATAAATTATAAGAATATAATCAACATAAA
>NaT5_5
AAACTGTTAGAACTAAGCATTTTAATATGGAAAAACTAGGGCTATATAAATTATAAGAATATAATCAACATAAA
>NaT5_6
TATCTGTTAGAACTAAGCATTTGCATATGGAAAAACTAGGAGTAATAAATTATAAGACTATTATCAACAATAT
>NaT5_7
TACTGCTAGAAATATGCATTTTGATATGGAAAAACTAGGCTATATAAATTATAAGAATATAATCAAC
>NaT3_1
TAATTGTCGTAGATGACCATATAAGTGTATGTTGCTTATCTGAATAAAATCAATTCATTTACTATAAGTGTTTTATGCCACTGTATAAACAAGTTACAAAAATGTTTTACAATCATCTACATGCAAAAACTGTCAAAACAAATCCAATTTAATATTAACCATAAATATTCACCCTGTATTGCTGCTTAACACGACAAAAA
>NaT3_2
TTTTTGTCGTAGATGACCCATCTACGTGACTGTCGTTTACTTGTTTGAGCTATCATATCTCTTACATATCAGGTGTTTTATATCACCTTACAAACAAATCACGATAATGTCTCACAATCATCTATATAAAGAAACTATAAAGTAAAATAATGCAATTATATAGTAATCTAAACAATCTCCCTCTGTACAATCTGGTCTTACACACGACAGTTT
>NaT3_3
TTACTGTCGTAGATGACCATCTAAATGATTGTTGTTTATTTGTTTGAGATCACATCTCTTGCAGATTCGGTGTTTTATATCACCTTACAAACACATCACGAATATGTTTCATAGTCATCTATATAAAAAAACTATAAAGTAAATAAATGCAATTATATAGTAATCCTAATTACCTCCTCTTTATAACCTGGGCTTACACATGACACCTA
>NaT3_4
TAATTGTCGTAGATGACCATCTACGTGACTGTTGTTTACTTGTTTGAGATCACATCTCTTACAGATCAGGTGTTTTATATCACCTTACAAACACATCACGAATATGTTTCATAGTCATCTATATAAAGAAACTTTAAAGTAAATATATGCAATTACATAGTAATCCTAAGTACCTCCTCGTTAAAACCTGAACTTACACACGAAAATAA
>NaT3_5
TGTTCTAGATGACCATCTAAGTGACTGTTGTTCACTTGTTTGAGATTACATCTCTTACAGATCAGGTGTTTTATATCACCTTACAAACACATCACGAGTATGTTTCATGGTCATCTAAATAAAGGAATTATAAAGTAAATAAATGCAATTATTTAAATATCCTAATTACCTTTTCTTTATAACCTGGGCTTACACACGACAATAA
>NaT3_6
TGTTCTAGATGACCATCTAAGTGACTGTTGTTCACTTGTTTGAGATTACATCTCTTACAGATCAGGTGTTTTATATCACCTTACAAACACATCACGAGTATGTTTCATGGTCATCTAAATAAAGGAATTATAAAGTAAATAAATGCAATTATTTAAATATCCTAATTACCTTTTCTTTATAACCTGGGCTTACACACGACAATAA
>NaT3_7
TGTTCTAGATGACCATCTAAGTGACTGTTGTTCACTTGTTTGAGATTACATCTCTTACAGATCAGGTGTTTTATATCACCTTACAAACACATCACGAGTATGTTTCATGGTCATCTAAATAAAGGAATTATAAAGTAAATAAATGCAATTATTTAAATATCCTAATTACCTTTTCTTTATAACCTGGGCTTACACACGACAATAA
>NaT3_8
TGTTCTAGATGACCATCTAAGTGACTGTTGTTCACTTGTTTGAGATTACATCTCTTACAGATCAGGTGTTTTATATCACCTTACAAACACATCACGAGTATGTTTCATGGTCATCTAAATAAAGGAATTATAAAGTAAATAAATGCAATTATTTAAATATCCTAATTACCTTTTCTTTATAACCTGGGCTTACACACGACAATAA
>NaT3_9
GTAGATGACCATCTACGTGGCTGTTGTTTACTTGTTTGAAATCACATCTCTTACAGATCAGGTGTTTTATATACCTTACAAACACATCACGAATATGTTTCATAGTCATCTATATAAAGAAACTATAAAGTAAATAAATGCAATTATATAGTAAACCTAATTACCTCCTCTTTATAACCTAAGCGTACACACGACAATC
>NaN1_1
TTGATTGTTGTGGCTGAGGCTGGGAAAACCAGTGATAGAATTATTGGAATCATTACCTTGCATAAGGGTTTGTGTCTGCTTTTTTTAATATAGTTTTTGGAGGAAAGATTTCCTCCAATACGGTGGTCGGCCGCTCTAAACGTGATGCTTGACTTGATCCGTAAAAGGTCCAGACATCTACGACATTTAT
>NaN1_2
ATAAGTGTTGTGACTGAGGCCGGTATGACCAGTGCTTGTGTAATCTGAATAGTTACCTTGCATAAGGGGGTCCTCAGCCGCTATTCCTTATATGCTTTTTGGAGGGAGTATTTCCCTCCAAATCAGTGATGGGCCGCTCTGGACGTGATACTGGCCTTGATCACAAAAGGTCCAGGCATCTACGACAATAAG
>NaN1_3
ATAATTGTTGTGACTGAGGCCGGGATTACAAATGCTTGTGTAAACTGAAAAATACCTTGCATAAGGGGGTCCCTGACCGCTATTCATTGTATGATTTTTGGAGGAAAGATTTCCCTCAAAATCAGTGATGGGCCGCTCTAGACATGATATTGGCCTTGATCATAAAAGGTCCAGGCATCTACGACAATAAT
>NaN1_4
ATAATTGTTGTGACTGAGGCCGGGATTACAAATGCTTGTGTAAACTGAAAAATACCTTGCATAAGGGGGTCCCTGACCGCTATTCATTGTATGATTTTTGGAGGAAAGATTTCCCTCAAAATCAGTGATGGGCCGCTCTAGACATGATATTGGCCTTGATCATAAAAGGTCCAGGCATCTACGACAATAAT
>NaN1_5
GTTGTGACTGAGGCCGGGATTACAAATGCTTGTGTAAACTGAAAAATACCTTGCATAAGGGGGTCCCTGACCGCTATTCATTGTATGATTTTTGGAGGAAAGATTTCCCTCAAAATCAGTGATGGGCCGCTCTAGACATGATATTGGCCTTGATCATAAAAGGTCCAGGCATCTACGACAAT
>NaN4_1
ATAGCTGTGAACCGGCGTTACCGCCGGCTCCTTAGAAGGCTTTGCATCATTTAATAGTTTATTTTGTTTAGCTGTTGCTCGGGTCATCCCCTAACAGGGGTGAGAAAATATATACCAGAGATTTTCTAGAAAATCTCTGGAAAGAAGATAGATAACACTGACAGTCACCTAGGAAGGACTAACCTCAGCTTAAGCTGCTGTTCGCCGGTTAACAATAGC
>NaN4_2
ATGTTTGTGAACCGGCGTTACCGCCGGCTCCTTAGAAGGCTTTGCATCATTTAATAGTTTATTTTGTTTAGCTGTTGCTCGGGTCATCCCCTAACAGGGGTGAGAAAATATATACCAGAGATTTTCTAGAAAATCTCTGGAAAGAAGATAGATAACACTGACAGTCACCTAGGAAGGACTAACCTCAGCTTAAGCGGCTGTTCGCCGGTTAACAATGTT
>NaN4_3
AGTAGTGTGAACCGGCGTTACCGCCGGCTCCTTAGAAGGCTTTGCATCATTTAATATTTTATTTTGTTTAGCTGTTGCTCGGGTCATCCCCTAACAGGGGTGAGAAAATATATACCAGAGATTTTCTAGAAAATCTCTGGAAAGAAGATAGATGACACTGACAGTCACCTAGGAAGGACTAACCTCAGCTTAAGCGGCTGTTCGCCGGTTAACAAGTAG
>NaN4_4
GTCTGTGTGAACCGGCGTTACCGCCGGCTCCTTAGAAGGCTTTGCATCATTTAATAGTTTATTTTGTTTAGCTGTTGCTCGGGTCATCCCCTAACAGGGGTGAGAAAATATATACCAGAGATTTTCTAGAAAATCTCTGGAAAGAAGATAGATAACACTGACAGTCACCTAGGAAGGACTAACCTCAGCTTAAGCGGCTGTTCGCCGGTTAACAGTCTG
>NaN4_5
TTGTGAACCGGCGTTACCGCCTGCTCCTTAGAAGGCTTTGCATCATTTAATAGTTTATTTTGTTTAGCTGTTGCTCGGGTCATCCCCTAACAGGGGTGAGAAAATATATACCAGAGATTTTCTAGAAAATCTCTGGAAAGAAGATAGATAACACTGACAGTCACCTAGGAAGGACTAACCTCAGCTTAAGCGGCTGTTCGCCGGTTAAC
>NaN4_6
GTGAACCGGCGTTACCGCCTGCTCCTTAGAAGGCTTTGCATCATTTAATAGTTTATTTTGTTTAGCTGTTGCTCGGGTCATCCCCTAACAGGGGTGAGAAAATATATACCAGAGATTTTCTAGAAAATCTCTGGAAAGAAGATAGATAACACTGACAGTCACCTAGGAAGGACTAACCTCAGCTTAAGCGGCTGTTCGCCGGTTAACAT
>NaN4_7
GTGAACCGGCATTACCGCCGGCTCCTTAGAAGGCTTTGCATCATTTAATAGTTTATTTTGTTTAGCTGTTGCTCGGGTCATCCCCTAACAGGGGTGAGAAAATATATACCAGAGATTTTCTAGAAAATCTCTGGAAAGAAGATAGATAACACTGACAGTCACCTAGGAAGGACTAACCTCCGCTTAAGCGGCTGTTCGCCGGTTAACAG
>NaN4_8
TTGTGAACCAACGTTACCGCCGGCTCCTTAGAAGGCTTTGCATCATTTAATAGTTTATTTTGTTTAGCTGTTGCTCGGGTCATCCCCTAACAGGGGTGAGAAAATATATACCAGAGATTTTCTAGAAAATCTCTGGAAAGAAGATAGATAACACTGACAGTCACCTAGGAAGGACTAACCTCAGCTTAAGCGGCTGTTCGCCGGTTAAC
>NaN4_9
ACGGCGTTACCGCCGGCTCCTTATAAGGCTTTGCATCATTTTATAGTTTATTTTGTATAGCTGTTGCTCGGGTCATCCCCTAACAGGGGTGAGAAAATATATACCAGAGATTTTCTAGAAAATCTCTGGAAAGAAGATAGATAACACTGACAGTCACCTAGGAAGGACTAACCTCAGCTTAAGCGGCTGTTCGCCGGTTAAC
>NaN4_10
ACGGCGTTACCGCCGGCTCCTTATAAGGCTTTGCATCATTTTATAGTTTATTTTGTATAGCTGTTGCTCGGGTCATCCCCTAACAGGGGTGAGCAAATATATACCAGAGATTTTCTAGAAAATCTCTGGAAAGAAGATAGATAACACTGACAGTCACCTAGGAAGGACTAACCTCAGCTTAAGCGGCTGTTCGCCGGTTAAC
>NaN4_11
ACGGCGTTACCGCCGGCTCCTTATAAGGCTTTGCATCATTTTATAGTTTATTTTGTATAGCTGTTGCTCGGGTCATCCCCTAACAGGGGTGAGCAAATATATACCAGAGATTTTCTAGAAAATCTCTGGAAAGAAGATAGATAACACTGACAGTCACCTAGGAAGGACTAACCTCAGCTTAAGCGGCTGTTCGCCGGTTAAC
>NaN4_12
ACGGCGTTACCGCCGGCTCCTTATAAGGCTTTGCATCATTTTATAGTTTATTTTGTATAGCTGTTGCTCGGGTCATCCCCTAACAGGGGTGAGCAAATATATACCAGAGATTTTCTAGAAAATCTCTGGAAAGAAGATAGATAACACTGACAGTCACCTAGGAAGGACTAACCTCAGCTTAAGCGGCTGTTCGCCGGTTAAC
>NaN5_1
GATTGATGTTGACGCTAGGTGGAACACTATTTCTTGAAATGGATTTATTTGAATTGCTTTTAGTTATCTTAGTCATAGTTATGGCACACCAGGTCCTTTTATACTTTAAAAGGCTGATCTGAAACAATGTTAGAAACTATGTTTCAGATCAGTGAGACATGATGGTACCATCCCTGATGTGTCAGTCTCAGCCGGCGGTAACAGATTGA
>NaN5_2
AATATATGTTGACGCTAGCCGGAACACTATTACTTAAAATGGATTTATTCGAATTGCTTTTAGTAATCTGAGTCATAGTTATGGCACACCAGGTCCTTTTATACTTTAAAAGGCTGATCTGAAACAATGTTAGAAACTATGTTTCAGATCAGTGAGACATGATGGTACCATCCTTGATGGGTCAGTCTCAGCCGGCGGTAACAAATATA
>NaN5_3
CATTAGTGTTGACGCTAGCCGGAACACTATTACTTGAAATGGATTTATTTGAATTGCTTTTAGTTATCTTAGTCATCGTTATGACATAACAGGTCCTTTTATACTTTAAAAGCCTGTGTTGAAACAATGTTAGAAACTATGTTTCAGATCAGTGAGACATGATGGTACCATCCCTGATGGGTCAGACTCAGCCGGCGGTAACATATTAG
>NaN5_4
CATTAGTGTTGACGCTAGCCGGAACACTATTACTTGAAATGGATTTATTTGAATTGCTTTTAGTAATCTTAGTCATGGTTATGACATAACAGGTCCTTTTATACTTTAAAAGCCTGTGTTGAAACAATGTTAGAAACTATGTTTCAGATCAGTGAGACATGATGGTACCATCCCTGATGGGTCAGACTCAGCCGGCGGTAACATATTAG
>NaN5_5
GTTTAGTGTTGACGCTAGCCGGAACACTATTACTTGAAATGGATTTATTTGAATTGCTTTTAGTAATCTTAGTCATGGTTATGACATACCAGGTCCTTTTATACTTTAAAAGGCTGATCTGAAACAATGTTAGAAACTATGTTTCAAATCAGTGAGACATGATGGTACCATCCCTGATGGGTCAGTCTCAGCCGGCGGTAACAGTTTAG
>NaN5_6
GTTTAGTGTTGACGCTAGCCGGAACACTATTACTTGAAATGGATTTATTTGAATTGCTTTTAGTAATCTTAGTCATGGTTATGACATACCAGGTCCTTTTATACTTTAAAAGGCTGATCTGAAACAATGTTAGAAACTATGTTTCAAATCAGTGAGACATGATGGTACCATCCCTGATGGGTCAGTCTCAGCCGGCGGTAACAGTTTAG
>NaN5_7
GGTTTGTGTTGACGCTAGCCGGAACACTATTACTTGAAATGGATTTATTCGAATTGCTTTTAGTTATCTTAGTCATCGTTATGACATACCAGGTCCTTTTATACTTTAAAAGGCTGATCTGAAACAATGTTAGAAACTATGTTTCAGATCAGTGAGACATGATGGTACCATCCCTAATGGGTCAGTCTCAGCCAGCGGTAACAGGTTTG
>NaN5_8
GGTTTGTGTTGACGCTAGCCGGAACACTATTACTTGAAATGGATTTATTCGAATTGCTTTTAGTTATCTTAGTCATCGTTATGACATACCAGGTCCTTTTATACTTTAAAAGGCTGATCTGAAACAATGTTAGAAACTATGTTTCAGATCAGTGAGACATGATGGTACCATCCCTAATGGGTCAGTCTCAGCCAGCGGTAACAGGTTTG
>NaN5_9
ATTGACTCTAGCCGGAACACTATTACTTGAAATGGATTTATTCGAATTGCTCTTAGTAATCTTAGTCATAATTATGACATACCAGGTCCTTTTATACTTTAAAAGGCTGATCTGAAACAATGTTAGAAACTATGTTTCAGATCAGTGAGACATGATGGTACCATCCCTGATGTGTCAGTCTCAGCCGACGGTAAC
>NaN5_10
CTTGACGCTAGCCGGAACACTGTTACTTAAAATGGATTTATTTGAATTGTGCTTAGTAATCTTAGTCATAGTTATGACATACCAGGTCCTTTTATACTTTAAAAGGCTGATCTGAAACAATGTTAGAAACTATGTTTCAGATCAGTGAGACATGATGGTACCATCTCTGATGGGTCAGTCTCAGCCGGCGGTAAC
>NaN5_11
GTTGACGCTAGCCGGAACACTATTACTTGAAATAGATTTATTTAAATTGCCCTTAGTAATCTTAGTCATAGTTATGGCACACCAGGTCCTTTTATACTTTAAAAGGCTGATCTGAAACAATGTTAGAAACTATGTTTCAGATCAGTGAGACATGATGGTACCATCCTTGATAGGTCAGTCTCAGCCGGCGGTAAT
>NaN5_12
TTGTTGACGCTAGCCGGAACACTACTACTTGAAATGGATTTATTGTAATTGCTTTTAGTAATCTTAGTCATGGTTCTGACATACCAGGTCCTTTTATACTTTAAAAGGCTGTTCTGAAACAATGTTGAAACTATGTTTCAGATAAATGAACATGATGGTACCATCTTTGATGGGTCAGTCTCAGCCGGCGATAAC
>NaN2_1
TGGNTTGTTGATGATCCCTATAAATAGGTATTTTATTATTAAACCACCCTTATGTCTATATTTTCCAATATGGCA
>NaN2_2
AAAAATGTTGATTATCACTATACATAGTTATTTTATTATTAAACCACTCTTATGTCTATATTTTCCAATAAAAAA
>NaN2_3
TTAATTGTTGACTATCCCTATAAATAGTTACTTTATTAATAAACCACCCTTATGTCTATATTTTCCAATATTAAT
>NaN2_4
ATTATTGTTGACTATCCCTATAAATAGTTACTTTATTAATAAACCACCCTTATGTCTATATTTTCCAATAATTAT
>NaN2_5
TTTATTGTTGGTCAGCCCTATAAATAGTTACTTTATTAATAAACGACCCTTATGTGTATCTTTTCCAATATTTAT
>NaN2_6
ATAAATGTTGGTCAGCCCTATAAATAGTTACTTTATTAATAAACGACCCTTATGTGTATCTTTTCCAATAATAAA
>NaN2_7
CTGTTGACTATCCCTATAAATAGTTACTTTATTAATAAACCACCCTTATGTCTATATTTTCCAATA
>NaN2_8
ATGTTGACTATCCCTATAAATAGTTACTTTATTAATAAACCACCCTTATGTCTATATTTTCCAATA
>NaN2_9
GTTGACTATCCCTATAAATAGTTACTTTATTAATAAACCACCCTTATGTCTATATTTTCCAATAC
>NaN2_10
ATGTTGACTATCCCTATAAATAGTTACTTTATTAATAAACCACCCTTATGTCTATATTTTCCAAT
>NaN2_11
ATGTTGATGATCCCTATAAATAGGTATTTTATTATTAAACCACCCTTATGTCTATATTTTCCAATAT
>NaN2_12
TTGTTGATGATCCCTATAAATAGGTATTTTATTATTAAACCACCCTTATGTCTATATTTTCC
>NaN2_13
ATGTTGATGATCCCCATAAATAGTTATTTTATTAAACCACCCTTATGTCTATATTTTCCAATA
>NaS2_1
TAGACGAAGCATTAGGTAAAGAAGTTAAAGCTTCATTAGATGCCATGTTCTGTTAAGAAAACATGATAATTATATTTAACATGAAACACTTGTTTCATGTCTGATAGATGGTATTAAAACAAAAGATTATTTTACCTATCGTGCA
>NaS2_2
TAGACGAAGCATTAGGTAAAGAAGTTAAAGCTTCATTAGATGCCATGTTCTGTTAAGAAAACATGATAATTATATTTAACATGAAACACTTGTTTCATGTCTGATAGATGGTATTAAAACAAAAGATTATTTTACCTATCGTGCA
>NaS2_3
TAGACGAGGGATTGGATGAAGAAGTTAAAGCTTTATTAGATTCCATGTTTTGTTAAGAAAACATGATATATACATTTAACATTAAACACTTGTTTCATGCCTGATAGATGGTATTAAAACATAAGATTGTTTCACCCATCGTGTA
>NaS2_4
TAGACGAGGCATTGGATGAAGAAGTTAAAGCTAAATTTGATTCCATGTTTTGTTAAGAAAACATGATATATATATTTAACATAAAAACACTTGTTTTTTTTGATAGATGCAATCAAAACATGAGATTGTTTCACCTATCGTGTA
>NaS2_5
TAGACGAGGCATTGGATGAAGAAGTTAAAGCTTTATTTGATTCCATGTTTTGCTAGGAAAACATGATATATATATATATATTTAACATGAAACTCTTGTTTCATGATTGATAGATGCAATCAAAACATAAGATTGTTTCACCTATCGTGTA
>NaS2_6
TAGACGAGGCATTGGATGAAGAAGTTAAAGCTTTATTTGATTCCATGTTTTGTTAGGAAAACATGATATATATATTTAACATAAAACACTTGTTTCATGATTGATAGATGCAATCAAAACATGAGATTGTTTAACCTATCGTGTA
>NaS2_7
TAGACGAGGCATTGGATGAAGAAGTTAAAGCTTTATTTGATTCCATGTTTTGTTAGGAAAACATGATATATATATTTAACATGAAACACTTGTTTCATGATTGATAGATGCAATCAAAACATGAGATTGTTTCACCTATCGTGTA
>NaS2_8
TAGACGAGGCATTGGATGAAGAAGTTAAAGCTTTATTTGATTCCATGTTTTGTTAGGAAAACATGATATATATTTAACATGAAACACTTGTTTCATGATTGATAGATGCAATCAAAACA
>NaT4_1
TACTTGTCGTAGGACGTCCTCTAGTTTACGTCCTCCTGACGTGCCATATTAACCCCTTACAGCAAGTTATAACTTTTAATATTTTCTCCCCCTAAAAGGACCGGATGATTCGATTAACAATAAATCATTAACCGTTGACAATAC
>NaT4_2
GTAATGTCGTAGGACGTCTTCCGGTTTACGTCCTCCTTTCGTTCCACATTAACTATTTATGGAACTTTATAACATTTAATATTTTCTTACCGATGGAAGGACAGGATGACTTTAATAATAATAAACGCCTTAATGTTGACATGTA
>NaT4_3
TTATTGTCGTAGGACGTCTTCCGGTTCACGTCCTCCTTACGTTCCATATTAACTATTTATGGAACTTTATAACTTTTAATATTTTCTTACCGATGGAGGACAGGATGACTTTAATAATTATAATAATAAACTCCGTAATGTTGACAATTA
>NaT4_4
TAATTGTCGTTGGACGTCTTCCGGTTTACGTCTTCCTTACGTCCCATATTAACCATTTATGGAACTTTATAACTTTTTATATTTTCTTACCCATGGAAGGACAGAATGACTTTAACCATAATTAAAGCTTTAATGTTGACAATAA
>NaT4_5
TAATTGTCGTTGGACGTCTTCCGGTTTACGTCTTCCTTACGTCCCATATTAACCATTTATGGAACTTTATAACTTTTTATATTTTCTTACCCATGGAAGGACAGAATGACTTTAACCATAATTAAAGCTTTAATGTTGACAATAA
>NaT4_6
ATATTGTCGTAGATCGTCTTCCGGTTTACGTCCTCCTTACGTTCCATATTAACCATTTATGAAACTTTAAAACTTTTTATATTTTCTTACCCATAGAAGAACAGAATGACTTTAACAATAATAAAAGCTTTAATGTCGACATATA
>NaT4_7
GTCGTAGGACGTCTTCCGGTTTACGTCCTCCTTACGTTGATTTTAACTATTTATGAATCTTTATAACTTTTAATATTTTCTTACCTATGGAAGGACAGGATGACTTTAATAGTAAAAAAAGCTTTAATGTTGACAA
>NaT4_8
TTGTCGTAGGAGGTCTTCTGGTTTACGTCCTTCTTACATTCCTTATTTACTATTTATTAGACTTTGTAACTTTTTATATTTTCTTACCCATGGAAGGACAGAATGACTTTAACAACAATAAAAGCTTTAATGTTGA
>NaS3_1
TATCAGATCTAGTTATTACTTATTCTTAGATTAGGGTTATTTATTTAAATTATATAAAGGAGATGAAGGGAAGACCATCTCATA
>NaS3_2
TATCAGATCTAGTTATTACTTATTCTTAGATTAGGGTTATTTATTTAAATTATATAAAGGAGATGAAGGGAAGACCATCTCATA
>NaS3_3
TATCAGATCTAGTTATTACTTATTCTTAGATTAAAGTTAATTATTTAAATTATATAAAGGAGATGAAGGGAAGACCATCTCATA
>NaS3_4
TATTACTTATTCTTAGATAAGGGTTATTTATTTAAATTATTTATATAGGAGATGGAGGGAAGACCATCTCATA
>NaS3_5
ATTACTTATTCTTAGATAAGGGTTATTTATTTAAATTATTTATATAGGAGATGGAGGGAAGACCATCTCATA
>NaS3_6
ATTATTACTTATTCTTAGATAAGGGTTATTTATTTAAATTATTTATATAGGAGATGGAGGGAAGACCATCTCA
>NaS3_7
ATTATTACTTATTCTTAGATAAGGGTTATTTATTTAAATTATTTATATAGGAGATGGAGGGAAGACC
>NaS3_8
ATTACTTATTCTTAGATAAGGGTTATTTATTTAAATTATTTATATAGGAGATGGAGGGAAGACCATCTCATA
>NaS3_9
TTACTTATTCTTAGATAAGAATTATTTATTTCAATTATTTATAAAGGAGATGAAGGGAAGACCATCTCATA
>NaS3_10
GAGTTATCACTTATTCTTAGATAAGGGGTTATTTATTTCAATTATTTATAAAGCATATGGAGGGAAGACCATCTCA
>NaN3_1
GCAACTGTGGTATCCCATACCACATTATTATTTTTTATTCCTTTAAAAAATTATATTTTTTACCCCTTATGGAAAACAAGGAGACCAAAAAATCAATAAAACCATTGTTTCTATTATTGAGTTGTTCCTCGGAAACGAGTACGACAGCAAC
>NaN3_2
GCAACTGTGGTATCCCATACCACATTATTATTTTTTATTCCTTTAAAAAATTATATTTTTTACCCCTTATGGAAAACAAGGAGACCAAAAAATCAATAAAACCATTGTTTCTATTATTGAGTTGTTCCTCGGAAACGAGTACGACAGCAAC
>NaN3_3
GATATTGTGGTATCCCATACCACATTATTATTTTTTATTCCTTTAAAAAATTATATTTTTTACCCCTTATGGAGAAACAAGGAGATCAAAAAATTAATAAAACCATTGTTTCTATTATTGAGTTGTTCCTCGGAACCGAGTACGACAGATAT
>NaN3_4
GTAATTGTGGTATCCCATACCACATTATTATTTTTTATTCCTTTAAAAAATTATATTTTTTACCCCTCATGGAGAAACAAGGAGATCAAAAAATTAATAAAACCATTGTTTCTATTATTGAGTTGTTCCTCGGAAACGAGTACGACAGTAAT
>NaN3_5
GTAATTGTGGTATCCCATACCACATTATTATTTTTTATTCCTTTAAAAAATTATATTTTTTACCCCTTATGGAGAAACAAGGAGATCAAAAAATTAATAAAACCATTGTTTCTATTATTGAGTTGTTCCTCGGAAACGAGTACGACAGTAAT
>NaN3_6
CAACCTGTGGTATCCCTATACCACATAATATTATATTTTTATTATTTCTTTAAAAAATCATATGTTTTTACCCCTCATGGAGAAACAAGGAGATCAAAAAATTAATAAAACCATTGTTTCTATTATTGAGTTGTTCCTCGGAAACGAGTACGACACAACC
>NaN3_7
CAGTTTGTAGTATCCCTATACCCCATAATATTTTATTTTTATTATTCCTTTAAAAAATTATATGTTTTTACCCCTTATGGAGAAACAAGGAGATCAAAAAATTAATAAAACCATTGTTTCTATTATTGAGTTGTTCCTTGGAAACGAGTACGACACAGTT
>NaN3_8
ACAAGTGTGGTATCCCTATACCCCATAATATTTTATTTTTATTATTCCTTTAAAAAATTATATGTTTTTACCCCTCATGGAGAAACAAGAACAACAAAAAATTAATAAAACCATTGTTTCTATTATTGAGTTGTTCCTCGGAAACGAGTACGACAACAAG
>NaN3_9
CAACCTGTGGTATCCCTATAACCCATAATATTTTATTTTTATTATTCCTTTAAAAAATTATATGTTTTTACCCCTCATGGAGAAACAAGGAGATCAAAAAATTAATAAAACCATTGTTTCTATTATTGAGTTGTTCCTCGGAAACGAGTACGACACAACC
>NaN3_10
ATGGTATCCCTATACCCCATAATATTTTATTTTTATTATTCCTTTAAAAAATTATATGTTTTTACCCCTCATGGAGAAACAAGGAGATCAAAAAATTAATAAAACCATTGTTTCTATTATTGAGTTGTTCCTCAAAAACGAGTACGAC
>NaN3_11
ATGGTATCCCTATACCCCATAATATTTTATTTTTATTATTCCTTTAAAAAATTATATGTTTTTACCCCTTATGGAGAAACAAGGAGATCAAAAAATTAATAAAACCATTGTTTCTATTATTGAGTTGTTCCTCAAAAACGAGTACGAC
>NaN3_12
GTGGTATCCCATACCACATTATTATTTTTTATTCCTTTAAAAAATTATATTTTTTACCTCTTATGGAGAAACAAGAACAACAAAAAATTAATAAACCCATTGTTTCTATTATTGAGTTGTTCCTCGGAAACGAGTACGACAT
>NaN3_13
GTGGTATCCCATACCACATTATTATTTTTTATTCCTTTAAAAAATTATATTTTTTACCCCTGATGGAGAAACAAGGAGTCTAAAAAAGTTAATTAAACCATTGTTTCTATTATTGAGTTGTTCCTCGGAAACGAGTACA
>NaT7_1
AAATTGTCGTAACCACACGTCTGTGGCCCAACTAGAAGGTAACTCTCTATTATATTATTAATAATAAATGGTTTATTTAAATTTCTTTCCATTTCCTTTCCCTTCGTTTGGGGTAAACAAATAAATTCTTAAAAAAGATTAAAAGTTCTAGTACATTCTAGAACATGTAGTGTATACCACAAAAA
>NaT7_2
TCGGTGTCGTAACCACACGTCTGTGGCCCAACTAGAAGGTAACTCTCTATTATATTATTAATATTAAATGGTTTATTTATATTTTTTTCCATTTCCTTTCCCTTCGTTGGGGTAAACAAATAAATTTTTAAAAAAGATAAAAAGTTCTAGAACATTCTAGAACATGTGGTTAATACCACACTCG
>NaT7_3
TTTTTGTCGTAACCACACGTCTGTGGACCAACTAGAAGGTAACTCTCTATTATATTATTAATATTAAATGGTTTATCTAAATTTATTTCCATTTCCTTTCCCTTCGTTAGGGTAAACAAATAAATTTTTAAAAAAGGTAAAAGGTTCTAGAACATTCTAGAATATGTGGTGAATACCACAATTT
>NaT7_4
CCGTAACCACACGTCTGTGGGCCAACTAGAAGGTAACTCTCAATTATATTATTAATATTAAATGGTTTATTTAAATTTCTTTCCATTTCCTTTCCCTTCGTTAGGATAAACAAATAAATTTTTTAAAAAATAAAAAGTTCTATAACATTTTAGAACATGTGGTGAATACCAC
>NaT7_5
GTCGTAACCACACGTCTGTGGCCCAAATAAAAGGTAGTCTCTATTAGATAATTAATATTAAATGGTTTATTTGTATTTCTTTCATTTCCTTTCCCTTCGTAGGGGTAAACAAATAAATTTTTAAAAAAGATAAAAAGTTTTAGAACATTCTAGAACATGTGATTAATACCACAG
>Nah1_1
GTTTAGAACAGGGTTGAGCAACTTGCGGCCCTCGAGAGAAAAGTTAAAATTAAATTATCTTTTTCTAAAAGTGCCGACAAATACATCATAAAATAGTTTAATAAGATTAAATTGGTTAATATCGGTATTTAAAACACTTTAAATGTTTTAATCATTGTTTAGTATTTGTATACGTTCTTTTTAGCATTATAATTTTTTTGATTTTCAAACTGCGGCCCGCCAACCAAAAAAGGTTGCTCACCCCTGGTTTAGAA
>Nah1_2
CTGTAGACCAGGGGTGAGCAACCCGCGGCCCTCGAGACGAGTTATAGTTAATTTATCTTTTTTTAAAAGTTCCGACAAATACATCATAAAATAGTTTGTAAGGAATAAATTGGTTGTATATCGGTATTTAATGAACATGAGACATGTTTAAATCATTGTTTAGCATTTGTATATGTTCTTTTTAGCATAATTGTTTTTTTGTTTTTAAACTGCGGCCCGCCAACCAGAAAAGGTTGCTCACCCCTGCTGTAGAC
>Nah1_3
CTCTATTACAGGGGTGAGCAACCCGCGGCCCTCGAGACGAGTAATAGTTAATTTATCTTTTTCTAAAAGTGCCGACAAGTACATCATAGAATAGTTTATAAGAAATAAATTGGTTATTATCGGTATTAAAAGAACATTAAACATGTTTTAATCATTGTTCAGCATTTGTATACGTTCTTTTTAGCATAATTGTTTTTTTGTTTTTGAACTGCGGCCCGCCAACCAAAAAAGGTTGCTCACCTCTGCTCTATTA
>Nah1_4
CAGGGGTGATCAACACGCGGCCCTCGAGACGAGTTATAGTTAATTTATCTTTTTCTAAAAGTGCCGACAAGTACATCATAGAATAGTTTATAAGAAATAAATTGGTTATTATCGGTATTAAAAGAACATTAAACATGTTTTAATCATTGTTCAGCATTTGTATACGTTCTTTTTAGCATAATTGTTTTTTTGTTTTTGAACTGCGGCCCGCCAACCAAAAAAGGTTGCTCACCTCTGCTC
>Nah1_5
ACAGGGATGAGCAACCCGCGGCCCTCGCGACGATTTATAGTTAATTTATTTTTTTCTAAAGTGCCGACAAATACATCATAAAATAGTTTATAAGGACTAAATTGGTTGTATATCGGTATTTAAAAAATATTTTACATGTTTTAATCATTGTTTAGTATTTTTATATGTTCTTTTTAGCATAATTGTTTTTTTGTTTTTAAAACTGCGGCCCGCCAACAAAAAAAGGTTGA
>Nah1_6
ACAGGGATGAGCAACCCGCGGCCCTCGCGACGATTTATAGTTAATTTATTTTTTTCTAAAGTGCCGACAAATACATCATAAAATAGTTTATAAGGACTAAATTGGTTGTATATCGGTATTTAAAAAATATTTTACATGTTTTAATCATTGTTTAGTATTTTTATATGTTCTTTTTAGCATAATTGTTTTTTTGTTTTTAAAACTGCGGCCCGCCAACAAAAAAAGGTTGA
>Nah1_7
ACAGGGGTGAACAACCCGCGGCCCTCGCGACGATTATAGTTAATTTATTTTTTTCTAAAGTGCCTACAAATACATTATAAAATAGTTTATAAGAACTAAATTGGTTGTATATCGGTATTTAAAGAACATTTAACATGTTTTAATCATTGTTTAGCATTTGTATATGTTCTTTTTAGCATAATTGTTTTTTTGTTTTTAAAACTGCGGCCCGCCAACCAAATTAGGTTGCTCACCCTTGCTT
>Nah1_8
AGGGGTGATGCAACCCGCGGCCCTCAAGACGAGTTATAGTTAATTTTTTTTTTCTAAAAATGCCGACAAATACATTATAAAATAGTTTATAAGGAATAAATTGGTTGTATATCGGTATATAAAGAACATTTAACATGTTTTAATTATTGTAAAGTATTTGTATACGTTCTTTTTTAGCATAACTGTTTTTTTTTGTTTTTAATACTGCGGCTCGCCAACCAAAAAAGGTTGCTTACCCCTGA
