# Supplementary material for: Identification, Diversity and Evolution of MITEs in the Genomes of Microsporidian Nosema Parasites
Source: PLoS One. 2015 Apr 21;10(4):e0123170. doi: 10.1371/journal.pone.0123170 (PMC4405373; doi:10.1371/journal.pone.0123170)
Supplement: S5 File — (XLS) [file pone.0123170.s009.xls]

>NcS1_1
TATGGTTAAATATGCAAATTATATGTGTAGGAATGGCTTCAACACATGTCAAAGATATCTTCTATATCATGAGATATCTGACATGTTGTGAGTTAAATAATTTATAATAAATAAACCCATGTTTAATACCAACAATA
>NcS1_2
CATGGCTGTATTTATTTGGATTTTTTTCAATTATTATTGTAGGAATGGCTTCGGCACATGTCAAAGATACCTTCATATCAAAAGATATCTGACATGTTGTGAGTTAAATAATTTATAATAAATAAACCCATGTTTAATACCACCAATA
>NcS1_3
TATGGTTAAATATGCAAATTATATGTGTAGGAATGGCTTCAACACATGTCAAAGATATCTTCTATATCATGAGATACCTGACATGTTGTGAGTTAAATAATTTATAATAAATAAACCCATGTTTAATACCAACAATA
>NcS1_4
AAATTATATGTGTAGGAATGGCTTCAACACATGTCAAAGATATCTTCTATATCATGAGATACCTAACATGTTGTGAGTTAAATAATTTATAATAAATAAACCCATGTTTAATACCAACAATA
>NcS1_5
TGTAGGAATGGCTTCAACACATGTCAAAGATATCTTCTATATCATGAGATATCTGACATGTTGTGAGTTAAATAATTTATAATAAATAAACCCATGTTAAATACCAACA
>NcS1_6
ATTATATGTGTAGGAATGGCTTCAACACATGTCAAAGATATCTTCCTGTATGATGAGATATCTAACATGTTGTTAGTTAAATAATTTATAATAAATAAACCCATGTTTAATACCAACAATA
>NcS1_7
GTGTAGGAATGCCTTCAACACATGTCAAAGATATCTTCCTATATCATGAGATATCTGACATGTTGTTAGTTAAATAATTTATAATAAATAAACCCATGTTTAATACCAACAA
>NcS1_8
TGTGTAGGAATGGCTTCAACACATGTCAAAGATACCTTCATATCATGAGATATCTGACATGTTGTGAGTTAAATAATTTATAATAAATAAACTCGTGTTTAATACCAACAAT
>NcS1_9
TGTAGGAATGGCTTTAACACATGTCAAAAATATCTTCCTATATCATGAGATATCTGACATGTTGTTAGTTAAATAATTTATAATAAATAAACCCATGTTTAATACCAACAA
>NcS1_10
TGTAGGAATGGCTTCAACACATAACAAAGATATCTTCCTATATCATGAGATATCCGACATGTTGTTAGTTAAATAATTTATAATAAATAAACCCATGTTTAATACCAACAAT
>NcS1_11
TGTAGGAATGGCTTAAACACATGTCAAAGTTATCTTCTATATCATGAGATGTCTGGCGTGTTGTGAGTTAAATAATTTATAATAAATAAGCCCATGTTTAATACCAACA
>NcS1_12
TGTAGGAATGGTACCAACACATGTCAAAGATATCTTCCTATATCATGAGATATCTGACATGTTGTGAGTTAATAATTTATAATAAATAAACCCATGTTTTATACCAACA
>NcT1_1
AAATTGTCAACAACACTTTTATTTACCTCTTCAAAGTCTTGAATCGGGTCCAAACATAAAGTATTAAATAATTAATTCTTCAGATAATGAAAGGTCCTCGATAAAAT
>NcT1_2
TTTTTGTCAATGACACTTTTATTTACTTTTTTAAAGTCTTGCATGAGGTCAAAATAATAAAATATTTCAAATAATTAATTCTTAAGATAATAGGAGGTCCTCGACAATTT
>NcT1_3
TTTTTGTCAATAACACTTTTATTTACTTCTTCAAAGTCTCGCATAGGGTCCAAATAAAAAAAATATTTTAAATAATTAATTCTTAAGATAATAGGAGGTCCTCGACAATTT
>NcT1_4
TCAATAACACTTTTATTTACTTCTTCAAAGTCTTGCATGGGGTCAAAATAATAAAATATTTTAAATAATTAATTCTTAAGATAATAGAAGGTCCTC
>NcT1_5
TGTCAATAACACTTTTATTTACTTCTTCAAAGTCTTGCATGAGGTCAAAATAATAAAATATTTTAAATAATTAATTCTTAAGATAATAGAAGGTCCTC
>NcT2_1
TGAGTGTCCAATTTAGAAGATTTTAAAGGAAAATTATGTTTATTTGAAAAGCACCGTGAAAGTCTGTGTGAAGGTTTCTTGTTAATCCCATTGTCCATCATTTTTTTTATGGGTAAAAATCCTATTTATAGTTTTTACTTAATTAAGGATTATATAAACAAACAATATAGGAATGCAATATATTAAATCTAAGCTAAAAGAAAATCGAAAAGAGTGATCTACAGTGAATACTCACTTGTTTGTTTAATCACACAAGAATTGATTCAACAAACAGTGACTGATGGTCATGTGTCAGCTGTATCATGACACTGA
>NcT2_2
TTACTGTCCAGTTTAGAAGATTTTAAAGAAAAGTTATGTTTATTTGAGAAGCACTGTGAAAGTCTGTGTGAAGGCTTCTTGTTGGTCTTATTGTCCATCATTTTTTTTATGTGTAAAAATCCTTTTTATATTTTTACTTAATTAAAGATTACATAAACAAACAATATAAAAATGCAGTATATTAAAGTTAAGTTAAAAGGAAAGCAAAAAGACCGATCTATATTGAATACTCACTTATTTGTTTAATCACACAAGAATTGATTCAACAAACAGTGACTGATGGTCATGTGTCAGCTGCATCATGACACATA
>NcT2_3
TTACTGTCCAGTCTAGAAGATTTTAAAGAAAAGTTATGTTTATTTGAGAAGCACTGTGAAAGTCTGTGTGAAGGCTTCTTGTTGGTCTTATTGTCCATCATTTTTTTTATATTTTTACTTAATTAAAGATTACATAAACAAACAATATAAGGATGCAGTATATTAAAGTTAAGTTAAAAGGAAAGCAAAAAGACTGATCTACGTTGAATACTCACTTATTTTTTTAATCACACAAGAATTGATTCAACAAACAGTGACTGATGGTCATGTGTCAGCTGCATCATGACACATA
>NcT2_4
GTTTAGAAAATTTTAAAGAAAGGTTATGTTTATTTGAGAAGTTCCGTGAAAGTCTTTGTGAAGGCTTCTTGTTGATCTTATTGTCCATCTTTTCTTTGTGGGTAAAAATCCTATTTATAGTTTTTACTCAATTAAAGATTACATAAACAAACAATATAAGAAAGCAGTATATTAAAGTTAAGCTAAAAGGAAAGCAAAAAGACTCATCTACATTGAATACTCACTTGTTCGTTTAATCACACAAGAATTGATTCAACAAACAGTGACTGATGGTCATGTGTCAGTTGCGTCATGACACA
>NcT2_5
GTCCGGTTTAGAAAATTGTGAAGAAAAGTTATGTTTATTTGAGAAGCTCCGTGAAAGTCTGTGTAAAGTCTTCTTGTTAATCCCATTGTTCATCATTCTTTTATGAGTAAAAATTCTATTTATAGTTTTTACTTAATTAAAGATTATATAAACAAACAATATAGGAATGCAGTATATCAAAGTTAAGCTAAAAGGAAAGCAAAAATACTGATCTACATTGAATACCCACTTATTTGTTTAATCACACAAGAATTGATTCAACAAACAGTGACTGATGGTCATGTGTCAGCTGCATCATGACA
>NcT2_6
GTTTAGAAGATTTTAAAGAAAAGTTATGTTTATGTGAGATGCTTCGTGAAAGTATTGTGAAGTCTTCTTGTTAATCCCATTGTCCATCATTTTTTCTTTTATAGGTAAAAATCCTATTTATAGTTTTTACTTAATTAATGATTATATAAACAAACAATATAAGAATGCAGTATATTAAAGTTAAGCTAAAAGAAAAACGAAAAGGCCCATCTACATTGAATATTCACTTGTTTGTTTAACCACACAAAAATTGATTCAACAAACAGTGTCTGATGGTCATGTGTCAGCTGCATCATGACA
>NcT2_7
TGTCCGGTTTAGAAGACTTTAAAGAAAAGGTATGTTTATTTCAAAACTTAGTGGAAATTTGTGTAAAGGCTTCTTGTTAATCCCATTGTTCATCATTCCTTTATGTGTAAATATCCTATTTTTAGTTTTCACTTAATTAAAGATTACATAAACAAACAATATAAAAATGCAGCATAGTAAAGTTAAGCTAAAAGGAAAGCGAAAAGACAGATCTACATTGAATACTCACTTGTTTGTTTAATCACACAAGAATTGATTCAACAAACAGTGACTGATGGTCATGTGTCAGCTGCATCATGACA
>NcN1_1
GTAGTTGTGGTATTAATTCCACATAAAATGTTTTATATTTTCTGAATTTTCTTGAATAGATTTTAGTATAAAAATTTTATGAAAAGAAGGGCATCGCTGTCATGAATAACCTACATAATCATTAACAGCAAGAGAATCATAAGATTAACAGGGGATCTCACAAGGGCACAATTCCCCCATGAAGTTAATAAACTATTTAAGTTACATCAATTTAGTTTGGTTCCAGGAGCGAGCATTGTGGAGAACTTTCTTAGTTCTGGTCGCCTTCCTGCGTTTCTCGCCACAGCAAT
>NcN1_2
ATAACTGTGGTATTAATTCCACATGAACTGTTTCTATTTTCTGAATTTTCTTGAAAAAATTTTACTATAAAAATATTTTATGAAAAAAAGGGCATCGCTGTCATGAATAACTCACATAATTATCAACAGCAAGAGAATCATAAGATCAACAGGGGATCTCACAAGAGCACAATTCCCCATGAAGTTAATAACCCATTTAAGTTACACCAATTTAGTTTGGCTTCGGGAGCGAGCATGGTGGAGAACTTTTTTAGTTCTAATCGCCTTCCTGCATTTCTCGCCACAATAAC
>NcN1_3
GGAATTGTGGTATTAATTCTATATGAAATGTTTTCTATTTTCTGAATTTTCTTGAAGAAATTTTGGTATAAAAATATTTTATGAAAAAAAGGGCATCGCTGTCATGAATTACTTACATAAGCATCAACAGGGGATCTCACAAGAGCACAATTCCCCATGAAGTTAATAACCCATTTAAGTTACACCAATTTAGTTTGGCTTCAGGTGCGAGCATTGTGGATAACTTTCTTAGTCCTGGTCGCCATCCTGCGTTTCTCGCCACAGGAAT
>NcN1_4
GGATTTGTGGTATTGATTCCACATGAAATGTTTTTTATTTTCTGAATTTTCTTGAAGAAATTTTATTATAAAAATATTTCATGAAAAGAAGGGCATCGCTGTCATGAATAACTTACATAATCATCAACAGCAAGAGAATCATAAGACCAACGGGGGATCTCACAAGAGCACAATTCCTCATGAAGTTAATAAACCATTTAAGTTACACCAATTTAGTTTGGCTTCGGGAGCGAGCATTGTGGAGAACTTTCTTAGTTTTAATCGCCTTCCTGCATTTCTCGCCACAGGATT
>NcN1_5
TTAAGTGTGGTATTAATTCCACACGAAATGATTTCTATTTTCTGAATTTTTTTAAAGAAATTTTAATATAAAAATTTTTTATGAAAAGAAGGGCATCGCTGTCATGAATAACTCACATAATCATCAACAGCAAGAGAATCACAAGATCAGCAGGGGATCTCACAAGAGTACCATTCCCCATGAAGTTAATAAACCATTAAAGCTACACCAATTTAGTTTGGCTTCAGGAGCGAGCATTGTGAAGAACTTTTTTAGTTCTGGTCGCCCTTCTGCGTTTCTCGCCACATTAAG
>NcN1_6
ACTATTGTGGTATTAACTCCACATGAAATGTTTTTCTATTTTCTACACTTTCTTGAAGAAATTTTGCTATAAAATATTTTATGAAAAGAAGGGCATCGCTGTCATGACTAACTCACGAAATCATCAACAGCAAGAGAATCACAAGATCAACAGGGGATCTCACAAGAGTACCATTCCCCATGAAGTTAATAAACACTTTAAGTTGCACCAATTTAGTTTGGCTTCAGGAGCGAGCATTGTGGAGAACTTTCTTAGTTCTGGTCGCCTTCCTGCATTTCTCGCCACAACTAT
>NcN1_7
CGTTTTGTGATATTAATTCCACATGAAATACTTTCTATTTTCTGAATTTTCTTGAAGAAATTTTACTATAAAAATATTTTATGAAAAGAAGGGCATGCTGCCATGAATAACTCACATAATCATCAACAGCAAGAGAATCACAAGATTAACAGGGGATCTCAAGAGTACCATTCCCCATAAAGTTAATAAACCATTTAAGTTGCATCAATTTAGTTTGGCTTCAGGAGCGAGCATTGTAAAGAACTTTCTTATTTCTGGTCGCCTTCCTGCGTTTCTTGCCACACGTTT
>NcN1_8
CATCATGTGGTATTAATTCCACATGAAATGTTTCTATTTTCTGAATTTTCTTGAAGAAATTTTACTATAAAAATATTTCATGAAAAGAAGGGCATCGCTGTCATGAATAACTCACATAATCATCAACAGCAAGAGAATCATAGGATCAACAGGAGATCTCATAAGAGCACAATTCCCCATGAAGTTAATAAATAATTTAAGTTACACCAATTTAGTTTGGCTTCAGGAGTGAGCATTGTGAAGAACTTTCTTAGTTCTGGTCGCCTTCCTGCGTTTCTTGCCACACATCA
>NcN1_9
CCATATGTGGTATTAATTCCACATGAAATGTTTTCTATTTTCTGAATTTTCTTGAAGAAATTTTACTATAAAATCTTTTATGAAAAGAAGAGCATCGCTGTCATGAATAACTCACATAATCATCAACAGCAAGAGAATCACAAGATCAACAGGGGATCTCACAAGAGCACAATTCCCCATGAAGTTAATAAACCATTTAAGTTACACCAATTTAGTTTGGCTTCGGGAGCGAGCATTGTGGAGAACTTTCTTAGTTCTAGTCGCCTTCCTGCGTTTTTACCACAGCTTA
>NcN1_10
TAAGCTGTGGTATTAATTCTATATGAAATGTTTTCTATTTTCTGAATTTTCTTGAAGAAATTTTAGTATAAAAATATTTTATGAATAGAAGGGAATCGCTGTCATGAATAACTTACATAATCGTCAACAGCAAGAGAATCATAAGATCAACAGGGGATCTCACAAGAGCACAATTCCTCATGAAGTTAATAAACCATTTAAGTTACACCAATTTAGTTTGGCTTCAGGAGCGAGCATTGTGGAAACTTTCTTAGTTCTGCTCGTCTTCCTGCGTTTCTCGCCACATAAGC
>NcN1_11
CCAGCTGTGGTATTAATTCCACATGAAATATTTTCTATTTTCTGAATTTTCTCGAAGAAATGTTAGTATAAAAATATTTTATGAAAAGAAGGGCATTGCTGTCATGAATAACTCACATAATCATCAACAGCAAGAGAATCATAAGATCAACGGGGGATCTCACAAGAGACAATTTTCCATGAAGTTAATAAACCAATTAAGTTACGCCAATTTAGTTTGGCTTCAGGAGCGAGCATTGTGGAGGACTTTTTTAGTTCTGGTCGCCTTCCTGCGTTTCTCGCCACACCAGC
>NcN1_12
ATTATTGTGGTATTAATTCCACATGAAATGTTTTCTATTTTCTGAATTTTCTTGAAGAAATTTTAGTATAAAAATATTTTATGAAAAGTAGGGCATCGCTGTCATAAATAACTTACATAAGCATCAATAGCAAGAGAATTATAGGGTCAACAGAGATCTCACAAGGGCACAGTTCCCCAGGAAGTTAATAAACCATTTAAGTTACACCAATTTAGTTTGGCTTCAGGAGCGAGCATTGTGGAGAACTTTCTTAGTTCTGGTCGCCTTCCTGGGTTTCTTGCCACAACTAT
>NcN1_13
ACTTTTGTGGTATTAATTCCACATGAAATACTTTCTATTTTCTAAATTTTCTTGAAGAAATTTTACTATAAAAATATTTTATGAAAAGAAGGGCATCGTTGTCATGAATAACTACATAATCATCAACAGCAAGAGAATCACAAGATCAACAGAGGGTCTCACAAGAGCACAATTCCCCATGAAGTTAATAAACCATTTAAGTTGGATCAATTTAGTTTGGCTTCAGGAGCGAACATTGTAGAGAACTTTCTTAGTTCTGGTCGCCTTCCTGCGTTTCTCGCCACACCTTT
>NcN1_14
GCAGATGTAGTATTAATTCCACATGAAATGTTTTCTATTTTCTGAATTTTCTTAAAGAAATTTTAGTATAAAAATATTTTATGAAAAGAAGGGGATCGCTGTCATGAACTACTCACATAATCATCAACAGCAAGAGAATCATAGGATCAACAGGGGATCTCACAAGAGCACAATTCCCCATGAAGTTAATAAACCATTTAAGTTACACCAATTTAGTTAGGCTTCAGGAGCGAGCATTGTGGAGAACTTTCTTAGTTCTGGTCGCCTTCCTAAGTTTCTCGCCACAGCAGA
>NcN1_15
GCTGTTGTGGTATTAATTCCACATGAGGTGTTTTCTATTTTCTGAATTTTCTTGAAGAAATTTTAGTATAAAAATATTTTATGAAAAGAAGGACATCGCTGTCATGAATAACTCACACAATCATCAACGCAAGAGAATCATAGGATCAACGGGGGATCTCACAAGAGCACAATTCTCCATGAAGTTAATAAACCATTTAAGTTACACCAATTTAGTTTGGCTTCAGGAGCGAGCATTGTGGAGAACTTTCTTAGTTCTGGTCGCCTTCCTGCGTTTCTCGCCACAGCTGT
>NcN1_16
AAACTTGTGGTATTAATTCCACATGAAATGTTTTCTATTTTCTGAATTTTCTTGAAGAAATTTTACTATAAAAATATTTTATGAAAAGAAGGGCATCGCTGTCATGAATAACTCACATAATCATCAACAGCAAGAGAATCATAGGATCAACAGGATATCTCACAAGAGTACAATTTCCCATGAAGTTAATAAACCATTTAAGTTGCACTAATTTAGTTTGGTTTCAGGAGCGAGCATTGTGGAGAACTTTCTTAGTTCTGATCTCCTTCCTGCGTTTCTCGCCACAAAACT
>NcN1_17
GATAATGTGGTATTAATTCCACATGAAATGTTTTCTATTTTCTGAACTTTCTTGAAGAAATTTTACTATAAAAATATTTTATGATTAGAAAGGCATCGCTGTCATGAATAACTCACATAATCATCAACAGCAAGAGAATCATAGGTTCAACGGGGGATCTTACAAGAGCACAATTCCCCATGAAGTTAATAAACCATTTAAGTTACACCAATTTAGTTTGGCTTCAGGAGCGAGCATTGTGGAGAACTTTCTTAGTTCTGGTCGCCTTCCTGCGTTTCTCGCCACAGATAA
>NcN1_18
TGTGATATTAATTCCAGATGAAATGTTTTCTATTTTCTGAATTTTCTTGAAGAAATTTTAGTATAAAAATATTTTATGAAAAGAAGGGCATCGCTGTCATGAAGAACTCACATTATTATCAACAGCAAGAGAATCATAGGATCAATAGGGGATCTCACAAGAGCACAATTTCCCATAAAGTTAATAAACCATTTAAGTTACACCAATTTAGTTTGGCTTCAGGAGCGAGCATTGTGGAGAACTTTCTTAGTTCTGGTCGCCTTCCTGCGTTTCTCGCCA
>NcN1_19
TGTGGTACTAATTTCACATGAAATGTTTTCTATTTTCTGAATTTTCTTGAAGAAATTTTAGTATAAAAATATTTCATGAAAAGAAGGGCATCGCTGTCATGAATAACTTACATAATCATCAACAGCAAGAGAATCATAAGATCAACAGGGGATCTCACAAGAGCACAATTCCCCATGAAGTTATTAATAACCCATTTAAGCTACACCAATTTAGTTTGGCTTCGGGAGCGAGCATTGTGGAGAACTTTCTTAGTTCTGGTCGACTTCCTGCGTTTCTCGCCACA
>NcN1_20
TGTGGTATTGATTCCACATGCAATGTTTTCTATTTTCTGAATTTTCTTGAAGAAATTTTATTATAAAAATATTTCATGAAAAGAAGGGCATCGCTGTCATGAATAACTTACATAATCATCAACAGCAAGAGAATTATAAGATCAACAGAGGATCTCACAAGAGTACCATTCCCCATGAAGTTAATAAACAATTTAAGTTGCACCAATTTAGTTTGGCTTCAGTAGCGAGCATTGTGGAGAACTTTCTTAGTTCTGGTCGCCTTCCTGCGTTTCTCGCCACA
>NcN1_21
TGTGGTATTAATTCCACATGAAATACTTTCTATTTTCTGAATTTTCTTGAAGAAATTTTAGTATAAAAATATTTTATGAAAAGAAGGGCATTGCTGTCATGAATAACTTACATAATCATCAACAGCAAGAGAATCATAGGATCAATAGGGGATCTCACAAGAGCACAATTCCCCATGAAGTTAATAAACCATTTAAGTTACACCAATTTAATTTGGCTTCGGGAGCAAGCATTGTAGAGAACTTTCTTAGTTCTGGTCGCCTTCCTGCGTTT
>NcN1_22
TGTGGTATTAATTCCACATGAAATGTTTTCTATTTTCTGAATTTTCTTGAAGAAATTTTACTATAAAAATAATTCATGAAAAGAAGAACATCGCTGTCATGAATAACTCACATAATCATCAACAGCAAGAGAATCATAAGATCAACAGGGGATCTCACAAGAGCACAATTCCCCATGAAGTTATTAATAACCCATTTAAGTTACACCAATTTAGTTTGGCTTCGGGAGCGAGCATTGTGGAGAACTTTCTTAGTTCTGGTCGCCATCCTGCGTTTTTCGC
>NcN1_23
TGTGGTATTAATTCCACATGAAATACTTTCTATTTTCTGAATTTTTTTGAAGAAATTTTACTATAAAATTATTTTATGAAAAGAAGGGCATCGCTGTCATGAATAACTCACATAATCATCAACAGCAAGAGAATCACAAGATCAACAGGGGATCTCACAAGAGCACAATTCCCCATGAAGTTAATAAACCATTTAAGTTGCATTTATTTAGTTTGGCTTCAGGAGCGAGCATTGTAGAAAACATGCTTAGTTCTGGTCGCCTTCCTGCGTTTCTCGCCACA
>NcN1_24
TGTGGTATTAATTCCACATGAAATGTTTTCTATTTTCTGAATTTTCTTGAAGAAATTTTACTATAAAATCTTTTATGAAAAGAAGTGCATCGCTGTCATGAATAACTCACATAATCATCAACAGCAAGAGAATCACAAGATCAACAGGGGATCTCACAAGAGCACCATTCCCCATGAAGTTATTAATAAATCATTTAAGTTGCACCAATTTAGTTTGGCTTCAGGAGCGAGCATTGTGGAGAACTTTCTTAGTTCTAGTCGCCTTCCTGCGTTTTTCACCACA
>NcN1_25
TGTGGTATTAATTCCACATGAAATGTTTTTTATTTTCTGAATTTTCTTGAATAATTCTTTTATTAAGATTTTTTATGAAAAGAAGGGCATCGCTGTCATGAATAACTCACATAATCATCAACAGCAAGAGAATCATAGGATCAACAGGGGATCTCACAAGAGCACAATTCCCCATGAAGTTAATAAACCATTTAAGTTACACCAATTTAGTTTGGCTTCAGGAGCGAGCAGTGTGGAGAACTTTCTTAGTTCTGGCCGCCTTCCTGCGGTTCCCGCCACA
>NcT3_1
TAGTTGTAGGACAGTAAGGATGTAGACATGTCAATCAGCAGTATTTGGTTGACGGCTTTGACATGTCTGTTATATAAATTAAAATCATTAAATTACCCATGTTTTATCCCAACAATAG
>NcT3_2
TTATTGTAGGACAGTAAAGATGTAGACACGCCAATCGGCATAATTGGGCTGATGGTTTTGACATGTCTGTTATATAAATAATAATTATTAAATAAACCCATGTTTTATCCCAACAATTA
>NcT3_3
TATGTGTAGGAAGTAAAGATGTAGACATGTCAATCAGCAGTATTGGGTTGATTGCTTTGACATATCTGTTATATAAATAATAATTATTGAATAAACCCATGTTTTATACCAACACTAT
>NcT3_4
TTATTGTAGGACAGTAAAGATGTAGACATGTTAATCAGCTGTATTGGATGGAGGGCTTTGACATATCTGTTATGTAAATAATAATTACTAAATAAACCCATGTTTTATCCCAACAATTA
>NcT3_5
ACACTGTAGGACAGTAAAGATGTAGACATGTCATTTAGCAGTATTGGGTTGATGGCTTTGACATATCTGTTATATAAATAATAATTATTAAATAAACCCATGTTTTATACCAACAGACA
>NcT3_6
ACACTGTAGGACAGTAAAGATGTAGACATGTCAATCAGCAGTATTGGGTTGATGGCTTTGACATGTCTGATATAAAAATAATAATTATTAAATTAACCCATGTTTTATACCAACAGACA
>NcT3_7
ATTGTAGAACAGTAAAGATGTAGACATGTCAATCAGCAGTATTGGGTTGATGGCTTTGACATGTCTGTTATATAAATAATAATTACTAAATAAACCCATGTTTTATCCCAACAA
>NcT3_8
TGTAAGACAGTAAAGATGTAGAAATGTCAATCAACAGTATTGGGTTGATGGCTTTAAATGTCTGTTATATAAATAATAATTATTAAAAAACCCATGTTTTAT
>NcT3_9
TGTAGGACAGTAAAGATGTAGACATGTCAATTAGCAGTATTAGGTTGATGGCTTTGACATGTCTGTTATATAAATAATAATTATTAAATAAACCCATGTTTTATCCCAACAA
>NcT3_10
ATTGTAGGACAGTAAAGATGTTGACGTGTCAATCAGCAGTATTGGGTTGATGGCTTTGACATCTCTGTTATATAAATAATAATTATGAAATAAACCCATGTTTTATCCCAACAAAA
>NcT3_11
ATTGTAGGGCAGTAAAGATGTTGACGTGTCAATCAGCAGTATTGGGTTGATGGCTTTGACATCTCTGTTATATAAATAATAATTATGAAATAAACCCATGTTTTATCCCAACAAAA
>NcT3_12
TGTAGGACAGTAAAGATGTAGACATGTCAATCAGCAGTATTGGGTTGATGGCTTTGACATGTCTGTTATATAAATAATAATTGTTAAATAAACCAATGTTTTAT
>NcT3_13
TGTAGGACAGTAAAGATGTAGACATGTCAATTAGCAGTATTGGGTTGATGGCTTTGACGTGTCTGTTATATAAATAATAATTAATAAATAATCCCATGTTTTATCCCAACAA
>NcT3_14
TTGTAGGATAGTAAAGATTTAGACATGTCAATCAGCAGTATTGGGTTGATGGCTTTGACATTTCTGTTATATAAATAATAATTATTAAATAAACCCATGTTATATCCCAAC
>NcT3_15
ATTGTAGGACAGTAAAGATGTTGACTTGTCAATCAGCAGTATTAGGTTGAAGGCTTTGACATGTCTGTTATATAAATAATAATTATGAAATAAACCTATGTTTTATCCCAACAAAA
>NcT3_16
AGGACAGTAAGGATGTAGACATGTCAATCAGCAGTATTGGGTTAATGGATTTGATATGTCTGTTATATAAATAATAATTATTAAATAAACCCATGTTTTATCCCAACA
>NcT3_17
TGTAGAACAGTAAAGATGTAGACATGTCAATCAGCAGTATTGGGTTGATGGTTTTGACATGCCTGTTATATAAATAATAATCATTAAATAAACCCATGTTTTATCCTAACA
>NcT3_18
ATTGTAGGACAGTAAAGATGTACACATGTCAATCAGCAGTATTGGGTTGATGGCTTTGATATGTCTGTTATATAAATCATAATTATTAAACAAATCCATGTTTTATCTCAACAA
>NcT3_19
ATTGTAGGACAGTAAAGATGTTGACGTGTCAATCAGCAGTATTGGGTTGATGGCTTTGACATGCCTGTTATATAAATAATAATTACTAAATAGACCTATGTTTTATCCCGACAAAA
>NcT3_20
ATTGTAGGACAGTGAAGATGTAGACGGGTCAATCAACAGTATTGGGCTGATGGTTTTGACATGTCTGTTATATAAATAATAATTATGAAATAAACCCATGTTTTATCCCAACAAAA
>NcT3_21
ATTGTAGGACAGTAAAGATGTAGACATGTCAATCAGCAGTATTGGGTTGATGGCTTCAACATGTCTGTTATATAAATAATAATTATTAAACAAACTAATGTTTTATACCAAC
>NcT3_22
TGTAGGACAATAAAGACATAGACATGTCAATCAGCAGTATTGGGTTGATGGCTTTAAAATGTCTGTTATATAAATAATAATTATTAAATAAACCCATGTTTTATTCTAACAAAA
>NcT3_23
TGTAGGACATTAAAGATGTAGACTGTCAATCAGCAGTATTAGGTTGATGGCTTTGACATATCTGTTATATAAATAATAATTATTAAATAAACCCATGTTTTATC
>NcT3_24
TGTAGGACAGTAAAGATGTAGACATGTCAATCAGCAGTATTGGGTCGATGGCATTGACATGTCTGTTATATGAATAATAATTATTAAATAAACCCA
>NcT3_25
ATTGTAGGACAGTAAAGATGTAAACATGTCAATCAGCAGTATTAAGTTGATGGCTTTGACATGTCTGTAATATAAATAAGAATTATTAAATAAATCCATGTTTTAT
>NcT3_26
AGGACAGTAAAGATGTAGACATGTTAATCTGCAGTAATGGGTTGATGGCTTTGACATGTCTGTTATATAAATTTTAATAATTAAATAAACCCATGTTTTATACCAACAA
>NcT3_27
TTGTAGGACAGTAAAGATGTAGACATGTCGATCAGCAGTATTGGGTTAATGGCTTTGACATGTCTGTTATGTTAATAATAATTATTAAATAAACCC
>NcT3_28
CAGTAAAGATGTAGACATGTCAATCAGCAGTATTGGGTTAATGGCTTTGACGTGTCTGTTATATAAATAATAATTGTTTGATAAACCCATGTTTTATCCTAACA
>NcT3_29
TGTAGGACAGTAAAGATGTAGACATGCCAATCAGTAGTATTGGGTTGGTGGCTTTTACATATCTGTTATATAAATAATAATTATTAAATAACCCTATGTTTTATCCAAACA
>NcT3_30
TGTAGGACAGTAAAAATGTAGACATGTCAATCAGCAGTAGTGGGTTGATGACTTTGACATATCTGTTATATAAATAATAATTTTTAAATAATCCCATGTTT
>NcT3_31
TTGTAGGACAGTAAAGATGCAGACAAGTCAATCAGCGGTATTGGATTGATGGCTTTGATATGTCTGTTAAATAAATAAAAATTATTAAATAATACCATGTTTTATCCCAACA
>NcT3_32
TGTAGGACAGTAAAGATGTAGACACGCCAATCAGTAGTATTGGGTTGGTGGCTTTTACATATCTGTTATATAAATAATAATTATTAAATAACCCTATGTTTTATCTCAACA
>NcT3_33
TAGGACAGTAAAAATGTAGACATGTCAATCAGCAGTATTGGGTTGGTGGCTCTGACATGTCTGTTATATAAATAATGGTTTGTAAATAATCCCATGTTTTAT
>NcT3_34
TAGGACAGTAAAGATGTAGACACGCCAATCAGCAGTATTAAGTTGATGGCTTTGACATGTCTATTATTAAATAATAATTATTGAATAAACTCATGTTTT
