# Supplementary material for: Identification, Diversity and Evolution of MITEs in the Genomes of Microsporidian Nosema Parasites
Source: PLoS One. 2015 Apr 21;10(4):e0123170. doi: 10.1371/journal.pone.0123170 (PMC4405373; doi:10.1371/journal.pone.0123170)
Supplement: S1 Table — (XLS) [file pone.0123170.s010.xls]

## Sheet: N. bombycis
S1 Table. The information of re-annotion genes of N. bombycis
CDS name	Initial length (bp)	Re-annotate length (bp)	Coding sequences after re-annotion
NBO_1296g0001	519	399	ATGTCCCTTAGAAATCCCTTCGTTCTCCAATGCAAATCTTGTAATTCTATTGTTTGTGACTCCTTCTCTCTTCTTGATTATAAAAATTCATCTTTAATTTTTAATTCTATTGCTTCTACTGTAACTTTAGATTCTTCTAAACACACGGATTCTGATACAGTTTATTCTTTTATAAGATGTAAATGTTCTAATACAATAGGAAAGAGGTACTACACTACTAATGCGGATATGAATGGATATTCAGGAATGTACTTTATCAGTAAAGAGAGTGTATTTTCTTATATGTTAGGAGGGAATAGTGAATTTAAGAGTGTGACTTTGTATGAAATAGCGGAAGATGTAGAGAAATTGCAGAAATTGTGTCTATTTCTCTATAAAAAAATAAATAATACAAAATAA
NBO_32g0029	969	636	ATGAAGAACATTGAGTCTATTTATCCTAATAACATTGGCGTTGAAGAAACAAAAACTAGTTTTTTAGTTCTTTACAAAAATGCCAAAACTGCCAAGAAAGATCTTAGAATAAATGAAAAATATAAATTTTACAATGATAAATTAATTATTAGCAATTTCAGTTACAAAGAAAACGAAGAATCTATTAAAAAGTTTCTGAGTGATTTAGGTGAAGTGGTGGACATCTCTTTGGAAAAAAATAAAGATGATGTTTTCACAGGCAAGGCAGTTGTTACCTTCGAGTCTTCCGTAAAAATTGACAAAGAACTTAAACTTAACAATAAGATTCTGCGTGTTGAAAGAATAAGAAAACAAGTTGTAAATGATAAAAGGATCTTTATAGGAAGAATAGACATGAAT…
NBO_66g0047	2265	2022	ATGGAAAATAACTCACAACCGTATAATGATCGTATTTCGGATAATAATAATTTGGTTTTACTAACACAATCTGATATAGAATATCCCCTTTCCACTATCTTAAGTCCACACGTATTTGTTTTTATTGATGATTCGGTAAAATTAACTAAAAAGACTCGTTTAGAGAAGAGACTTAATCAAATTAGACTTGGAGATAGAAAATATAATGCACGAAAAGTTTACCATGACAATAATTCTACTGCTTTTGATCTTCTTAGATCAATTATTGGATTTAATTTAGACCTTGGACTTTTTATGAAGAAATTTCGGATTTCACAAATTAGTGGGTTTGTTGTTCATCCTCTTACGATAATGGGAGATCTTGTTTTGAGGGAAAATCACTTAATTCTAAACAGGAGA…
NBO_1133g0002	930	801	ATGATTGTAAAATCTACAGAGATATTAGATATAGAATCTGATCAAAACTGTAATTTACATGAGTCAGAAACGAAAAAACGTGAACTTGCATACAATTTAACAGAGACGCCGACAGAGGTGATAGAGTTTAAGGACGGTATACAAGAAACAGCGACAAATCAGCTCGAATCGAACTTTATGTCTCAAGAAGAGTTAAATATATCTGCTGATCTAAGTAATAATGTGATTAAAACAGAGTTACAGCCAAATGCGATTGTTTCACAAGAAAAGTTGAATATCCCTGTTAAGCTTGATTTCTTTTTACCTGAGACAGAATCTTCGGTACATAAAATAGTTTTTCAAGATAAAAAGATAAAGAATGCTACTGTAGAGCATGATTTTAATGAACTTAAAACAGAG…
NBO_1105g0001	783	672	ATGGCTTCCATAGCCAATTCTATTAAAGAAATAGAAATTGATATAACGAGAGCAGTAAAATTAATAAAAGAGATTTTTGATGAGCCAGAGGAAAAAAGTGAAAATAGTAAGGAAGGAACGAGTAAGGGGGTTAATAAGCCTAAAGGGGATACTAATAAGGTTAAAGAGAGTAAGGGGGTCAAAGAGAGTAAGGGTGTCAAAGGGGATAAGAAAGCCAAAGATAGTAAGGGGGTCAAAGAGAGTAAGGCAGGAACGAGTAATGGGGATTGCAATAAGCCCAAAGGGGATACTAAGGCAAGACCTAAAAAGAATAAAAATACGGATATTAATACGGACAAACGGATGACCAAAAAGGATGTTAAGCCTATTACAGAACCCATTAAGGATATCTCCATTCAA…
NBO_518g0001	1320	1053	ATGATAGAAGTTAATACAGCAGGAAGATACGAAAACACGGATGTTGGTTTTTTTGTTGTTGATGAAGTAGATCGGATGCTCGAGGAACCCGATTTAAAAAGAGAATTCGAATTTTTAAATAATAAATTGGAATGTCAAAAAGCTTTTTTTAGTGCCACTAAACCAGATATTCATTTAGATATAAAGATGATTGAAGTTGATAATAAGTTAAATGAAAATATAAAACACTATTTCTTTTATGTCCAAAGTATCTCTAAAGAAGCTGCTTTATTGCATTTTTTAAATCAAGAAAGGAAAACAATTGTATTTGTTGGTACTAAATATACTGTTGATTATCTTTTAGAAGTACTTCATGGTCATAAAATAGAAGCTAAAGGTATTTATTCTTCTATGGATAAT…
NBO_37g0015	657	522	ATGAGATTTCAGAAATACCTTAAAGTCAATAGATACAAACCTTATAAATATTATTATTTAGATTACGAGATATTAAGAAATTCAATTACAACCCTTAGAACCCAAGAAGAAGAAGATTCCTTTAAAAGTCTTTTAGATGAAAATTTAAATCGAGTTTTTGGGTTTATCGAAAGTAAATATCAAGAAATAAAAAGGAGAATTAAGGATAAAAAGAAGGTGGGTAAGGGGAGGAAGGTAGGTAATAATAAGAATAGGAAGGCCCTTAGTAAGAGCCCCCCTTATACTAATCCTACCCTTAATATACCCCCTTCCCATACGTCCATTACCACCACTCCCTCCCATAATATCAATACCGAGTTAAAATCCTTTTCTGAATTTATTAGAATCAATTTAACGGGT…
NBO_54g0010	582	546	ATGGTAAATGGGCAGTACGCAGTAGTTAATAAGAACGCCAAATTTACGCCTGCACGACATTTTATTTTAAAAATTCTAAATTATGTTTGGCCCTTACATTTTTATCTTAGATCCTCCCCTTACTTCCCTTCCTTAGTTTCCTTATGCTATTCCTTAATTATCGTTTTCAACGTCTCTCATTCAATAATTTCACAAATAAAATTTTTTAATCCCCCAAATTTTCAAATGTTAAAACAAATTATTCACAAAGGACAAACTTACAAGACTAAAAGTAACAGAAGAAAGGTAGTAAAGACTGTAACTGGTAAATATAAGAATATTAAACAGAAGAAACATTCTAAAGTAAGAAGATGTCATGAATGTAATGCTAAACTTCTTTCTATCGCTAGAATGAGACCG…
NBO_34g0013	708	525	ATGAATGACAAATATGGAAATTATGTGCTAACAAAGGTTATTAAAAAGAGACCAGAAGATACAGAAGCATTTTACTCTAAACTTGATCTTTCTACACTAAATATGAACTCGAACATTGTGCTGAGGATCTTTGAAAATTTTTGCAAAAATAGAGACATCGAGAAAATCAAGAAAATATTACGCGAATTTTATCACATTGATAAAGATGAAAGCGTATTTCAAAACCTCTTACTCAAGTTTTCAGATGGCCTAAATACAAAATATGTAACTGTAATTTGTAATTTAATGGATTTAGATGAAGATATTTTTAACGTTAATAATGATTTTGTAAAATTTTACGATAATGCGTGGCTTAATAAGAAATGTGGTATTACACTGGTTAAAGGTTTTCTTGAAGGA…
NBO_928g0002	1320	1170	ATGAAAAGACTCAAATCAGAAAAACTCCTTTTGCCCAATTTTTATTTTGAACTAAACACGTCTCAAATTTCACAAGCCATTTTACTCAATTTACTACAAAAAAGAATTAAAATCTTGAGAATGGTAGAGGATGGTGCTTGTGATTTAAGAAATTTAAAAGATTTTAGTGAAGAAGAGGATATTTTAAGTCATTTTATAATGAGAATGGTTTGTTATCAAATAGAATGGGTTTACAAATGGTTTATAGGAGTAGAATCTAAATTTTTTAAACTTAAATTAGGGAATTTAGAGAATTTAGAAGGATTTTTTAAAGGGATTATTCCGAAATTTAAAGGAATTGAAATAAATGATGATGAGATATTATTAACCAGGAGATCTTATATTTCTAATGGGAATGGT…
NBO_123g0002	411	402	ATGACTCGCATTGCAGTGACAACCGTCCTCGCTACGGGCTTCTCAATGGCGGCACAGGCTGCGGATGTTAACGCTGCGCCAGCCCCGGCGCAGGATCCGATTGTCCAACACTTAAAACTGACCCAGGATCAGGTAACGAAAATTAAAAGCCTGCACCAGCAGCTGGAAAAAAACGTTCAGCAGATCTCCCAGAAAGATATTAAAGACGGCGTATTATTTGATGTGATTGATTCCGGAAAATGGAATGAAAAAGCGGTCAAAGATCAGCTGGCGGCGTTTAGTAAAGTCGAACAGCAGGTCCGCTATTATCGCGTGAAGTACTATTTTGATGTGAATCAGGTCCTGACGCCAGAACAGCGTAAGCAGGTCCAAAAAGATTTAGCTCAGGCGCTGAGTGAG…
NBO_85g0004	681	627	ATGAAAAATCCTCTTTTTTCTAAAAAATATTTAAAAACCAAGTTATGTCTTTTAACAGTAATTATGACATTGTTGTATCATTTGTTCAGTAGAGTAAAGTGTTTATTCGATACTATTAAAGACAGTAATTTAGATTATTCAATTATCAATGAAAAGAAAGAAAAAGTACTTAACAACAACAGCAACGATAATGTAGGTAATAATAATGTAAGTAATAACAAAGATATTAACAAACACAACAATAATAACAGACACACCTATATTAATAACGACAATTTTAATTTAGAAATAATCCCTTCTGATTTTTTACTAGATTACTGGCAAAGTATTAAAGAAAGAAAACCGTCTCTAAGTACGCCCAAAATTTCTCAAGGAATCAATTCACAAGGCAAATTTAAA…
NBO_1063g0001	720	435	ATGGCTTACACTCCTTTTAATGTTCATGTCCAGGGATCTTTAGATTTGTATTTTAAAAGTTATCAAACTCCTTGTGGGGGTGAGATGTGGATCTCAAACAAAATCATTTCTTTACCTTCTTTCTTTATTGTGACCATAGGACGGATTGTATTTAAAAATGAAAATTTTTATAAAATTACGGACTCCGTTGGAGTAGATCAAATTAATTTATCACCTTATTTAAGGAAAGCCAAAATTTCAAATTTCTTTACTCAGGAATTAAAAGTAAAAGGGTTCACTGAAGGAGAAATAAACCTTGCTCTTTCTGATACGAATAATTTCGAAAATTTAGAAGAACGGATTGATGAGTATAGGAAAATGCATAAAACTAATCCAAAATACGGAATAGGAGGAGCAATA…
NBO_2g0017	1374	1107	ATGAAACTTAATCAACAAGAAGATGGTAATAGGGCTAAGGATCCATTTACTCAAAGGCAAAATAACCCCCTTAACAAAAGCCCATTTATTACAAAGGGTAATCCCATTACGAATAGCCCTTTTGGTAAGAATACCCTTAGTAACAGCCCTTTCAGTAAGGATCCCATTATCAAGAAGGACAACCCTTTTAATAAGAATCTATACAGTACTTCCAATAACAATAACCCCCTTTCTAACAACCCTTTCTCTAATAACAACCCCCTTTCTGTTTTAAGTTTAAATGAACATTCTTTCCCTTTAAGACCCTTCCCTTCTCTTTCCCTTTCTCCTATTAATGTCATTTATGCCCCTAAGAACCCCCCTACTCTAGAGAAGAAGGTAGACCCCCCTTCCCCTAAG…
NBO_10g0002	1857	1692	ATGGAAGAAGATAATACGCACTTTGATTCTAAAAATTTTGATTCTAATATTAGCAGTTACACTCCCGGTCTCTTAGAATCTTCTTATGATAAACTTAAATGTTGGATTGAAGATTCTTTAGATCTTTTTAAAAATGATTTACTTCCTCTTCTTTATCCTCTTTTTGTTCATATTTATTTCGATTTAATTCAACAAAATAAAACTGAAGAAGCTAAGGAATTTTATAAAACTCATGTTAAAGATCATGGGAATAAAAGAGAAGAACTTAAACACTTTGAAAGTATTTATACTCTTCAACACATTAATGAAAATAACTTAGCTTATACTTTTAGGACTTCTAAATACAAACTTCCTATGGGGAGATACGCTTTTGATTTACTTTTAAATTTTTTAGAAGAA…
NBO_6g0091	414	324	ATGGCAGCCCAAAGATATGCCAAGATTATTAATAAATTGGGGTTTAATGCTAATTTTGGAGATTTCAAGATCCAGAATATAGTATCATCTTGTGATACTAAATTTAGTATTAGATTAGAAGGATTAGCTTATGCCCATTCCAATTATTGTAGTTATGAACCCGAATTATTCCCTGGATTAATTTATAGGATGGTTAAACCCAAGATAGTTTTGTTAATATTTGTATCAGGGAAGATAGTATTAACAGGGGCCAAAGTAAGGGATGATATTTATCAAGCCTTTGAGAATATATACCCAGTACTAACACAATACAGGAAGTCATAA
NBO_78g0003	618	381	ATGATTCAAGAAGACTATGAAAACCTTGATAAAATATTGTGCGATTATTTTAGTATATTTTTATATACTTTTAGTTCGGTTTATCCTGATCATCCAGTTTCTTATATTCCGCCTGTTTTTGTTAATGATTTTGACTACAATCTTGTATCTTGTATTGAAATTGATGAAGAATGTCTGCACCGTAATAAACATATTATGGCACTTGATGATAATGGATTTGAAGTAAAATTATACAAAGGTGTGCATTATTTTGTTAAAGGATCGAAAAGGTATTATGCTTATGATGTCATTAAAAGGATGAATATCTACGAATTTGATTTAGCATCATATGATCCCGATAGCAGCAAGAGTTTGAGGGTTTATGATTTTTTAAATCACTAG
NBO_62g0015	906	615	ATGAACAAAGAAAAAGTGGATTTGTACAAAGAACTTGAGAAAATAACACCCGAAAAAGAGAAAGTGATGATAAAAAATCGAGAATTAGAGAAAACGTATTCTGAAATCCTAGAGAATTTATTGAAATTAGTTCATGACTACAATTCTTTAAGACCGCACTATCCCGTGGAGATAAGTAAAGAATCGGCTTTAGAAATTGCATTTATTCCGGAATTTAACGACTTAAAAAAATCAACTGAAGAAGAGTTTTTTAATAAAAAACAGAAAGAAGAAAACTGTAAAATACTTAAAGAGACAGCAGAAAATGATTTAGAAGAACAAAAGAATATTCACAAGGAATTTGAGATGAAAGTCGATCTTTCAAATAAAAAATTAATAACAACCGGTGAACTTTATTTA…
NBO_1510g0001	708	552	ATGCATTCGGAATATATCAAATTTTACAAATACCTGGATGAGATACCTGAGTTATTATTTGTGGGAATTAATTTACCAAGATATTTTTCTGATAATATATTCAGCATAATCTGCTTAATTAACAAGTTTTTAGAAAGCAATAAAAGTAACCTTAAAAAACATAGAAAATTTATTTTGCTTTTTATAGTCCGAACTTTCGAAAATTTTAATACAACCGAATTTTTCTTTTTATTTAACAAGCCTCTTTACACAGGATGTCACGAGAAACATCCGTCATTATTTTGCTTTTTATTAGCTGTCCACGAGAAAACCAGATATAATTTAAGGAAAAACATTGCACTTCATAAGGAATCGCCTTACAATTTAAGTAACACTGAAAAGAAACATGTAAAAAGCGTA…
NBO_6g0086	1092	1035	ATGATTCATTTAATAGGATTTTGTTTCTTTGTTTTCATTAAAACAGAAAGATGTGCATCAATAGAATCTATAGTATTAATCGAAGATGACAAAGATGAACAATTAAAGCAATTAAAAGCACTTGATGAAGATGATTGGGATATTTTTGATAAAGATCTTAAGAAAGGAATTGCAGATTTTATAAAAAAGGAGTATGAGCCTATGGGACAACTTTTCGATCCTTTAATTGATGTGGATTTAGATTATTACGAAAAGATCAATAGCTTTGTAATTAATCGAATTAAAATGCTCAATGATAACTTAGAACTTTTTATGTCTATAGATGAAGCAATTGACTTTTTAGATTATGAAAGCATGTCATTCGATGATATGAGTGACATTCATAAAAAAATATCTTCT…
NBO_25g0013	2529	2484	ATGAGATTAATTAATTTTATAGAATTACAAAAAGAATATTTAGCTAAAACAAATTGCATAAAAATCAGACTTAAAAATAATAAAAATAGCATAAACACACAAGGACCAAGTAAAAAAAAGAAAAATTTAAATTCAGACTCAAGTCCAGTAAAACCAGAAACAAGAGAAGTTATAATTGTAAATTCTAAAGAAGAAGAAAGTAAAATAGAAGATAAAAATGATTTAAATCCAATTAGTAAAAGTTTAGAAGAAGCAAATATTAAAGAAATGTTAATGGAAGATCAAATTACAGAAGAATTATTGACTAGTCATAAAAAAACGAAAATAGAACCGACATCTCCTTTTATAGAAACAAGAAGTGGACAGAATCAATTTAAAAATACAAAAAATGAAAGGGAA…
NBO_11g0040	915	903	ATGGCAGGAAGAGAAATGTATGATGACGTAAAAGAATGGGCCACTTGGGTTTATAATTTACTAAAATATAATCAACCAGAATTGACGAGAACGTGTTGTCGCCATTTTTTTAATGAGAAAGAAACCGAAATTATTTTTAACATGTTTGATTCTGATGCTAATGGTGTTATAAGTCTTAAGGAATTCATTGCCGTTTTCTTTGGAGTGATAAGAGAAAAATATTTTTTAAATGAATCACTTCTTCAAAAAAATACTCTTTTGAATAAGTTGAGTTGGGTGTTCAGTTGTATATCTGTGCCTATAGGATTATTTTTAGCTAGTTCTGTTCTTGGTGGGGCAATTCTAGTAAAGAATCAGGTTTCAACAATCACAGGTGCGATTTTATCTTTAAGTTTTGTA…
NBO_927g0003	408	327	ATGCAACCCGAGAGAGATCCTAATAACACAGTCCTGGCTCTATTTCTAAGTTCCAATAAGGAACTCACTGATGAATTCAAAGATGTTGTAAATAACTTTAAACAGAATATTAGAGAAATTGATTTTACAAATGTGACAGTCCAACAACTTAAAATATTTATGAAAAAATTCGGGCTTAATCACACGGGTAAAAAAAATGAATTAATAGATAGATTAAAGAATACACTTCATAGGATAGATAGTAAATGTACAGGAAAGAAGACCACTGAACCATCTAAAAATACTACAGTGGAGAAAGAGGATGAATATGGGTATTACTTCTTTTAA
NBO_85g0011	714	630	ATGAAAGATCAAGAGAAAGAACAGGAGGAACTTATTGAACATATTGGTCTGTTTCTTATGCTTAGAATGAAAGATGCAAGAAAATCTCTTTTAACTTGTACTCTATTTCATTTAACTCAACATTTGAGTGGAACCGATTTCGTGGCTATGTTTTCAGCAAGAGTTATGGGACACTTGCCCAATTATTCTATAATTTATATTTCTAGTATGGCATGCGCAATACCAGTTGGTTTAGCAAGTAGTTTTCTTCTTGATAAAGTTGGGAGGAAGCCAATGATGCTCATTAGTTGTAGTCTTCTGGTGATTGTTACTCTTTTAATAGGGTCTGTTGATTGGTATACGGTTTTAGTGTATTTCTTTGTTATTTCTTACAATATAGGTGTTGCTAATGTTCCTTGG…
NBO_11g0002	915	909	ATGGTATCCGATTTTAAGAAGACACAAAAAAATAAAAACTTAGAGTATGAGGTAGATTTTTCTGAGATAGATTCAGTTTTGGACGAAAAAATATCTAATTTAAAATTTAAATGGAATGACACATTTTCTTGTTTTGGAAGGTTAGAACCTTTATCATTTTCTTACGTTCTTGATCATTTATCTCAAGAGGCAGAAAAAACTGTAAAAGAAATGAAAGAAGGAGATGGAGAGCGTGTTGAAACTAGTAAAGAAAAAGAGAACAATCTTGAATCTAATTTTTTGGATAATACTTTGTGTTTTCAATCATCCAATGTAAATATTGAAGATTTATCATCAACTAAAATACAAAATGACAGTAGATATTTTATTCAAGAAGATACAACTATGCCAGAAATAGAT…
NBO_108g0005	627	540	ATGAAAATTAAAAATTGTTTAGTTGAACCAAAATCAGGAAAAAACGGTGAATTTGAAAAAATTTTAAAAAAATATCATTCATTAATTCGTACTAAAGAAGGAGTTATTTTAGTTTGTGTTTATAGAGGAAAAGCAGCAGAAGGTGTAGATTTCAAAGATTCATCAGCAAGAGCAGTTATTTGTATAGGAATTCCATATCCATCACTTCACGATGCACAAATTGAATTAAAAAAAGAATATAATGATAATTATAAACATTTTAATGGTAGAAAATGGTATGAAACACAAGCATTTAGAGCAGTTAATCAAGCAGTAGGTAGAGCAATTAGACATAAAGAAGATTGGGGAATTATTATAATGTTAGATAGTAGATATCAAGAAAAAAGGATACAAAACCAA…
NBO_270g0002	558	501	ATGGGGAAATTAGAAGGATTAGAGAAAGATAAAGAGATATTAGAAGAAAATGATAAATTAGAAAAAGAAAAGAGAAGGTATGAAATAGGATACAAACAAAGGGAGATACTAGAAATAAACGAGAAAATAGATGGTAGAAGGGTGGGTGAGGGGGAAGATGGTAGGGATGTAGATGGTAAGGATACGGACAACAACCTTAATAATGAACATCACATTAATAATAATGATATTTACTTGGATGACCTTCATGTTGAATTCGAATTACAACAAATTAGAAAAAAGATTACTCAAAATCTTAAATTTACTAATACCCTTACTAACCCTCCTCCCCCTTCTTATGAATCTAAGATTACTAATTTATCAAATCAATTAAAAGATTTAAATGAAAAGAAATTAAAA…
NBO_918g0002	1905	1806	ATGGTATTGAGTAAGGGGAGTAATGTAAGGGAAGTGGGTGGTAGTAATGGGGATAGGAATGTGGGTGGTAATAAGGTAGGTAAGGGTGATGGTAACCCCTATCCTAATAACCCCCATAATTATAATATTAATAACAACACCCCTCCCTCATATTCTTTACTAATCCTCCCTGATTCCTCTTTTATTCCTTTTTTACAAGATGATAATTTTCTTTTTGATCTCTCGGAAAAACCGGATTTTTTTGAAATTGAAAATCTTTTTAAGGAAATCAAATCTCCTAAAAATAATTTTGGGGATGCTTTAAAAGTAGCCCAAGTCCTTCTTAAGAAAAGTGGGGGGTCTATTATTTCCTTTTTGAGTTCAAGTCCAAATTGTGGTAGTGGGTCTATTAATAATATT…
NBO_18g0011	405	300	ATGGGCACCATTAATTCGATGTCTGATGAAGCAAAATTAACAATGGAGAAGAGTTTAGTTAATTTATCAGAACCTAAGGAGCCGGGTGTTCTTAAAAATACGCTTAATTCATACAATGATGCTGTTAATAACATTCAAAGAGATTTCATTTTGGGAGTACCATCAGATTTTGATAAGTTAGAATCCATTTACAGTGGTGTATTAAGCAAATTCGACTTTGGAATAAGATTCCCAGTACATGCAATCATCAATGTTATTCCAAAGAAAGAAGGAGAAAGATTAAAAGTAATTAATCAATAA
NBO_2g0051	480	468	ATGAATGAATTAACAAAAGGAGTATCGCGAGTCAATTTACTGGAGGCTAGGATCAAAGATTTAGAAGAAAAAAATATAGAGTTAGAGGCAGAAATTACGGAATTAAAACATGAAAAAAATGAAATAAGTTCTTTTTCAAACGAACCTATAAATTTCGATGAATATGAGCCTACATTTGATGATCAAAATGATCAGATAAACTATTCTTTTGAGGATAAGGAAATAAATGAGACAATTAATGAATTAAAAAATGTAAATCTAGAGTCTCAGATTAAAACAATATTTAAGCCCCATGAATATTTTACAGCCCGGACTTCAATACATAAAATTTTTACAAATAAAAAAAACAGAATACCTATATCAGATTTCAAAGATCTTTTGGAAGAACTAGTTTCAGAT…
NBO_70gi002	864	666	ATGAAACGTATTCATTTTTTATTTACTGAAGAAGTTAAAAAGTGTATTCCTACACTCAGATCGGCTTTAAACAAACTTATTGAAGAGAAAAAGGCAGAAATCAATGATATTTCTATGACTAATCTTCTTATTGATTATTATCATTGTCTTCAAAAAGTAATTGGTTCTCATAAATATCATGGTGTCTTTTCGTATGAAGAAGAGAATGTCCTTTTTGAATTTAAAACTGCTTTTGATAGATTTACTTGTGAATATGATTTTACGGATGTTGAAAGAGAAATTAAAAGTTCGGATTCCTTGATATTTCATGAACAAATTATCAAAGACATCGTAAGAAAAAATGTTAATTTAATTCAAAATGAAATTATTGAAAGAATAGATTCTTTTTCCGAACACCTT…
NBO_32g0011	699	657	ATGATACTAGGATTAATCTTCTTGAATATAATTTTCGCAAAAGAAGGTACTTTGGTACCGTTTAAATCTAAAAGTCTTAGAATTACTTTGATGGCGGATAATTCTGTGAGGTTCATTGATCCAAAAATTTACAGCGGAAAGAATAAAAGTGATAGTACAATAAGATACGATCCTAAGAAGTACAGGCTTTATATTGGTGGAGACAAAGCACTTTGTAAAGTAGATGAAAACTCTCCTATTGTGTCTACGTGTGTTGATAAAGTCCGATTTATCGATTGGAAAGAGATCGGAGAAGATG
NBO_4g0008	1074	936	ATGTTATCATCGTTCATATCTCCATTACTTTCTAACATAGGATGTGGGAAACGACTTTCATGTTATCCGGCGGCTTTTGGAAGTTCTTCTATTCTATTAGCAACCTCTATCATTTTGTTTTATCTAGGAACTAAACTTTACGTAAAGAATAAACCAAAGGTAGGTGATATGTTCAATGAGATCTCAAATATTTTTAATATGATGATAAATTACAATACAACAAAACCAGAAGGAATTGTAGAAGAACATCACATAAATCAGACATCAGAAAATTACAATGTTCTTAGAATTTTAAAGTTATTTATTCCTATAACCTTTTTCTGGATGCTTTTTGATCAGCAAACTACAACTTGGGTCGAACAAGGTTTTAAAATGAAAGACACATCAATCATAGGGAAC…
NBO_619g0003	777	663	ATGGACCTTCATAAAAAAATTAGGGATTCTATGAATAAGACATATGAGTGCATGTTTAAACCCCATATTCAATCAGACAAAGCTTATTGGCATCCCTCAACTGTTAATTTTACAGGAGATAATATTAAGGTTTATGATTTAAAAATTGAATGTTTAGATTTATTCTGTATTGGAAATTATATTATGATAATACGTGAAGATGAGATAAAAATCTTTCTATTTACAAATGAAAAATCTCTTAAGAGTATTAAATCTATAAGACATCATTTTTTATTATTTTTAATTAAGAAAAAAGCTCTTAGTGAAGGAACCACCAATTTCTTTTGTAAAATACTTATTATTTTAGTTCAGGATAAAACAACACGAGTTAGTAGTCATTTAGAAGGAATTATGTTACAT…
NBO_42g0008	1809	1701	ATGGATACACAGAGTGTTCAATATAAGGATGGTAGGGATGGTGGTAGTGAAGTGGGGGATAAGGATGATCAAGGTAATGATAATCAAGGTAAGGATTATCCTAGTACCCTTAACCCTACTACTTATCCTAGTACCCTTAACCCTAGTACTACCTACCCTACTACCACCCCCCATAACAACACAACTAATAACCCAATTAATGACTTTTATGCCCTTTATAATAAGAAATCCCTTAAGAAAACCTACACTTTCTCTAGTGATACTCTTAATGAAATTTTAATTATTTTTAATAATCTTAAGGTTATTCCTCATGGTTATGAAATTATGAAGAGTGTCCTTTTAAAATTCATAAATTTAAGATTAGAATCCTATTCCCATCTCTTTGATAGGAGAACAGAA…
NBO_81g0012	2454	2208	ATGGGCAATGACATTCCAAAACAACAACCTTCTCCTAAACCAAAACCTAAACCGACTAAAGAAACTGAAAAGGAAAACTCAATGGACGATCTCTTTTTTGTCTTAAAGAACATGCCAAATAAATCAAAAGGAAAAGAAGGCAAAGAACTTTACGTTGAAGGAGATTTCGAGACTCCAAAAGACAACAAATTAGATAAAAAGAAATTTAAGTTTGTTGGTTTGATAAAGTCGAGTAATAA
NBO_69g0004	1047	921	ATGAGACTTAAATCTCTAGAAAATGCTTATAATGGAACAATAGACCAAGATGCAATTTTTCGACCTTTAAACTATGTTTCTGCTGATTATTTCCATATTTTTGGGATGATAAACGTTGTAGATACAAATAATATTTACTTATATTCTAATATAAATGGTAATAATGATGTCTCTTTGAAATTAAATCTTGAACACGTAGGGAGATATTCTCTTTTTTCAGGGCAAGTTGTTGCAATCAAAGGCAAAAATTTAGGAAATGATGAATTTGTTGTAGAAAAAATTCATTGTATTCCATCTGTTGAAATGAACTCTTGCACAATAGCAGATGATTGTAAATTAAGGATTGTTTTTGGAGAAATAGATGAAATTCCTTTAGAAGGTGTGCATGTACTTTTACTG…
NBO_77g0005	1131	978	ATGGACGAAGAAGAATATAACCATGAAAATTTGAATAATGACGGTGATTTTACAGTTAATTATGAAGATGAGATAGATAATGAAGAAGAGTCTAATATTCACGAAAATTTTAAAGAAGACAAGAGAATAAAACCTACACAAGCTATTGTAAATGATGAGGAAGTCAAAGGCGACTATTATGAAGATGAACTTGACAAAGAAAATACAAGTAATGAAAAAGCTAATGTTGAACAGAAATTCCATCAAGATTACGAGAACGGAAATTCATCTGATGAATATCTTGATAAAGATTCAGATGATAACATATTTAAACTGAATAGCAAAAAAGATCAAATACATGAAGATGCACCAAAAATACTTTTTAATATGCTTTCATCTTCTGGTACTCCAAATTGGAAA…
NBO_3g0004	1356	1224	ATGTATATAGAAAAAAGAGAAAGCAAATTGGATGACAGTCATCCATTCACTGAAAGTCATCAAAATAAAGAAGAAGTATCCTTTACCTCAGTTATGGATTTGTATTTGAGTGAGAGTGTGAAATATAGTGCGTCATCAGAGGAATTAGATACTTTATCATCGAGAAGTACCTTTGAAACAATTGATTTGTGTGATAAACCGAACTTAGCAACAGTTCAAATTACTAGTAGCCAGTCATTGAATGAATCAGAAAATGATGAATCAAATGAAACAGAAAATAAAGGTGAGTTAGAAGACACTAAACATACCAAAAAAATAGAAGTTTGCCTCAAAAATGCAATTTCGCAAGATCAGTCGTCTATTAGAATTAACAGAGTTCAACATCCCACTTTAGTCAAT…
NBO_294g0001	948	885	ATGGTTTTCGTCGGACTCAAACCGTGGAGTGAAAGAAAAGGCTCCGTGTTCGAACTGGCAGGAAGGTCGATGGGCTATTTCAGCACAATAAAAGAAGGAACCGTCATTTCTTTCGCACCTCCCGCAGTCATGGAACTGGGTAATGCGACAGGTTTTAACCTGTTTATTCAGGACACAACCGGAGGCGGGCATGAAAAATTAATGCAGGCACGAAATATGTTTCTTGGGATGGCAGCACAAAACCCGGCGCTGCAGATGGTTCGCCCTAATGGCATGAATGATGAGCCGCAGTACCAAATCCTTATTGATGACGAGAAAGTGCAGGCTCTGAAACTCAGTCTTTCAGATGTAAATGATACCATGTCTGCCGCGTGGGGTTCGTCTTATGTCAATGATTTC…
NBO_559g0006	1611	1545	ATGAGCAGATCTTACATGTTTAATGACAGAACACAAGAGAACAGAAGAACTCAACGTGAAGAGGCACAAGTAGAATTAAGACAAACTAAGAGAGAAGAGTTACTAAATAAGAAAAGAAATTTATCTGTGGCTGCTTCGATGATTACTAATTTTTCAGAAATGAGTGAAAAATTGTATTCGAATGATTTGGCTATGATTCACCAGGGGGCGTATGAATTTCGTTCACTATTGAGTGTTGAAGGCAATCCACCGGTTCAAGCTGTAATCGATGCTGGGTGTCTTCAAAGATTTGTCGAAATTATGAACAATGACTTGTTGGTACAACTTAGAGGACCAGAACACACTGACGATCTTATTGACAAGATAAGAGTAGAAGCGGCTTGGGTAATTACAAATATT…
NBO_1053g0003	603	591	ATGTCAGGAGATAGTCCAAAAAGATTTAAAGAAGAAGAAGGAAATATTTTAAAAATTGAAGAGAAGGAAAAAATAAATTTAAATGAAAGTAACGAATTAAAAAACGATGAGAAACATGAAAATGATAAAGATGACTGTGAAAATGATAAAGATGAATGCTTAAAAGATGATAAACAGGAGGCTGAAGATGACAAAAACAACGCTGATAATTTTAGAGTTGACAAAAACAACGTTGATGATATTCAAAGTGCTAGTCCCGAAACTTTAAATCAACAATCACAAACACATAAAGAAGATTCAAACCAAACCAAACACGATTTAAATAAAACTATAAACAATACAAAACCAACTTTTAACATTTTTCAATTTGATAAACCAAAAACTGACCAAGCAAAACCT…
NBO_1139g0001	1467	1152	ATGACGTGTGAAAGCAAAAATGAACCAATTAAAAGTGATATAAAACAGTCTAAAGAAGAGATTATTAGAAAAATAGAATGTAATGAGGATATTAAACTTTTAGAAAAATCTGATAAATCTATAAAAGTACCCGAAAAAAACTTAATTGATTTATCTAAAATTAAGCAGCCGGAGGATAACAAATTAAAAAAACTGTCACAAGAACAATTAAGAAAATTAAATATCAACATACTGTCTAATATAACAGTTCACGAAAAATATTCAATAGAAAATCAAGACTTTCAAAAAACTCAAAAAATTTTAAAAATTTTTGCTTTTATTAAAAATTTCTGTGGTGAGTTTGTGCCAAGCGATTTTAATATTCAGAAACTAGTACGAAGTTTAAAAGAATCTGCTTAT…
NBO_462g0006	621	606	ATGACATTGTTTATGAATAGAATACGCGGTGTATTCGTCAGTATGAATCCTTCTGAGTATGATGATTCATTTATTTTATTAAACACGGCACATGAGAATGTACCTCTTACATTATTTGATTATGCCAATAGAGATACCATCTTGCCTCTAAGAATGTCAGAATTGACCTATGAGACATTACCTTATCAACTCTTTAAACTAAGATATGACCAACATAAAATAATTTACTTTACTCCAAAGATTGACACTAAATATTCCTCTGTTAGAAATGGTAAATTTTTAGTGGCTAGTAATAATATTGCAAGACCGAATTTGACACTTCATGCTATTACGGGTGATCACCGATCTAATGTATTTAAAATTAAATCGTCTTCCCAATGTTTAACCGTTGGAGCTCCG…
NBO_707g0001	477	426	ATGAACAGAAATTTACAAAACGATTTGATCGCGAGATACGTTCGACACGTTGATAAAACAGCTCAAAAAATACTTTTTTATACTAAAACTTCTTCTGTGTACAAATACGAAGATAACAAATGGATTAGTACAGGAATAGAAGGGACTTGTGTAATTTATCTTAAATCTTCAAATCAAAAAGTGCTGTGTGTTTTTAATAGGAAGAAACACGATGATTTCTTCTTATGTTTAGGTAATAATACTAAAGTAGAAAGAGAAGGAGATATCGTTATCTTTAAAAATAAAACCATTTATGGTATTTGGTTTTGTAATAATGATGCTCTTGAGACCGTTATTTCTTTAAACTGCTTTAAAATAAATCCGGATTGTAATTATTTTAATGATTTGTGTAATAATATT…
NBO_417g0006	483	387	ATGAAAATGTTTGGCAAGAATGTGACTGAAAATAGTGTGGCTAGACAGGAAAATGCTGGACAGAATGTGACTGAAAATAGTGTGGCTAGACAGGAAAATGCTGGACAGAATGTGACTGAACAAGCCTTGGCTAGACAGGAAAATGTTGGGCAGAATGTGATTGAAAATAATGTGGCTGAGCAAGAAAGTGTTGTGCAGAATGTGACTGAACAAGCCTTGTCTAGGCAAGAAAGTGTTGGGCAGAATGTGATTGAAAATAGTGAGGCTGAGCAAGAAAGTGTTGTGCAGAATATGTGTCAGGGAATAAAGAATTTAGGCATGAGAATTTTTGGCAAGAATGTGACTGATAATAGTGAGGCTGAACAGAAAGTGCTGGGCAGAATATGA
NBO_507g0013	1545	1386	ATGGTTCGTGATTTTTTGCCTTGTAAAGAAGCAATTACAAATTTAGTAAAAGAAGAAATAAAAAGAAAATATACGAAAGAAAATGTTGAATACACGCAATTAGTCAATTTTAAAGAATTGTTCGATGTCCAAATAAAAACGAAGAACGTTCCCGTTTTATGTTTAAAATCAAAAATTAAAAACATACACGAGCTTTTACAGCCGAAGTATTCGATAAAACAAACCAACGAAAATATTTTTGACGATGATCCGGTTTTCGAAGTCGTATCGAATGTCACAATCCCCCTAATAACGTTCAAAGGCATTTTAACCGAAATCACATCAGAAATCAAAACCAAAAGTAATTTTTTCCTTTGTGTAAACAAGAACTGTCATGACCGGACGTACGTATTAAAACTC…
NBO_1574g0002	420	345	ATGCAAGATTTTAAAGTTTTAAGCCCAGGAGATAAAGTAGGACCAAGTCAAGTGAATCTCTTAGCTTTAATTAATATGAAGCCTTTTAGATATAAAATGAATATTTTAAATATTTATGAAGAAGGAGAGTTTTATGATCCTAGTCTTATTGATATTACAGAAGAAGAAATCCAAGAAGTATATTCTAAAGTTATACGATCTATTGCATCAGTATCCCTTGGACTTAAGATTACAACAGAAGCCAGTGTACCCTATGAAATTCAAGGATGTTTTAAGGATATTCTTAAAGTGTCTTATGGTACAGGATTTATGATGAATGATTCACCTTATCCTTTAATTAAATAA
NBO_16g0033	1719	1677	ATGGCATTTGGAGATGAATTAGAATTAATGATGATAATAAAAGAGGATTATGATAAGGATTGTGGTGAACAAACTAGAGGGGATAACCAGAAAGATACTAAAGACAACCCCCATAGTAACCTACCTATTAACAATACTACTACCCCCTACACTTCCATTTACAAATTATATTGTGGTTCTGAAAATGTTATTGGTAAAACTCCTTTTAGTTTTGTGGAATACGCAAGGTACATGGTAGAAACTTCTACTCTTATTCCTTTTAATGAAAATTCTATTGATACAGTAGAAGAAAATATTTTAATGAGAATTAATGAAATCCATAAATCCCTTCCTAAAAATGTTGATTTGATTATGATCCCTTGCTTTTTTAATTTAAAATTTAAAAATTTTTATGATACA…
NBO_13g0027	1890	1725	ATGTCAAACTTCCTTCTCGCTTGTAATGAAATCGCGGACAACATCATAAAACTTCATAAACAAGAAAAGCAAATAAATTTTAATGTAATCAGATCTTCTGTTTGTAAAAAATATAAACTAGATTGTACTCCAAGGATTGTCGATATCATTGCTTCTATTCCAAGTGATTACAAAGATTTAATTTCAAAATTAAAAGCCAAACCTATTAGAACTGCTTCTGGTGTTGCTGTAGTTGCTGTCATGTGTAAACCCCACAGGTGTCCCCACATTGCATTAACTGGAAATATTTGCATTTACTGTCCGGGAGGTCCAGACTCAGAATTCGAATACTCAACCCAAAGTTACACGGGTTATGAACCAACTAGTATGAGAGCCATTAGAGCTCGATACGATCCTTAT…
NBO_20g0020	432	357	ATGTACAATATTCACCAAGACACAGGTCTTTTAGAATGTGAACCTATCTTTTGTTCTTCTTGTAAATCAGTTTTAAATTTTTATTGTTCAATTGATTACGGTAGACAATCTTGGCTTTGTGTAATTTGTAATACTTCAAATGATCTTCCTAATCACGCCCGGGATATACTCCTGATAATCTCCTTCCTGAATTATCCGAAGAGAATTCCACAATTGAGTACGTCCTCTCAAAAGAAGCCATTTTTTCTCCCGTGTTTTTCTTTGTTGTTGATATTTGTACTTTTGATGAAGAAAGACACGATCTCCTTAAAAAAGCCTTACGTACTACTTTTGATCATATTCCTGATGAGTGTTTAA
NBO_83g0010	405	360	ATGCCAGTCACCTGGACAGATTTATTTATGTGTTTGAAGAATACAAACTTTATAAAACTAGTATGGTTTGCTATAACTTGGCAGATATCTACTAGACATGAAGAAAAAAAGGATTTAATGCCGTATTTTACAGATGCTTATTTTTTTATCGATATGATTTCTCATCTAACTCTATTAGGATTATGTCCAATTATTCCTAAAATGATACTTTCAATGATCAATATATTTGTACAGATCAAAATTTTACGTTGTAACGTGTATGGTGATTTAAGAGAAATTTCTATATTATCAGGTTTAGATGTTTTATTATTCCTTACGAGTAAAAAATTTTGTATAGAATTTGGAATTGATGATACATAA
NBO_6g0120	969	690	ATGATCTCCCGCCAGGAGCGCTTTAGCGCCGACGCGTCGCATCAGCTCAAAACGCCTTTAGCGGTGTTGAAAACGCAGGCCTCAGTGGCGCTGGCGAGCGGCGATCCCCGGCTATGGCGAGAGAGCCTGGAGGCGATGAGCGGCACGCTTGACAGTACGATTCTGCTTACCGAACGCCTGCTGCAGCTGGCTACCATCAAACGGAAAGAGCAGGGCGAGCACGCGTTCCCGCCGGTGGACCTGCATGAGATCGTCCACAACAGCTGCTTTTCGCGTCTTCAGCAGGCGCGGAGCAAGGCTATCGATCTCGGCTATGAGGGGGAACCCTCGACGGTGACCATTGCCGGCGATGGTGTGCTGTTGAGCGAGCTGTGCGCGAATCTGCTGGATAACGCGATT…
NBO_398g0003	1449	1299	ATGCAAGAAAACAATAACGAATACGATTTACAAATAGCCCGGGATCTTTTCTTTAAAATTAGAGAAGATTCTAATAATCTCCAAGACCAAAACAGACTTCAAAATTCCTTAATTATCAGTAAAGGCAAAATGTATAAAGAAGCAAAGGACTTTGAGAGTATGAATATAGGAAATGAATTAGTTAATGTTTTATATAGCCAATCCTTTGATAAACCTTCTCTAGTCCAGAGTAGAGTAATCCCTACTATTCTTAATGGTGGTAATGTAGCAGTACAAAGTCCAAGTGGTACTGGTAAGACTATTGCTTATCTTTTAGGAGTTATTAAAACAATTGAAGTTGGTTATGGTCCTCAAGCTTTAATTTTATCACCTACTCGAGAATTAAATACACAAATAGCA…
NBO_80g0018	1644	1455	ATGCTAGGTGTTCGTATTACAACATTCCTTACTTCTTTAAGTGTTTCTTTTGGCTCTTTGGTCGTGATCAATGTAGCAATGAAAACTACAACTTACATTTTATTGAATTTAAGTAAAGATTCAGACTTTGAACCATTTCTTGGTCTTTATAGGTTGTATTCAACTATGATATGGTGTGTTGTGAATGTTTATTGGTTGGATTTTATTAAGTGTGCGATACTTTACAATTACAAAGTGTATAAAAATATATTTATTGCAGGATTAATTACGTTGATAGCGTATACAATTTCAGGAATATTGATGATTTATTTTGATAGATATTTTTTAACAAAAACTTTGAATGATAAATTGCGAGAAGTTGAGAAAACAGAAAGATTATTGTCAGTTATGAAAAGTTTT…
NBO_463g0009	618	408	ATGTTAATTAAGAAATATCCTCCTTCCCTTTCAGAAGATCTTTATGCAATTTATGCAAAATCCCTTTACAAATACAAAAATATCTCAAGGACCATAGACACAATGCAAGATTTTTTTAAAGGCATTTTTAAGTGGATGGACGTTTTTAAAGCTTCTTCTAAAAATGAATTATTAGATTTAAATATAGTAGACAGGAGTAAAGTAAGTAAAGATGAATTCTATTCATTTTGTTTTAATGAAGAAGTACATCTTTGGAAGATCCAACACTTACTTTTATATTTTACTAGAAAAGAAGATAATGTTAAAATTCTAGAGGCTTTTATAGAATTAGTGAATAGAATTGAGTTTAGTGATGAGAAATTGAGTGTGATTGAGAGTATAAATAATCGTATAAAAGTA…
NBO_6g0019	618	543	ATGGACCACGACAAAAAACACATAAAAGATTTAGACGACATCCAACACTCATTAGACAACAAATACAAGAAGCACTCAAAAAGACTTTTTGATTGCAATTACGAATACTTCAAAGACATTAATAATGACCTTCTAAAAAGAGATGAATTAATAAAAAATCAACAAAAAGAAAATAAATTGGAGGATTTTTGGGAAAAGGCATTCAAGAACTTTGACGTAGCTGGTGATATTCTGCCTTCTGATTCAGAAAACAATCCTGATGGTAGTTGGATTAAGTCTCTTCGTTGTGAGTTACAAGACAATTACACTTATTTGGTTCGTCTTGAACTTAAAGAGAACGAGTACGTTGGCAACACGGTCCTAGAGAAAAAAATTTATTTAGAAGACCAGGATGTTGAT…
NBO_55g0018	1452	1410	ATGATTAATACTCTTTTAGAAATCTTTAGAGAAATATTTATAATCACAAAACAACAACCATCTTCAATTTACTTTATAAAACTATTTTTGACTTTCCCTTTGATCTTTGGATTTATGTTAATTGTACAAAAATCTTTGAGTAAGTACAGTTTATCGGTGATCTATAATTTTTTAACGATAATTTACGTAATATTTTTTATTTTATTAGGCAGTTTGTTATTGCCAAATGAAAATTTAGTACAAAAGGGACAAGTTTGGGTTGAGGAATACGTTATATCAGTTAAATTAGAAGAAAAAAGATTGAAATTTCTAGAACCAATATTGTATATCTATGGGGAATGGATTTATACTGCTATTTATGTGGCAGCAGAGATGTACGGGACGTTTATGATCGGATTA…
NBO_423g0005	1236	1005	ATGAGTCATTGCTATAATATTAATGAATCCAAACAATGTGATATAGTTTCTCCCTATTTTAATTCTTTTTTAGAATATATTGGTTTAAGCCTTCAAAAATGTAATAACTTGGATAATTCTGAAATTTTAAAACAATATATGGATGATTTTTACTTTAATCTTAACTCATTTCTCGAAAAACATTTACTATTCATTAAATCTCACGATCTTAGAAAAATTAAATTAACAATTAAAAATCAGAAATATATGAGAAATACATCTGTTAAACGTATTAAGAATGATAATTGCCGATTAGAAAAATTATTTTTGAGCTACATGGATAAAATGGACACGATGATTCTTCAAACGGTTCAGAAATTAAATTTAAACAGAAAAGAACAAGGAAGAAAAGATATAAAA…
NBO_369g0004	879	837	ATGAAAAATGAAAAAAATATTCAAAAGGAAGAACGACCACATTCTGTTATCGTTAACAAGGATTGGATGCCAAATGATTATAACACCTATGTAGACGAGTCTATATTAGACATTAACTTTACTCCCGATATATTTCAACGACAAGCTTTCTATTTCTTATCTAGACATGAGTCAATTTTTGTCTCTGCTCATACGAGTTCAGGAAAGACATTAGTAGCAGAATATGCCATTTCATTAGCAGAGAAATCATCATCTAGAACTATTTATACATCTCCTATTAAGGCTCTTAGTAACCAAAAATTTTATGACTTTAAACATAAATATGAAGATGTCGGTATCATTACGGGAGATGTACAAGTAAATTCTACTGCTAAATGTTTGATTATGACAACAGAGATT…
NBO_66gi001	1827	1743	ATGGTCAGATTGATAAAATATAATGAGAATGCATTTACACTGGCAAAAGATATTTTATACACAGCGTTGGTACATTTAAGTGAGAGTAACATGATTGAAGGTTTTAAAATTACGTCTTACGGAAGAATAACAGTCAAATATTTTTTAGATTATTCAGATGTCCATAAATATTGCCAGCTAACTAAACCGAACACATCTGAAGAACGTTTACTTGATTTAATTGGCGAGTTTAAAGAATTTCGCAATTTAAAAGGAGTTATTGATGTGGATTCAGATTGTTATGCTAATTTTGGAAAAATATTCACGTTTTATTTACAAAATAAAAAGATAAACAATGAAATTGTAAACCAATCGATAAACCAAATTAAACAAAATTTCCCACGAGTTATAAATGCTGTA…
NBO_1344g0002	843	819	ATGGTTTCCGCCTTGTATACGATCTTGTGTTCTAAAAAGTCGTCTAAAACAAAAAATGTTGCTTTTGCTTGTTGGCAAGATTGTGATAAAAGCGAAATGAAATTACGTGAAAGTGATAATTCCAATGATATTGAAAGTCGTACTAGGAGAAATAATAAAACAAATAGTGGCTGCACTAGCTGTAATGTCAATCCTTTTAAATTTACCGAAAAGCAAGAAAAAACAGATAAGCCAAGTAAATCTAGCAGAAGTAATAAAAAACATGAGAGTGTTATTAGTAGCAGAGTAAGTTCTCATAAAAATAATAAGTTTCATGATAGTCGAATCAGTGGTAAAGTTATATCAGGCAAAAACTCAAAAGAACCAATTTTTTTTCCTTCTGACAAAAATTTGATATTC…
NBO_1418g0001	453	336	ATGAATTCAAAATATAGACTGGGATACAGATTAGAATTGACGGTTCAAAGTTCAAAAGTAGGATCAGCTATGAATGTTTTTTTTTCCTTAATTAATCCTTCAAATTTTGTTTCTATTGACTATAAAAGATTTAAATTTTTATATTTATCCAATTTAAATTTGCTCAATTATTTTATAGTTGGTGATTCTATAGATGATTTAGCTAACAATATAGTAACGAAATGTTTGTTAAAAGAATTCTATATCAAAGGTACAGAGGATAAACATTTTCTTCCTTCGTCATTTCCAGTCCGAGGCATGTACCGCTCCGGCACCCTGTATTCTCGAATGACTTAA
NBO_24g0006	690	636	ATGGAAAAGTTTTCAAAATTCAACGATCCTTCCTCTGGAATAAATCCATTTCTACAGCCAAAGCCAAAGTCACTTACATTCAAAAATTATTTTATCTTTATGTTATACGCACCACTGTACTTATTATCTTTCATTTTCCCTTCTATTCTTCCACTTATTTTTACTTTTAAAATTAATAACGAAAAATTAAACAAAGTGAGAGTTTGTATTTGCAATTCTTCTTCTTTTCTTGACAAATACGTTGTGAGATACGTTTTCGGAATAAAAAACTGTTATTATGTACGAGATGGTAAATTTCATGAATTTAAAGAGGAAGATTCGAATGAAGTTCAAAAAATACAAAAACCTTGCTTTTTGTTTCCTGAAGGCACAAGAACAAACAATAGAGCATTACTAAAT…
NBO_1066g0001	486	438	ATGAATGAAATTTTATTTCTTAGATCGATTTTTCAAAAAGGAATGACCAGTGAAGAAAGTGAATATGAAACCAAGTATGATTTTAGAGTTAAGAAAAGAGAATACACTGTGACGTGTTCCAAGGATTACCCTTTTGAAATTCCAAAAATTTCTTCTCATTTGAAAGAAGAACAACTAGCAAACGTATATGATATGGCTAAAATGTTATTAGGAACTCCTATGATTTACGATCTTATTCTATGCTGTATAAAACAAGATGAATTAGACTTGAGTCTTTCGAGTTCTGTTGTTGTGGATTACGAATTGGGGAACGCGCCAAAGATCACTGAAAATGAGTTTCTTACATGGATAAGGAATAATCAGAATAAAGAAGTTAAAAATGAAACAGTAACTGGCAAG…
NBO_72g0002	351	324	ATGTTAAAGCAAACTGCAATTACGCTTTCATATATACTTAATAATCATATCATATACGAAAATGAAGATATTATGAAAGTTTTGAGGACAAAAATTTTTACTTTGCAATGTATTGATTATGTTAATCTAAGTTTCAGTATGGAAGGAGTTACTAAAAAATATAATTCAGATTGCACACTATCCATATCTGATTGTTTATTCATGGTTAATAGATCTGACGACACTTTATATGGATTACGTATACACTTCAAAAGGAACACCAATTTATCCTTCGATATATTTACACAGTTTCTTCATGATATTCGAGGTAATTTACACGTTTAA
NBO_53g0013	807	708	ATGCTTTCTTGTTTCGTAATGGTCTCTAAAGCTTTAATGAATAAAAATCTAGAAGTCTTAGATCTTTCTAATAATGCTTTAAGCTCGGATTTACCAAATGAATTTTTAGATTTGTTAAGTTCGTTGGATTCCCTTAAAGTGCTCAAAGTCAGGAATTGTGGCCTTGGCTTAATGGGCGCGGACAAACTCGGGGAGTGTTTTACGAGACTTAAGAAGGGAAATTTGGAATATCTCGACTTGGCTCAAAATCGATTTTTTAAATTTCCACAAATCCTGGCTATCGGCCTTTCTACTTCTAAGAATCTTAGAGTTTTACATTTAGAATTTAATACAATCGAAAAAGATTCAATGAGTTCTTTTCTTCCTTTGTTATTAGATAAACCTTTAGAGATTTTAGAC…
NBO_1049g0001	510	459	ATGAAAATCTATGTGTTATTCAAAATTTGTTGGGTTTTAACTATTAATAAACAGATAATTGTAAAGGATGACGTATTCATGATGGTGACAGATAGATATATTGAAGATTACGTATTTTTAAACTATTCAATTCCGAATGAAATTCTCTTTGAAGATGATTTTGTTAAGTGTGTTAGAACAGAAGAATTTTTATGTGATAGGTATTTTCCCAAATTATTCTTTTATTCCTTTGACCTTAGCAAATTAAAAAAGATGGCAGAAGATTTTACAATGGTTTTGAAATGTTTTTCAAAAAAGTCAGAAATAATATTTGAATGTAAGATTGAATATCGTCTTAATACTATTATATTCTTTGAGTTTTATGGTGCAGATAAAAACATCTTGAATGTGAAAAAGTAT…
NBO_418g0004	1494	1197	ATGATTCCTATTCTGTTAATGGGATTAAAAGAAGAACATTATGTGCTGGATTTATGTGCTGCACCTGGCTCAAAAACGAAGCAAATACTTAATTTAGTAAAAGGCTTAATTGTTGCCAATGATCAAAACAGTAAAAGATTGAATATTTTGATGACAGAATCATTTAAAATTCCAAATAAATCGTTTATAGTCACCCAACATGATGCTTCTAAATTTCCACAAGTATTTTTACCGAATAATAAGAAGTTTGATAGAGTTTTGTGTGATGTACCTTGTTCTAGTGATGGGACAATTAGAAAAAATCCGGGTTTATTGAAGGATTGGACTGTTAAAAAAGGTCAAGGTCTCTTTGATTTACAATATCGTATCTTAAAAAGATCAATCGATTTAGTAGAAGAC…
NBO_89gi001	1863	1761	ATGAATCATCCTTTTAAAAGTGAAGGGTCACTCAAAAGGAGAGGGGGTAGTGATGGTAGGGAAGTGGGGGGTAGTAGTAAGGTAGGTAATGGGGAAGTGGATAAGGGTGATAAAGGTAACCTACCTAATCCTAACCTAGACACCCCCATTAACCCTACCCCTAATCTTCATTCTGATTATTTTAAAGATCTTAATGATTTTCATGATGTTTTTATGCAAATCCTTAATAAAGTCACGATCTATTTAAATTCTCAAATTTCAGGAGATCTCCAGGTTTTTATTGAATTTATAAAACTTTGTCTTTATTACGAAATAGAAGGATCTAGAGAAGCCTTTGAAATGATTTTCGATTTTGTTTTAGAAGGAGAAGAGGATTCTTTATCTACTTGTTTTTCTGAT…
NBO_264g0005	468	411	ATGAACAGAAAGAAAAAGACAACGAAAAAATTTGTGTTTGAACCAAAAATCCCCACAGAGCAAATAGAAGAGGTTAAAATAGTAGAAGAAAATGTGGTTGACATAGAAGACAACAATTACAATGCAGATGCTCTTAAAGGCAAGTATGGTCCTTTATTGTTAGAAGATAAAACCATTAGAAAACCACTTAAAATAGAAACAAGTTTGATTTGTCTTCCGGAATTTAGAGATGATATGAAACTGGTTTTATTTGAAGATGGCACTTATGGCTTACGAATAGGAGAAGAAATATGTAAACTAGATGTATTTTCCTTAGAAGGAGATTTGGTTGTAGATCCTAAGGAATGTCTTTATAAAATAGGAGATGTATCAAATTATTTAATTGTTGATAGTTCATCA…
NBO_9g0005	1563	1539	ATGGTTTCCGCCTTGTATACGATCTTGTGTTCTAAAAAGTCGTCTAAAACAAAGAACGTTGCTTTTGCTTGTTGGCAAGATTGTGATAAAAGCGAAATGAAATTACGTGAAAATGATAATTCGAATGATATTGAAAGTCGTACTAGGAGAAATAATAAAACAAATAGTGGTTGTACTAGCTGTAATGTCAATCCTTTTAAATTTACCGAAAAGCAAGAAAAAACAGATAAGCCAAGTAAATCTAGCAGAAGTAATAAAAAACATGAGAGTGTTATTGGTAGTAGAGTCAGTTCTCATAAAAATAATAAGTTTCATGATAGTCGAATCAGTGGTAAAGTTATATCAGGAAAAAACTCAAAAGAACCAATTTTTTTTCCTTCTAACAAAAATTTAATATTT…
NBO_31g0012	543	507	ATGAAGGGCATAAAATGGAAAGGACTAAAAGAGGGTAGCATGAAAGGCAATAGGAAACCCGCTGATTTGAAAGATAATATAAAAGTTAATTATAACCTGAAAGATAATAGGAAAGATAATACTTTGGTTGATTCCATTCTCCTTAAACAATACAACATCTCTCCTTTATTAATCTTTTTAAATCAAATTAAGATTAAGAATCAATTCAAAATCCCTTCTTTTGATGTATTTTCCCTTTTAAATCCCATTCATTTATCACTTTTAATTTTATTTCTGAATGTTAAAGGAGAATACAATACGATAGTAAGGGAATTTAAGAAATTTACAAGTAAATTTAAGGAATTAAAAAATGTAAAAGATGAGGAGATTTTAAATTATTATTACGATTTATTAGATTTT…
NBO_65g0016	1359	1326	ATGAAATTTATGTCCATAACATTTTTACTTGTAAATTTAATTAGGACAGCAGTTTTGAATCAAGATATAACTACAGGACAGCCGAATAATGCGATTCACGCAGAGACTCATGTAAATGATAAAATTCAAACGGGCGGGGATCCAACAAGAGCACAAGGAACCCATTCGCTACAAGAATCGGAGAATGCCATTCATAGTAATTTTTTACAATCCCAAAGCAATGCGGCTGCCCCTTTGGTTAATTATACTTTTCCGAAAATTGTAGTAGCGGGAGTTAGAGAAGCAAAAGATGAAGAACTTATGGATCTTTTAGACAAAACTATTAAGAAAGGCAAGTTTTCACAAGAAGGAGATATATTAGATCTTTTGATACTTTTATATAAATCTTTAGAAACAGCA…
NBO_28g0007	1485	1311	ATGAAAAACAAAGAAAGAATTCCAAAGAAAGATCAACAGAGTACGGTGGGACCGGGCAAGCAACCAGAAGAAAAACCTAAAGACGAATCCTCGAAATTGCCTTCTATGGAACCTAAATTTGATCAGCATAAAGCTAAAGAGAAACCTACAACTGGACAAAGACCTTCTCCTAAACCTCAACAGCCCATTTTTACACCTCAACGACCAAAAGAATCTTCTCCCAAACAACAATCACAAATTAAAGAAAAACTTGATAAGCTTCTAAAACCCGAACATCCTTCTGCTCCCAAACCTCAACAGCCTAAAGATAAACCTAAAGGAGTAAAACTACCAGATGGTAACCAAGTTAATGGGATGTTTAAAACTATTTTAGATCAAATTAAAAAACTTGAAGACAAG…
NBO_938g0001	828	642	ATGAACAAGAGCGAAGTTGAACTTAAAGTAAGTCCAGTTAGTATGGCAGTAGGTTTAGAGAAGGCCCCAGACAATCCTAGGAAGTATGCTCGAGTCAATTACGAATCTAAAGGTGTAAATTTAGGAATTAAACAAGATATAAGTCCTAATCCTTTTACTAAATTTGAATTGGCTGTTAAACCGACCCTCGATCTTTTCAAAGGCCTAAAACTCGAGACGCGTTTTGGCTTAGGCTCAATTTTTGGGAATCCGCCTCAATACGATAAATTTTATTTAGGAAAGAATGTTAAAGGTTATAAAGATAAGTTTATATCTCCAACGGATTATAATGTCAAAAATGGAGGATTGTCTTACCTTGAAGTTACCACTAAATTACTTTTCTCTATGAATAAATTGAAT…
NBO_19g0009	1053	981	ATGTGTGAATCTAATGATTTAGGCAGGAAAATGTCTGAGCTTGGAAAGACAAAAATAAATGAGGTTCTAAAGATTTATGATGTAAATGAGGAGATTTTTAAGACAATTTGTTGCTTATATACTAAAGATTATCAAAATGAAATTGAACGAAAAATTGATGGATGGCACATTGAAAATTTTAATGATAAAAATGCTCAAAGAATTTATGAGCAGCATGTCAGTTGGTTTAATCTTAAAACAAAAGGTAAATATTTAACTCCCATAAAACCCGGTGATTTCGAAAAATTTAATTCTATCTATCTCACTGTTGCTATCTTTCAAGATGACTGGGCAAGGAAATTTAATAGGGTTCGATCCTGTATATCTCATTTTCATGAATCAAAAAGTGAAAAATCTGAA…
NBO_503g0007	570	531	ATGAACGAAGCAGAAGTCTTAGACAAATTGCTTTTTTGTAATTTGTGTTTCGCTCCTCATAAAAAGAAGAAGGTCTCTACTTTACTCATCTCTTACTGTATGCACGTGGTTTGTTCATTGTGTCTAGAAGATTCTAGGATTTGTCCTGTTTGTTGTTCTGATACTTCATTTACTCCTATCACACACACAATCTCTAAAAAACTTAAAAGTGACGTATCCGAATTATTCACAAAACCGATAGACTTGGCTATGTTTCAATTAGGAGCTTCTTTTAATTTAATCGCGTTTCTCAGTGAAGAATTGGCTTCTCATAAACGACTTTTAAACATGGCCAAGAGAGAAATTGAAAATTTAAGGAACAATAATAATAAACCGAAAAATAATAAGAGTTATGGTAAG…
NBO_80g0031	1512	1164	ATGAGAAGGAAAACATCTCTTTACAGTATAATTAACGAATGGTTAAACACTAATCATTTTCTTGAAGATGATGAGATCGAGTTACATGCCATGAGAGGAAATTTTGGTAAGGTTTTAATGAAATATCCTAATCTTAGAGAGTGTATAGAAGATTTGTGTGTTTTTGAAAATCGTTTTAGAGAAGGCAAAATTTTTAGAAGCGAATACGAGACACATAAATTTAAATGGAAGAAAAAGTATTTTAATTCAATTCCAAATGAACTTAAATATATTCTATCTGGAGAATATACACCCAATAATGTGCATTGGACTGATCGATTGTGTTATTATTTGGCTTACAATAATAATAAATTAACTTTTGAAGAAGCTTTAAGTAAAATCCCTGGCATCGATGAAAAT…
NBO_488g0001	1215	1086	ATGTTGTTTGATGATGTTCTGTGGGTGGCGGCCGCGAAACGCGATCACTTCGATTTTGTGAATAAAATGCGTGAGCGCGACGTTGAAGTAGTTGAGTTTCATAACCTGCTGGAAGACACGGTAAAAAATCCTCTGGCACGTAAATGGATCCTGGACTTACAAATTGTGCCTGATGAAGTGCCTCTGGGTCTGATAGATGAAACGCGAGACTTTCTCGAAAATATTCCCGCCCGTGAACTCGCGCAAACTTTGCTCGGCGGCCTGTCAACGCTGGAACTGATGCATGCTGCAGACGGGAAATACGATAAGGAAGAATGCAGGCTTCTCCACGAGGCCATCGCGCAGAGTCAGTACCTGCTTCCGCCTTTGCCGAATGCTCTCTATACCCGTGACACCACC…
NBO_256g0002	2088	2016	ATGTCTTTTTTATCTTTACATTGTTCTTTAGAAAATGGGAATAAAACCTTATTTTCTATTTTTATGAATTGTAAAGGAGAAGAGATTATTTTAAAATCAATTAAAGAAATGGAAGGAGATAGCATAAACATAATTTTAGAATTTGTATTTATGCTTTTAGAGAAATACCAATGGGAAGTCCCATCTTTATTAGAAATAATTTTAAAAAGATATTTAAAAATTAATTTTAAAACCAATACATTTTATAAAATAATAGAATATTATATTAATAAAGGGGATTATGAAGTGATTTTTAAGAATACGACACCATTTGGATGTGTGTGTAATTCTTATATATCAAAAATAATGTGTGATAATAAAGAAGGGGGGTGTAGTGATGATGGGAAGGTAGGGGATAAT…
NBO_4g0069	678	618	ATGTCGGACATCTCTCAACATTACGGTGGTTCAATTTTGGCTATGAAAGGCAAGGACTGCGTGTGTATCATAAACGATAAGAGATTAGGAAATGGTCCTATAGGAGTAAGTAAGAATTTCACTAAAATTTATGAAATTACTCCTCGTCTTTTTGTGGGATTCACTGGTCTTATCTCGGATGCTCAAATTCTTTTTAGGAAAATTAGAAGATCCCACAACCTTTTCCGACTTAATTCAAATCGGGACATGGAACCAAACGAATTAAGTAAAATGATTTCTTACATTTTGTACAGTAAAAGAACTTCTCCTTATTACGTTTCAGTTATAGTAGCAGGTCTAGGAAAGAATAATAATCCTTATATAGTAGGAATGGACTGTCTTGGGTGTATGGATGAGAGT…
NBO_498g0001	1674	1446	ATGGCTGATAATATTAGATCAATTCCGAATGTAATTGATGGACTTAAACCTGGACAAAGAAAAGTTTTATTTGGATGTTTTAAAAGAAAATTATATTCTGAAGCTAAAGTAGCACAATTAGTAGGTTATATTGCAGAACATACAGCTTATAGACATGGTGAAGTATCACTTGCTTCTACTATAGTAGCTTTAGCTCAAGATTTTGTTGGATCTAATAATATTAATATTTTAATGCCTAATGGCCAATTCGGTTCTAGACTTATGGGAGGTAAAGATTGTTCTAGTGCTCGTTATATTTTTACTGAACTCTCTAAAATAACTAGGACAATCTTTCATGAAAGTGATGATCTTGTACTTAATTATTTAATTGAAGAAGAAAAATCTGTAGAACCACAATAT…
NBO_364g0021	624	429	ATGTCAAAACGAGATTCGATCAAAAATATCCAAGCATTAAACAATAATATCATTTTTTTGATAACTGATAACTTTTTGTTTGAATGGTCATTTTCAAAGATAATTTGTAAAGACTACACTACTGTTTATATTCTAGAAGAATTTTTTAAAGAAGAAACTGTAAAACAAAATTCGCCAAAATTGTACATAGATCATGTTTTTAATCTTTTATCAAAGAAGAAAATAAGGTTGAACTTGTTTGTGGTCTATTTAGAGATTTTACAGTATTTAAAATGTCTTCCTAAAACAAGTGTATATTATTACGAACTTTGTGGTATTAGTTCATATTTTTTTGGCTTGTTGTCTATGTTTACAAAATACAGAGCATACCGAGTTACAAATACATTATTACCGAATAAT…
NBO_1517g0001	1356	1197	ATGCCTATTGCTAAGAGAAGTCCGTACACAGGAAGTTCAGCAAAGAAAAACGAATTAAGACGAAGTTTACAAAGTTTAAGACTTGCATTATTAGATGGTAGAGAATATAAACTGGATTTTCCTATAATCCAGTGCTACTACAGACGCCTAGATATAATTTTTTTACTGGCTATGCTTAAAGGCAAAACGGACATTCTTGCGTATTTTTTGAGTTACGGATTCCCTGGAAATATCAATACGCCTATCTTTAATTCAAAATTAACACCTTCATACTTTCAAATGTCCTGTGCCTTAGAATACGAAGTACTATCAATGTTTTTAGATTATTCACCTTCGTTTACACTCACTTGGAATGGCCTTACTCCGCAAATGATTGCTTCTTTTAATTGCTTCTCGTTG…
NBO_169g0002	819	519	ATGAAAAATAAGTTTAAATCCACGTTTATTGGTCTCTCCAAATACAAGAAGTTTATTCGTAATGAGTTTTTAGAAGGTCTGTATGTTTTATTGAATGATGCTATAGCTATTTCTGATTATGAATCAAAGTTGTATGGTATAATAACGACTTTAGAAATCTATTTCACTTATAAATACGATTTTAAACGATTAGTAGAAGCTTTGTATGATATTATTTGTCCATTTAATTATAATTTGAAACACGAAGATTTTGGTTTAATAGAAAAGTGCATAGAAGAACTTTTTATTAATTACAAACAGCCTATACAAAGAGTATTCGCCATAGTCCATAGACTTATAATTTTAAGATGCCTCAGATATTCAGTTAAGATCAAAAAAATTATTCAGAGTCTTGCAAAT…
NBO_917gi001	530	500	ATGCACCCCAAAATGTTTGAAGACAATGTAAAGAAAAGAATCACATCGATCCAATTTGGCTTATTTTCACCAGAAGAGATAAGAAGAGGAAGTGTAGTACAGATCATACATCCAGAAACCATGGAGAACGGACTACCAAAACAAGGAGGTCTAATTGACTTGAAGATGGGAACAACAGAACGTTCATTTTTATGCAGCACTTGTGAAAGAGATAACTTTGGATGTCCGGGTCACTATGGGCATATCGAACTCTCTAAGCCTATGTTTCATGTCGGTTACATCTCTAAAATCAAAAAAATCTTGGAATGCATTTGCTTTTATTGCTCTCGACTTAAAGCTTCAAGAAAAAATCTCAAGACCGATCTTAATGCCATTTGGGCCGTTTCTAAAGGGAAGATG…
NBO_306g0001	522	306	ATGATCGACCTGTTCCGCCGCAACGCCCTGGAGCGCGCCTGGCTCGACATGCTCTCTCAGCTACCGCCAGAGCTCTCTCCCTCACCGGAGCTACGGCAGAGCCAGCTCGAACTGTTACAGCAGATTGATGCCATGCTGGACGGGCTTAACGCAAAAGCCCGGGAAGCGTTTTTGCTCTCGCAGCTTGAAGGGCTGACCTACGCCGATATCGCCAGTCGCCTGGCGGTTTCCGTCAGTTCGGTTAAGAAATATATCGCGAAAGCCACCGAGCACTGCCTGCTGTTCCGTCTGGAGAATGGCCTGTGA
NBO_1351g0001	1131	972	ATGGTATTGAGTTGTAAACCACTTGATAAGTCAGAAATAGGTAACCGAATTTTGAATATGAAAGAATGTATGAGATACAGTGTGTGGTATAGGATGTGTTCTGATATTAAAATGGATAACAATGATCGTGAAGGAAATGTTATTGATGATCCTGAAGTAATACAACATGAACAAAGAGATAAAGAAATTCTTAAATTAATTTTAAAAAGGTTTAGATACAAAGAAATTGATGAGGAAAAGTTATTTGAAATGATTATTCAAACACTTAATGATAATTCGATTAATATTAACATCTTCTTAGATTTTATTTATAATATTTTAGATATGCCCTATGCTGATTTAATTTATCTAAAGGTCATATTAAAATTTATGAATGATAAACTAAAACTATTTGAACTT…
NBO_18g0036	948	753	ATGTTTCCAAATGCTTCTTCTTATTTTATCGTAGGAAAATATTTTGAGACGTACGCCTCTTGGAAATGGCCTTCTCCTGTGATTCTTAAGCCAATTATTGATTTATCTTATAATATGAAAGTATGGGATCCTAAAGTGTATCCTTCTGATAAATACCATAAAATGCCTGTGATTACTCCAGCTTATCCTTCTATTTGTTCTACTCACAACGTAACGAACAGTACACAAAATTTAATTCAAAAAGAATTTCAAAGAGCTCATGAGATATTTAACATGGATAAGGATGATATTAATTTAATTTCTACACCTGTTACTTCAATTTTAAAAGATTTATTTACTTTATCAGATTTTTTTAGAGATCATAAATTTTTTTTACAAGTCCTCGTTCTTTCTACGGAA…
NBO_69g0010	1188	885	ATGTATCCTAGTCTTAAAAATAATATCCCTTTTTGTCCATTTGTAATTAAAAATCAAAAACACGAATCTGAAACGCCAATAGCTATGAAAAATATCATGTTAGTTCATCCATATTATGTGGGTAAAAGTACTATTTATATGGTTCTAGATGTCAAAAGTAGTATTTCTAGAAATTTTATATCATCACATCTAATGATGAACCTTGTGTTATATATTTTCAATAATCCTCTATGTTTTAATAAAACTTTAGATGAGTTTGTAGAATTAATAAGTGATATTCTTAAAAACAATAAGGTACGTTTAGAATTTCTTGGCTCTGTTAAAACCGTTAGCATCTTGATGGATAATATTTTGTACCTCATAAGAAAATTTAATTTAAATTGTAGTCAGCCTTATAAT…
NBO_1147g0001	621	411	ATGGTTTATCTAGTACCAGTAAAACATGAAACTGATCTTTCCAAAGTTTGGGATAGTTTCTATGCTGCCTGTAATGGCGATATCCCGAATTTTATCAAAAAGCAGTTGTATTTACGACTAGTCAAACTTCATATTCCAAAAATAACCGAACTTAAATCTGTTTTCGATTTAAAAGTATTACTTGATATGGTATTTATAAACAATACCGTTAACTCTAGCTCTAAAATTACCACGTGTTTAAATATTGATGAATCGGGTACAAAAGAAGTTGTTGTTCCGTTTTCATTATTTGATATTGTTGATTTTGACTTTGGTTCAATTACTGTGAAAGCTAACAGGCCTCACCTTTCTTTTATCTTTGATATGGGAATACAAAGAATTCTTTTCGTGGTAAAAGAT…
NBO_386g0024	4458	4317	ATGTTTCATGTCGGTTACATCTCTAAAATCAAAAAAATCTTGGAATGCATTTGCTTTTACTGCTCCCGACTCAAAGTTTCAAGAAAAAATCTTAAGGCCGATCTTAATGCCATTTGGGCTGTTTCTAAAGGAAAAATGGTTTGTGAGGGCGAGCTAACCGAAGAAGGTTTTAATGGGTGTGGAAATAAACAACCCGTTATTAAAAAGGAAGGCCTTAACTTAGTCGCATTTATGAAAGGAGAAGATAACTCAGAAGGGAAGGTTATTTTAAATGGAGAGAAAGTTCACAGTATTTTTAAAAAGATTTCTGATGAAGATATTGAAGTTTTAGGTTTTGATCTTGCTTACAGTAGACCCGAATGGCTTATTTTAACCGTCTTGTTGGTACCTCCACCATCA…
NBO_462g0003	624	462	ATGATTCCTTTAATTGTACCTTTGAGCAATGGTACTCATAGATTTTACTTCTGTGGCCAACTAATGTGCTTAACAGATTATGGACTTGCTACTTGCGACATACCAGAAGAAAATTCTGAATTCACAATAAAAGTTAAAGATGATAAATTTCTTATAAGCAAATATGGTTTTTGTTTGCACCATACTGATGGGAATATCTTTTTCAGAGATTGTAATGAGAATTCGGCCTATCAGTTATTTTATATCGATCGATTCTTTGCTCCAAAAGGCGATAACAGTGATTTGACAGCATACGCAAGAGAACTTGGAAAAGGCAGTAGAGTACACTTGGCTGATGCTGCGTTTAGAGAATTTTCAAAGATACGACAAGCTGAATATATTAGGGATCTTTTTGATAAT…
NBO_6g0013	2454	2364	ATGGACAGTTTGCGTTTAGAAAACTTAGATAACAAAAAAAACACTTTCTTTCGATTCGAGAAAAAATCTGGTTTCGGTACAAGGAAAAGAGGTGAAATGTATAGAGAAGATGAGAATGGCGTAAGGAAGTATTTGTGTCTATTGCCTACGGGTGATAATGAAGTGAAATTAAGAAACGAAAAGCATGATGTTTATATCACTAAATTAAGAAATAACACGTTTAGAATCTCTAATAATAAAAATGATTGTCTTACTATCGAAGATAATAAAGTGACAACTAAAAAATGTGCTAAAAATAGAAACCAACACTTTAATATAACTTTCTATAAGAATAATCCGGAAGAAAATGAAATTGATAAAGATGCAAAAGAAGTTAAAGATCCTGATGTAGAAGTAGAT…
NBO_273g0001	876	855	ATGACCGCCTATCTGGCCGGCGGTATGTTTTTGCAGTGGCTGCTGGGCACGCTTTCGGATCGCATCGGCCGCCGTCCGGTCATGCTGACCGGGTTGGTGTGGTTTATCGTGACCTGCCTGGCGACGCTGCTGGCGCAGACGATTGAGCAGTTCACGCTGCTGCGCTTTTTGCAGGGCATCAGCCTGTGCTTTATCGGCGCGGTTGGCTATGCGGCGATACAGGAGTCTTTTGAAGAGGCGGTGTGCATCAAGATCACGGCGCTGATGGCCAACGTCGCGCTGATGGCCAACGTCGCGCTGATTGCGCCGCTGCTTGGGCCGCTGGTGGGCGCGGCCTGGGTTCATCTCCTGCCGTGGGAGATGATGTTTGTCCTGTTTGCCGTGCTGGCCGCTATCGCC…
NBO_491g0004	1017	912	ATGGAATCCGCTTTTAGATTAGCTGTGATAAGTTTTTTATTTTTATCGAATACTGTTTATTGTACAGAATCATCGGTTTTATACTGTGATGAAGATATTAATACCATTTTGTTTGGTGAACAAGGTTCGGCTGTAAAAAGAAAAAGACGTCTATCAGCATTAACTTTGAACATCGTTGACACCACAAGTGAATATGCCGATTCGTGTTGCGAAAGTGATATTTTTGAAAGTTTGAATTCTATTTTTGAGAAAGTAAATGGTGTGATTGAAAAGATACAAGAAAAGAAGTTCAGTTTCGAGTTGCCTAAAATCGAAGTTAGATGTTCTGAAGTTGATTATGGAAATAATAAAACAAAAAGTGATGCAAAATTCGAGATGATCTGTTTGGCTATTGAGAAA…
NBO_33g0004	1239	1134	ATGACAGATCTAAGCCAACATAAAAAATCTGATAATACCAAAAACGAGATAGAAGAGCACGAGAGAGAACATGATAGGAGAATATACGAACAAAACTACTCATATTCGTATGGTTATCCTCCAAATGGATACAATAAACAACCAAATTTTGAGAAACCACCTTCTCAGATGTACGAAAACAGTAAGCACGGAGAAGAACAAGTCCATGAGAAGTACGATCATAAGGATTTCTACACAATGAATACTAATCATGACTCTAAAATGAATGAACAGAAAAATGTATACGAGGCTTATGAACCAAAAGATGCTTACTATGCTCCAAATATGTATTATGGACCACCAGAAGGACAACAGTCAATGATCGAAAATGGATATGTATATAAAAATAATGAAGTGTAT…
NBO_6g0047	618	510	ATGGGACTTACTAATGATACAGCCGCAGCCATTGATGTAATAATTGAACCATCTCATGATGGCTACGTTTTTATAAAAGATTCAAAAAACACAGGAAGATCATTTGATATTTCAAACAACAAAACCCAGTTGATCCTTTATGGTTTTCACGGCAAAAAAAATCAACAATTTTATCTAACTTTGAAAGGTTATAATGAATTTAACATCATGAACAAGAACCTTTGTATTGAGAATGTTTCTTCTTCATCAAACATGTTTCTTAAAACATGTAATAATTCTGAAAACCAGATTTTTGAATTTGTAGATCCATCTAGGAACTACGATGTCCATTATCACGGTGAAACTGCTACTGGAGCGAATGGGTATTTGCATGATAGTTCTCATTCACACTACGATTTA…
NBO_34g0036	888	507	ATGACAAGAAAAGACTATTTTAAATATGCGAAAATTAAATACGATGACTTGGAATATCAAATCGTAGTTATTCCATATAAGAAAACGAAAAAAATACATACTCGTCATATGGTGTATTTGATACCATTAAAGAACAATGCAGATCTTTCAAAAATTTGGGATAGTTTTTATACTGTTTCAGAAGGTAATATTCGATATTACATAACTAAATTAGATTTTAACCTGATTGATCTTCACATCCCAGCAGTAGAACATATCCAATCTAACTTTGATTTAATTGATTTGCTTTATGATGTATTTAAGTATAATATCTCTTATAACATCCATTCTTCTATGGTTGTATATTTAAATGTTGATGAAAATGGTGGGGAAGAAAATGGCCCAATAATGGACAATAGT…
NBO_1199g0004	1053	951	ATGTTTTCGTCCGTACGTTACAAAAAATCCACAAACCTTTCAATTTTAGTTCATTCAATCGGAATTTACTTACTTTACTCTCTTTCGGGTATTTACAATGAAAAAATTAGTATACACAAGTACGGAAATTCAAATTACAAATCAACTCTCTTTCCAATGGTCCTTCAGTGTTTAGGAGGTGTGTTTGTTTCTAAATTCTTGTCTCGTCTTAAAGGCGAATCTCTTCTTATCAAAGATTTTAAAATCATTTTTTATTACTTTTTACTTTCTTTTTTGGCTTTAACTTCAACTTTCTTATGGCGTTATTCTTTGAATTTTTTATCTTATCCTACTGTTATCATCTCAAAGTGTTGTAAACTTTTGAGTATTGCGATTATGAATTTTTTAATTTTAAAGAAA…
NBO_322g0002	687	630	ATGCTGAACGACAACGATGAAATCATCATGCCGGATGTCTTTTTACCGTTGGCGCACGAGTTTGGACTGTCGGCGCGTATCGATAGCTGGGTCCTCGAACATACGCTGATCTTTATGGACAAGCGGCGCAAAAAGCTTCCTGGAATGCGCCTGGCGATAAATATCTCGCCGTTTTCAGTAAGTAACAGTTATTTTCATCAGCAGGTAAAAACGCTGCTGGAGCATTATGACATTGAACCCTGGCAGATTATTTTTGAGCTGACGGAGAACCATTCACTGACCAATCCCGAGCAGGCGCGGAAAACCCTGGCGCAGCTTCAGGACCTGGGCTGTCGGGTAGCGATTGATGACTTTGGCACCGGCTATGCCAGCTACGCGCGGCTGAAAACGATGAATGCG…
NBO_807g0001	858	783	ATGCTCAAATTTAAACAACCTTTAGACATTGGATTAAAAAGTATCAATTTAAAAGAGATCCCTGTTAATAATCTAAAAGTTAGCTTCATAAATAAAGAAAACATCTCAGCTGAATGCCAATTTGAGGATCGATGTGAGTTAAGTTTTAATCCGAGAAATAAGTTGTACACTGTATCATTGGGTTTTGTAATGACGCATATGATTTTATCATTTTGTAATTCTAACGAAAATAAAAACTATGTGATTGTAGAGTTTTTTTATGATAATAAACTTCTAAGATTTGATTCTAAATTTATTAAAAGTAAAAAATTGGATTATGTCGATAAGTTTTATTTTGTTTTAGATGCTTTTAACGAAGATGAATTTAAATTAAAGATCAATATTGACGATTTAAGAATT…
NBO_6g0093	462	324	ATGATTTATGATATAAAAAATGAAAAGGTCCATAAAAAGATAAATGAAAAGGGGGGTTATAGGAATGGGGATCAAGGCAATAGGAATAAAGGTGATCACAATCTTTATGACATTTTTTACGGAGTCCCTTTATTAAGAAGATTAAGTATTCAAAAAGATTTTAAATCTATTTCTGATTTAATTAAAATAGAACCTTTAGCTCTTAAGGAAAGTCAAATGATAAATATTTATGAAGAACAAAGGGATTTTAAAATAAAAGAAAAAGATTATGAAGGGATGTACTTTGTTAATATTTGTGATTATGAAAAGGGGGATAAGGAGTAA
NBO_484g0003	576	354	ATGGGGGTTCAGGCGCTGGGCATGGCCGGCGAAAAAGGCCGTTTTCAGTTTGGTCAGAAAGGCGGTATTGCCTTTAAAGTCAGCGAGGTCATGGTTGACGGCAAACCGTACCGCGTCGGTAAAACCGTCGATCAAATTAACCTCACGCCGGAGAGCGGGTCTGCCGCCTCACTGTATATCCACAATAACGATACCGTGGTGGCGGTGGACAACAACGCCGTGCCAACGGGTAAGCAGATAAGCTTTACCGTGACGCTGTTTCCTGTTCTCAGCGAGGCAGCATTTAGCGGAAATAACGATGAAACGCAGCTGGAGTCGGATATCACCTGGCAGCTGCTGACGCGGCAAAAATAG
NBO_42g0012	648	600	ATGAATCAAATAGAAAAAGAAAATACTAAATTAGAGAATGAAATCCTTTATCAAACTTCTATTTATAATAGACTTAAAGATTTATTAATTCATTTAGAAATTAAAGAAACCCATTTTATTTCTTTAGAGACTGATAGTCTTAAGTCCAGTGAAGGGGTAAGTCGAATAGAAAAGGCTCTTTATGCATTAGGAAATTTTAAAGAAGGTGATTATAAAATAAGAGTTGTTAAAGAAAAAAAAGAAAGGATAAATGAAAGTTTAAAAGGATTTTATAAAAGATTTATAAAAGAAATTAATTCTATACTTACAGAAAGTAAGATTAATGATTCTTTGTGTATCCATAAAGATCTTTATAACAAACTTAATTTTTTAAAAGATATTTTCTTAAATTCAAAAAAA…
NBO_44g0008	1620	1536	ATGGGTTTACCAAACCAAGAACCAACCCCCATCAATCACCCCCCTATGATCCCCCAAGACAATGGAATTCTAGAAAGACTTCTCATGGAAGACGAGGATTTTAAAGAAGATAAAACTTTAGAGAAATTACTTAATGATGATTGGAATTCAGAACCCGGACCTATGAAAGCCCCTGAACCACAAATGCCTATTTTTGCAAGGAGTTACCCTGCTATAGATATAGATAGTTTTTTAGATGGAAAATTTGATAATCATAATAATCAAATAAGAGAAAGTAACCAAGTATGTAATCAAATAGGTAATAGTAGTAATATCCATTCTTATAATTCTTTAAAAATTTTTTTATTTAATTTACGACTTAAAATTGGATGGAAAATTAAAATAAAAAAGGCAAAAAGT…
NBO_508g0020	1212	1161	ATGTTCGGAGATTTCAAAATTTTAAAAAAATGCAAAACTACAAATGCCCGAGTTTCTCAATTTACTTTAAATAACAACACATTAGATCTACCAATATTTATGCCTGTTGGAACATATGGAGCTATAAAGGGCGTGCCTACAGAGGATTTAAAAGAACAAATGATTTTAAGTAATACGTACCATCTTAGAGATCTAAACAAGAATGTCAAAGATTTTATGAATTGGAAAGGCAGCATGCTTACAGATTCAGGTGGTTTCCAGATTGGAAGTTTACCAAATGTCGAAGTAAAAGAAGAAGGAGTTTTATTTGATGGAAAATTATTTACACCAGAGGAGAGTATGGACATTCAGATGCAATTAGGAGCTGATATTATCATGCAATTGGATGAGGTTGTCAAT…
NBO_19g0002	483	477	ATGATTTTAAAAAACTTATTGATTTATCTAGTAATAGTGTCCACTTCTGATGATAGTATAAATCGAAAAAGAACGTTTGATAATGCTCAAAATGTTTCATCTCTGAAATTACAAAATTGCGATTCAATAGAAGATCAACCACTAGATTTAAGCACAAAGAGAATTAAAATTGAAGAAAATTTACCAACAGAATCTAGTACTATATCTAATGAAGATGTTGCCAATCTAAACGATGAGAATATAGAAACACAGCTCATTGGTGCTTTTAAAAAATTACTTATTGGTACACTTAATGTGCTTAATTCGGTATTTTGTATTTATGAACGAAGACTATTAGATTTAAGTAATTGTAAAGAGTTGGAATTAGAAAATCTAAAAATGAGAGTTGACTGGTATGTA…
NBO_463g0001	618	510	ATGGGACTTACTAATGATACAGCCGCAGCCGGGGATGTAATAATTGAACCATCTCATGATGGCTACGTTTTTATAAAAGATTCAAAAAACACAGGAAGATCATTTGATATTTCAAACAACAAAACCCAGTTGATCCTTTATGGTTTTCACGGCAAAAAAAATCAACAATTTTATCTAACTTTGAAAGGTTATAATGAATTTAACATCATGAACAAGAACCTTTGTATTGAGAATGTTTCTTCTTCATCAAACATGTTTCTTAAAACATGTAATAATTCTGAAAACCAGATTTTTGAATTTGTAGATCCATCTAGGAACTACGATGTCCATTATCACGGTGAAACTGCTACTGGAGCGAATGGGTATTTGCATGATAGTTCTCATTCACACTACGATTTA…
NBO_1163g0002	1752	1677	ATGCCAACAATTCCAGTCAAAAAAGTCGATATCGAAAATTTATTACAAAAAACTTACGATGTAGAAGAATTTAATGATTTATTATTTGATTTTGGTTTAGAAATCGATGATATTGAAGAAGAGAAGGGAATCACAACTTACAAAATAGAAATTCCAGCCAATAGATACGATTTATTATGTACACGAGGATTGGCTTTAAGTTTAAAATCTTATTTAATGGAAGAACAATTTAAAGATGTCAAAATTATGAAAAGCGAATACAAAATTATCCAAAACGAGAGAAATTTCAGGGGTGAAATAGCAGCTGCTGTGATAAAAAATTACAAATTTGATGATTTGAGTTACGCAGATTTTATTTCGTATCAAGAAAAGTTATGCGGTTCATTGGGAAGAAACAGA…
NBO_1016g0001	489	468	ATGTCTCTTTTGTCCTACTCGCTGCCTTTCCAAAAATTTCATTTAAAATTGATTTTATTTAAATTAAAAAAACTTTTAGTGGAACACGAAAGACAACGAAAAGATTTTTTAGGAATGAAATTTCGAATTGAAAATAAAAATATCCGAGAAGATTTAATTTTAGTGATAAAAAGTTTATCGGGTGAAATTGTAGAAAATGATTCTTTTGATTTTTGTATTGGTGAACGTATTGAAAATTACACGGAAGGCAAAGTTTATTTACATCCTCAATACGTTTTTGATACACTTAATTCTCAAGGGAAAATATCTTTTGAAGACTATAAAATTGGTAAGAAAATACCAAAACACATTTCACCTTTTGCTTTAACTAACTTTGTGAATCCTGACGTACTTTCAACT…
NBO_626g0003	1593	1575	ATGAGAAAAAAAATTGAGATCACTTCAAAACTCACAAAACCATCTAAACCCGCCTATTACGGAACAGCTGGATATAGAAGTAAAGATAGCGATGTAGTCAATATAATAACTCGAGCTGCATTTATTGCCTTTTTAAGATCATCTTCATTTGCCGGGAAAAGAATAGGTCTTATTATTACGGCGAGTCATAATCCAATTGAATACAATGGTGTAAAATTTATTGACCATAATGGGAATATGTTGGATAACTCTTGGGAACGATGTAGTGACGAATTGGTAAATTGTGAAGATAAAGATTTTTCGAATGTTCTAAATAAGATTTTCAGAAAAAATAGCAATTTTGGAGACGTTGATGACGGTGTAACAGGTCATGTTGTTGTGGGAAGGGATACTAGAGAG…
NBO_1373g0002	621	504	ATGCCAAGTGACGATTTCGAAACTAAAAAAGATTTTTGTTATTCCGATATTATCAATGAAGAAATAGAAAAGAAACTTAAGAGAGGGGAGATCCAAAAGACTTTTATGAATTACATTACGAATTACGAGGAGGAATTGGATTTAAAGATTATTCCTGAATCAAGTCAAGAAGAACAAAAGAGAAGGAAGAAAAGTACTTTTATTTCTTGTGTAGATAAATTTGTTTTAGAAGATGAGGAAATTATAAAAGATTTGAATTCTATTTCTAAAGATCCTTCTAGTAATATCAGGGTTTTAGATGGTGTCCTGTATGTAAGAAATCATAGGATAGTAAGAGGGGATAAGGTTATCCTTAAGGGAAGGAATGGTGATATAATAGGAAGTGTATCCTTAATAGAT…
NBO_508g0018	1356	1197	ATGCCTATTGCTAAGAGAAGTCCGTACACAGGAAGTTCAGCAAAGAAAAACGAATTAAGACGAAGTTTACAAAGTTTAAGACTTGCATTATTAGATGGTAGAGAATATAAACTGGATTTTCCTATAATCCAGTGCTACTACAGACGCCTAGATATAATTTTTTTACTGGCTATGCTTAAAGGCAAAACGGACATTCTTGCGTATTTTTTGAGTTACGGATTCCCTGGAAATATCAATACGCCTATCTTTAATTCAAAATTAACACCTTCATACTTTCAAATGTCCTGTGCCTTAGAATACGAAGTACTATCAATGTTTTTAGATTATTCACCTTCGTTTACACTCACTTGGAATGGCCTTACTCCGCAAATGATTGCTTCTTTTAATTGCTTCTCGTTG…
NBO_759gi001	556	481	ATGTTTGTTTTAGCCAATTGTAATTACGATCAAAATGTAGATTTAGAATTAAAAAAAATAGATGAAAAGTCATACATTGAAGGAAACTTTAATAATATTAAATATCGAGGGTCTCAGCACGATCATCCTGTTAACTTCTTGGTTATAGAAAGTGTTGATTCTCAAACCATTTCATTTAAAAATGCACAAGAGGCTCCTTTTTACATAATGGAAGTCGTTTATGAAACGGGAATTCAACACGAAGAATCGAACGTTGCGGAACTGGTAAAGTCTTTTGGTACCAAAAAATCAATGACAATCATGAAGAACACAGAAATACACGGAAGGCTTAAATCTACGGTCACAGTCATTGATAGTAAGACACAAATTATTCCTCCCGTTAATAAAAACGCAGAATCC…
NBO_508g0012	1641	1446	ATGTCGTTTATTGTACAAAATATTATTCGTTGTAGTTTTCTTAAATTTACGGAAGAATATATTAAGATTAATTACTTGAGATACCATACATTGGGTTCTGGTCAGATACATTCTCTTATAGAAAGAAGAACAGAAGCAATGAGAAATGTTTTACGATTGTTTATGGCTCATCTTTTACAGGATACGTTTCTCACTTTTAAGGCGTACTACACAATTTACAAAGAAATAGATGAAAAGGCTTTCTATGCCAATGTTATTTTAATGGGAACTTTCTTTGCTTGTTCTCATTATTTTCTTGTTCTTAGAAATCGGTATCGATTACATTATAATTTGGCATATAACAAAGCTTCAAATAGAACATATGGAATCCTTGTTAACTATGACATTATTAAATCTTGT…
NBO_155g0003	597	540	ATGAGCCATGAGTTTTTGCGGAAGTACATTCTCTACGCTAGGTTAAATATTCAACCTGTTTTTAGTAATGTAAATATTGATAAGGTTACTCATTTATATTCTGATCTTAGGAAAGAAAGTATGTCTTCTGGTCTTCCTATTACTGTTCGTCATATCGAAAGTATCATTCGAATTTCAGAGGCATTTGCTAAAATGGAATTAAGAAATACAGTTACAATCGAAGACATTGATGAAGCTATTTCTACTGTTTTAGATTCTTTCATGGGAGCACAGAAGTATTCAATTACGAAAAATATGAAGAAGAAGTTTATAAAGTACTTCAAGAAGAATAATACTGATATCATCTTATTTTTACTTAAAGAAATGTATAATGAAAGAGCAAGAGCCTTCCACTCAACT…
NBO_2g0080	582	429	ATGTTGAATGGGGTTAACAGTGCTCAAGATAAAGTAATAAGAACCCCGGCGTTTGATACTGATGCAATGTTAAGGGATACGCCTTTAACTGTTGGGTATACAGATAATATGATACAAAGCAGATTGGAAGAGCAAAATGTACAGAAAAGGGATTCACAACAATCTAGTATTATTCCTAATGTTCAATTACAAGATAATTTAGTCCTTTTAGATATAAGTCAAAAAGATAAATTAAAACTTTTAGGTGAGTTTTTAATAAAAGAAATAGAAGCTGATTACAATGATGATGCTCTGAATAACTTTCTCGAAAAGAACAAAGGATACAAAAGTAGATTAAAATTTATAGGCGAATTTATTTTATCTAAAAATTTTACCGAAAAAAATGAATACAAAGGAATG…
NBO_453g0001	1365	1062	ATGAATGATCATAATCTTAATCCTACCAATGATAACAATAACATTGAATATTTACGTTGTAAGGAAAAATCTTTGGCAGATTTTTTGAAGAGAAAAAATATTTTAAAAATTGAGAAATTGGAGGATTTGGAATTGGAAAAGGAAAGAGCTAAGAGACACGTTCTTTATGGGAAAAGATTAACTTTAATGAAGGAAATTGGTTTAGAAAATTATAAAGAAATAGATTTAATTTATCCGGAATTGAGTAAGGAAGATTTAATTCTAAAACTTAAAGAAATTAAAAGTAAATTAAAGAAATTTGATTTTATTAATAAAAGAGCATTAACCCAATGGAATTCCCATTTAGAACAAAAGGATACCCTTAAGTCTAAACTTAAGGAATTAAAAGAGACCTTAAAA…
NBO_12g0008	1209	975	ATGATTTCAGATCTGGAAAATGAAACAATCAAGTACCTTCAATCTATTAAATGTCCGGCAAGAAGTGTAAACTGGACTGAAGCCGAAAAAATAAGAGTATTAAATGGTATGATGAGATATTGCTTTAAACCAAATATCTTCCCCTCTATATATGAAGATATCATATACGGACTTTATCACACTAGACCAGTAAAGAATGCTTTATGGGATGGAGTTAGAAGTTTATTTACTAAAAAAATAAAATTAAAACTATTAATTGAAGCTGTTCAGTGGGAACCAGAAAAATATCCACTTGACAATCATTTAAAAGGTGTTGAAGAAACTTCTTCTTTTTTTGATATTTACAGTAAATGCTACGATTCCAGCCTCGAAAGATTCAGGCACGTAACAAAGGAGGAT…
NBO_431g0003	1512	1338	ATGCTTTTTACAAATTCTTTTAAAACCGATAAACAAACCGATGGCAAACTCAATAAAACTTTGGGACTTTTAGAAATAGCGCTTGCACTCGATAAACAGAAAGGCGATCAGTATGAAAAAGTTTTGGAATTATTTGTGGATAGCATGAAAAAAAAGGAACTCATTGAAATTGATAACCAAAAAATATTAAATTATATAAAGCATGTTATAAATCCAAGAGCCCGTTTAGACGATGCAACCATTAAAAAGTTGGCTAAAAAACATTTAAAAGACAAGCCCCTTTTTTTTAATCGTTCTAAAAAATCAACCTCTAAAACAGTTGTTAATCAAGGAAGCTCGCAGGACTTGGGCACTAACTCTGTGTCTAAAAAAGTTCGCGTTCATGATCG
NBO_345g0002	861	747	ATGGACCTTCATAAAAAAATTAGGGATTCTATGAATAAGACATATGAGTGTATGTTTAAACCCCATATTCAATCAGACAAGGCTTATTGGCATCCTACAACAGTTAATTTTACAGGAGATAATATTAAGGTTTATGATTTAAAAATTGAATGTTTAGATTTATTTTGTATTGGAAATTATATTATGATAATACGTGAAGATGAGATAAAAATATTTCTGTTTACAAATGAAAAATCTCTTAAAAGTATTAAATCTATAAGACATCATTTTTTATTATTTTTAATTAAGAAAAGAGCTCTTAGTGAAGGAACCAAGAATTTCTTTTGTAAAATCCTTATTATTTTAGTTCAAGATAAAACAACACGTGTTAGTAGTCATTTAGAAGGAATTATGTTACAT…
NBO_13g0015	630	603	ATGGGAATTAGATTAAATAAAAGTAAACCAGATGCATCTTTAACAATTACTAGTAGTGGAGGGATTAATATTAGTAGTAGTGTAGAACTTACTAAAACTAATGAAAATACTATTAAGGCTATTCTTAAGGAGTATAAAATCAATAATTGTAATTTGTATTTAAGAGAAGATATTTCAGATGATCAAGTTTTGGATTTACTTGGTAAAAATGTGGTTTATATGAAATGTCTCTACTGTTACAATAAAGTTGATGAATTATCTTATGAAGATTTTGTAAATGCAATGGAAGAGAGTAAGGATTTGGTTCCTATTAGTTGTCATAAAAAATGGAATTTAGATTATCTTTTAAAAGTAATTCGGAATAAATTGGATCTTACTCGGGTTTACACTAAGAAAAAA…
NBO_3g0006	2403	2313	ATGCAAATTACAGATTTGGTGTGTTTAATTACAGTTGCAATTGGATTTGTGAAGGCTGACTTTGGAAGTGGTTTTCTGGTTAACGTGAAAGAGAAGATGTTCGTGAAGCAAAGTGCTGCAGATGCTATTGAGAGAAGAGCAAATGAAATGAAACTCTTAAAAAAGGATGATGAAAGCAAAGAAGACAAAAAGAAGAAAAAGAAAGATGAATTATTGTCTAATGCTTTAAATCCCAGTAATCTCCACAGAAAAAGAACTTTCGCAAAGGATAAAGACGAATCTGAATCTGACGACAAAAAATCTAAAAAAAAGAAAAACAAAGAAAAAAAATCGAGTTCATTAGTCAAAAAATCCTTCGCTAAAGACGAAGAAAAAGACGAGAAAAAAGAAGGCAAAGAT…
NBO_53g0008	648	501	ATGTACCTGGCTATTGGTGTACAAATAGTCGACAAACTCCAAACAAATCCCGATTTTAAAGATAAATTTAACAAAACTTTAGAAGATTTAATTGAAAAATTTAAATCTCTGAAATTAGAGGAGTTTACTTACTCAGATTATATGAATACTTTAAAAGAAAATATGGATGTAGAGATCCAAAAAATAGATAAATACTCTTGGTATGAAATAGTAGGTCTATTGAGATTGATAACTAGTACTGAATTAAGAATCAATAAAGAAATGTACCTTCCTTATATTCCAGATATTACTATTGAACAATATTGTAAATCACAAGTTGATCCTTTCTTTGTTGAGGCTGGTTATTTGGAGATTGGTGCATTAGTAAATATTCTTCCTATTCAAATTGAAGTTATTGAT…
NBO_18g0021	1218	1008	ATGAATCTTCTTATTCAATGTTATGATAGTAATTTTGAATCAGAAAATAAAGAAAAAGGAAGAGAAGACCTAAACTTTGTAAAAAATCAGATGAAAAATCTTGTTTCTGAAACATTTAATTCCTCAACTTGTTTTTATAAAAGATATGAACTTACACAAAAAGATATTACATATATTGGATTCATGCACGCAATTTACTCAATGTCGAATGAACAATACGTATTTAAAAAACATCACAATGTGTCAATTAAATCTTACACTGAACAACTGTTTAAAGAGCATACTGAATGGTTAGAAGAAAAATCATTTGGATTACTTAGTACGCCTTTAAAGGCCTCTTTGTTTATTAATAACGACAATATCTTTGGTACATTTATATACTTAAATGAAATTTGGGAG…
NBO_932g0001	1155	954	ATGAAACGTATTCATTTTTTATTTACTGAAGAAGTTAAAAAGTGTATTCCTACACTCAGATCGGCTTTAAACAAACTTATTGAAGAGAAAAAGGCAGAAATCAATGATATTTCTATGACTAATCTCCTAATTGATTATTATCATTGTCTTCAAAAAGTAATTGGTTCTCATAAATATCACGGTGTCTTCTCTTATGAAGAAGAGAATGTCCTTTTTGAATTTAAAACTGCTTTTGATAGATTTAATTGTGAATATGATTTTACGGATGTTGAAAGAGAAATTAAAAGTTCGGATTCCTTGATATTTCATGAACAAATCATCAAAGACATTGTTAGAAAAAATGTTAATTTAATTCAAAATGAAATTATTGAAAGAATAGATTCTTTTTCCGAACACCTT…
NBO_8gi002	1548	1536	ATGGATAATTGGGATAAATTGGAAATAACTTTATTCATCCTTTGGCCATTTGTGGTGGGATGGATAATTTATCGAAAACGTTATATTCCAAATGAAGGGGATGATAATCACCAAAACAATCATACTAATCCTCAAATGGAAAATAAGAAAAATTTCAGAGATTACTATTTTGCAGGACGTAATTTTCAAGGAGAGAAAAAATATAGTGAAGCTATTAAATCTTTTAATAATGCTTTGATACAAGCAAAAGATGTATTTGAATTTAAGGATGTTTCTGATCGTCTTGGTGAATGTTATTATGGAGCAAAAGATTTTTATATGGCTATCTTTTGGTTCAACAAATCTTTGGAATTACCAGTTAGAAATCTTGACGCTTTAGAACGGCGTTATATTTGTTTC…
NBO_740g0002	522	411	ATGAACAGAAAGAAAAAGACAACGAAAAAATTTGTGTTTGAACCAAAAATCCCCACAGAGCAAATAGAAGAGGTTAAAATAGTAGAAGAAAATGTGGTTGACATAGAAGACAACAATTACAATGCAGATGCTCTTAAAGGCAAGTATGGTCCTTTGTTGCTAGAAGATAAAACCATTAGAAAACCACTTAAAATAGAAACAAGTTTGATTTGTCTTCCAGAATTTAGAGATGATATGAAACTGGTTTTATTTGAAGATGGCACTTACGGACTACGAGTAGGAGAAAAAATAATTAAACTAGATGTATTTTCCGTAGAAGGGGACTTGATTGTAGATCCTAAGGAGTGTCTTTATAAAATAGGAGATGTCTCAAATTATTTAATTGTTGATAGTTCATCA…
NBO_24g0011	1131	972	ATGGTATTGAGTTGTAAACCACTTGATAAGTCAGAAATAGGCAACCGGATTTTGAATATGAAAGAATGTATGAGGTTTAGTGTGTGGTATAGGATGTGTTCTGACATTAAAATAGATTATAATGAGCGTGAAGTAAATGTTATTGATGATCATAAAGTAATTTATGACGAACAAAAAGACAAAGAAATTCTTAAATTAATTTTAAAAAGGTTTAGATACAAAGAAATTGATGAGGAAAAATTATTCGAAATGATTATCCAAACGCTTAATGATAATTCAATTAATATTAACATCTTCTTAGATTTTATTTATAATGTTTTAGATATGCCCTATGCTGATTTAATTTATCTAAGGGTCATACTTCAGTTTATGAATGATAGACTAAAACTATTTGAACTT…
NBO_401g0002	933	909	ATGAAATTAATAACGCACGATGAAAGATTCCATTTTGATGAAGTCCTATCAACTGCAATATTAAAGAGAATATATCCAAATGCTACAGTTATTAGAACAAGAGATAATGAAATCATTAAAACGGGTGATATTGTTTATGATGTTGGAGGAATTATTGATCCAAGTTTGGGGAGATTTGACCACCATATGAATTTCTTTACTGAGACGTATTCAGATAAATATAAAATCAAATTAAGCAGTTCAGGACTTGTTTTTAAGTATTTTACTGAAGAATTAATGGAGTCATTTAATGTTAAGAAAGTAGATGATGATTTATATGATTGGTTGATATCAAAAGTATACGAAAGATATTTTTTACCAGCAGATGCTGTTGATAATGGTGTCGATATATACGGGGAA…
NBO_817g0001	933	798	ATGTTAAAAAACATAAATTTGAGATTACAAACGAAAAGTGAACAAAAAAATACAGTAAGAGAATATCTTGATAGTCCAAAAAGTGAAAAATACCAACAAGAAGAGGACGTTACTGCCATACTCAAAGATTATAATGAAGACGTTAATGTTGAGGATAATAATACAATGGATAATATTAATACGACTACTAGTTTAGAGTTGACTACGAATGCCTTTTCTTATTTAAAATTTATAAATCCTTTTACTGACAACATTCACATCATAAAGTCGGATTTTCTTAAAATGAAAGTTATAGGACAATTTAACAAAGGTTTTATTTTAACTAGTTTAATTAAAGATGGCAGAAATTTGCTTTTATTAATCGACCAACATGCTGCTGATGAAATTTATAATTATGAA…
NBO_1593g0001	1692	1338	ATGGGGAGATACGCTTTTGATTTACTTTTAAATTTTTTAGAAGAAAATAATTTCACTTATATTCTTAAAATCTTAAATCAATATCTTCATATTAATATTTACAGTGGAGCAAAGAGTGAGGATAGACCTGAAGGAATAGAAGTAGGGAGTATTGAGAGTGAAGTGGATTTAACAACTTTTCTTGTATCAAAAGAATGTGAAGAAGCTATTTTGGCTGATGAACAGTATAAATATGATCATTTGGAGACTTACGCTACTCAACTCAAAAAACAAAGGGAAGCAAAGGACAAGGAATCTTTTATAAAACCAAATGCATCACAAATCATAGCTGAAATTGAAAAACTTAAAGATTTATGTAAAAGAGTATCTGTTAATAAAAAGAATCTTCCTAGTATTTGT…
NBO_31g0005	501	414	ATGAAAAATATGTACTCTAACTTAATGAAAAAACTTGATCGAAATGTTTCTAATCTTTCCATAGTCACACAATTAAAAGAAACAATAATTTGTTTGGTTGATTTTAATTCCAAACTCGAAATTGGTTATGATTATCATTTAGAATTGAAGGAAAAAATGCTTGCCAATGTTAATGCATTAAAGAAATCATTTGAATCAACATCTAACGAATTAACAAAACTTTCTAAAAGTTTAATGGTTAAAGATCTGAGTTTTATTAAGGAAAGATTGATCAAAATATTTAAATTATATGATGAGACAGAGAAAAGTTCGGTTTATGGTGTTGAAAACTCGTTTAAGCTGTTTTTAAACAGTTCATTTAAGAATTTAACGATTTTAAATAATTCAATGCATGGCTTC…
NBO_508g0035	3111	2532	ATGGCCGAGAAATTTGAAGAGAGTAAGGAAGAGAATAGGATAAATTTAGATACGATAAGAGAAGTAGAAGAATTCCTCAATAATTTTATAAAAGAAGATGGGGAGA
NBO_41g0033	1641	1479	ATGAATTCATCAGAAGTCGAAATTTTACTTAAAGAATTTGAGTCTAGTTCAGATAAGTTAGAGTGGTGGATAGGAAAGAATAAATCTATTACAGATCAAATAGCCCATCATTTACAATCACATCCTCTTTCCCTTGATCATCTTCAATTATGTTCCCTTCTCCTTTTAGAGAAATACGATTCTATGATTGAAATTATTAGGAATATTTTAATACAAAATCCTAATAGAAGTAGGGTATTCCTTAATGATCTCCTTAAATCTCCTTTTTATAATCAAAGGATGGCTATTCCTTCTATTTTAATTGATCTTCATAATAATGATATTTACTATAATAATGATATTCTATTGAAATGTTTTTATGATAATTCAGGGATTGTCATTAGAGAAGCTGTTTTATCC…
NBO_58g0018	1674	1473	ATGTTGTGGAATATTAAAATTATTAACATTGATTGGCTTTATGACGTTGAATCTAATCCAAAGAAATACGAAATGAAACCATTGGAAGGAATTGAATTTTCCTCTTCAGAGATGACAAATGAAATTTTTAACAACTATTATACTCTTTTAGGTGGAGTTCATAATGAGAATTTATCTATTTCAACATCCTTTTTTATTTCAAATGAAATAGAAGGTGAAAGAATTGATTTTTGTAAGAAGTACAACATTCCGGTTATTAAACCAAATGATGTATTTAAAAATAATTTTAAAGAATTGTACAAAGACTTTAAGATAAATGCATTTAGGCTAGGACACACCAAAATTTTTTATGATAAAATCATTTTCATAGACCAAACACTCCCACAAAATGTGTTTAAC…
NBO_284gi001	684	672	ATGACAAAGATAATTGTAACAGTAAGTTCTGTCTCAGATGATGAAGAAACCCTTACCAACTTTCTTAAAGAAGGAGTACATATATTCCGAATAAACTTAAGTCATGGCACTTCTTACCAACACGAGCACAGTATTTTAAACATTAGGAAATGTGCTAAAGAAATGGGAATTGTACCAGTTATTTGCTTGGACACCCGTGGACCTGAAGTCCGAATAGAAATAGCTGAAAGGTCTGAAATTCCCCTAAAAGAAGGCGATAAAATTACTTTTTCAAATGTCCGGACTTCAAATAAAATTTTCTTACCAATTCCGGACTTTACAAAATTCCCTTTGAAGAGTAAAATTTATTTGGATGATGCGATGTTAGCCATTGAAGTCCTGGAAACTTCAAAATGTGAA…
NBO_350g0001	1014	723	ATGCTGACCTTGGATGCGAAAAGATCAACATTTGTGTTGTATGCAGTTTTTTTAAATTTATTCTGGACTCTTGCTAATTTTAGTTATTTCTTTAAGGTCTATATCTCGAGTCTAGTTGCTTTTCATTTTATAAATTCAGGAGCCAAAGTGTTTAATGATAGTATGAAAAACGCAATGTATGCATTGGGAAGTATCTCTTATGGAGGATTAATAATGGCTCTCATTAAAACATGTGATCTCATAGTCCAAAATGAAAGAAATGGCAGTGATGAAGATCGAAATGTATTTTCGAAAATAATGATGAAAATTCTTTCTTTTTTCTTTCGTCACATAATACATTTCATTGAATTTGCCAATGAATTTTCAATGTCATACATTGCTGTCCATGGATGTGGTTAT…
NBO_537g0001	486	348	ATGCACAAATTTGAATATGAGTGCAATAAGGTCTATTTTAAGTTTCCAAGACAACTTATTAGAAAAGTTGTGTCTGAGTGTATTGTTTGTGGGCAATCACAACCACTCAAAAAGACAGATAAGCAGGTGCATATCACTGCTCAATGCCCGCTGGAACGCTTAATGATAGATCTTATAGATGTCTCTCGTTATGAAAAGACAAATTGTGGATACAAGTGGCTTTTAACCATAATTGATGTACATTCAAAGTACGCATGGGTTTTTCCTCTGAAGACTAAGACGGGAAAAGAGGTGGTAGAAAAGTTGGAAGACCTCTTCTACTTATATACGGGGCCACCCAAAATTATC
NBO_547gi001	2961	2490	ATGATCACTCTTGATAAATTTGATTTTAAAAACTTTTTAATTAGTTCAATTGAGTGCAGGAGAATCTTAGTTGGTGTTACATTTATTTCTCATTTTTTAAGACAAGGCAAAGATGGTCTTGTTTTTATTCCGAATAATCCGTGGTTAATTTCTATTATGAATTTACTTGCTGAACTCCACTCGTGTACACTTCGACCTGTGAGAAGGGAAATTGAAAGCATTTTCGGACATTTTAATTTACGCCTTGAACCGAAAGTCATTAAGAGTTTTAAGTTTAAGACAAAAGATTATCTTTCAGAATACCATTTTGAGAGTAGTGAAGTGATAGACCCGATTATGAAACACGTAATATCACTTGCATTAGATTTTAGTGTAAGGGAGATTTCTGAAATTATAATT…
NBO_193g0001	909	615	ATGAAGCAGGCGCTACCGCTATCAACGCGAGTGCTCATGGCGATGAGCGACGGGGTTCGCACTTTTGGTCCCGGGATACTGTTGCTGCTGTTCGCCGGGCTGGTGCTGATTCGTCGATTGCTACGCCATGAAAGTCGACGTATTGCTTTTCATCATCGGCTGCTGCGCCTGCCCGTTATTGGGCGCGTTGCCCGCGGCCTGAATACCGCTCGTTATGCCAGAACGCTGAGTATTCTGAACGCCAGTTCCGTGCCGTTGCTGCAAGCGATGCGTATTAGCGGCGAGGTGCTCACCAACGAATATGCGCGTCAACAGCTGTCGTTAGCGACGGAATCGGTGCGCGAGGGGGTTAGCCTGCATCGCGCGCTGGAAATGACCGAACTCTTTCCCCCCATGATG…
NBO_58g0005	1146	1068	ATGCCTTTCATTAGAGGTAAAGAATTTTTATGGCAAGAAGGACACACGGCTTATTTAGACAAAGCTGATGCAGACAAAGAAGTTTTAGAGATTCTTGATCTTTATTATCGTGTCTATAAAGAACTTTTAGCTGTTCCCGTAATAAAAGGAATGAAGTCTGAAAATGAAAGGTTTGCAGGAGCAGATTATACTACATCTATTGAAGCTTATATTCCTGAAAGTGGCAGAGGTGTTCAAGCTGGTACATCACATTCTTTAGGTATTAATTTTTCTAAAATTTTTGATATCAAAGTCAGTAATGATTTTAAGACTGATAATAACGATCAAAACCATTCATTTGTTTATCAAAATTCATGGGGATTGACAACTAGGTCTATAGGTATAGCAGTCATGACACAT…
NBO_10g0046	1044	1008	ATGCCAAATAAAGAAAGTCATACCGAATCTCACGACGAATGTTCACATTTAACTTGTACCAACGATGCAGATATTTCTAAAATATTCAAAGTCTCGATTTTAATTTTCATCTTCATGTGCCTAGAAATCTACGGTCATTACAAGACAAATAGTTTGTCATTATTAGCTGACTCATTACACCTTTTAGTAGATATATTAGGATTTATAATCAGTATGTTTGCTCTGCATTGGGCTAAAAGAAGAAGTGATAATAATATGACCTTTGGGTATCATAGATATGAAATTATAGGTTCTTTATTTTCGGTCGGTTTTATTTGGATTGCAGTTGGATATCTAATAGGTGAAGCAATCCATAAATATATCCATCCAAAAGAAATAGATGGAGGAATGTTCTTTGCT…
NBO_1061g0001	1062	972	ATGGAAAAGGAGATCTACAATTACATAAATAAAACAATGGATGAAATTTTAAAACATAAAACTAGAGTTAAACAGAATTCAGAGTTTGCTAAGCTCGACCCACCTCTTCCAATACTACCTTTAAAGATGACTCTCTCAACAGCCGTCTTTTTATGCAAGAACACAACACCCAACACAATTTTAAAAAGAGCAATTCTCAATAAGAAGGCGCCCATTTATGAAGACGAGATAGCCCTCCGGCTGAATCATCCTAATATGGTGAAATCAATTAAATCCGAAAGGACAACATTTGAGAATTCTAATGGGGAGAAACAAACTTTAATTTGGCTTTATATGGAGTACTTACCCATTAAGGTTACATTTAAAACAGTAAATAAAGATGAAGATATCTTAAGAAGT…
NBO_53g0017	1512	1368	ATGGACGATAGGCGAGTTTATAGTAAAATTAAAGGAATGTTCGAAGGTGAAAAGATAAATTTTACTGAAAATAGGGAAGTCCTACACGTTTACTTGAGGGATAAAGAAGTGTTAAATAGTATTAAGACAGGGAAGGCTCCAGAAGACTCCCGTAAACAGGATATTTACAACGAATTATTAAAAATGAAAAATTTTATTGAAAAAATTGATAACGGCGAATTTAAAGGCGTGACCAATAAAAAAATAAATACAATTGTAAATATCGGAATAGGAGGAAGTGATTTAGGGCCTAGAATGGTTTGTGAGGCTTTAAGGGCGTACTCTAAACCAAATATGAATGTATTTTTTATTTCTAATATTGATGCTACAGATACAATTGAAGTTTTTAAGAAGATTGAT…
NBO_616g0004	531	474	ATGTTCACTTATTTAATTAGTACATTAGGAGGTTATATTTTAGACACTTTATCTGTAGATTATAAATTTATAGCTTCATCTTTTCCGGTTTACAGTGGTCTAGCAGTTTCAATAGCATTTATATATCTCCATAAGACATTTACTTCTAGTACAAATAATACTTTTCATGATATAAAGAGAACTTTTAAAAGTTTGATAGCAGCTTCTTTCTTTATGATTACGATTTACTCAATATTATCAATGTTTTTACATGGTATTATGCCATTATATTACTATATTATGTTTACAATACTATTTGTAATTCAAGTTATACTACTTTTAAAACTAGTAGAAAAACTTATTTTGTCATTTGGTAATTATCATGAAGATATTGGAGTAATTTCTTTGCCTATTATAACA…
NBO_153g0005	738	705	ATGGTCGATGCTTCAAGAAGTGACGTAAACACGTACAGCCCAGAAGGCAGACTTTACCAAGTGGAGTATGCAATGAAAGCTATGGGATTGGGAACTACCACTATAGGATTAAAGACTAAGGAATATGCCCTTTTGATTTCTGAAAAGAAGATTGTTTCTCCTTTACAAAATCTTCACAGCGTCAAGAAGCACTTTAGAATTTTTGAAAATATCGTTATGGGCTTTTCGGGCATTTCTGGAGATGCTAAGACTATCGTCGAGAAATCAAGACAGTTCTGCCTTAGACAATTTCATTTATTTGATGAAAATACTAAAATTGAAAGATTAATGAAGTACATGGCTAATCTAAGTCTTAAATTTGGAGAAAGTGATAGCGATAAGAGGATATTTAATAGGCCA…
NBO_32g0035	1533	1482	ATGGTTATGAATGAATATCCTACACACTTCTTTTCGTCAAGTCCTAATTTGGATATCAAAAAGCCATTTGTCAGAACTAAAAATGAATATAAAAATTTTAAAAGAAATTATATGCAACCTAAAAACGAACAACAAGATTTATTAAAAATGTTTGGAGCATCTTCGCCGAATTACAGTAACAAGAAATTAGCTGATCCAAACGCCAAAGAAAAAATTTTACAGCCAAAAATAAACATTAGCCAAGAACTCGTTTGCGTGAATGAAAGTGCAAATTTAAAACAACAATCCATTAATCCTAATCAAGAATACGTTGGGTCAAATGATGATAAAAATTTAAAGAAACTGGAGCCAATAATCATTGAATCAGTGAAGGAAAAGCCAGAAGTAAGTGATGTGCAA…
NBO_33g0021	1503	1407	ATGTCTGCAAATGCATCTACTTTTAGTTCAATTAGAGCTTTATGGTCTACTCTCTTTGGTGTTGGAATGTATTTTACGCCTAGAGCTTTCGCTAAATCTGAGATTCTACTTGGTTGTTTACAGTTGTTTGGCGTTGGCCTTATTTCATTTCTATCGATCTTTGCACTGTTTTTCTTTTCTAAAAAAAAGACTGAAGAAAACCTGCGGAATAACATAAACGAAGATGCAAGCATTCCACTCAATACGCATTCAATTAATTTACAGTTTGATGAAGAAGAGAAAGAGAATGAATTGAATTCAGAAATAACGCAAAACGATGTTTCATATGCTGGTTTAGGCAAAGGCATTAACAAATGGATCGGTCGAGCAATAGATAGTTTTATTTTAATAGCTAATATT…
NBO_41g0043	1161	804	ATGACAATGTCTAAAATTACTGAATTAATAATGAAAAAAATAAAAGATCGAGTAGAAGAACGAAGTGAAGAAGATGAGGAAGAAGAACCTAAGAGAAGTGATAAGAAGTTTAGACTTAAAAGACAAAAACCACAAGAGAAGAAAGATGATAACAAAGTAATAAGGACAATAACCTACGAGAAAAGAAAAGATAAAGATGGTGGTAATGGGAACTCAAGTAATGGGCATGGCAGTAACGGACAAGGTAGTAATGGGCATGGTAGTAATGATCATGGCGGTAATAATGGACAAG
NBO_3g0017	552	498	ATGAAGAGAAGGAAATCCGATAAAAAAGATTATACGGTAAGGTTATTTGTAGATAATAGTAAAAGTATGTACTCCCAAACTATGATCGATACTTTGTTTGTTACATTTTCTCGTCTAACCAATGCGTTTAAGGCCCTTGGTATTCCCGTGGAGATTTATCGGTTTGGAAGTGACTTAGTTGAGTGCACACTCCAAGAAATGAACTTTTCAGATTCAGAAACGAACATCGAGTGGATATACCGGTTCAGAGACGGAATTAACATAATTTTAACTGACGGTGTTTTTCAAAAGACGAGTTTTTATAATGAAAATTTCCTTGTGATTCTAATAGACCGCTCTGGAATTAAAAAAATGTCAAAAATCAGCCTTTGTGATGGGAATATCTTTGTGCAAAAATTT…
NBO_12g0016	1026	810	ATGGATAAGGACTGGTGGTATAATGATCATAAACTCATTTTTTATCCAATAAATGACTGGATGAGTCAACACTTTGTATTTTCTTTACTTCCTAAGAACCAATTAAAGATCATGGTAAAGGAGAGATGTGCTGAAGTAAAAGATGATGGGACAATTAAAGCAAGTCTGTGTAAAAGTAAATCTGATAATAAATTTCAGTACTTTCGATGGATTAGAGAAGATGATAAGAGAGTGGTACGTGCATTTGTAAGGAAACATTCAAGGAGGATGAGGCAGTCTAAATATGATAATGATGAAAATTTGGGATATAGAAATCGTGGCGGTTATGGTGGTGGTTATGGTGGTGGTAGTGGTTATGGTGGCAGTTATGATAGAGATTATGACGATTATGATGATTAT…
NBO_390g0002	1023	813	ATGGCTAAGATTGCAAAGATTGAAGATGACATTCACAATCCACAAAAATGTTATAGTTTTTTAAATCTAGAAAATTGTGTGACAATCAATAAGTTTTCTTATGATTTATTTGAACCTTATTATAGAATACAGGAACAATATAAAAATATGAGAAGCATAGAAAATCTTAATGATCTCAAACAAGAACTTCTTAATGTATTAAATGATCACTTAGAAAACATACTTCCAATTTTAAATGATAAAATTAATAATTTAGAAATTCGTATAACAACCTTTGATGAACATGATAAGCATGAAACAGCTTTGATAACTTATATGAATTCAGAACACGATGTTGAAAATCAAATTATCAGATACCTTGAAGACATGAGGAATATCATTTTTAATTTTGATTTTAAA…
NBO_395g0004	1254	960	ATGTTTTACGTTTTAAATTACAATAAAGAAAGCAAGGATGTTCACGATATTTTTGTAAAAAAATTTATCACAAATATTTTGGTAAATATTTATAACCCAGTAACCTATGAATGGGCTAAAAACTATGTGAAATATTTTGTATCGAAACAAGAAACGTACCCAAATATTCGTTCAGTTAACAATAATATTATTAATTTAATTACAGAAGATTTTTCGTATGAATGGGCGCTCACTAAAACACTTTACAATGATGAGAAAACCGTTAATTTATTAGAATTATTGTTTTGTGATGAAAAGATAAAAAATTTTCATTCACCAAAAGCATATATCAGTGCCGTTTCATCTTTTTTAAAAGCAAAAGATACATTGTTGGATTTATCTGTTGTTTATCAAGAAATT…
NBO_16g0020	1428	1416	ATGATTAAGAATAATATCGTAATAGAAAGTAAATTATTAAAACATATAGCAGATATTTTGAATGCGGAAATTTATCTTAACTCGGTTATTTCGATATCAACGGGATTGACATGGTTTAAAAGTACGTTTATGTATACACGTCTACTGAATAATCCTTCACTTTATGGTATTTCACACGATGAAAAATATAAAGAAGATGAAGTACTTGCAGATTATATTTTACTTTCAATTAATAGATTACAAGAATGCCTATTGATCAATATCGATAAAACAAATTTGTTAGAAAGGAACACTTGGAAATTTGAATCAACAGAATTTGGACGGATAAGCAGTTTTTATTATCTTCACCATTCTACGATAAGAAATTGGTTAAAACAATTAGATTTTGTATTTGATGAA…
NBO_1357g0001	567	555	ATGATCATTTTGATGTTACTAAAAACGAGTGAAGAATCAAAAAGAAAATGCACTTATGATGAAGTCAAAGATTTAAATAGAACTGACCCTTATGATTTATGCAACCACTGTATACATAACGACACTTATGAGAACTTTTCTTATTTTAATTCTTTGAATATAAAGCAACCACATGCCAAATTAGAGAAATTAATATGCCCTATTAAATACATGTTGCCTAATAAGTATAATGACCTTCCAGTATTATCTGAAGAAGATGTAAACATTTGCTTAAATGATGCAGAAAACATATCTAATCCTGCTGTTATGATGGAAGTATCATCGATTAATTCTAGTTCACTTAATGAAATACCAAATTTAAATGCCGAAGATTTGAATATTGTAAAAGTTCCCAAACTG…
NBO_309g0001	1395	1107	ATGTGCTCTATCGGAATTTCATTGATTAAATGTGGAGTAGGAGAAATTTATAGAACTGAATATAAGAATCATCTTCACATCTGTATGCTTATTTCGATAGTACTATGTTTAATAGCATTTTATATTGATGAAAAGTATCCTGGTTATATTTTCTTTATACCATGTTATTGTATTCTTATAGTTGGCATTTTTTATGGATTCAAGCTTGTAATGGGGTACGATATGGATCAACTGAGAGAATACGAATATATACCAACATCAAAAGACGCTAAAGTATCTTTATCTTCAATTACTGAATTTATTTCTCTTAGCAAAATAAATCTCAAATTAATTTTAGGATCTCTCCAGGATATTATTAGTTTGACAGCTCTGAATTTAATTCATATAACAGTAAATATT…
NBO_370g0001	1002	762	ATGAATCTTGATAAACTTGATTTATCAGAAATCTATAAATACGCAGGTCAATGTTTTTATATCGGAGCTGCTGAAATTATAAACCAAAATTTTTTAAAAGAAGAAGATATTACTGAATTATACGATCTTTGCCTTGTTTTAGAAGAAAAAATATTCATAGACGAGAAGTACAGAATATTGTTTGATTATTGTTTAATCTCACTTTGTCTAATTCGAAATGCCACATGTGATTTAAATTTAATTAAAATTGTTAGAAGGCAAATTAAAAGAACAGAAAAGAATGTTTGGGATCGAAATAAAAACGATTACGTATTTACGGTCAAGGGGATGATTAAAGAGACACAAACTACCCTTTGTTATGGCCAGATCGAAAAGTATAAGTTGTGTTTAGGAGTGTTG…
NBO_42g0011	933	909	ATGAGAAGGAAAGGAGAAAAAAAGAGTAAAGTAGGGCGTGAAGTGAGGAGTAAAGAAGGAAGGGATAATGGAGAAAGGGATCAGCATAAAAACGAAAGGGGTGTGCATAAAAACGAAAGGGATACAGGAGAAAGGGATCAGCATAAAAGCGAAAGTGGTGTGCATAAAGAGAATAAGGTGCATAAAAATGAAAGGAACTCGCATAAAGGGAAGGACTTGCATAAAAACAAGGTCCCTCCTTCATCATCCTCTCACCCTTCCTTATCTCACCCCCATAACTTCACCTTAACCCCTTACCAAGTCCTTGGCCTTCCCCCTGCTTCTTCTAAAGACCAGATCGATAAAGCCTTTACTAAACTTAGACTTAAATATCATCCGGATAGGAAAACCGGAGATAGG…
NBO_417g0015	609	429	ATGGTTGATAAAAGTATTGGTTTTAACGTAGATTTAATCAAAGATATTGTTGTATGGGATTTATCTGGAAATAAAACTATGTCTAAATTCTGGAGTTGTTATTTCGATAATGTTGATGGTGTAATTTGGGTCTTAGATGCTTTTAAAACGGACAATACAATTTTAGACTTGATGCACGACTTCTTATTATCAATAAGTTTAGAAAAGGTTAAGATATTGGTTTTTATTCACAAATCCGATTTAGTAGATGAAGAAGTTACAGTGAATTTAACAGAGAAAGTAGAATCTATGTTTACCAATAGGAAAATTAAGATCACATCAACAAGTGTGACAAATCCTCAATTTATTTATGAAGGATTTGATTGGTTAAATGAAACCATGTTTGTTTCTAAAGGGAGA…
NBO_1575g0001	576	531	ATGTTAGGAATGGGAGATGTGGATGCCCTTTATAAAAAAGTATCTGAATTAAATTTAAATGAAAAAGAAATAGTAGATAAATTAAGTAAAGGGAAATACACTCTTAAAGATTTTAGTACTCATTATCAACAAATTTTAAGTTTAGGACCAATAGGAAAACTTTTAGAGATGGTCCCTGGGTTTTCTAATGTACCACTTCCTAGTGAAAATCAATTTAAAAAACTCGTGTATATGTTTGATTCCCTTTCTAAAAAAGAATTGAATTCAGATGGGAGTATCCTTGAAAATGAACCAAGTAGGATTATGAGAGTAGCTAAAGGGAGTGGGATTCCTTATAAAGAAGTACTTGATTTTATAGATCAATTTAAAAAAATGTCACAACTTATGAAAAAATTAAGT…
NBO_84g0012	516	366	ATGTTTATAAAGTTGTTCAATATTTCTTTAAAATATGTTAAAAATCTTTTTAGAAATAATAAAGAGCAGGAAATCACTTTAAGAAACAAAAATGAATTTAAAAAATCTCGGAAAAAGAAAAATTCTATATACGAAAAATCTATTATCAGTAAAATTAATAGTATTGAACAAGAAATTGCCCAATTAGAAAAAAACTTACACAATTTAATTAATCACATAAAAGGAAAAACTAGATGCAAGATAAAGAATACCATTTGTTTCTCTTTGTTAAAAATTTGTGTCCCGTTGATAATAATGTTTGGGTTTAAAGAATTTCAAATTCGATTAAACCAAAGAAAATCTATAATTGAAATAAAGGGTTTTTAA
NBO_1312g0003	531	492	ATGTCAATAGTCGATGTCGACGCTTTAATCTTTACGGACATTAAAGGAAATATTTTGTATAAGAAGATTTATAATCTAGAAGAGAAGAAGATTACTCACGTTATCAAGAAATCATTGGAAGAAAAGGATCCTATTTGTTTACTGGACAATAATCTTTTATTTGTTCACAAAAATGCAGATCTTTGTGTAATTATGGTCTCCAATTCTGAAAACAATGAAGTGTTCCTTTACAAATGTTTTGAACAATTCATAGCGGCAATGTCCAAAATAAGCAAAAAGTTTTCAGTTGAATCGATGCACAAAAAATTTGATGTTTATTTTTTACTTAGTGATATTTTTGTATATGAAGGCGTAATAATGGAAGATAAAAGTGAGATTATGCTTAAAAGACTTCCTACT…
NBO_48g0014	1233	876	ATGAGAGATGCCTCCGTTATGAAATATAAATTAATCAACTCGGAAGATTTGGAATTAGCTTATTTCGATAGCAAAAATATGCGCCTTGATGAAGAAAAAATTTATTTAACTAAACAGAATTTGCTTTCGTTCACTTTAGGTAAAATCATATTTGCAATTGAGGATATAATATCAGAAGTTCAGGTTGTTGAAGGCAGTTCAGATCTTACGAAAGTGCTTGTTAATTTAACAAAAATTGTAATTGATCTACAAAAGAAACATGAAAAGGTTTTTGTTTTGAATAAAAATATCCAAGAAGATTCTTTAAAACATTGTATTACAAAAGAAAACAAGATTAAGCAGTGTTTAAATTTTTTAAAATGTGATTATAATCAACTTAAAGTGATAATTAAAATTTCC…
NBO_46g0009	807	762	ATGACCGAAACGTTCCAATTAAAAAGATTAAAAACGTTCAAAGAAGAAGCACCAATCCTTTTAATCAAGGGAATCGCGTTTTTAATCGAAAATAAGAATATTTCTAAAACTATAGAAAAGTACAAAAATTTAAAAATTCCGGATTATTTAAAGCGTATAAAACATTTAGACAATAATAAATCTTTATTTTTGTGCTGTACTGATCATTTTATAAGTACAGAATCAGGTGAATATTATCCAGATGATGATTTTTTCACAAAATTCGATTTTGATAGAAGTTTTAAATATTACACAGTTTATGTTCCAAATAGAAGATTCCTAAACGTTAACGAATGGGAAACGCATAAATCAATTTGGCCTTGTATATTTTTTAACAAAAAAGAAGAAGATTTAAATTTA…
NBO_665g0002	360	351	ATGTTTCACATCCCCTTCATGGTCCTAAGAAAATACCGTTATTTAGCAATTAAAAAAAAATTAGATGAAGATAATTCAAACACAGTTATAGATAAAATCCAAAACATTGCTCAAGCCCAAAAAGGCGAGAAGCTATCGTACAAACTGGTAAATATGACACTTTTAGATTATCTTGAAGATAGTAAATTGTTTATTATTAGAGTTGATAGACCCGCATCAAGAGATTTAGTTGAGAGTATCAAAAATGATGAAAATGTTTTTGAAGTTTTGTTTGTTTCTGGGATTTACAAAAAATTATTGAAGAAAGTTGAAATTTATTTAAAAGGAGAGTTGGTACGATGTAAACAGTAG
NBO_251gi001	618	585	ATGACATTCGCTAATTCAATTTGTACTCCTTTACAATCTGCAAGATTCGTTCCTCTTCTTTACATTCTTTCGAATGTAGCACTTTTACTTTCTGGGACTTTATCTAATTTTTATAACAATTACAAGAAAAATATCGATTATGAACAATCAAATTTCTATAATAATACTTTTTTTGTAGTTTCTGGTGTATTAATCTTAATTATTTGGTTCTTGAAGTACCGCCTAGAGAACTCCGTATTAAGTAAGCCAATTTTCATTAAGAAATCAACTAAGAAGAAGGGACCAAAGGTAAAGGTAGGATTTGTAGACGGTATTATTGAGATGGGTAAGTCTAAATTACTCTTAAATATTTCTTTAACTGTCCTTTTCTATGCTATTTCCACTAATTTAATTGAATCT…
NBO_64g0008	2385	2256	ATGGCCCTGTTTTTGGTGTTTTTAGCAAGAAATAACTCGAGCAACATCGAAATTGTCGAATTGTTTGATTTGGTTTTAAGGAAATCGTTAAAAGCCTTAGAAAACGATTTAGATAAATTGGATAAAATTTTAATTGGAGAGTTTCTTGCCAATCTTAATCAAAACTTTGTTGGCGTTATGAATCTCAATCCCGAGGCCATTTTTGATTTTCTGATCCAGTGCATGAAAAAAAAATGCAAAATTGAAATTTCGTCCAAACTTTTGACTTTTTCGGTGATGCAAAAAATGATGGAAAATGAAAATGGCCGTGATAAAATCGTAGAGCACGTTTTGGTTTCATTAAACGAACTAAGTGGAGGCAGATCGAATTTAAGGAGTAGATTTTTACTTTTATGTTAT…
NBO_64g0001	810	714	ATGAAATGCAAAATGATTTTGATCACTACTTTTCATTTTCTTAAAACAAGTATATTTAAGAGAAAACACGCAGAAAGTCAGACTCAAGGTTCTGAGTTTCTAAATATTCATGATAGAATCAATTTTGTTAATAATAACCCCTACTTAAGCAGAAATGAAACTTTGACTTCTTTTACTTCAGCCCAAGAATATACGAAACCATCTAAATTGGGTAAATATGAACATTACGAAAATTCTAACAGATTTTACGCGAATAATGATGCAAACAATTTAACGTACTTATCAAATGTTAAGTTTGATCAATATTTAAACGATGGTCTTAATACTAATATGCCTAACAATTTTCAAGATTATATGCAAGTGAAAAGTATGGAAAATACTTCTTTTCAATTTAAATCA…
NBO_453g0003	786	708	ATGAAAAGAGTCCCTAAAGACATAATCTTAAAACAACCCCATACTGCTCTATTTATGGCAGAAAAGGAAGTTCTAATAGATTCTATAGGAAGTGAATGGTTGGTTTCTGCTGATTTAACTCTTCAAGATGATCAATTTCTTTATTACTTAATGGATTTTATTCCTGGGGGTGATTTTATGGGTCTCCTTTCTAAAGAGGACGTTCTTGAAGAGGATTGGGTTCGTTTTTATGTGGTTGAAATCGTGGCAGCTTTAGATGAATTACATTCTTTAGGGTGGATTCATAGGGATTTAAAACCTGATAATATCTTAATTGGTTTAGATGGGCATATTAAATTGGCGGATTTCGGGAGTTGTATTAAAATGGTAGATGGTAAAGCAAGATCTTCTATTACAGTA…
NBO_48g0007	951	657	ATGAATAGTTCTTCAGTTACTATCAGAAAAAATACAACCAATAAATCATTCTCCACAAGTAAAACAGCAGAGAAGGAATTAATTAAAGGAGAGACACACGATTTACCTCCACAAGAGAAGACGATAGCCGTTGTAAATTCTGAAAAAATTGATTCAAAAATTGAGAGTATTATTGATAATTTGGCAAATAAGAAGAGTTCAGAAGAAGATTTAAGTAATAAAGATGGCAGTGTGATAAAGGAAGTATCTCTTAGTTCAGTTAAAGATAAATCTAAAACACGAGGTTCAGTTCTATCAACCAAAACGAATCTTTCCACAAAAACGAACCCGTCAAATTCCAAAACTAGCACAAAAGAAGATTCAGTTAAAAGAAAACAACTTAGTGAGGAGGATAAAGCT…
NBO_6g0108	738	588	ATGGAGACAGAATATTACATTAATGGATCTCCATCAAGATTAAATACTTGTATAGGTTATCTTTGCGGGAAAAAGCACGATTCAGGAATTGTTACTTGCACAGAACAAACTGAAAAATCAAGTTTTACTATTAAAAATACTGAAGGAGGTCATGAACTTGTGGCTGATGATGGGCAGTGTTTGACAAAAATGGGCCTCGATGGAAACACAACTGGTTATTTTATAAATTTAAAGCCTTGTACAGGAACTTCTAACCAAATATTTAAAGTTGATTCGAACGATAAAGATGGTACGTATCTGGATAATTGTTATTGTGGATCAACAACCACTCCTCAATTCAAAAACTCTTATATAAATCACGCAATGATTGTGGGTGGACCATCAAACAAATATAGCTTA…
NBO_61g0009	942	912	ATGAATTTCTGTATTCTTAGAATGTTAGAAAGAATTAGATCACATTTTACGAATGAGGTTGTTGGATATTCTAAAATGGAAGGCGGCTATACCAATTACGTATATAAAATTGATTTAGAAGATAGAAGTTTAGTATATAAAGAGTATTACGGAAAAAATGAAAATGAAAAAAATATTTTGAACCTTATTAATATCCCTAAAATTTTAATTAATGAAGAAGATTACCGCATTGAGGAGTATTTGGAGAATACACCTATTGATTATTTATTGGATATGGAAGGAATAGTTGTGTCTATGCGGGAGTTGCATTGTAAAAAATTGCATAAAAACACAGGAGAGGCAGGAATTTTGCATAAAAACTTAGAAGAAGGCAGTAATTTTGAAAATTTATTGGAGAAT…
NBO_53g0012	588	399	ATGATTAAACCATCAAATTTATTTAAAAATCCGGAAGAATGTTCAAAATTGGTTCTAAAGAAAGCCACAAATAACATCCGAATTGGTTACAACAAGATAATTAAAGGAGATTTGACTTATAATGAATTGTATAAAGATCCTGATGATGATGATTTTTTGTGTTGTAGAGAATATAAAAGTTACGTAAATAACTTAATAACTTCTCATAAAATAGAAAATTGTGATTTTGATCATAAAAACGTCTTGGAGTATCTTCGTGAAGTGGCTCTTAACGAATTTGATGATTCTCAGCCTGAAAGTGAAGCCCAAGAAAATGAGAAAAATACGTGCAGAGATACATTTTGTGATCAATGTAATGTTTGTCTAGTAACTCAACAAGGATTTAATATTAACAAATAA
NBO_34gi001	546	447	ATGATTTATGTAATAAGAACAGTTTTAGAATTGGAATATAAGTATAGTACAGTCTGGAATCTTATGTTTTCCACCTATATCCATGGCCATTCTTATTTACTTCTTCTCGATACATTCAAGTCGACAACCGGTCCTTACTTAATGGTTTTAAAGACGCCTACTTGTGTCCATGGTGTGTATTTTGAAGAAAGCCTTGAAGTGAAATTGCATCCTTATGGATTAAGAAAGAAATTTATATTCACTATTAATGATGGTAATATCCAAGTACATGATTTAGATTTGGTTCATGATCAAATTGTGTGTTTAGAAGATTATTTTTCTTTTGGTTACACTAAAACGGGTTACAAATTGATGATAGACAAGACGCTTATGAAAGGTCAATCATACTTGGAAGAGAAT…
NBO_1098g0001	603	423	ATGATAATGGTGTGTGATCAATATGAAAATATAGGCTCAGATTATAAAAATTTTATATTTTTAATCAAAAATGACCTACAAGAAAAGGATTCGATCATCAAATCTTTAATAGAAAATAATTTGAATTCAAATAATATTGATTCTTTAATTAAACACGAGAACAACATGTTAAAAAATGAAATAATTTTATTAAAATCCAAATTAGATAACTTCCAAAGTGAGGAATACACTGACGTAATAGAAAAATTGGATCAAATCCGAACAGAAAATGAAAATATCAGGGAGTACGTGACTAATTTAAATTCCGAAATATTAAAAAAAGATCATAGTATTCGGAATTTGGAAGATAATTTACACGAAATTACACAAAAATCGAGAGAAACAAATGAAATATTAGAA…
NBO_934g0002	540	333	ATGGGTGATGGTAAGGCTGAGGGTACTGATGAGGATAATAAAGATGACCACAACAACCCTAATAATAAACAAGATACCCCACTAAAATTCACTAACAAACTTTTAATTAAAAATCTCCCCTTTCAAGCAACGAAATCCGATGTCCAAAGGCTTTTTAATGGGAAATTTAACTTTACTAATATTCGGATTCCTAAAAAACGTGATGGTAATTCAAGGGGGTTCTGTTTTGTAGAATTGGATTCCGAAAAGAGAGTAATTGAAGCTATTGAGTATTTTGGGAAGAGTACGCATCTTTATGGGAGAAGGTTAGTATTAGAAAAAGCTAAAGAGTAG
NBO_913g0001	531	516	ATGACATTTACGAGATTAAGAAGGAAATGTATCGATGAAGAGAGTAGTTCGAATAATGTCGAGGAAAACGTGGAAAATGTTGAGGTTGAGGAACCATCTGGAGAAAATGAGGAAAACGTAGCATCTGAAGAAAACGAGGCATCTGGAGAAAACGAAACATTAGGTGAACAATCGGAAGACATCTCTTCAAGTTCAGAGGACGTTAAAAAAGTTAAAAGATCTAAACCAAAACTTAAACCGGTCATTAAAAAGAAAGTCGTCGATCAAGACAATTTACACGTCGAAAATTTGACCGTTAAAAAATACAGCACGTACAAACTCGGTAATATCAAGAACAGGAGTATGAAAGTATTCACTAAAGATATAGATATTTATAATATGAAGTACAGGAAATATCTG…
NBO_365g0001	1089	861	ATGTGGTATACTAAGTATGACCAGGACATGGGAACGTACAGAGGGGGAGATGGACATTTTGATGGTTTAATGGCGGGTATCGAATTCAAAGGAATGTCACCTGAAATTGTTTACGCTATGAACAATGGAGAGGATCTTAATGAGTATGAGGATCATACTATCCATAGAGATTCCTTTGATCCTTTAAGACTAAAAGATGTTAAAGAACTAACAGTAAAAGTAATTCTTACGCACAAGAACTTCAAAGTTGAGTTGTACAATCAAGATAAATTACTTTATGATAGTTTCAGATATATTGATGACCATCCTTTCAAAACTTTAGATAAGTTTAAAAGATTCTCAATTACTTCATTCTACTCGAATACATCAGCAGAAAAAGCTTTTATTCTAAAACGAGCT…
NBO_76g0027	990	699	ATGGAAGCTAAAATAGTGGAATTAGAAGAAGAAATAGTAAGATTGAATGAACAAATAAGTTTTAATGATATGAATTTTAATAATGACTTAAACTTTAATGATGATGTTAATCCTATTCTAAATGATGTAAGTTTTGATAATCCCCTTCTAAATGATGATGTTAATCCTATTCTAATTGATAATGAAAATGTAGATGATCCTATTCTAAATGATGATATTAATCCTATTCTAAATGATGATACCTATGTTAATAATCCAATTCTAAATGATGATACCTATGTTAATAATCCTATCCTAAATGATCTAAGTGTTGATAATGTAAATAATAATCTCCCTCTTCCTCCTTCATCGAACAATAATAATCTAATTCTAAATGATAATAACTACTCCTTAGTACAT…
NBO_401g0011	2514	2421	ATGGAAAACGAAAATCTAAACATTATCATTGAGAGATTACAAGAAAAAGATGAGGGTGTCCAAGAATCAGCTATGAATATGTTGATCGACCTTATAAAACAATCCCAGTCCGGTTCTATTGATACTTTGAATTTTCAACATTTGAGTGAAAAGAAAAACATCCTTTTAGAAATGACCGGGACCATCTCGCCTTCTTTAAAACCAAAACTTTTTGATGTTGTGAGTGCGATTAGCATAATTGGCAATGATAAAGATATTTTAAAGTACAGAATTCAAGGGAATACAATCCCTTTAAGTGAATGGGGCCATCTTTATGTAAAAAAACTTACGGGTTGCATAATCGACGCCAAACAAGGTAAATATCCGGACATTCCTTTTGAGTCGACCCTCGAAGTCGGA…
NBO_411g0003	375	333	ATGTTTAAAATCTCTTACGAATTAAGGTGTCAAAAATATAGACACACTTTGAGTTGTTTTACGTGGGAGTTTGACTCATCTTTAAGACATAATTTATTAGCAAGAAAAAAACAAGGAAATAGGGAAAAAGATCTAATTCATTTTAAAATCATCTTATCTACATGGATATATCAAAGTTTAATATTTTTGAAATATTCTGGTCATGAAATTGAAGATTATATTAATTTAAAAGAATTTTGTGATAACAAACTGTTATTTAAAGGCTGTATTGGTTGCTTTTTCGCTGACTTTTTAAGCAAAGTTAAATTAATACTTGAAGGCGATAAACTTTGA
NBO_453g0004	441	420	ATGATCTCCCTTTTGAATGGGAAACAATTAGAAGAAGCCTCTAAACAACTAGAAGGTTCCAGAAAGAAAATGGCTCAATTAAAAAGTGAAATTTCAATGGCTAGGAAAAGCTCAATTCTTCAAACCGAGGAAATCCCGGAAGACCCCGTTAAACTTTATGAATTTAATAATCACTTATTTTCTAGTAAAACCTTTGAACAAGGGACCCTTTGCGAACATTGTAATGAAGTACTTTATGGAATAAAAGATCAAGGGTTTGAATGTAGGGATTGTAAGATGGTAGTTCATAAATCGTGTTATGTCCTTGGAGATGTGTCTTGTGAAATGTACAGTGCCTTTAAAACCGGAGAAACTTATTTCGTAATGATGAGGACGATAGAAGAGAAGGAGAAGTTGATG…
NBO_76g0011	612	594	ATGAATCATAAGACAAGATACACAGTATTAATTTTAGGATTCTTAGTAGGAGTAAGTATTTTTGCTATTGTGATAACGATGTATAAAAAAAATAAGTTTAGTAAAGGAGATGATTTTGCTAAAGGAGGTGATAATAGTGTTAAAATAGGTGATATTGGAGAAGGTGAGATTAAAGAAGGCAGTAATAAGGAAAGTAAAGGTAAAGCAAAGTTAATTAATGAAAAGGATTTATCTCGAGATTCTGAAGTTTCATCTAGTAACAATGCATCATCTGACAATTCATTTCATTTTTCATCAGAAGAGATCAAAAATTGGGATTTTGAGAAATTGGCAAAAAATCTGAAAATTGACGATCAAACTACACGCGATAAGTTATTCGAAGAACTCAATAAAGCAGAA…
NBO_246g0002	714	708	ATGAGATTGTACATAAAATACAAATACGCTAAATGTTTTTTCTTTTCGGTTTACACTACTTTGTTATTGGTGATCTTTGGAATAATTTCAGAGGGAAAAGTCCGAAGTTTTTTTGATAACGGACAAAGTTTGCCAAAAGAAATTTATAAATATTTTAAAGAAAGAAGATATGATATAACAGTGGAACATAGCGAAGCAGAATACATTAATGTAGGAATTGTGAACTTCTTTAAGAATGTCTATATTAGGATCATGGGTAATTTTCACATATTAAAATTAAAAGAACAGACAGCCGTGCTTTATCATGAAATTGGTCATGTAGAAAACAATAGTCTTATTTATCGGCTGCTAGTTACTAAATTTTCCACGGTAATGATGATGGTTGTCGAAGTTTTACTG…
NBO_360g0004	399	345	ATGAATGTAAAGATAAAAATAAATTTGAAAGAGGATAAAATTTCTTTTATTTTTTATCCCTCAATGTCAAACAAATTTATCAAAATGGTTTATGATAAAAATATTCCAAATACAATTGAAATCCGAGTAGATGGAGAGACACACACATTAGGGAGTAGTTTAACTGATGAAATATCTCGAGATAATAGATGTAAATTTAGTACTTATAAAGTTGAACATCCTATGGATAATCATATGTTAATGAAAGTATGTGCAGATGGGAGTTGTGCTGTCAAAGATCTCATTATTGAAACATTGAAGAATTTAGAAAATAATACACAGGATTTAATTAATCAATTGCAATAA
NBO_6g0045	615	507	ATGCGACTTACAAGTGATACACCTACAGCTATTGATGTAATACTTGAACCATCAAAAGACGGCCTCGTTTTTTTTAAAGATTCAACAAATACAGGGAAATCATTTGATATAGCAAACAGCGGAACCACATTAATCCTTTATAGTTTTCATGGTGGAAAAAATCAACAATTTTATGCAACATTGAAAGGTTATAATGAATTTAACATTATTAACAATAACCTTTGTCTTGAGCATGATTCTTCTTCATCAAACTTGCTTCTTAAATCATGTAATAATTCTGAAAACCAGATTTTTGAATTTGTAGATCCGTCTAAAATTCTCGATGTCCAGTATCCCAAAGAATCTGCTAATACAGCAAGCAGATTTTTAAATGATAGTTCTAATTCACATTACAACTTT…
NBO_938g0003	1356	951	ATGTTAGCCATTGAAGTCCTGGAAACTTCGAAATGTGAATGCACGGGTAGAGCTATGAATTCCCACAGATTAAAAAATAATAAAAAAGCATCTCTTCCTGGTCTTGTATTCGAAGATAATGAATCAGAAGCTAGAGACAAAAAAGATTTCGAAATCATTTTAAAACACAAAATTGATGTTGTTTTTGCTTCGTTCATTAACAGCAGAAAAGAAGTTGAGTCTTTAAAAAAGTTAATTGGATCTGAGGATGTTTTAATTTTTTCTAAAATAGAAACACTAAGAGGAGTTGAAAATATTGATGAAATAATTGAAGTTAGTGACGGAATTATGATCGCTAGGGGAGACCTGGGTGTTGAGATGACAGCCTCAAAAATGTTTAGTACACAAAAAAAAATTACG…
NBO_376g0004	954	819	ATGGTGATTTATTGTGAAATTGAATACGTGAGGCTGTATGAGAAAAGGGATTATATTAAAGTAGGGAATAATAACGGTAAAAATAATATTAAAGGTGATAGTAAATTCAAATTAGATAAAGGCGATAATAAAGGTAACAAAGTTAATGATAATGAAGAGACGATAGATATCAACACCTTTGATTTCAATTATAAAAAAATATCTTTTAATAGAGTTCATCACGTGGTCTCCCCTAGTAGAACAGTCCTTTTTGATACTAAAGATTTTGAGAGATTAGGGCGGTTTTTACTCGGAAAAAGAATAGGCCTCGTTTTAAGTGGAGGAGGTGCTAGGGGTGTGGCTCATATTGGTGTAATCCAGGCTTTAGAAGAAGAAGGTATTCCTATTGACATAGTAGGG…
NBO_8g0023	1092	1059	ATGATGACGTATAAATATTTTGAACTTAGAAGACTTAGAAAAATTAACAGCAATGATGAAATATTTTCTTTTGCGAATATTGATGGATTGGGGCAATTGTTTGAAAAGATGATTAATGAATTAATAAATTCAGATATGTCTGAGCATATCGATTTAAGATATTACAGGAAATTATTCGACGTTGAAAATGGTAAATTAAAAAATCATTTTATTTACCATGATGACCCATTTTATCCACTCTACAGGCATGTAGAAAATCTGCTAGAAGATCTTAGTCGTCTTAAGGAAATTTCTATTGCTGAACATAACAAAAAGGCAAACAATGACACATTTGTAAAATCTATTTTGTCTAATAGAAAGTTATTTCTGGAAGATCTAAATATGTCAATGTGTGATAAG…
NBO_283g0001	477	468	ATGGATCTCCTTTGTTCAATGCCATTCCTCAAAAAAATTTTAATTTCAATTTTAAAAGAATATTTTGAAGGAGATGATTTCTGTAAATCAATTTCTGAAAGGTTATTGCCTAGTAAATTATTATCTCTTAAAGAAATAGAATCTATTTTAATTTCAAAAAGATTTGTAAATGATTGTTTTTTAATTTATTCTTATCACACGAGAAAATTCGATTTAAATCACAAGGATTCATTAGAATACAATTATTTGTATTTTTTTGATTTAAATAATAAATTAAATGAAGAGAAAGTGGCTTTAAGATATTTAAATCGACTTAGAGAAGCTTTAGAAAATAAATTTGTATCTTATGAGGAATCAATGGATCTTATTCCGGAAATAGAAAGGGATTTTTTACTTTTG…
NBO_1119g0001	507	435	ATGGAAATGTACGCGGGAAAACATGGCTATGAAAGTCAAACTCTTCTTTACATTTGGATATCTTCTTATGGTTTCTTAAGTACACTCGTAATATTCGTAAGTTTACTTTTAAAAACCGCTGTTCCTATTCTCATAATGTCATTTGGTTTAAATTTACTGTTTGCTTACTCTTATTTCATTCTCCAAATTAGGAAATTGAACTTTAATAATGCCGAAATATGGGCGTATGGCACTCTTTTTATAGCCTTGGCTTGTTTTATGTTGTCTTCTATTCCTATTTTTGTAGGATCTGGTCTTATTGCTATTTTAACGGATAAATATCTCGATAATCTATTTTTTCATCATTTATTTCTTTTCTGTTCGGTTGTGATGGTCCACAAGTACTGGCTTTCAGTTTGT…
NBO_33g0002	543	507	ATGAAAACGGGCAGTGCTGAAATGTCTTTGTATGCCAATTTAAAAAATGTAGAATTTTACGTTGCTGATAATCAAATACCTGAAGAAAGTGATGAAAGCTCAATTGATCAAGAGCTCCTTGTTTACCCAAAATTAACATATTTTAAGAAATTTATCGAACACCAAGCGTCTCTTTTCAAATATAGACACACAAAAAGAAATGAAAACAAAAAATGGACCTTTGTTGATCGTATTAACATTGGGATACTTTGTTTAATGCCTCTAATTTTACTAATTAACTATATTTTTATTAACAGATATGAGAAAGGAGTTGTTATTAGTCAAGAATTTATATTTTTATACATATTGCACTTGTTTACTAGATTTTTTTCATATTTTCTAATGTACGATGAACTTTTA…
NBO_6g0016	561	417	ATGTTGTTTAGGCAAGATTCTTTAGATTTTATAGTGTGTCTAAGTTTTTTCTCTAAAAGTTACAAACAAACAAAAGAAAAACTTTTAACAATTGAGAAAAATATAGTTTTACAAACATTAAGATCTATAACTAACAGTGAAATTTTATTAGGATTCCTAGTGTTTAGCGTATTCGCTGTAAATTTTACATTTTTTGAGAATTACAACATAAAAGAAAACGGATTATTGGTGTACAGTTTTTTGATTTTAAAGTTTATTATATTCAGTATTTTTATAATGCTTCTTTTTAACAGTTACATAAGCATGTTCCAATACGTTTTTATATTTATGAAAAGGACACTCGAGCACAACAATCAGGAATTGTATTCATTAATCAATAGAGAAAGGAATACTTTGTTT…
NBO_195g0004	417	390	ATGATTGGAACAGCTAAAGGAATGATAAGTATCTCTAGTTATGTCTCTGGTGCCTCTCTTGTAACTCCTCGTGTAGCCACTAAATCCATTTTCGGGATTGTCATTTGTGAGGCAGGAATGATTTGTACTGTTTTACATGTTGTACAATCCGCCATGAAAGTTATTACTATGAAACAAACTTATTTAAATAACTTTTTAATGATGACTTCGTGTATTATAGTTGGTTCTAGTATTTATTTCTCTTGTGTATCCGTTGGTATAATTTGTGGAATAATTACAATGATGGACGCTAAAGATCCTACTCTTTTCTTTAAAATTATAGTAATGGAAGTAATTCCTGCTGGGATAGGAGTACTTGGGTTTGTTTGTGGTGTGATATTTAGTTCTAAG
NBO_6g0002	2940	2901	ATGTTCAAGTCAATTGGGGAACTTAAAACCTTGACATTTGCTAATGTACTTAATAAGCTATCTAAAGGATATAATGTAAACAACCCAAAGGAGTCAAATATCAGTGAAAGAGAATTTAATAAGAAAGTTTATAATCGAATTAGCCCATTTACATTTGACATTCTACTATTGTCTTTCAGTATGAATGATAATCGTTTTGTTTATAAAGAAATGTCAACCATGTTTTTTGAGTCTTATCATGATCCAGTAGATTATTTTGTGTGTAATAAAAGAAAAAATAATCTAGCATTTGTTGAAGAAGATCTTGTTGATTGTAAAAAAAGAAAAAGGTCTTTATGGGACGAGGAGGGAATTAGCATGCATGATGAGACTAAAAGAATTGTCGAGTTTAAAGAGAAA…
NBO_1028g0002	906	876	ATGCATATACTAAAAGAAGAGGAGGTAGAAGATGTATGTACTAAGGCAATTGAAATTCTTATAGGAGAGCCTAATTTACCAAATGTTGAGACTCCTGTTATAATTTGCGGGGACATCCATGGCCAGTTCTCGGATTTGATCGACATGTTCAAAATTGATGGCGATCCTTCTATAAAGAAGTACATTTTCCTGGGCGATTATGTTGATAGAGGCTATTTTTCGGTCGAATGCCTCTCTATTCTGCTTATTTATAAAATTCTTTATCCTAGAAATATATTTTTATGTCGAGGAAATCATGAACAGAATGAACTCACAAAAATGTACGGGTTTTATGACGAGGTACTACAAAAATATGGGAATACTCGAGTTTGGAGGATGTTTTGTGAGGTTTTTTCTTTC…
NBO_714g0001	1497	1314	ATGCCTCTTGGAAATGTTGTTTTTGATTCGATTGAATCGATTTATTCACAAGAAAAGCTTTTTAGAAACATTATGTTACAAAAAACACCACTTAGATTAGATGAAAATGTTTTTGATGAAGACACAGTTTTATTTGTTTCTCTTGCGATCTTAAAAGATCCTAAAATCTACACTAAAGACAACATGTTGTTTATGTCAAGACTTTTTAAAGGGAGAATAAGTGTTGGTGATACTTTAAATAATCTTAACGAAGAAGTCATAATTGAAGGACTTTACTTATTTGAAATTGGTAAACATAGAAGTGTTGAGACGGTTTTTGGATCAAAACTAATTCTGGTCAAAGGAAAATTTAAGAAAAATACTTTAATTTGTTCAGCTAAAAATATAAATTATGAATAT…
NBO_763g0001	372	315	ATGAATATTCAAGTAATGATTTCATTAAAAAGTTCAGTGATCCCAGAAAAATTTTACTCGTGGGGAGATAATTTGTGGGATACATTAGGAAGAGATCAAAAAGAATTTATACAAAACAGATTTCAATGTTGTGGATTTTCTGATGTTAATGATAGACCTGGTGGAGTTTGTCTTTATAAATCGAATTCGTGTTATAAAGTACTACACGGAATGACATTAAGTATGAGATCTTTAATAGAAAAGACATTAATATTTTTATTTTTAACGGAATCAACTGGAATTGGAATAATTTCTTTATTAAAACTTAGAAAATAA
NBO_920gi001	1209	1161	ATGTTAGATGAAGTTGAAATCTGGAGAATGAAAAAATTATTGAAAAATTTAAGAAATAGTCGTGGTAATGGAACGTCTATGATTTCACTGATTATCCCTCCTAAGGATCAAATACATAGAGTAGTTAGAATGCTCACAGATGAATATGGAACTGCATCAAATATAAAAAGTAGAGTCAATCGACTAAGTGTTTTGGGTGCCATTACTTCTGCACAAGCTAAACTAAAAACATACAAGGAAACACCACCAAACGGACTGGGGATATTTGTAGGGACAGTTTTAACTGAACAAAATAAGGAGAAGAAAATAAGTGTTGGTATAGAACCAATCAAACCAGTAAACACTTCTTTATACATGTGTGACTCAAAATTCCATGTTGATGATCTTCTTGGTTTGTTT…
NBO_27g0052	657	609	ATGAAATACAATACGATTAGAGTAAGAGATGACAACAAGTATGTAAATAATAGGCATGTAGATTATAGGCACGTTGACTATTCAGATTATATAGATTACGGGAATATTAACCATAATAATTTAGTTTATTCCAAATCTGGTATATTACAAAATAACAGTGATTCGTTTATTAGACAGCCCGAAATATTTTTAACAATGAAAAAAATGAGAAGTTGTAAAAATTATTTACAATCTCATAGAATTCCAGAAGTAATAATAGAACAAAGGAGATTACAAGAACAGAGGCGATTACAAGAACAAAGGAGAGTAGTAGAACAAAGGCGGTTACTACAGAATGGATTTAAAACAAGAGGCGATAAACAACAGTGCACCAGTACAAACAACTTTAATTTTAATTAT…
NBO_1242g0001	624	528	ATGAAAATGTTTGGCAAGAATGTGACTGAAAATAGTGTGGCTAGACAGGAAAATGCTGGGCAGAATGTGACTGAACAGGCCTTGGCTAGACAGGAAAATGTTGGGCAGAATGTGATTGAAAATAATGTGGCTGAGCAAGAAAGTGTTAGGCAGAATGTGACTGAACAAGCCTTGTCTAGGCAAGAAAGTGCTGGGCAGAATGTGATTGAAAATAGTGTGGCTGAGCAAGAAAGTGTTGTGCAAAATATGTGTCAGGGAATAAAGAATTTAGGCATGAGAATTTTTGGCAAGAATGTGACTGATAATAGTGAGGCTGAACAAGAAAGCGTTGGGCAGAATATGACTGAACAAGCCTTGGCTAGGCAAAATGCAGATGAGCAAGCCTTGGCTAACAACCAA…
NBO_72g0006	597	483	ATGTCCAGCCACGGTTTCAGAAGAAAGACAAGACAAATTTTAAGAAAGGACCACAGGAAACACGGTATGCCAGGAGCATCTAAATACCTCCAGACCTTTAAGATGGGAGACTATGTAACTATAATGATAGATTCTGCTATTCATAAGGGTATGCCTCACAAGTACTACCATGGAAGAATAGGAAAAGTCTATACTGTTAATCCTCGTTCCATTGGTGTTGTACTCCACAAGAGAGTAGGAGGTAAGTACGTTGTTAAGACTTTATTTGTCCGTCAAGAACATTTAGTTAAATTTAAAGGTGCTGAACTTGCTAAGGAAAGAGATAGGAAAAATAATGAATTAATAATACAAGCACAAGAATCGGGTGTTAAACCAGAACTTATAAGGACAATTATGGAA…
NBO_376g0005	954	930	ATGTTTTATGCAGCCAATCTTCTTTCAATGAAATCAAACACAGAACTTTCTCTCGTTTACTTTGTCTCTACCACCAAAAAGAAATTAAACAAACAAACTCTCAATAATTTGAATATCCAAAAAATCTTAAAATCTCTTCTTAATCCCCCTCAGCCCTTTGCCCTTCGTCTTTATTCTTATTTGGTTGTGGGTGTTGTCAGGATTTATTTATACAAACTTAAGGCGTACGAAAATGAAGTACAAAATTTATTAAATTTGTTGAGTTATAAAAGGAAAAAGGTTGGTATCAAGGTTGGTAAAGATAAAAAGAATCTTAATAAGGTAAATGAAGATTATGAAATTTTATTAGATGATAGTAGTGATCATGCCCTTGACAATATCACCCACCAGGATTATATC…
NBO_27g0019	831	822	ATGATAGATGTGATCAAAAATGAGTCCACATTACCAATTCATGAGAAACATACGAATGATATAAGCAAAGATTTGTATCACAAATCAATTTCAAACGATAATTTATCTGAAGATACATTTGGTGAGCAATTTCAATTGCCTTTAAATTCTTATCTAAAAAACTCACCTGAATTTAATGAATACCGCTCTTCTGTTATCAGAAAAAAACAGCTTGAAGAAGTTTTTAATGACCATAGTCTGCCTTTTGAGCTCTCAGCCGT
NBO_462g0007	1899	1809	ATGGACAGTTTGCGTTTAGAAAATTTAGATAACAAAAAAAACACTTTCTTTCGATTCGAGAAAAAATCTGGTTTCGGTACAAGGAAAAGAGGTGAAATGTACAGAGAAGATGAGAATGGCGTAAGGAAGTATTTGTGTCTATTGCCTACGGGTGATAATGAAGTGAAATTAAGAAACGAAAAGCATGATGTTTATATCACTAAATTAAGAAATAACACGTTTAGAATTTCTAATAATAAAAATGATTGTCTTACTATCGAAGATAATAAAGTGACAACTAAAAAATGTGCTAAGAATAGAAACCAACATTTTAATATAACTTTCTATAAAAATAATCCGGAAGAAAATGGAAATGAAATAGATAAAGATGCAAAAGAAGTTAAAGATCCTGAAGTGGAA…
NBO_450g0001	354	318	ATGATAGTGACCGGCTTCGCCTTTATCATCGGCTTTGCCGCCGCCGGCGGCGTGCTGCAGATAGGCGCGACCATTATGGCCATGAGCTTCCCGAACGGAAAAGGCAAAGCCACCGGGATCTTTTATACCGCAGGAAGTCTGGCCAGCTTTACGATCCCGCTGATCACGGCAAAACTGTCGAAGATAGGTATTGCCAGCATTATGTGGTTCGATCTTCTGATCGCGATCGTCGGCTTTGTGATCGCCCTGTACATCGGTTATCGTCAGCTTCAGGTTCGCGCCGCTGCAAAAACATCCCGGGTTGCAGCAACCGCCTGA
NBO_508g0001	489	354	ATGATTCAAGGCTTTTATATTAATTCTTTTGAAATAACAGGGAAGCGAACAAGATTAAATACTAAATATGGTTTTGTTTGTGGTAATTTTCTCAACGATAAGATAACTTTATGTAAACACCAAGCATGGAAAACTAAATTTACAATAGAAAGTGATTCTGCTGGCTCTATCTGGTTTAAGACTGACAAAGGAAAATGTCTTACTAAAGGTGAGAGTGATGAAAGATATGGAGGATTTAAGTTAAGACTAAAGACATGTGATGGAGCAAAAGAACAAATGTTTTCTCTAAACGTCGATGATATGAAGCCTTGTGATCATTTAGAGATTCTTAATTTGGCAGAGAATTCTAATTAA
NBO_13g0065	762	744	ATGTATGAAATTACAGATGATTGGTCTAAGATTCTAATTTATTCAGTTGTACACAATAACATACCGAATCAAGGTCTAGAAACCAAAATTATCGGTTTATTACGAAGTTTAAAGAAGGAAAAGGAGAGCAAAAGTACAAAATTAAAAATTATGATTATTTTGTGGTATATGAAGAATAGAAGTCTAGATGTAGTAAACAACATAATTTTATTTGAACTAGTTAATAATTTCTTAGGAATATCGGAATATACAGACGGTCTTATAATTTCCGTATTGAACGGCGTTATAAACACGACACAACTTGGTTTGAAAGTAAATAAAAAATTTAGAAGTGAAAGTTTGTTACAAATGGTAAAGAAAGTACGGTCTACAGAATTAAGCGACATCTGTAAAATATTG…
NBO_14g0007	1113	978	ATGAGGAATAGAGAAGGTAGTAGTAAGGATAAGACAAATGAAAGTATTAAATCCATAGATAAACAAATGGATTACAAATCAATCAATGATAGTATTAATAGTATTAATAGTGATAGTATCAAAAATTTAAATTTAGTTGATAATAAGAAAGGAAATGATAGTATAAAAAGAGAGAGTATTAAAAATGATACATTTGGGAGTACACAGAACGCAGGGAATATGGAAGCAAGTAAGGATATGAGTGATAATAACAAAAGTAATGGATCTATGAACAAGAGTGATATGAATAAAGGAAACAAAAGCGATCATAAAAGCAATGGTTCTTTGAAAAAAGGATTAGCAGCTGGTGCTGTGGCTGGTGCCGGTGCTGGTATCGTTTTGGGTAAATCTGCTCAAGAA…
NBO_41g0024	825	774	ATGACTTACGGAATTATTCCTTCTATTATCCTTACTTGTGTCTCTGGTTTATTTGCAGTGGTTGGTCTTATTTTATACGTTCTTTGTGCAGATGAAAATGGGCGTAATACAACTTTATCTGAATTGGCTAGTATTTACATGCCTTACTCTAAATTTTTAGTAGATTTCTCTGTATTCTTAAAATGTTTTGGTGTATCCCTTTCTTATCTGATTATTACTAGACAATTACTTCCTGTCGTAATTAAGACTGTATTTGGTAATACAATTGTTGATAATCCAAAAACACTTTTAATCGTATTCTTGGCATTCACTGGACCTTTTTGTTATTTTCAAAAATTAGATAAATTAAAATATACATCATTTTGTGGTGTAGTGGCCATATTTTTTGTGGTATTAGCC…
NBO_389g0001	1812	1536	ATGGATTGTGATACTTTGATAATAGATTACGAATCTAAAGAGAAATATTCTTGGGTAAAGTTTAAGAAAATTAGATCAGTTAAAATTAATGATAACGTCTTAAGTGTATTAACCAATAAGAAACTTTCTAGATTTGAAATTGACACAAAAAACAAACTTAAATTAGTGGAACTAGAGAATTTTAAAACCGAAAGTAACATTGTTGATGTTGATTTTTACAATGAAACAATTATTTATATTACTTCTGATAATTCGTTAATTTATAAAAGTAAAGATAATGTTCATGAGATTTGTTATCATAAACAAAATATTTTATCTGTTTATTCAGATGCTAATGAAAATATATGCACATTTTCTTGTGATAAATTGATGATTTGGGATTTAAATGAAAATAAATTG…
NBO_65g0010	1734	1716	ATGGGCGTAAAAGGCTTATGGGGAATGTTACAAGAAGCAGCAGAAGTTGAAATCCCAGAAAATAAGACATTGGCTATAGATGTAAGTATTTGGATACACTATTACAAAGATATGCAAGAGAAGGACATTATTTATAATGTATCAAAAAGAATTATAAAGTTACTATATCACAATATTAAACCAGTTTTTATTTTTGATGGTACGCCAAACGAAATGAAAAGAAAAGTACTTATTGAAAGAAAAAAATTAAACAACACGAAGCTTATTAAAGACATTGTTGAGAATAGAATATGTAAAAAATGTAAGAAAAGTATAAGAACTTGTAGACATGGCGGGATGCTGAATGAAAAAATAAGAAATGATTTAGAAAATCAAATTAGAGTTAAATTAGAATCACAT…
NBO_11g0038	1638	1356	ATGTCCTCCCTTTTAAATCACCCGTACATAGTCCGACTTAAAGATTTTTTCTATTCAAATTCCTATTTCTTTTTAATTTTTGAGTATGTTCGTGGTAAACAATTATATGAAGTTATTGTTAATGATGGTGAATTAGATGAGAAGGAAGCCAGGAGATATTTTAGACAATTAATATCAGCAATAGATTACATTCATAAAAATGCTATAGTTCATAGGGATTTAAAAATAGAAAATGTTTTAGTAGATGAATTTGGGAATATAAAACTTATTGATTTTGGACTTTCTAATTTTTATGATAACAAACTCCTTTTAAATACTTTTTGTGGTAGTTTGTATTTTGCTGCTCCTGAACTTCTATTAGGAAATCGTTACTGTGGTCCAGAAATAGACATTTGGAGT…
NBO_446g0002	813	651	ATGTACCAAAATATTTTAAATTTTTTATTTGGAAAAACTAGAAAATCTTTGTCTAAAAAAGAGGCTGATGATTTAATCCGTTTAATAGCCCAAAGTATAGGCCTAGAAGAAGAGTACAAGGATAAGACTGATGATAAATCTTTTATTAAAAAAATATTAGATGAAGTCGTTATAGAAGAGAATGATTTTAATTTAGATGAAATATTTGATTTTGAAGAGGATTCTTATGAATACCCTGAAGATTATGAAGATCAAGAAGAATTTGAAAGGGGGAAGCCATTGTCAAAGAGGAAAATTAAGAGGAAAAGTGTGTTTAAGAAAGGGGATGATGGGAAGGGAAGAGATGTGGGGGATATGAATATGGAAGATGGGGATAAAGATAAGGAGGATGTTAATGCT…
NBO_374g0001	2181	2172	ATGGGTTTAGATGAAGAGAAACAAAACAAACTTTCTCATAAATTAGATTTAAGTAAGAAGATTAAGACCATTATTTCTATGCAAACTTTAGAAGAAAGAAAAAAGAAGATTTGTGAGTATTTAGAAAGAATAAGAGAAAACTTTAGTTTAATGTCTTTTTTATCTTTACATTGTTCTTTAGAAAATGGGAATAAAACCTTATTTTCTATTTTTATGAATTGTAAAGGAGAAGAAATTATTTTAAAATCAATTAAAGAAATGGAAGGAGATAGCATAAACATAATTTTAGAATTTGTATTTATGCTTTTAAAGAAATACCAATGGGAAGTCCCATCTTTATTAGAAATAATTTTAAAAAGGTATTTAGAAATTAAATTTAAAACCAATACATTTTATAAA…
NBO_6g0058	465	369	ATGAGGTCTTGTGATTATAGTTCTAACCAATTGTCTACGATTATGTACAATGAAACTGAAGCTAATGAGCTGACAGAAACTAAGTCAATGATTGGCAGCTTAGGTTCTCCTGTTGATCAAAACGTTGTCGAAAAATTGCAGAAGATGATTGATGATAATAAAGAAATTGCCAGGCATATATCTTACACTCATGATCGACATTTACACGAGCATGGACACGGTCACGGCCACAGTCACGGACATGGTCGTCATGGCCATAGAGGAAGACATATGAGTTACCCTGATGATATACACCACACTCATGAGGAACTTCACACTCATAGTCGAAAAAAGGAAGATGGTCCTTTTCTTTTGAATTTTATGAATCAA
NBO_208g0002	333	312	ATGGCCAACCGAGCAAACCGCAACAACGTAGAAGAGAGCGCTGAAGATATCCATAATGATGTCAGCCAATTAGCGGATACGCTGGAAGAGGTGCTGAAATCATGGGGCAGCGACGCCAAGGACGAAGCGGAGGCCGCGCGTAAAAAAGCGCAGGCGCTGCTGAAAGAGACCCGCGCGCGGCTTAACGGCAATAACCGCGTTCAGCAGGCGGCGTGCGATGCCATGGGCTGCGCTGACAGCTACGTGCGCGATAAACCGTGGCAAAGCCCGGCGCCGCAGCTGCCGTTGGGGTATTTATTGGCGTATTGCTGA
NBO_76g0019	501	477	ATGTTTTATGCAGCCAATCTTCTTTCAATGAAATCAAACACAGAACTTTCAATCGTTTACTTTGTCTCTACCACCAAAAAGAAATTAAATAAACAAACTCTCAATAATTTAAATATCCAAAAAATCTTAAAATCTCTTCTTAATCCTCCTCAGCCCTTTGCCCTTCGTCTTTATTCTTATTTGGTTGTGGGTGTTGTCAGGATTTATTTGTACAAACTTAAGGCGTACGAAAATGAAGTACAAAATTTATTAAATTTGTTGAGTTATAAAAGGAAAAAGGTTAATAACAAGGTTGGTAAAGATAAAAAGAATCTTAATAAGGTTAATGAAGATTATGAAATTTTATTAGATGATAGTAGTGATCATGCCCTTGATAATATCACCCACCAGGATTACATT…
NBO_61g0007	741	618	ATGTTTTGGTTAATTTTTCATCTAATTTGTATTTTAAATGTGCAAGGGGATCCTATTAAAGCTAAAAAGGTACAGTTTTTTGAAAATAAATTTTGGGATGACAGTCAGAAGCAAGCAAAAACGGAAAGAGGATTTTTATCAAAAGTTTCAATTTCTATCGAGGACGGAAAAAATTATTATGAAGAAGTGGAATACTACTTTAACACTTGTCATTTATTACAACTTAACAATAATGCATATGTCGTAATAGATGATGAAATGGCAGAACACATAGCCTCATGTTCTACGAATCAAGATGGTAAATGTTTTTTAAAAATTGAGTTTTTATTTACTGAAGATTTAATTGAAGATCATCTTTCTTTTGAAAAATATTTAGGTAAAAAACAAGTATACACAGTT…
NBO_298g0003	1596	1389	ATGTGTCTTATAAAAATTGAAGATTCAGTCGTTCTGTATACTGGTGACTTTAGTAGAGAAGAAGATAGACATTTAAAAGCTGCTGAATCTCCTGGTTGTAAAGTTGATGCTTTAATTACTGAGAGTACGTATGGAGTTCAATGTCATTTATCAAGAGAAGAACGTGAAGAACGTTTTATTTCAGTAATTCACGAGATTGTGGCACGTGGTGGCCGATGTTTGATGCCAGTTTTTGCCTTAGGGAGAGCTCAAGAACTCCTTTTAATCCTTGAAGAACATTGGGCTGCTAATCCGAGTATCCAACATATTCCAATTTATTACGCCTCGTCTTTGGCTAAAAAGTGTATGAGTGCTTATCAAACTTATATTAATATGATGAATGATAGGATTAAGAAGATA…
NBO_1214g0002	813	786	ATGAAACAGCCAAATATAAAAGAAAAAATTGAATCAAACATAATGATACTAGGATTAATCTTCTTGAATATAATTTTCGCAAAAGAAGGTACTTTGGTACCGTTTAAATCTAAAAGTCTTAGAATTACTTTGATGGCGGATAATTCTGTGAGGTTCATTGATCCAAAAATTTACAGCGGAAAGAATAAAAGTGATAGTACAATAAGATACGATCCTAAGAAGTACAGACTTTATATTGGTGGAGACAAAGCACTTTGTAAAGTAGATGAAAACTCTCCTATTGTGTCTACGTGTGTCGATAAAGTCCGATTTATCGATTGGAAAGAGATCGGAGAAGATGGTAAAACAAAGTTTGTGACTGATAATAATTTGTGTCTTACTGCTGGTTCTCTTGATACT…
NBO_38g0025	1584	1476	ATGACCTTATTCTTTCCTATTGAAGTCCTTGATCTCCACGATGGACAAAAATATCAAAAGAAATTCGATGAACAACAAACAGCCACTCTTATTAAATACGCAGCCAAACCACCAATTGATCGATTTAAGATTATTAGAGAAAAGGCTGATGAACTTAAAGTCTTAAGGAATACTACTAATGATACTTTTGGAATTGTTTTTGATAATAAATTTGCTCAATGTACAGGAAAACTTTTGGATGCCCCGAAAATTAAATTTAAGAATTCCGAACTTGAACCAAGGAGGGGGTCTTGGAATTTAATGAATGTCCAGGCTGTGAACCCAGTGAATATCGAGAGTTGTAATTTCTTTATTTTTAGGGAACCAAGAGCAGATCTTAATAGGTCTATTGATGCAATG…
NBO_2g0049	948	810	ATGAAAAGTTTATTTACGAATATACTGCAAGAAATTATTATTTTTAATCAAGAACGTACCATTGATATAGACTTTTATGGCAGACTGTTTGAAACAGATGATGGATATTTACGTGTGACTCATATAATCAATGATGATCCATTTTCATCTCTTTTTATGTTAGTTAAACGTTATTTGAACGATGTTAGTCAATTGAATGAAATGTATGCTGAGGCCTCTGAAAAAGCACTTGAGCTTGAAGAAGATTCTATTTGCAGATCTATTTTGTATAACTTAAGATTGTTTTACTATGAAACTGAAAATTTGATCTGTAAAGGATATACAGTCAAAATACACGGCAATGAAAAAAGAATGGAAGTCGACGAGAGGACAGTGACGATGATAAACAAAGTTATTGAA…
NBO_19g0001	486	438	ATGAATGAAATTTTATTTCTTAAATCGATTTTTCAGAAAGGAATGACTAGTGAAGAAAGTGAATATGAAACCACTTATCATTTTAGAGTTAAGAAAAGAGAATACACTGTGACTTGTTCCAGGGATTACCCTTTTGAAATTCCAAAGATTTCTTCTCATTTGAAAGAAGAACAACTAGCAAATGTATACGATATGGCTGAAACACTATTAGGAACTCCTATGATTTACGATCTTATTCTATGCTGTATAAAACAAGATGAATTAGACTTGAGTCTTTCGAGTTCTGTTGTCGTGGATTACGAATTGGGGAACGCGCCAAAGATCACTGAGGATGAGTTTTTCATGTGGACGAGAAATAATCAGAATGAAAAAGTTAAAAGTGAAACAGTAACTGGCAAG…
NBO_23g0001	936	798	ATGGTTGAAGAAAGGGAAAAGGAAGTTTTAGAATTGTTAAACAGTATCAGAAACAAAGAGGAGATCTTAAATTTAAATATAAAAGATTTTAAAGAAGGCTTTAGAAAAAAAGATGAGAATACTTCATGTACATCAATAGTTAATGATTCCTTTTTAACAATGGACAATGTTTTAACAACAGATATAAGTCGAAATGAAGATTCAGCAATTAAAAGTGAAAAGAGTTTTATAAAAGAAGTAAATGGCAGTATTACGAATTCTAACATGGATCATCTTAGAAATTACTTAAAGGAATTATCAGAAGAATATGAAAGTCGTATCCAAGAGATTTTTATAAATACAAAAACGTATTTAGAAGAATTGTGTAAACTTTTCACTCTTAAAATTGATAATTATGAT…
NBO_937g0004	1896	1851	ATGGGAATTGTTCCAGTTATTTGCTTGGACACACGTGGACCTGAAGTCCGAATAGAAATAGCCGAAAGGTCTGAAATTCCCCTAAAAGAAGGCGATAAAATTACTTTTTCAAATGTCAGAACTTCAAATAAGATTTTCTTACCAATTCCGGACTTTACAAAATTCCCTTTGAAGAGTAAAATTTATTTGGATGATGCAATGTTAGCCATTGAAGTCCTGGAAACTTCGAAATGTGAATGCACGGGTAGAGCTATGAATTCCCACAGATTAAAAAATAATAAAAAAGCATCTCTTCCTGGTCTTGTATTCGAAGATAATGAATCAGAGGCTAGAGACAAAAAAGATTTTGAAATCATTTTAAAACACAAAATTGATGTTGTTTTTGCTTCGTTCATTAAC…
NBO_2g0036	2427	1725	ATGAAAAATGAAATTAATAATTTAAATTTTGAATTAAATCAGCCCATAAAAAAGGCATTCTCGCCTAACTCTCGCCCATCATCCACAGCTTCATATCCCGTACCCCCCTCTACCCACACTTCACCCTCTACTCCCCCTTCTACCTTTACTTTTAATCAAATCCTTAAAACCAATAAAAGATTCCCAGGGGATACGGAAGATGATATTTTTACTCCTGAATTCATTCAACTTCTACATTCCTCTGATTTTACTAAAGTCCTTGATCTTTTTAATACCACGGACAAGATTTTAATTAGTGATTTTATAATTAAGTACTACGTAGAAAAGAGATTAGTATCATCTTATTTCAATTCTTTAATTTTATTTTTTATTTCTGAGAAGTACATTCTTAAAGAAAAT…
NBO_94g0004	741	510	ATGGAGAAATACGGGGAGTTATGTGAACTTGGTGCAAATAACATACAATGGGAGAACAGTGGTACTTATTTTTATGTATCAACTACTAGTTATCTTAAAGAAGATAATAAAATAACAATGTACGATTATTGCGGAAGGAAAATTAAAGAAGAAAAATATAAAGCATTGATATCTAGTATTGTTTATGGCTTAGAAGAGCCATTTGTAGAATTAGAAAAACCAAGTGCTTCTGTTAAAACCAGAAAAGAAGTTTATGTTCCTCCGCATCTTGCAGGTAAAGGACCTATCCGAAAAACGTACATTAAAGAAAATAAAAATAATATAAACAAAACTAACACTGAGCCTAAGAAAAAACCACAAGAAATTCTTGAAAACTTAAAAAATCTTCTTAAAGAAATT…
NBO_24gi001	1179	780	ATGCTGTCCTTAAATGCGAAAAGATCAACATTTGTGTTGTATGCAGTTTTTTTAAATTTATTCTGGACTCTTGCTAATTTTAGTTATTTCTTTAAGGTCTATATCTCGAGTCTAGTTGCTTTTCATTTTATAAATTCAGGAGCCAAAGTGTTTAATGATAGTATGAAAAACGCAATGTATGCATTGGGAAGTATCTCTTATGGAGGATTAATAATGGCTCTCATTAAAACATGTGATCTCATAGTCCAAAATGAAAGAAATGGCAGTGATGAAGATCGAAATGTATTTTCGAAAATAATGATGAAAATTCTTTCTTTTTTCTTTCGTCACATAATACATTTCATTGAATTTGCCAATGAATTTTCAATGTCATACATTGCTGTCCATGGATGTGGTTAT…
NBO_821gi001	1279	925	ATGAATCAAAGTGCTATAGATCGAGGATTATTTAGAAGTTTTTTTTATAGGACGTATACTGATCAAGAGAATACTACACGTCCTGGGGTTACAGAAGAATTTTGTAGACCAGTAAGAGGAGAAGTTTTAAGAATGAAAAATTTAAATTATAGTAAACTTGATGAAGATGGTATTATATTCCCAGGGATGAGGGTTACAGGAGATGATGTCTTAATAGGGAAAGTATCCCCTCTTTTAGATCCAGAAAGAAGTACAAAAGGATCTCCTGTTTATATTAATAAAGATAGTAGTACTCCTATGAGAAGAACAGAAGAAGGTTTTGTGGATTCAGTGATAGTTACGAATAAAGATGGTTATAAATTTACTAAAGTAAAAATCCGTAGTGGACGAATCCCTCAA…
NBO_316g0004	447	411	ATGCAGGTTCTATTTGCCCGGCGTCGGGTATACCGTATTATTTTGCCGGCAACCCTATCGGCATTACCGTTATCCGCGCTGGCGGATAACTATTTTAACCCGGCGTTTTTATCGGACGACCCTAACGCGGTGGCCGATCTTTCGCATTTTGAAAAGGGCGATAGCCAGGCCCCAGGTAAATATCACGTTGATATTTATCTGAATAAGCAGCTGGTCTCCACGGAAGACGTGAACTTTAAAGCGGCAAAAGGCGGCCAGGATGATACCGGGCTGGCGCCGTGCTTTACCACCGGGCGCCTGGAACAGATGGGGGTCAATACCAAAGCCTTCCCGGACCTGGCGAAGCTGGCGCCGGAGCAGTGCGTGCCCTTTGCCGCCATACCGGTAATCCTCCACCGA…
NBO_926g0004	498	468	ATGGGAGGATACATAGCAGGAGATTCTCATTTAATTGAACATCTTAGATTTTACTCGGATGCTGCTCTTTACGGTGAACAAATGTCTCCTATTGCTGCTACTCAAATCCTTGAAAGTCTCCGGTGTATTAGAGACACTAAAGAAGGTAAGAAGAAGATACGAATACTTTTTAGGAATACTAAATTAATGAGAGAAGGTTTAAAAGCTTTAGGATTTATTTTAGTAGGAGATGATGACTCACCTGTGATCCCGATTTTAATTTCAAATTTCGGAAAATTTGGAGAATTCTCAAGAATTTGTCGAGAGGAAGGAATTGGAGTTGTAATTGTGGGATATCCTGCTACTCCCTTACTTTTTAGTAGAATTCGACTTTGTATGTCATCATATCATACGAAAGAA…
NBO_4g0036	852	696	ATGTTGGTAGACTCGGATGAAGAATTAGACAAAGTATTTGATGATAGTCTTAGGATTTCTAAGGTTGTAAAACCTAAAAAAATATTAGGAGATAAAACAAATTTAAATGTAAATTTAAAAGAAAAAGTAAAAGGTGATTTATTTGATAGTAGTAAATTACATTTCAGTTATAAAATTAATAAAGAAGAAGAATCTATTAAAATAGATAGTAAAGAGAAGAAGGATCATGATAATAAAGAAATGATTGATCAGATGTCTGATAAAGAGAACAATACCTTATTAATAGAAAATAATGTAGAAGGAAATAATGTACAAAGCAATAACCTAGAAAAGAATATTATAAACAAAGCAACGGAGTCTTTTAATCCTCCAAATACTGAAATTTTATTAACTAATATT…
NBO_458g0009	936	645	ATGAGAATCTGTTTTGAAGCTACTGATTGTTTGACTGAAGTTGGTGAAAAAAGCAGGAGAGTTATAATTGATTTCGTAAAAACTGTCGGGCGATTTGTAAATTTACAAGACCTTGTTGATGTTTTTTTGATCAAGTTATATGAATCAGAAAATTACAAAGGGTTAATTGAAGTTTTAGCTGAGATATCTACAAAGTATGGACTTTTTTATGTTTTGCCTAAAATTTTAATCAAATATGAGATAACTTCATATTCGGTAAGATTGCGTATTTGTAAATTCTTAATTGAATTTATTAAATTGAAAAATTCGATAGAAGAAAAGTATTTTGCAACTGTAATTACTCTGATAGAAGATTTGATTCTTGATAAAGAATTAGAAATGAGAAAGTCTGCTTTAAAA…
NBO_467gi001	588	336	ATGTGTTTTCTTAGGAGCATTTCTAATTTAAGTTCGTTATCAACTGGAAATTACTTTTATATTCCTTTTAAAGATTGTCATTATAAAATGACATCGTTTTTACCTTTTGTAGTCCTAGTATTTCTATTACAGAGTTTCTCATTTTTATATACCCATGTGCTCAATTTTATATACCCATGCTCTCATTCCTTTATACCCATGCTCTCATTCCTATATACCCATCGTTTCAAATCTATATACCCATCCTCTCATTTCCATATACCCATGGAAGTTTTAAATTTAAACTTTTTGATGACCCTTAAAAATGGTGAGAAAGCAAAGGAAAACAGTAACTGA
NBO_8g0031	1377	1116	ATGCCTATAGTAGGTAGGTTTATAGAGAACAAGCTTATGGGAGGCCCTATTGAATGTAAGCCTATTGAAGTCACGCATATCGAGAGTGTTCCTATTGAAGGTAGCCCCATAGAAGTTACTCCCCCTATTGAAGGTATCCCCTTAGAAGTTACTAGCCCTAAAGAGCTCTCTTTAGAAGTCACACCCATAGAAGTTACTACCCCCATAGAAGTTTCTAATTTAGATTCCAGGATCAACAAAATCAAACAGTTTACTAATCTTAATTTTAATTTAGATCTTAATAAGTTAGATACTTACTTAATCCTTCCTAAACCCCTTCTTAGATTACTCAAGATCTTTAAATCTTTACTTACTATTCAGAATTACAATTCAATTAGGCAATTAACTTCTATTTTTATT…
NBO_12g0007	666	468	ATGATCAGTGAATATCTTGTCAGCGAAAAGGATGACGATAATGAGCTCATAGTAGGTCAAATTTGTAAAGTTTTGGAATGTAGTAGAAGAATACTTATTTCTCAAACAACAAGATTGTCTACTTTGCAAATTATCAAAGAAAGCAACGCTGATTGGACTTTATATTTATGTAAGAACAACAAAACATTGTCCTTTGCGATAAATCTTGTAAAAGAAATGCTCTCGAATGGTAAAATGCTTTTTATTAAAGATTTAAACTTAGATCTTGGAAAACTTTACAAATCTGGATTAAATGAGTTTGGAATCGAAATTTTGTTAATGAGCAAAAATGGCTCGTTAATTAAAAAAACTATATGCCTCTCTAGCTATATTACCAATCATATACTTATGACAATTGAA…
NBO_64g0029	933	909	ATGAAATTAATAACGCACGATGAAAGATTCCATTTTGATGAAGTCCTATCAACTGCAATATTAAAGAGAATATATCCAAATGCTACAGTTATTAGAACAAGAGATAATGAAATCATTAAAACGGGTGATATTGTTTATGATGTTGGAGGAATTATTGATCCAAGTTTGGGGAGATTTGACCACCATATGAATTTCTTTACTGAGACGTATTCAGATAAATATAAAATTAAATTAAGTAGTTCAGGACTTGTTTTTAAGTATTTTACTGAAGAAATAATGGAGACATTTAATGTTAAGAAAGTAGATGATGATTTATATGATTGGTTGATATCAAAAGTATATGAAAGATATTTTTTACCAGCAGATGCTGTTGATAATGGTGTTGATATATACGGAGAA…
NBO_448g0004	438	309	ATGCTTTTTACTAAATTGGATAAGATTAATCTCTGTAGAATTTATTTAAAAGATTTAGGCATCGAAGAAAAAGAATTAATTGTTTTGAAAATAAATGAAGCAGTGAGAGTTAATAAAATATTCGATAAAATCTCTGTTAAAATAAGAGGAAGGTATTCTGGATACTATGAAGAATCATTGAAAGGAGTATCGCCCGAGACCACCTATATTCAATTTAAAGGTGCTAATTTGAAGTATTATTTGCCAGATATTTTTAAGGTTTTAATAAATTTGCGAAAATCAATTAATTTGGAAATTAAAGGCGAGTAA
NBO_136g0002	2079	2013	ATGAAACAAAGATTCAATTTTCTTGATATTCGTGCTACTGTCAATGAAATAAAAGAAAGATTAGTCGGTAAATTTATTCAAAATTATTACACAACTGGTCAAAGAATAATTTATATTAAGTTTAGTAATAAAGATATTCTTCTTATAGAACCGGGAATACGAATGCATTTGACAACTAACGCCGATACTGGTATAAGTCATTTTTGTAACATTTTAAGGAAGAAAACAAGAAGAGAAAAAGTTGTTAAAATCTCACAATGTGGATTTGATAGAGTCGTTATTTGCGAATTGATGAAGCATAAGATCGTCGTTGAATTTTTCTCTGGTGGTAATATCTTTATTTTAGAAGGAGATACTGTGGTTGAGGTATTTAGAGTTGTAAAAGAATTGGATATCATC…
NBO_507g0005	822	696	ATGGACACCCTTTTGGATTTCATTAACAATTACGATGAAGGCGTCTCTTTAGACCAGATCAGAATTTTACTTCCAAATTTATCTAAAGAACATTTAGTAGATTTCCTTAATAAACTCATAAATTCAAATAAAATCACAATTTTTAAGAAGGATGGCCTGGTTTACTACAAATCTACTTCTGGTTCAGATGATTACGAATCTCTTCTTTTAAATTTAATAAGTCAAAGTTCAACTGAAGGCCTGTGGTTTAGAGAAATCAAAGAGAAAACCAATATGCCTCACAATTTGGCTATGAAAATCCTTAGAAATTTAGAGAATAAGAGATTAATTAAATCCATGAAATGCATAAAAAACAATAGGAAAGTTTATGTCCTGTACGATTTAGTACCTTCTGATGAT…
NBO_193g0002	954	906	ATGGCGTTACGCATTGGCGGCCGGGCGATTGATGTGCGAGTGTCGACTTTACCTTCTCATTACGGTGAACGAATTGTTCTGCGTTTGCTGGATAAAAGCAGCGTGAATTTGGATCTGTCGACGTTAGGCATGTCGTTATCACACCAGCAGCAGATCGATGAACTGATTCAGCGGCCGCACGGTATTCTCCTCGTCACCGGTCCGACAGGTTCAGGGAAGAGCACGACGCTTTATGCGGCGTTGAGTCGTCTCAATGCGAGTGAACGCAATATTATGACGATTGAAGATCCTATTGAGTATGAGCTCGAGGGGATTGGCCAGACGCAGGTAAACGCCAAAGTGGAGATGACTTTTGCGCGCGGTTTACGCGCCATTCTGCGTCAGGACCCTGATGTCGTA…
NBO_846gi001	1056	732	ATGATAGTTCAGAATGTTGATGAAAGGATAGGCTTACTTTTTCGGGGAGACTCTTCGGGTTCAAGGAGAAGAACAGGTAATTTGTTCTTAAGAAATGTCCATTTGGAACCAATTCAAGACGAAGATGAAACAGATGTGAAAGTTGATAACAAAATTCTAAAAATAAAACCAAAAAAGCAAATTAATCCTCGAAGGACGGTCTTTACTAAATCCAGGCTCATCCGAGAAGAAGAGACCTATGCTTATGTCAATACTAATATGGTTTACTATCCGATTCAAAGAAAGAAAACGAATAGTGCTATAGTTCGAATGACAGTAGTAGGAGTCGAAGACGTCTTAGGTATTAATTCTGATAAAGAAGAGGTTTACTCTACCTACTGTATTGTGATAGCAAGTCCT…
NBO_386g0018	939	777	ATGGGAATCGGCGATTTGAATCTTTCGGGAAATTACATTTTTAATAAGAAAATTCATTCAAATTCGGGCTCCGTCTTCTTCTTTTCCGGGGATTTCAAGTACGTGATTAAAACAATACGAGAATCTGAACTTAAAACACTCCTTAAGTATATTAATTCTTACTATTTATATCTTGAAAATAATCCATCTACTTATTTATTGAGGATAGTCGGGTGTTATACTCTCATTAATCCAAGTTTCTGTACTCTCGGTTGTATTAAAACCAAGTGTACACACACTCACAACGTTTTAATTATGAAAAATATTTTCGAGAATACGAAAATTGATAAAATTTATGACTTGAAAGGAATGGCATTGGCGAGAGGAACCAATAATTACATAAGAAAAGACATGGACTGG…
NBO_27g0051	960	705	ATGAAAAAAATGAGAAGTTGTAAAAATTATTTACAATCTCATAGAATTCCAGAAGTAATAATAGAACAAAGGAGATTACAAGAACAGAGGAGATTCAAACCAATAATCGATAAACAACAGTACACTAACAACCCTTTTAATAACAACTCTATAAATAACAACTTTAATTTTAATTATCAAAAAATGTCAAATAATTTTAGTGATGAGTTTATGACGTCAAAAAATTATAAACAATTTGATAATTTTTCAAAAAATTGTAGAAAAGACGTCTATGGTTTGCCAATGAACACATTTTCTTTTAAAAAAATCCGAATACAAGATCTGTACACTAAAATTATCAAGTCTATCACTGAAAATATTACTTTTCTTATTATTTACAATTTTTTAGAGACAAAAGAT…
NBO_4g0050	2631	2535	ATGCCAGTTCTATTTATTGGAACTGACTCAAAATACTCGCGATTTAGTTACTCTGTTAATACAGGAAGTGTTGATGATTTTAAAGATTGTAAAGGAATATCTCATTTACTTGAACACTGTCTATTTGGAGTAGATACAGAGCTTTTAAAGTTCATTTATGATCATGGTGGTAGTATAATTGCTTGTACAGATGAGAGTGCTATAACTTTTGAGTATTTGATTCTTAAAGAATATTTTAATGAATCACTGGAAATTCTTTTCCGTGCTTTGAATAATCCTATCTTTAATCCTAAAGCTGTAAATGATGAAATTAATCTAGTAGATCAAGAATTTCGTTATAGATCTGTTAATAATTGCGTGGCCTCAAATTTGTGTGGTGAAATTAATGAATTAGATGTT…
NBO_701g0001	678	486	ATGTTTTATTTAATAAAAACGCCATATATTAAAATTAATAAGATTAAGGATGTGAAATCTCTTATTAGTAATATGATAGTTAGAAACGAATATAAATTAGAAATGTTCTGTCTTACATGCCTCAATAAAACTTCGGGCGATGAAAAACATGTCGATGAGTTTAATAAGTGTATCTCTGGATTTGTTTTTGATTGTCCTCTTCTTCATAGGCCAATTACATCAAAAAATGGTGGTTCGTTCGTTCTTTATAGTCTTTTTCTTGTAATTTTATATGTTTTTGCCATTTCGATGAATTTTGATTATAAAAATTACTTTTTTTATGAATTTTTAATTTGCCTATTTCTTGCGATTTTTGATTTTGTAAAGTTTTTTAGAGCTATAAAAGCCCGTAATATCGAA…
NBO_37g0003	471	363	ATGACAATAGACGTATTAGGAACGTTTTATGGTACATTTAATAAATATAAAGTCAGTACGGAATTACTTCCTATACTTTGCACGAGTCTTGCAAATGAAAATCTTCAATACAAAACTTTTCCTTTAATAGACATGATTTTGAAAGATCTTAAAGACCATAAAGAGCAAATTATTTCTAGAGAATGGAGTTTTGAAGCGTTTAAAGATTTTTTTAGTCGTAAAGGAAAAGATGTGAAAAATAATAAACGAAGTTATAAAGAAATTCAAAATAAACAAGAAGTTCAAAATAATAAAGAAACACACATTAATTCAAAGATTACAAATACCCCTGGTTATTATTTCTTCTCCAGAGAAACAAACTGA
NBO_389g0002	1848	1488	ATGCTTACTTACTTGATTAATATTCTCTTTGAAAGATCTAATTTTGTTTTCTACGATCAACATGATACCGACATTATTATAAAAACAATAGAAACATTGTGTGAAGTAGATTCTGTTAAATTATCTTCTTATGACTTTAAAGTTGGATTGATTAGAAGATGTTTGTTTAATTTAGATCTATTCTTTGAATCAAATAGTTCTATTTACGAAGAGGTTATGTCTTTTATTGCTATTCTGCGATCTTTAGGCATATTCCTAGATCTTTGTTACAATACGAAATCACTTGAAAACCAAGATAAAAACCGTTTTAAAATTTACGTTTTGAAGAAGAAAAACAGCAAAGGTGCTGATTCTTCAGATACCATCGAATTTGAGACCACTGGTTTCATTAATAAGATT…
NBO_1300g0001	963	753	ATGCTAATAGATGTTTTAGAAGATCGAGAAGTAGATTGGGAATTGAGTAGTAGTGAAGAAGAATCTCCTATTATTAATAAAGTTATCAATAAAAGTAATATAAAAATTATTAAGAAAAAAGAGGTTACTAAACCTTTAAATTTAATGAGTTTAGGGAATTTAGAAAATGTTAAGATTCAAAATGAAAATCAAATGCAAATAGAACCAAAATTTATTAATAAAGCCATACCAAAAGGATTAAAATTAGAACCAAGTTCAAGTTTTAAAGAAAAGAAAAGGTTTTACTATAAACTCACAGAAGAAGAGAAATTAATTGATGATTATTTTGATATTCTTGATGAAAGGGCTGACCTAAGATCAAATAAAGTAAAAAGGGATCCTAATCCTTGGTATTCTAAA…
NBO_346g0001	1452	1137	ATGGGGGGTGGAGGAGGGAATGTAGGGGGTAGTAGAGGATATGGGGAACAAGGGGGGTATCAAAGAGAAGGTTATGGACAAAATACGTATAGTACAGGTACCCCTTACTTATCTACCCCTTATTTAAATACAAATACCCTTAATACCCCTAATTTAAATAATACTCCTCTTACTACACCCCCTAATCCTACTAATACTAATACCCATAACCTAGCTACTACCTCATCACAATCTTCCCATGCATCATCTACCCCCACCCATAGTACCCCCCTTTTAACTCTACGTCTTTTGGCCCCTTTTTTACTAAAAGACCCTTCTTATATTAATAAAATATCAGATTTAATTAAGATCCCTTTGGATTTGGATTTAAAGAAAGATCATTTCTTTTTGATTTTAAAT…
NBO_11g0037	1065	813	ATGCCTCTTTATAAAATTTTAAAAGATTCAAGGAAGATAGTTTTGTATAATGAATGGGTTTATTTTTACCAAGAAATTGATTTTATTCCTCAAGGAAATGAAATTTTAAAAGAAACAAAAAAGAGAAGTTTTAATATTAATGATGGTAATGGGGATGGTGAAAAGGATAATCCTTGTGATGGTGGGGGTAATCCCTATGATAATATTATCACTCCCCACCATCTTTTAAATCAAAATATAAAACAATATTTTAATAGGGTAAGTCGAATACTCCCAGAAGGTTTTAATTTAACCCTTAAGAATAGCCCTTCTGTACCAATTTTTATTAAAAGACAAAAAGAAGAGACCCCTCCCCTTAAAAAATTAACTTCTACTGAAAAGTACAAATCTTTTTTAAAT…
NBO_467g0003	1245	1203	ATGAATTGTATTAATAAAGAAAATTATAAAAGATTTGGAAGTAAAGGAGATTTTAAGAAGATTTTAAAAATAATAAAAATAAAAAATGAAGGAAATGAATTTAAAAAATTACTTTTAAAAAGGAAAAGTGGGGAAGTGAGGGAATTATGGGGGTGGTGTATAGAGGATGATAGTGATAGTGAGGATAAGGGAGATAGTAAGGGTAACGAGGAAGATCAGGACTACCTTACTAATAATAAGGATACTACATTATCATCACAACCATCCTCTCTTATTAGTTCTTTAGTCCCCTTTTCTTATTGGGATCTTTATTTTGATTCTTTAGATCAAGAAATTGATTTCAAGGATTTTAATTTTATTTCTTTCCTTAAGAAAAATAATTTAGATTTTGAAATCAAA…
NBO_460gi001	1347	1038	ATGATAAAATATAAAGATGATGAACATAATATTTATATCACTTTTGATAAAACCTTAAATGTTTGTACACAAGATAAAATTTTTATCTATTACATTTCTAAATTTAGAAATTCTCTAAAATACACAATTAATGACCAATTGCCCATAGAAATAGAGACTAAAGACACAGAACTAGGAGAGTTTTATAATAAGCATGTGATTTTTGAGAGTGATATCGATTTTGCAAGGGAAAATGACACTATTTTCACATTAAAAGATTTTATAAATCAAACTGATAAATCAAAAAATAGCCTCTCGTGGTGTAAAGAAGTTGGATTTTGTAGTGAAGGTTCTGTGGTGTTGGATGGTTTAGAACAGTGTTTCCCAAGGGGGGCCCTAGGGCCCCAAGTGGGGCATTTT…
NBO_1344g0001	603	453	ATGGTTGCTACACAAAAAGAAATTCTTATAGCTGCAAGTAAACAAGGCAACTGGGCAAATTTGAATACTTATCTCGCAGATATTGATACCATCAGAACCACTATGGAAACTGCATTAATTACTAGTATCGGCACGATGGCCACAGATGCGGCTACTGTTAACAATACAATTACTGCTCAAATTCAAGCCCTCACAGCTGCAACACAAACAGATGTCGTAGCTATGTTAACACAATTTGTCGATGCAATCCTTGCTTTACTTTTCGTAAATCCCCCTCCATTCCCAATAGCACTTGTTGGCAATGTTAAAGCACCTGCTATTTCGCCTTATGTACCCAAACCATCAGACGTAAAACCTTCTCAACCCAAGCCTACTAATCCTGATCAATCTATGCCTGGA…
NBO_13g0036	993	939	ATGAAAAATCTTTTAAATGCATTTCAGTCCAAAAGCCAAAAGAACGGAGACCAGAACAAAGAAAATATTCCTGATCATTCGATTTTAGTGGAGGACGGTGAAGTAAAGTTGTTCATTGTAAATAAAAAGAAGAGAGTAAAAGATTATCTTAAAGAAACAAAAAGAAAGAAAAATAAAGTTGAACAAAATGAAAATGAAGAGGATGTTGTTAAGAGGGAGGTCGTGAGTAGAGATGAGGTCAACAGGGAGGAGGTCGTGAGTAGAGAAGAGGTCTTGAATACGGCTGATGTTGATAAAATAAATGGTAAAGAGAATACCCCACCCAAAGAAACCAATGCAATCCCCAATTTAATTAAAGCCAACCCAAACAAGGAAGTCGACCCACTTAAGGAAGTCATC…
NBO_3g0040	627	444	ATGGAAATCCATTCTGAAAAGATTTCGAGTATAGCCTCTTCCCTTTGTAGGACATTTTTTATAACTTCAAGTTCGGATTCCCAGGCTAAAATTGTGGATTTAGAGGATTTTACTATTAAGAAAATATTTGTATCTGAAGAACCAGTTAATAATTCAAAGATATTCCCAATGAATGATAAAGTGATTTGTGTTGGTGGGGTACCTGCTAGGGATGTTACTACTACTAAAGGGAAATCTACTATAGATACAAGTTTTTTTGATATAATAACTTGTGAAAGGGTAGGGTATTTTAGTACTCACTATGGGACGATTAATTCAGTGGATGTGCATCCTTTAGGAAAGGAATATTGTTCAGCAGGGGAAGAAGGGATTTTGCATATTGTGGGATTAGGAGAAGAA…
NBO_258g0002	465	357	ATGGATCAATATGCCAGCTGGAAGGGCGTGCGTTACCGCCTCGGCGGCAGCACCCGTAAAGGCATCGATTGTTCCGCCTTTGTGCAACGGACTTTCCGCGAACAGTTTGGCCTGGAACTGCCGCGCTCGACTTCAGAGCAGCAGGATTCCGGAAAATCGATCAGCCGCGCGCAGCTGCGCACCGGTGATTTAGTTCTGTTCCGTGCAGGTTCTACGGGCCGCCATGTAGGGATCTACATCGGCAACAATCAGTTTGTTCATGCTTCCACCAGCAGCGGTGTGACGATTTCAAGCATGGATGAGCCGTACTGGAAAAAGCGCTATAACGAAGCGCGACGCGTTCTGAGCCGTTCGTAA
NBO_39g0001	645	585	ATGCAAGATTACCTTAGGTATTATAGAGTGGAGACACCTGCACCCATTTATTTTAATTATAAGCAGTTAGGTGCTAATAACATAAGTACCTTCATGAAGGAAAATGAAGGATTAAAATCCTTAAATTACTTCATAGAAGAAAATTTCTTAAAAGACCGGGGTAAAAAATTCCCTTATTATAGCTTGTTAATGTACGTCAAAGGACAACTTCCAATGGAAGATGAGTATTTGGTAAATTTATTATACTCAATCTTCAAGTATCATGGTATAAATGTAGAATGGTTATACAGGTTAAAACCTGTTATAAATAGAAATATAATGGTAGAGATAGATTTGAAGGATCTAAAAACAAGTGGTGTAAATGCTAATAAAGCTTTACAAAATAAATTTGAAGATTAC…
NBO_468g0004	699	540	ATGAAAATCAAAAATTGTTTAGTTGAACCAAAATTAGGAAAAAACGGTGAATTTGAAAAAATTTTAAAGAAATATCATTCATTAATTCGTACTAAAGAAGGAGTTATTTTAGTTTGTGTTTATAGAGGAAAAGCAGCAGAAGGTGTAGATTTCAAAGATTCATCAGCAAGAGCAGTAATTTGTATTGGAATTCCATATCCATCACTTCACGATGCACAAATTGAATTAAAAAAAGAATATAATGATAATTATAAACATTTTAATGGTAGAAAATGGTATGAAACACAAGCATTTAGAGCAGTTAATCAAGCAGTAGGTAGAGCAATTAGACATAAAGAAGATTGGGGAATTATTATAATGTTAGATAGTAGATATCAAGAAAAAAGGATACAAAACCAA…
NBO_157g0001	1071	798	ATGGCGCTGGACGTGATGGTACCGCAGGGCCACTTCGGCTACCAGCCGCAGGCCGGGCGTTGCGCTGACTACCTGGCGATTGCCGCCGGCTCCGGCATTACGCCGATGATGGCGATTATCGATGCCACCCTCGCCACCGAAGTCGACAGCCGCTTCACGCTGGTTTACGGCAACCGCAGCAGCCACAGCATGATGTTCCGTCAGGCGCTGGCCGACCTGAAAGACCGCTATCCGCAGCGTCTGCAGGTGGTGCACCTGTTCAGCCAGGAGTCGATGGACAGCGATCTGCTGCAGGGGCGCATCAACGGCGACAAGCTGCGCGAACTGGCCGCCCATCTGCTGGACTTCAGCCGCTTCGAGCACGCCTTTATCTGCGGCCCGNCGGCGATGATGGATGAA…
NBO_362g0004	2007	1656	ATGAAACGAGTTTTACATGAAGCTATGAGAAGAAATCTTGTTGTTAAAACTAGAGATATAGAAGATATGCATAAGGTTATATTTATTGTATTTACACACGGAACTGATGCTATTGGTAAATTAAAAAAGATATTTGTGTCATTGGGTGGTAGGATTTTGGATTCGAATAGGTACGTAGAACCAAAGAAAAATTTATTGGCTTTAACTTCAGTGATCAGTCAAATTGAAAGTGTTGAAGAACATAATAGAGAAGCTATGAATAAAGAAATAGAAAGAATTAACAAAAGATTTGCTACTTGGAACTACTTTTTGAATAAAGAAATGAAAATTTATAGTACAATGAACAAAATGACTTTTGATTCTGGTAAAGATTGTTTAATTGGTGAGTGTTGGATTAGA…
NBO_4g0048	2034	1962	ATGTTTAATGATAAAAAAGTGTTTAAAAGTAGAATTTCAGACGATGAATTGGTGATTAATCCGAAAAATGTTTTTTATACCGAAGAGCCACAAAAAGAAAAGGCGCCTGTCATAAAAACCCTACCTCCTACTAGAAAGAAGTATAAGAAGCGTACAAAAGAAGGAGAGACCAATTTTAAATTGCATACTGATCCAGTTAATAGAACATGTAGTAATCAAATGTTTAATCCTAGTTTTTATGACCATTATAACCAAAGACCGAGAGTTAACTCAGCAGAACCATATTCAAGAAGTCCTCTATATATGCCTGTTATTAATCCCTTGCATGCACATAAATTCCAAGCCCATTATCACCACGCCATTCCTCACAGTTCAACTTTGTTTCGTCCTCAAGAAAGG…
NBO_365g0004	1608	1476	ATGAAAGATAAGAATGTTAAAAATTTAATTTTAGTTGCTGCTGCCGCTTCATTAGGTGCATGTGTTTTCTATGCTATAATGGGCATTGCGGGCAGTCTGCTTTTTGGTGATTACATGCCGAATGAAGATATTATAAGCATATTAGCAAACGAAAATTCAGAAATAGTTAAACACCTATTCGATACTAACTCAAAGTTTTACTGTATTCATTTTATAGTTCCTTGTTTTGCAATAATTGGGCTATTAATAAGTTCTATTTACCAGTTGTCTGCTGTAACGAGGTCTCTTAATGAAGTAAAAATATTTAAGAAAATTCGATCCAAGACTAAAAAACAGGCAGTTACTACCTTTTTAGTAATATGTTTGATAACTACTATCAACATGTTCCCTCAGATGGGT…
NBO_939g0001	828	642	ATGAACAAGAGCGAAGTTGAACTTAAAGTAAGTCCAGTTAGTATGGCAATAGGTTTAGAAAAGGCCCCAGACAATCCTAGGAAGTATGCTCGAATCAATTACGAATCTAAAGGTGTAAATTTAGGAATTAAACAAGATATCAGTCCTAATCCTTTTACTAAATTTGAATTGGCTGTTAAACCGACCCTCGATCTTTTCAAAGGCCTAAAAATTGAGACGCGTTTTGGCTTAGGCTCAATTTTTGGGAATCCGCCTCAATACGATAAATTTTATTTAGGAAAGAATGTTAAAGGCTATAAAGATAAGTTCATATCTCCAACGGACTATAACGTTAAAAATGGAGGACTGTCTTACCTTGAAGTTACCACTAAATTACTTTTCTCTATGAATAAATTGAAT…
NBO_28g0057	774	768	ATGTGTGAGATTATAAGTTTATTCGTTCTTCTTATCGCGGCTGGCCCCACGTACAATTCGATACCAGTCCAGGAGATGCCTACGGATGTCATGCTTGCTGATTGCCTTAAGAAGACCGGGATTAGTTTACCGCCCTACTGCCCACAGGCCCCAGATTTATTCCCTACTATTATTACGCCAAACACTAACCAAATTCCTATCCAACAACGCCCAATGATCCCGCATCCTCTTCCAATGCAACAACCTACTCATCCAACTCAATTTTCGCCTCAACCAAATCCAAATTGTTCAAGCCTTTCGAATGCCAAACTCTCAACTATTCTCAAAGAAAATCCTAGTGCTCGTAATCAACTTGTACAATTCCTAGAGTATAGTGGAGTTCCTCCTCCATGGGACCAA…
NBO_64g0015	2553	2349	ATGTCTAATTGCTTACTTGAGATTTATATTCATGAATCCTTGTTTCGAACTAAATTGAGTGTTGATTCTTTGTTATTAGATGATTTTTTGAAAGCTGAAAGTGTTAAAATTGGTTATGAAAACAATAAAATTTACTCTGAATCAGTGAGTATCTTTTTGAATTTAGAAGAATTGAATTTAAAAAGAGCTTACCGATCATATTTGAAATATTGTGTAGGAGAAGGTTCGTTAGACGTTGATTTTATGGGTCATTTATCAAATTTAAAAATTGTTTATGGTCCTAAAACAAAGCTAATTGACGTAGAAAACCTTATTATAGATTACAATTCTTTGAATAATTCGGGTAAGACACCTTTATTATCGATTGAAACTGACTCAAAATGTATTTTTGAAGTTTTT…
NBO_1252g0001	1179	759	ATGGAGAAAGTCCTTTTAGATGAAAGAAAATACATTTTAGATCTTTGTAAAAAAATTAAAAGAACTGGTTGTGGTCTCCTTTTAATTCAAAAAAGTATTTTAAGGGATTCCCTTTCTGATTTGGCCAGGCACTTCCTTAAACAAATGAATATTTTACCTTTAATAATTGAAAGGAAGGAAATTGAATTCTTAAGTAAGAAATTAAATATAAAACCAATTAGTGATATTGAATTAATTAAAGATAGTAAAGAAATAGAAATCCAGAAATTAGATAATTACTTATTATTAAAATCACCATCTTCTTGTACAGTTCTATTAAGGGGTTGTGATGATTTGGTTTTGGATGAAGCTGATAGGAGTTTTAATGATGCCCTGAGTGTAGTAAATTGCTTAAAAAAT…
NBO_26g0022	507	369	ATGTTCAATTCAATGTTGCACTTCTCTGGTTATTTCATCATAGGCATGCATTTAATTTATATTATGTTATTTCAGATTATAAAAACACCGTATTTAGAAATTAGCAAAATTAAAGATTCAAAGTCTCTTATTGCTGATATGATCCTTGCAGACCATTACAATGAAGAAAACTTTTGTATTGCATGCCTCAACAGCAATATTTCTCAGGCCAGACATTGCGATTTTTGTAATAAGTGTGTTTCTGGTTATATTTACCATTGTCCTCTTCTTAATAAGTGTATTACTCTAAAAAATGTAGGCTTATTTGCTTTTTATATTTTTTTCTCTTTAATAATATACATTAAAACCCCTGCTTTCCAAGTAACTTAA
NBO_340g0001	375	330	ATGAGAGCAATGGATATGCGCAAGAAGTCCCGGTCATGGTTTGTCCCGCTCCTGCTTGTTTTTGCCGTCCTGTGGGCAGTGGGGAAGAAGGACACGCCTTCAGCCCCCGCACAGTCAGGCGTTCTGAGCGCGCCGAGTACGTTTGAGTCGACTTCTCCAGCCTCACCCTCAACGCCGGCCCCTGTCTCTGCGACTGAGCACTTTGTAAGCGCTGATAATCTCAATGTCCGGAATCAACCAAGCGGTAAGGTCGTCTCAACGCTGAAGCGCGGGGGAAAAGGTTTCAGGTTTTCGAAGACGCGCAACGATTGGGCACGCATCCAGTATTGA
NBO_1059g0001	399	345	ATGAATGTAAAGATAAAAATAAATTTGAAAGAGGATAAAATTTCTTTTATTTTTTATCCCTTAATGTCAAACAAATTTATCAAAATGGTTTATGATAAAAATATTCTAAATACAATTGAAATCAGAGTAGATGGAGAGACACATACATTAGGGAGTAGTTTAACTGATGAAATATCTCGAGATAATAGATGTAAATTTAGTACTTATAAAGTTGAACATCCTATGGATAATCATATGTTAATGAAGGTATGTGCAGATGGGAGTTGTGCTGTCAAAGATCTCATTATTGAAACATTGAAGAATTTAGAAAATAATACACAGGATTTAATTAATCAATTACAATAA
NBO_11g0034	804	762	ATGATCGTTTTTATATTTTACCCTATGAATTGGTCTTTGATCATAAGAACGTATATTACATCTATATTTTGCGCAGATTTTCTTGATACATTTGAAGAAATTGGACCTTACAGGAACATAAACAAAGACACATTAGATCTTAAAATTACTGAAGATTCAAATAATATCACTGTTGAATTTAAATCTCAAGATTTTGTAGCAATTTATGGTACTTGGTCGACTGGAATGTTCAAAATCAAAAGTGATTCATTCTGTATTGATACTTATAGTGTTATTTTTTGGTTAGACGACATATTTACTGATAAATTATCTTTAGAAGAAGTCTTTAATACACTTGGAGATTATGTTTTTAAACATCAAACACCCAAAGAGGCTTTTAATAAGAAAGCTGATAATTTG…
NBO_377g0002	2790	2301	ATGTGTTCAATTTCCCCTTTACATTCCGATTTATTCCAAGTTTTAATTTTAATTATTGAAAAGTATTTAGATTTAATTTCTCCTAATGATTTTTTAATTTTACTTTCTTGTATTGAGGACCTACTTAACAATGAGTTAAGTAATAAAGTTATGATGAGTATGTTAGAAATAGGAGAATGTTTAATTAGTATTAGAGTTATGAATAAACAAATAGAATTTTATGAAGTTTGGAAATCGTATTTAATAATTCTTTATGAATTTACTAAAGATCCTAATCTTAGAGATAAAAGTTTAAGAAATTTATTTAGATTTATAAATTCAGATTACGTTTTGTTGAGTCCGATAGAAAATGAATTTTTAATAAAAAAAATATTAATACCTTTAATAAACGAGACAAAA…
NBO_29g0033	450	396	ATGGAGAACGAAAATTACACACAAATTGTCGAGAACGAATACACTTTGAATGATGCTCTTAAACACGTTGCAAGAGCTGCTTTTATCAATGAATTACTTTTCAAGGGAGGTAAAACTTGTATTGAGAAGATCATGAACAATCGTGCTAAACTTGTTTTGATTTCAAAAGATTGTGAATCAAGAATCGTCACGATTGCTACTCATTACGCTGAAAAGAATAAGATACCAGTAATTACTTTAGAAGATAAATTAGAACTTGGTAAGATAGTAGGTTTAGAGAAAGTAAATGATGAAGGAAAAATTAAAAATAACGGTTGTTTTATTGCTGTCATTGAAAGATTTAATGAGAAGACAAAGGCTACTGAATTTGTTGAGAAAGAATTAGTTAAAGCTTAA
NBO_329g0001	867	501	ATGCCCGGCAATCAGCGCATCCCAGGCCGCCATGTCGGTATTGCCGGTGGTGTAAACCTTGAGCAACGCGTCGCCGTGCGGATCGAAGAACTGGATGCTCTGGCGGCCGTTGTCGTTCAGGCGAAAAGCGCTGGCCCACTGGCTGAGAAACAGGCGCAGATCGAGGGCGCGCGGATTAAGCACCAGCCCGGCGTGGCCGCTCAGATGCTGATGGGTAAATTCGCCGACCTGCTCATGCACCGCGTATTCGTTGCGGCAGATGCATTTGGTTTCCCCCACGGTTTCCAGCGCCGTCAGAATGGCGCGGGCGTCGTCCTGCAGACGTACGGCATCGTAGCCCAGGCGGGCTTCGGTCAGCTCGGCTTCGCTAATCCCCATTTCGGCGGCGATATCGCGGGC…
NBO_92g0003	735	723	ATGCTTTCATCTTCTGGTACTCCAAATTGGAAAAATTTAAATGGTAACCAATATAATAAAAAAGATCAAAAGAATAAAGATGCACCAAAAATGCTTTTCGATATGCTTTCACCTTCTGATTCTTTAACTAGCAAAAATTCAAATGGTAACCAATATAATAAAAAAGATCAAACGAATAAAGATGCTCCCAAAATGCTTTTCGATATGCTTTCACCTTCTGATTCTTTAACTAGAAAAAATTTAAATGGTAACCAATATAATAAAAAAAATCAAACGAATAAAGATGCTCCCAAAATGCTTTTCGATATGCTTTCACCTTCTGGTACTCCATCTTTGAAAAATTTAGATGGTAAAGAATATAACAAAAAAGATCCAAAAGATCAGAGGAATAAAGATGCT…
NBO_38g0022	483	444	ATGAAAAAGAATTCGGACTTATTAAAAAATCTCCATAAGACAATTTCTGCTTGTTCAAAAAAGAATAGAAAGATATTTGAAGAGGAACTAGAGACAATGTCTAAGAAAATAGAAGGAATGATTAATCAGAGTAAATTGGATGATAAAAATGATTTCTTAGAACAACTAGACACTCCCCTTGAAAATATTCATTTACAAATTTCCCTTTTAAATAAAAAAATCGAAAAAATCTTAACGACTTTGTCAATAGAAGCCAAGAATTCCTTAAATGAAATTTACACTTCCCTTAAAAATTTGGATGAAATTAAAGAGGAGGTCTTTAGAAGGGAATTAGAGAAAACCAAAGAAATGGATTTGATTCGAAAAAAAATTGTAAAAAGTTTAAAAAAAGATAAAAAT…
NBO_70g0002	618	570	ATGGCAGAAATTCTCTTGTTTGAAAAATACAGTTTTGATGACGTTAAGGTGGAAGACTTGTCCTTAGAGAAGTACATCAATCTCACTAGAAGATTTATAATGCCTCATGATGCTTCACCAGTAATTAGAAAGGCTGGAGGAAAATCGAAACTTAATGTCGTTAATAGATTCGTTAACTCCCTCATGAGACACGGAAGAAATAGTGGTAAGAAGAGACTTGCTAATACTTGTTTTGAAGATGCTTGCTTTATCATTTCTACACTTACTAATAAGAATCCTATTCAAGTTTTAGTTGAGGCCATTACTAATGCCGGACCAAGGGAAGATACTGCTAGAGTAGGAAGAGGAGGTTCTATGAAGAGGACATCCGTAGATGTATCACCTTCTAAAAGAGTAAGT…
NBO_26g0011	639	414	ATGATTTTTTCTGTTTTGTCTTTTAATTACAATCTTATTGCAGAAGATCTTGATTTTCTTAGAGAAAACCTTTATATCACAATCCATCCTTTTACTTACTACGTGTACATATTAACACATACTTTTGTATCTACTTTACCTATTTTCATATTTTCATTGTTTACTTCTTTTTCTTTTCTTCTGATTTACTACAATCTCCTTTTAATAAGTTCAATTCTTAATTCTTTTAACAATATGAGTTTCAAAGTCATAATTATTTCTATTTTGATGATACTACAATTTTTATTTCCACATGGGTTTGGTTTAAATATTTTATATTCACAATTGATACCGAATATCATTTGTGGAATTATAAAACTGGTGGTTAGTTACTCCACCTTTTGTGTATTTATTTCTGTT…
NBO_26g0003	1182	1155	ATGGATTTTTCAGAATTGTACGAATTAGAAAGACAAGCCCGTAAAGATGGCAATTCCGAAGAATTAAAAAATATTTTTATGAAAATGATTTCCCTTTGTGGTGATGACAGAGAAGTAGTTTCTTTAATTCGAGTTTTATCTGCTAGAAGAGGTCAAGATAGGAATTCAATTCGTTGGTTAGTAAACCATGTTTATTCTCAAAAGAAAATTAATTTTCCAAATGACTGGACTGATTTTGCCAAAGATCTCCTTTCCGATGTCGTAGAAGGTAAAATGTTTTTAGAAGAAGAAAGGGTTTTACTTACTACGGATCTTAAAAATCATTGTCTTAAGAATAATAATATTACTGAAGCTTTAAATTTAATTCTTAATGTTCCAGTTGAGACATTTACTATGATC…
NBO_464g0004	3342	3279	ATGATGAAATCCAGTAACGTAAATCTCATAAATCTATTTTTTAAAGACAAAGGATTAGCTAGACAGCACATTGAATCTTTTAATTATTTTATTGAACACGATATCGAGAATATTATAAAAGCAAACGATATTGTAGATTCCGATATTGATCATTTATTTTATTTGAAATACACCGGAGTAAGAGTAGGCATGCCTAGTATCGAAGAGAACATGGTTAAACACAGTATTTATCCTATAGAATGTAGACAAAGAGATTTGACTTATGCTAGTAATATCTATGTTGATATTGAATATGTCCGAAATAGGCAGATTGTTCGTAAAAAAGATGTTTTCTTAGGAAAGATTCCAATAATGTTAAAGAGTTGTAGATGTTATTTGGGACAACATGAAGATAATGAT…
NBO_12g0032	453	336	ATGAATTCGAAATATAGACTGGGATACAGATTAGAATTGACGGTTCAAAGTTCAAAAGTAGGATCAGCTATGAATGTTTTTTTTTCCTTAATTAATCCTTCAAATTTTGTTTCTATTGACTATAAAAGATTTAAATTTTTATATTTATCCAATTTAAATTTGCTCAATTATTTTATAGTTGGTGATTCTATAGATGATTTAGCTAACAATATAGTAACAAAATGTTTGTTAAAAGAATTCTATATCAAAGGTACAGAGGATAAACATTTTCTTCCTTCGTCATTTCCAGTCCGAGGCATGTACCGCTCCGGCACCCTGTATTCTCGAATGACTTAA
NBO_421gi001	570	525	ATGAAAGATAATAAAAATGGCAAAGATAATAATGACACTCCTAAAAAATTAAAAGTAAATGATACTCCTAATTTATCTCTTCTGAATTTTTTAACTAAAGAAAAAAAGATAAATAATGATTTTGATAACGATAAAAATTTTAAGCCAATAATTTTTGATTCAAGTGTGTACGTTTACAAACTCAATAATCCTAATTTTGAATCTTTAAGAAAAAGAAAAGATCTTGTAAATCCTAAAAAAATGATGTTTATTAAATTTACGGAAGATATCAAACCTCCAATTTATAAACCAACAGAAAATAAACTTAAACATAAAATTTCTTATCAAAAAATATTTAATAATGTAGATTATGATGAAGAATCAACATGGGAGGATGATCCTGATGCTGAATCTATTGAT…
NBO_336g0001	405	378	ATGCCACGGCTGAGACTGCCGCGTCTGCCGGGAATGTTTATTTTCGCATGGCTGTTCGCCGCGCTGAAAGGCTGGGTGATGGGCTCGCGGCAAAAAGATACCGATAGCCTGGTGATGTATGACCGGATGCTGCTGTGGCTGACCTTTGGCCTGGCCGCAATCGGCTTCATTATGGTGACCTCGGCGTCGATGCCGGTAGGCCAGCGTCTGGCGAACGATCCGTTTCTGTTTGCCAAGCGCGATGGCTTATACATTCTGCTGGCGCTAGGGCTGGCGATGGTGACGCTGCGCCTGCCGATGGAGTTCTGGCAGCGCAATAGTACCGCGATGCTGATCGCCTCTATCGTCATGCTGCTGGATTGTTCTGTTGTTCGTTAG
NBO_444g0004	1020	876	ATGAGTAATAGTGAGATGAATAAGCAGCCAATCTTTAATAGCTTTGATTATTTGGATTATTGCGGTTCGTTAGAAAATTCCTACAATATTGCAAATGGTGCATTTTTTCCATTTGTATTTGTAATTCATGATTTAATTAAAAAAACAGAAGAAATATTGAAATATAATGGGCCAATTTTTTTAAAATCTTGGGAGACTTTAGAATGTATCATTAAAATCTCCAATATGTTAACTCAAGGATTTGCAACTGTTGTAATACCGAGTTCAAACAAGGAAGAATATGTTAAAACTTTGGATGAATTTAAGGGAGATTTAGAATTTTTATCAACGCTGTTTATAGAACTAAAAGATATCATTAAGCAAGAAACAAATATTTATCATGAAAAAAATCCAGAAATT…
NBO_135g0002	492	399	ATGCCACTAATAATCGATACGTACGAGATCCCGGCTTCTGAAATAGCTTTAGCCATATACAGAAATTCAAATGTACTACCTTTATCTTTTGAAAGTCTGAGAAGAGGAGAGATTAAAGATAACAATAAACTGTATTATGTACACAAAGAAATAGAGTTTGATCTCAGAAAGATAAAATATTATTTTAATGAGATTATAGAAGTAGATACCTTTATAATGCAAATTAATAAACTCAGGAAGTCAGTCAGATACTTCAGATACACTACAGAAGGAAATTTAAAAATTGAGGAGATCAAGAAAATGCACAAAGATAAAAGTTTTGATAAAACAAGTTTTCTTCCGCATTTAAAGGCCCAGGAAGACGAGATAGTTATATTTCCTGAAGATGACGAAGAATAA
NBO_213g0001	339	333	ATGACGTATTCAATTTCCCGGGCTGAGCAAGAACTGCAGGCTAAACATGAACAGCTGAACCTGCGCTGGTATCCGCGCTATCACCTGGCCGCCCGCGCGGGCTGGATCAACGATCCCAATGGCCTGGTCTGGTTTGACGGCTGGTACCACGCGTTTTACCAGCACCATCCGTACTCCACCAAATGGGGGCCGATGCACTGGGGTCACGCGCGCAGTAAAGATCTGGTGCACTGGGAACATCTGCCGGTGGCGCTGGCCCCGGAAGGCCCCGAGGATAAAGACAGGCTGCTTCTCCAGGCTCCGCGGTGGTGGATGGCGATACGCTGGCATTGA
NBO_13g0034	1281	1104	ATGTATCCCCATTTTTTACTCCCTTTTAGTTCAATTTTCATTTTAAAATCAATTTTTAATCACAAATCAATTCCTTTTTATTTGGTTTATGAAATTTACGATAAGATAAACAAGTTCATAATCCCATTTTCTTTTTATGACACGTTGTTTAAGAATCAAAATGATTTTTTAATTCATTTTTTAAGAGCAAAGGAGCTATTTAAATTATTTGAACTGACTCAAGACAAATCGTTTTTAATTAAATGCCTCAAATACATTGACAAAAAGGCTAGTGATTTAAAATCAAAAGATCAAATTTACAAATTGAAATTGCTTAAAAGTAAAATTTTGCTCAAAATTAATTGCCCAAAAGAAGCTTTTTATGAAATTCAAAGATACAAAAATTTAGAGACGTGTAAA…
NBO_63g0015	2745	2484	ATGCTGTGCGAGAGAAATCGTAAAAGTAATTTTTTTGAAGAACACGATATTATCATTATTGGAGAAAATTTTTTGTCTCTTCAAAAGTTAAAGATAAATTTAGAATGTTATGCTGTTTTGAACAACTTGAAAAGAATTAAAAAAGATATTAATATTATTACAACAGTATCACTTAAAAAAACAATATCACAAAATGAAAATGACGAGAAGAGATTAACTGACAAAGTTATTTGGCTAAATATTTATCACGTATTGTCAAGTTTTGATTATTTTACAACAAATCTCATTTCACGAGCTCTTGAATTAAAATATAAATTAGATGAATTTAGTCAAGAAAATTATTATGAAGAATTTGATGGTCCAAAGATAGTAAAACAGACAGTTAATAACTTCTTAGAT…
NBO_63g0017	3342	3279	ATGATTAAATCCAGTAACGTAAATCTCATAAATCTATTTTTTAAAGACAAAGGATTAGCTAGACAGCACATTGAATCTTTTAATTATTTTATTGAACACGATATCGAGAATATTATTAAAGCAAACGATATTGTAGATTCCGATATTGATCATTTATTTTATTTGAAATACACCGGAGTCAGAGTAGGCATGCCTAGTATCGAAGAGAACATGGTTAAACACAGTATTTATCCTATAGAATGTAGGCAAAGAGATTTGACTTATGCTAGTAATATCTATGTTGATATTGAATATGTCCGAAATAGGCAGATTGTTCGTAAAAAAGATGTTTTCCTAGGAAAGATTCCAATAATGTTAAAGAGTTGTAGATGTTATTTGGGACAACATGAAGATAATGAT…
NBO_19g0015	2433	2328	ATGACAGGGGATGTGACTATTAATCCAACGGCTAGTTGTTTGGTTATGACTACGGAAATTTTAAGGAATATGCTTTACAGGGGAAGTGAAGTAATTCGAGAAATTCATTGGATAATTTTTGATGAGATTCATTATATGAGAGATCGAGAAAGGGGTGTTGTATGGGAAGAAACTATTATTTTACTACCTTCTCATGTCAGGATGGTCTTTTTAAGTGCAACTATTCCTAATGCTTTGGAATTTGCTGAATGGATTTCTTTTATTCAAAAACAAATTGTACACGTGGTTTATACTGAGAAGAGGATTACGCCTTTAGTTCACTACTTTAGAACGAATAAACTTTACAAAATTAAAGATAACAAATTTCATAAAGAAGAATTTCAAAAAGCAATGAAAACC…
NBO_63g0023	1290	975	ATGAGTGAAGTTCTTATGGAGTTTCCTAAACTGACAGTCGAAGGAAAATCGGATAGTATCATGAAGAGAACTGTTTTAGTTGCAAATACCTCAAATATGCCTGTGGCTGCTAGAGAAGCCTCTATTTACACTGGTATTACCATTTCAGAATACATTAGAGATCAAGGGATGAACGTATCTATGATGGCTGATTCGTCATCTAGATGGGCTGAGGCTCTTAGAGAGATTAGTGGTAGACTTGCAGAGATGCCTGCTGATAGTGGATATCCTGCTTATCTTGCTGCTAAATTGGCATTTTTCTATGAGAGAGCTGGTGCTGTGACCTGTCTTGGGTCTCCAGATAGAAAAGGTTCTGTAACGATTGTAGGTGCTGTATCTCCACCTGGTGGTGATTTTTCT…
NBO_423g0001	1482	1254	ATGACGAGATTCTGGAATATTTTGAAGAAAATTAAAATACCAAACTTTTTATCTCATCTTAACTTTGCAGTATTTGGATTAGGAGATTCTTCTTATAACACCTATAATTACTGTTCGAAAAAATTGTTTAATTTATTAAAACGTCTAGGTGCCAAGCCTCTTATCAGAAGAGGATGTGGTGATGACCAAGATAAAGAAGGATGGCTAACCGATTTTAAGCCTTGGTGCAAAGAACTTATCGATAATGAGATTATTAAGAAGGAAATGTTAGAAGATATTAACATTTATAATACAAAAATTGATTCACATTTTTATGTTAAAACTTTAAAATCTTCATATTTGACACCTTCTGATTATAAACCGGCCAATATTGAATTAGAATTGATGATATATGATTTA…
NBO_27gi004	411	321	ATGGATTTATCTACAGCTTACATGTTACTTACGACAGTCGGGATTGAAGAATCTATAGAAAACTACAACAAGTTGTATGAAGCATTAGGTACTCAATGTGATTCAGAAATCTTAGATTCATTTTTATCTAAAACAAAATCAACTTCTCGTGATGAAATTATGGCAAAAGGAGACGAAATTATCTCATCCTTAGCCAGCCAAGTAGTATCATCACAGCCTGCTGTTACAGAAGCTGCACCAAAGAAGGAAGAGAAGGTTGTTGAGGAAGTCGAAGAAGTAGTTGAGGTCAGTTTATTCGGTGGTGATGATGATTTCTTCTAA
NBO_9g0002	522	429	ATGGAAATTGAAGATGTTTTTTATTTTGTTGAATCCAATAATTTGTTAATGCCTAATGACAAATATCGTTTTATAACTATAAAACTACATTTATCAACACTTATCAAAGGCTTAGAAATAACCGGAGTAGATGCAGAAGAAGAACATTATATATTTGAACGTTTTGAGGATGTATCAAATTTGCTTGAAATGTTAAAGTATTTTAGAAATATTTTAAATGAAATTAAAAATTTTCGGAAATATTTTGCTTCACTGATCACAGAGGAACATCTTGTTATTATAAATAAAGTCGACAGTTTTGAAAAACAATTTACTGAGTTAAAAATAAAATTTATAAGATATTGTAGATCAAAGAAAGGTAATCATTATAGTAGTTACAGGACTAATACTGCTTCACCA…
NBO_4g0039	1320	1041	ATGAATTATCAAGATGGCGGTAGATATCAAAGTATGAATTATCAAGATGGTGGTGGATATCAAGGTATGAATTCTCCCTCTAATTTTAGCAATAATATGATGGGAAGTGGAGGTAGTGCTTCATCATGTTCCTCCGGTGGTAATAACTTATGTGATCCTATTCCACAATCCTTTTGTAATATGATGAAAGGTCCAGTTCTTGGAATGAAATCATATAAAAAGTGTTCTTACCAAGGAGATATTGTTAATATAAATGATTACTGCAAGAAAGATGATTGTAAAGATGGCTGTCCCAGACAAAATGATTGTAAAAATTCAATATCCGGTCCATCTGGTTGTTCTACAAACAGTAATTTTTCTTCTAATGTACTTCCTAAGCAGACTAGTAATATGTATTTC…
NBO_441g0004	3126	2748	ATGGGATTGAAAAGAGATGTAATTGATAAAACTGGAAATGATAAAAATGGTGGTGAAAAGATAGATTGTGATTCAAAAAACGATAATGCCACTTTAAAGAAGAATACAAATTACACTAGCTCTATAAATCACAGTATCTCAAATGATCAAAAGCACTCATATTCTAATGATCAGAATCTCACTAGCTCTATGAATACAAATCAACCCATCTTTAATAATGGTATCCACACCATCTCCAATAATCCCCTTCACACTACCTCTAATAATGATAACCGCTTTTTTGAAAACATCTTTAATAATGTAAACACTCTCCTCGAAATCAGATACGAAGGCCAGATCATCATAAAAATGAAAATCCATCCTTTTAATAATTTCACTTTTAATATAAACGTTCATATC…
NBO_342g0003	378	309	ATGACGATGACCTCAGGGCAGCTCCCGGTCAATCCGCAGGACGGCACCATGTCTGACGACATCGCTCAGCAGACGCGACAGTCGCTGGATAACGTTAAGGCTATCGTTGAAGCGGCGGGTTTGCAGGTGAAAAACATCGTTAAGACGATGGTCTTCGTCAAGGATCTGAACGACTTCGCCACCATCAACGCGGTGTATGAAGCGTTCTTCACCGAACACAACGCGGCCTTTCCGGCCCGTTCCTGCGTTGAAGTCGCCAGACTGCCTAAAGATGCGGGCATTGAGATCGAAGCCATCGCCGTCGCCTGA
NBO_71g0003	2331	2133	ATGCTCAAATTATTAGATCAAGAGATTCTTAGCATTTTAATCGGTAAGTACGGCAGAAATAAAGACTTGCCTATTGAAGAGCTTGGCCTTTCTAATTTTCATTATAAATTTCTTGGCTATTTCACAGTGGAAGAGATAGAGTCTATGTCCGTGGCTGAACTAAAAATGTACATCAAGAAAGATATTAATGTCATGAAAATTTTTACGATGTGCACTACAAATCATTTTAATTTAGAAAAGATACTCAATGAGGACACATATTTGAGATTTTATATCGAAGATTGTACTACTAACATAGATTTACTGAAGAGTCTTAATTTTATTCATAATCCTTACATTCTTTTTCTTTTATTTGATAAACTTAGAAATGATGAGTCCTACTGTAAAAAACGTATTAAC…
NBO_518g0003	1395	1107	ATGTGCTCTATTGGAATTTCATTGATTAAATGTGGAGTAGGAGAAATTTATAGAACTGAATATAAGAATCATCTTCACGTCTGTATGCTTATTTCGATAGTACTGTGTTTAATAGCATTTTATATTGATGAAAAGTATCCTGGTTATATTTTCTTTATACCATGTTATTGTATTCTTATAGTTGGTATTTTTTATGGATTCAAGCTTGTAATGGGATACGAAATGGATCAACTGAGAGAATACGAATATATACCAACATCAAAAGATGCTAAAGTATCTTTATCTTCAATTACTGAATTTATTTCTCTCAGCAAAATAAATCTCAAATTAATTTTTGGTTCCCTCCAGGATATTATTAGTTTGACAGCTCTGAATTTAATACATATAACAGTAAATATA…
NBO_128g0002	1089	810	ATGTTTGTAGGACAGTGTTATGAACAAAAACTGATAAAAAACTTTCCTTTTAATCTTTTTGACAGAACTCGTTGTGGAAACATTATTAATAAATGTATAAATCACGTTACAGGTTATTTGAAGAATAATGAAAATCTTAATTTATCACTTACTAATCGATATTACTCATTTTATTACATGAGAAACTACTGTAAAATAGTCTATGAAGCACTTGAAGAGAAGAATTTATTACTCTGTCTTGTCACTAAAAATGGTATAGAAACACTTGATCTACCTAAAATTTATAAATGTATTGATGATAAATTACTTAATATTGAGAAACAGATAGAAAAAAACTCACTTGATGAGGAAAACATGCGTAATTTTTTTTCTCAAACATTTGGTGAATTGATATTGGAT…
NBO_1373g0001	975	879	ATGTCAAGGGATGTAATTAAAATTAAAAGGATGACTAATCTTAATAAAGAAATGAAAGGAATGGAGTACGTGATAAAAGATTTAGAAAATCAAATTTATGGGATACAAAGGGAATATTTGAATTTATGCGAATATATGGGAATGTATCTTGAAAGGGATGTTAAGAGAAAGGAGGGCGGTAGTAAGGTAGGGGTTAATAGTAAGGTAAGGGATAGTATAGACCTAACCACTACCCCCAATAATAATACCCCTACACCCCCTACAGACTCCTTTTATGAAAATGAAATTTCTAATTTATTACAAGTCTGTGATTCCCTTACTGAACAAAACAATCTTTTAGAAGGACAAAGAGATGATCTCCAATCTCAAATTGATTTTTTAAAGAGAAGAAATTTATCC…
NBO_367g0008	1800	1779	ATGGAAAATGAAAGTATTGGTAGGGGTAAAAGTGAGGGTAGGGGTAAGGACGCTTTTAATCAGATGGGTGACCTAAATAACTCTAATGAAAACCTCAATAATAACAACCAACTTAATCTTTATTCAATTTTCTGCCATTTAATAACTTTAGATTCCTTTGGCCACGCTTTCGGTTTAAATCATAAAATCATTGAGGAAACTTTAGTACGTTTTGATAATTTTATTAAAGAAATCTATGATAGAATGGATGACTCAACCCTTTTAGTAATTACTAGTGATCATGGGGTTACAGATGAAGGTGCTCATGGAGGAGTTACTAAAGAAGAAATGTCTTCTGTTGTATCATTTATTTCTAAAAAAGATCTAAAAATTAATAAAATTCCTAATGAAATTATTAAA…
NBO_32g0041	1647	1575	ATGCGAATAGAAAAATACAACGTTCTTAAAAATAATCAATTAAATATTGGAGAAAATTTTTATAATTTAGCACATGCCAACAAAACTAGCAAGATATCGAAGAGAAGTTACCATGAATCTCAAGAAAAAGAAGATGATTTAGAAGAGATTAAAGATGAACTAAGAAATTTAGATGTAAAAAAATATTTTGTAACTGAAAATAATGATAAGGAAGAAGCAGAAGTAGAAGATGAAGACAGTATTTACGACGATTATGAACATGATGGTCTCTTTATTTTAGATGAAAAAGATCCACAATTTGATGAAAAACTCCACGACAGAATTTCCAACGACAAATCTTCTCTAATGACTCCAGAAACTGTCGAAAAACACATTAAATTGTTTTTAGGCCAATCTGAA…
NBO_11g0022	555	318	ATGCTTCTTCAGATTTTAGAAAAGGAATGCGAAGAAACGAAGGAGTACTACAAGGATTTAGTAACTCTGGTACTTGATAATATGGACATTTTAGTTAAAAAGAAAACAAATTTGACATCAATGTTTGGAAGCAGGTTCGCTAAAAAAAAAAGATTGGACTATGGAGAATTGAAAAATGAGGTTTTTGATGATTTCTTTGGACGTGTCGTGAAAGAAAATAAAGCCTTATGGCTTTTTATTAAAGGACTGAAAGGATTAATTGGTAATTGTGAGTGTATCCTTTCTAATTGCATTTGCTTTCAGGAAAGATTTAGATGA
NBO_386g0021	1494	1377	ATGAGAGGTCTGATGAGAGAAGGATTTAATGGGATAAATGAAGTTACTTGTAATATTCTTTGTACTGCTTTAGCAAAAAGATTCAATTCAGTGACAATTGGGTATGACAGTAGAAATAAATCATCAAATTTCGGAATGATAGCCAGTAAGATTTTTCGAAAACACGGAAAATCGGCTTCTGTTTTTGATCACATGGCTACTCCGAGTTTAAGCCATTTGATTGGTGTTTTAGGGACTGATATTGGATTAATGATAACGGCTTCTCATAATCCTAAAGAGTATAATGGTTTTAAAGTTTATGACAAGAACGGATGCCAAATAACATCGCCTTTAGACGAGGAGATTGCTAGCCAACTTTTAAATAACGAGATTACAGATCTAACAGACACAAATCCACCT…
NBO_1104g0002	558	462	ATGCTCATCGAGAAAGAAGACAATAAATGGAAATGCAATGAAGATAAAATCATTAAACTTGGTGTTATGAAGTACGGATTTAATAAATGGAATAAAATTTGTTCTCTTTTGGTTAATAGAACGCCATTGGAGTGTAAAGAAAGATGGTTTAATTATTTAGATCCCGAAATTAATAAAGATGATTGGTCTTTAGAAGAATGTAACAAATTAATTGAAGTAGCTGCTTGTTTAAAACCACAATGGAGACTTATCGGGACAATATTAGGGCGAAATGATCAAGATTGTTATGAAAAATACAATAAATTGGTTTATAAAGCAATTAAAGTTGTAAAATATCCCGAATTAGTTGAACCCGAGGGAAACGTGGCGGATGAAATTTACAAATCGGCTGTCCATAGG…
NBO_1133g0001	615	507	ATGCGACTTACGAGTGATACACCTACAGCTATTGATGTAATACTTGAACCATCAAAAGACGGCCTCGTTTTTTTTAAAGATTCAGCAAATACAGGAAAATCATTTGATATAGCAAACAGCGGAACCACATTAATCCTTTATAGTTTTCATGGTGGGAAAAATCAACAATTTTATGCAACATTGAAAGGTTATAATGAATTTAACATCATTAACAATAACCTTTGTCTTGAACATGATTCTTCTTCATCAAACTTGCTTCTTAAATCATGTAATAATTCTGAAAACCAGATTTTTGAATTTGTAGATCCGTCTAAAAACATCGATGTCCAGTATCCCAAAGAATCTGCTAATACAGCAAGCAGATTTTTGAATGATAGTTCTAATTCACATTACAATTTT…
NBO_10g0049	1092	903	ATGGTATTTTCACGATTAGGAATTTACCATCCCGAGACAGGGAATCAAGAAAGTGCCCTTAAAGAATTTGAAGTTTTAGGAGAAGATGATACGGTTTTAGGAAAATTTACTTACGATGTGAATAAAAGTAAATACCAGTCCTTCGATTTTACACCAACTAACACTAATTCAATCCAAATAAAGATACTAA
NBO_63g0009	444	321	ATGGAAGAAATGGAAATCATTGAAGAGAGTCTGGTTTGTGATAAAAAATTAACTGAACAATGTTTAAGACCGACTATGTTAAGAATAATTGAACAGGAAATTGGGCCTGGTGTAGAATTGTATAGAGATAAAATAAGTAATTACACGATAGAACAACTTATAGATTTCATTATTAAAAACTTCTGTCTTTTCGAAAAATTTATTTCAAAGAATTCAAAACGAATTCTAATACAATTTAATAGAGATCTACGTGATAAAGATCATAAAGATGACATCAAGAAGGGGTTACAAAACATTTTAACAATATTTAGAATTAATTAC
NBO_85g0001	552	390	ATGAAAGCGGAGGTTGCTGTTAAGGAAGTAAAGAATCTTAACGAAGATTTTGCTAAGGGATTTATAAAAAATGGAGTCAAAGAAGGACAAAATGGAGGACATGAGGAAGTAGTAGACG
NBO_386g0006	933	603	ATGGATCACTGGGGAATAGAAGAATGTTATCTCGTAGATTTTCCTACCAAACACTGTTTAGAAAGAACAAAGGAAGATATTGAGCCCGTTTATAATAAGAGGAATATGGATAAATTAATGAATGCGAATGTAAATTATGACAAATTTAGGGACGTACTTGAACTCGTACCACACGGTTTGGTTCATATGAATTTAAAAGGTGACATGGCTGAGATGTTTAGTACAAATGACCCGGTTTTCTGGCATCACCACTCGTTTATCGATTACATTTGGCACCAAAAACAAATTAAAAGCCTTAAAGATTCGTATGGCGGCACATTAAACGGAAAAAAATTGAGTCCAGAAGAAAGATTATATCCTTTTAATAGACAAGTAAAGGATGTTATGAGTTTGAATAAG…
NBO_805g0001	744	462	ATGAATTTAAATGAAGTTAATGAGCCCGATATTGATTTTAGTGATGAAATTTCAGAAAATGCTAAAAAACTTAAAATCTCTTGGTTTAAGCTCAAAAATAAAAAACAAGATGCTTCTAGTCAGTTAGTCAGCTATTTACAGGACGAAAGTTATTATTTTGAAGAAACGCATAATGAACATCTTGAATCTGGCCTACCAAAGGAGAAAGAAATCTCAATGAATCCAAATGAGGACACAACGACATCGAATTTTACCCAACGATTTTCTAATATAAGCAATTTATCGAGTGAAAAGCCTTTGAAAAATGTGTATAATACGTTATTATGTTATTTTTTGATATGTATGTTTGTTTTAATTTGGGTTTATGTTGTGAGCTTAATTTGCAAGGTTATTCAAAAT…
NBO_317g0003	402	309	ATGTTGCCTCATGTAAATTTTACGCCTATTTTGAAAGAATCAAGAAATGTAATTAATAAAATGACAGTCAGTGAATTAAAAAGGAATATAATAGACACAGACTTGCTTATTGTGAATGATAAGGATTTATCAAATAAGATTTTTAATATTTATTTGTTTTTAAAGCCATTTGATAAGATTGTACTAAATAAATTAATAATGAGAATATCGCCTTATCATCTTTCTAATTTTCCCGAAGATGAAGTCGTGCTGAAAGATAATTTGAAATTTGTTAACAAAACTATAATTTCTAGGATAGATAAAATATAA
NBO_732g0001	1020	927	ATGTATAAATTCAATACTGAAAAAATATTAAATCTAATAACTCCATTTTCTTCAAAAATAAATGCGTTAGCAAATAATGATAAGATATTATTTTCATTTACGCTTGAATACGATCTAAAAAACATGATTTTTTCAAATTTTGCTGACTCAAGTAATGCTCCAATGCCTAATGCACAATTTATAAATGAAGAACATTCGAAAAATATCTTTATCTTAAGTCGTGAAGCAAAAAATGTAAATAGTTTAAATGCAAGCTACAAATATTATATTTATACGGAAAAAATAACTCCTTTGTATAAGGAAGTATTGTTTAATTTGTTCAGGTATATCAAAAATATTGATGATCTTACAGAGAATCTACAAGATATCGAAGATGAAAAATTAATTGCAGCAAATGAA…
NBO_355g0001	999	885	ATGGAGAAGATTTGGCACCACACTTTCTATAATGAGTTAAGAGTAGCCCCTGAAGAACATCCTGTTCTCCTTACTGAGGCACCACTTAATCCAAACCAAAATAGGGAGAAAATGACCCAGATTATGTTTGAAACTTTCAATGTTCCAAACTTTTACATCTCAATTCAAGCTGTTCTTTCTCTTTACGCTAGTGGCAGAACTACGGGTATTGTATTTGATTCTGGTGATGGTGTTTCTCATGTAGTGCCAATTTACGAGGGATACTCTCTTCCTATGGCTATTAGAAGGCTTAACTTAGCCGGAAGAGACTTGACTGAGTATCTTCAGGTTATTCTGACTGAGAGAGGAAATAGTTTCTGTACTACTGCTGAGAAAGAAATTGTAAGAGACATTAAGGAG…
NBO_2g0093	792	549	ATGCCACTTTTTTACAGTCATGATCTTTTGGAAGATAAGAATATAATCTTTAATATACTTAGAACATATCATATGAGTCTGTTTGGACACGTGGGTGGTGTGCCTTGCAGTGGCAATGAAGAGGATGTTCCTGGAGTAAAAGAGCAGTGGGACTTTCCTAATGTTTGGCCACTCCATGTTCAGATGTTCGTCGAATTTTTACAGAAAATTGATGAAGATGAGATGGCATATCATGTGGCTAGGTCTTTCTTTAACTCAGTCAGAGCCATTAGAGAAGGAGATAATGTTATATTTATGGAGAAGTACGATTGCGACAAAATAGGTAAAAAAGGTGAAGGTGGAGAGTATAATAACCAAGAAGGATTCGGTTGGACAAACGGAACTACGTTATTTCTTTTA…
NBO_33g0001	750	501	ATGTGTATTATGCTTAAACAGGAATTACAAGAGGTACCAGTCTTTGGACATGCTATGAATGTTCTCGGTTTTATCTTTTTGGTTCGAAATATTGAGTATGATAAAGATATTATTCACAAAGGTGTTATGAAATTAAAAAATAAAGACAGTTACGATCTCCTAATCTTTCCTGAAGGAACCTATATTACTCCTAAAACTTATAAAAGGACGATGGATTATTTGGAGAAAAATAAAATGTACGTTAATGGTGAACTATACAAGCCTAAGAATTCATTAGCACCAAAAACAACAGGCTTTAACCTACTTTTAGATGATTTAAAAGACGATATTGATGGTGTGATCGATGTAACAATGCTGACAACTCCATACACTCAATATCCTCATGAAGTTCATACTTTT…
NBO_31g0007	1077	825	ATGCCTCTTTATAAAATTTTAAAAGATTCAAGGAAGATAGTTTTGTATGATGAATGGGTTTATTTTTACCAAGAAATTGATTTTATTCCTCAAGGAAATGAAATTTTAAAAGAAACAAAAAAGAGAAGTTTCAATATTGATGATGGTGAAAAGGATAATCCTTGTGATGGTGGGGATTATAATGGTAATGATGATTATTGTAAGGATATTAATCATAATCCCTATATTAATATTTTAAATCAAAATATAAAACAATATTTTAATAGGGTAAGTAGAATACTCCCAGAAGGTTTTAATTTAACCCTTAAGAATAGCCCTTCTGTACCAATTTTTATTAAAAGACAAAAAGAAGAGACCCCTCCCCTTAAAAAATTGACTTCTACAGAAAAGTACAAATCT…
NBO_32g0049	975	705	ATGAACAAAGCCAATTTATCAATGGATAAATTAAAAAAATTAGGGATCATTTACGGGGATTCCCTTTCGTATAGGAAAATGTGTAGATTCTTTTCAGGATATTTTTTTAGGAATAATCTCGTAAGGAATTTCAAATATTATTGGCGAATTGAACCAGAAGTAAAATTTTTATGTAAAATCAATTACGATCCTTTTGAATATTTAAAAAAAAATGAAAAGGAATACGGTTTTGTAATTACAATTAAGGAGTTCATGGATACGATACCAAGTTTGTACAAAGAAACAATTAATTTCTTAAAAAATAATAGAAATTTAATAGGAATGCCAGATGGAAATAAATTTATATTAAATCAAGACTTAACTTACAACGGATGTCACTTCTGGTCAAATTTTGAAATA…
NBO_369g0005	648	507	ATGCCAGCTAAAAGTGTAGCCTTTTTGTCTATTAGCAAGATTGATGGTGATGTTTTTAGAAATTTAACGACAGGTGAGTATACACAGATGAGTGGTCGAGCTGGGAGACGAGGCATGGATAAAGTAGGAACTGTTTTGATAGCAGATGAAAAGAATCCTTCTATAAATGTTATACAAAAGATGATAGAGGGAACACCTCTGAAATTGAACAGTCAGTTTAAGCTAAGTTTTAGTTTAATTTTAACTGCTCTTAGATCAAATATCAAAGTCGAAGATATCATGAGGAAAAGTTACAAAGAACATTCAAAACAGAAGAATGAAGATAAAGATTTAATAAGGTTGATAGCTTTGGAAGACGGAAGTAAAAGGGTTGAATGTTTTGATATTTATCAATATATA…
NBO_448g0001	2157	1716	ATGGCTAATTTATTACGGATTTACGAAACACACTGCTCTATATTTTTTATTTATAACACTTTTAAAAGAGCTAGGGAACATTGTGATCTTATTATTAATGGCGGTTATAAAAAATTTAATGTATCTATTGATCAATATATCATGAATATAGAAATTGGCCAAGACGGATCAAATATATTTTGTGAGATTAAAACATACAACAAAACTTATTCTGTTCTAAATATTATTCAATTTATAGAAGAGAAAATTACAGAATCTTTACATAAAAACTCGTATTTTAGTTTGGAATCGGGTTATATTTATTGCGAAAATGAAAAAGAATCATCAAATACAATTTTTATTGATGAAGATACTAATTTTATAAAGAACTTGACATCTGAGGAATTGGCAATTACAAAA…
NBO_1057g0001	837	735	ATGCAACTTCTTAAATTAAAAAATGTACAACCAATAGAACACGCGGATTTTGATGGAGTAGAGAGGCTTTGTACTGTATTAGGAGGAAAAATAATATCGACATTTGATAATACAGACAAGGATAAACAAGATGATAGTGTTGATACAGATGATTTAGTATTAGGTACTTGTGATAAAATTTTTAATGTTTATATTGGTAATAAACGAATGATTAAATTTGATGGAGTAAAGAAAGGTGCTAGTACTATTGTTTTATTTGGTTCTAGTAAAGAAATGCTTGATGAAGCTGAGAGGAGTATTCATGATGCTTTATGTGTATTACTTAAAATTAAAGAAGGTGATAATAAAAAGAATATTGTTTATGGTGGTGGATCTAGTGAAATGGCTATAGGTGTAGGA…
NBO_22g0007	555	453	ATGGATGATAACAAATATAGAGTAAGAAGATTAGAACTCGAGGATTATGATAAAGGATATATGAATTGCCTAAATCAATTGACTACTTCTTGTGATATTACAAAAGACGAATTTACCACAAGATACAATCTCATGAAAAGTAAAGGAGACTATCACATTTTTGTAATTGTTGATTTAAATAACAATAAAATAGTAGCTTCTGGAACACTTTTCGTTGAATATAAAATATTAAGAGGCTGCGCAAAGAAAGGACATATTGAGGACATTGTGGTCGATAAAGATACCAGAGGTAGTGGTCTAGGAAAAAAGATAGTTACACGTCTTATTAAACTTTCTGAAGAACTAGGATGTTATAAAACAGCACTAGTTTGTGAGAAAGATAATATACCATTTTATGAG…
NBO_28g0060	1014	969	ATGTGGTCCCCCCTCTTTATTTTTCCCCCTTTAAAAAATTTATATTTTTTTAACCATCAAATGCAAAATGAAATCACAAAACCAAGTGAAGAACAAAACGAAATTACAAAATACTCCAAACCAACAGGAGAACAAAAAGAAATCCATGATAAATATTTGGATTCAAGAAATATTATAAAATTATATTCAGTAGAAGATTTAAAGTGTATTAGTAAAGTAGATCTCTATTTACTAATGGATCTAGACCAGTACAGAGATAAAGATATTCCAAATAATGTCTTAAATCACGTTTACAAACAAAAGAAAAGGCAATACCACCCGGATATTTCTAGGGGTCCTAGAGAAGCGTATCTCCTAGTAGAGAAAGCCCGGGATATCCTTGGAGATAAGAGATTAAGG…
NBO_567g0001	1806	1236	ATGTATAAACTTATAAACCATATATTTTACAATCTATCTCGATTATACTTTATTGAGAGTATCAAAGATGATTTATTAAAATTTGAGGAACTGGAAAAACTTCTAGAAACGATTTATTTTGAAATATCTGAAAAAATAACTCTTTTAAAAAAGAAGATTGCTAACAACAAGGATATGATTGTAATTGCGGATTTAGAACAGAAGTTCATCCCTGGTTTTAAGAAAAGAATGCGAGACTTTCCTAAATTTAAATCTCTATATTCTGCTATTCAATCACTTGAAAACATTATAACATCTTCTAAAAAAGTTGAGAGTTCAATACAATCAACAAAAATCATCAAATCTATTGAGTTAAACAACATGGAAAATTTTTACAAATTTTATTCTCCGTTGATCAAA…
NBO_374g0005	594	537	ATGGGTAAAATATTAAGATCATCTTTTTTAAAAAATATTAAAAAAGTACATTACGCTTTAATTGACATGGGAGGTAAAAGTGTTCAAATTGTTTATGATAAAAATAATAAGAGAATTTATAAATCTTATGTGGCAGGTTATAGAGAAGCCCTTAATCACATTTCTAGATTGGATTGTACAATATTAAGGAAAATGTGTATAAGAAGAATAGCAGATACACTTAGTAATATAAATGAAATTGATACTTCTTTAAATAACAAACAAATCTATTTGAGTTCATATTTTTATGATGTAATAAGAAAAAATATTGATAAACCGTTAATAAGTTTAAAATCTCTAATGAAAATTTTTGATAATCGTTGTAAAGATCTGGGATCAAATGAATGTAAAGATTTGTTT…
NBO_73g0002	951	657	ATGACCGAAAAAGACGGCGTATTAAAAGATGAGACGGGTCTATTCGAAGGTAAAGATTGTGGTTGTAAATCTAGTGAAATACCTGAAAAAGGAAAATTAACAGAAACAGGCTTATATCAAGAGAAAGACATAGACCAGAAGAAGT
NBO_4g0005	2451	2163	ATGGTAAAATACGGAAACAAATTCAGTTGGGATGTAATTTCTAAATTTTTTGATGAGAAAGGTCTAGCAGGACAACAAATAGATTCTTTTAACCAATTTGTAAAGACTAAAATGCAGGAAGTGATAGATGAAGCCCCTGTCATCACAGTCCAATCCACAATCACAGCCGGGCAGGAAAGTAGACGGAAAATGTCTATGAAATTTGGTCAAATTTACGTTTCTAAACCCCCCACGTACACGGAAGCCGATGGTACAACAATCACAATTACACCAAATGAAGCCCGACTTAGGGACTTAACGTACCTCTCACAACTTTACATTGATGTTACTAAATCAAATGAAAATGAGTTTGGGGTCGTTGATGAACACACGTACAATAAAGTCCCTTTTGGAAGTATT…
NBO_13g0022	2430	2106	ATGGAAGAGATAGAGAATATGTCCGTGGCTGAACTAAAAATATACATTAAGAAAGAGATTAATGTTTTGAAAACTTTTACAATGTGCAATGCAAATCATTTTAATTTAGAAGAGATACTTAATGTGGACACGTATTTGAGATTTTATCTAGAAAATTGTACGACTAATATGGATTTACTGAAGAATCTTAAAATTATTCATAATCCTTACATTCTTTTTCTTTTATTTGACAAACTTAGAGATGATGAGTCTTATTGTAAAAAACGTATTAATGAGCTATCTCCCACAGACAAGACTTCTTTATTTATTTTATTTGCTAGAGATGACGAATGGCTTGCAAAGTACGCTACAGAAGAATTACCATCTTTTAATTTTCAACCGAAAAACGAACATCAAGTT…
NBO_1548g0001	510	405	ATGATTCTAAGACACATTCACAAGCTAAGATTTATTATGCAAAAAGATTTTGAAACTATAAAAGATTATCATGAAGAAATTGTTATAAATTTAGAACAATACGCAATCATTGAGAATTTTTCTGATGAAGAGTTCGAACGTAGATTAAATGAAAGCTTTTTTGAAAACCTTTGTTTCTTCACGAAAAGGAAATTAAAAGATTTAAGAATAACAGAAGTCTCAGAAGCATTGACATATTTGATCGAGCTAGAAGAAAATTTACTAGACAAAATCAAATCGAAGCAATTAATAAGAAATAGAAAAAACGATTTAAAAAATGAAGAAAAGAAAACTAGGTTTACTAAAAACATCAATCTTGATAATATATTAACAAAAAAAAGAGAAATGTTGGTGTTTAGG…
NBO_1213g0002	1587	1470	ATGGTTGAGCCTTTACTTAAAAGTACAGAACTAATTAATCAGTTTAAAAAATATATTAAATATAATGAAAGTCCTGATGAATTAGAATCTAAAAACCAAGAGAAATGTAAAAAAATTGGTTCTTATAAAATTTTAAATCAAGAAATTGTAAATGAATACCAGGACCCAATAGCTAGAGAAGTAATTAATACATCTTGTGTGAATTGTCCTACTTTTGAATCAGAAGATGCTAATTTTGTGTTTATTAAGAGAAATCATTATGAGGATTCACTTTTTAAAGTTGAAGAAGAGAGATACGATGCCAGTTTAATTATTGAAAGAATTGATTTTTTAATAATGTCTTTAGAAATTGTTTATTCATCACTTACTGAATCCGAATTAAATATAAGAGATTTAGGA…
NBO_1103g0002	1020	978	ATGCGCATAAAAAAGATTAGTAAACAAAAGTCTAAAATTAAGTCTAAAAATAAATCCAAAAACGAGTCTAAGACCGTAGAGGATTCCAAAGAAGATAAAAAGACTATGGAAGATTTAAAAGAAGAAAGCGATCACAATTCACAAGAAAATTTAGAAACCAATAATAATTCTGAGATTATTGATATTTCCAAATTTAAGAACAAGCCTAAAATAAAACCCAAAATGACTAAATCAAAACAACAAGAACCTGGTAAAATGGACTTCCTTAAATCAGAATTAAACAATATCATCAGAGAAGAAGATGAAAAAAATAAAAAGAATCCTATAGCTTTTAAAAAACTTAAAGAAAAGGAATTTATTAAAGTAATGGCTTCCATAGCCAATTCTATTAAAGAAATA…
NBO_76g0012	615	417	ATGAACGAATTTTTTTATTTTTCTATTATCGTAATTCTCCTCTCTTACATTTTTTTGACCAGAAAGAAAAAGAAATCTAAGAAATTTAATAAACATCCTTCAGGAGATTACGTTTTAAAAATTGTAATTAACAAAGAGAAAAGAAAAGAAAATTTAAAAATCATCGAAACTTTAAAAAGAGCCGTTTTTGAAATAGCCCCGTCTCTTTTTGAAGATAGTTCGTTGTACAACAAATGGAAACTTTGTGGAGAAGGGAAAGTTGTTTTAGTAGGGGATTTAAGTGAATTTAAAACAATAAAACAAAAGAGTAAAGAAGAGAATATTCCTTGTAGTAATTATGAAGATTTATTGTTGATGATAGGACCAGGATTAAAAAGTAAAATTAATGAATTTACTGGA…
NBO_74g0002	648	609	ATGCTAACAAAGCAATTGACAAAAATATTTTCACAATCAACAGCAAGAGTAAAAACAATTAGTTTTCACCCACAGAAACCCGTTTTCATCACAGGTCTTCATAATGGTTCAATTAAAGCCTGGGATTACCAATCAAATGCTCTTATGCATGAATTTAATGACCATGATGGTTCAGTCAGAACCATTACTTTCCATCCTCAAGGTGATTTTTTTATAAGTGCGGGAGATGATAAAATAATACGACTTTGGGATTACACTAGAAGAACTCTCTCAAAAAAGTTTAAAGGACATACCGATTTTATTCGTGCTCTTGACTTTCACCCGACTAAGCCTTGGTTTGTTAGTTCTTCCGATGATCAAACCATTAGAATTTGGAATTTTATGACAGGCAAATGTTTA…
NBO_24g0014	597	585	ATGGCTTATGTTATTGAAAAACGTATTAGAATCGGGGCACTTATTCTTTGGGCGTTGTTGGCCGTCATGATTATTTGGAGAAAATTTTTTACTGCAGTTGGAAATGATGAAGATTATTTTAAATCTCTTGAAATAGGGAAGAAACTTAGAAAAAGACGCAATTATGACGAAGCTATCAAGATTTTATGGCAGGCTCTAAGAAAAGCAAAAGAATTTATAGATTTTAGAGATGTTTACAATGAACTTGGTGCTTGTTATTATGAAAAATCTGATTATGAAAACGCTCTCACAATGTTTAACATATCTTTAGACTTAAAAATTACAAATCTTACCGCTTTGAAATGGCGATCTATATGTTTGGCAAAGTTAGGAATGTATGAGCAGGCTTATGAAGATGCT…
NBO_76g0024	1635	1521	ATGAATTTTGAAAATATTGAAACTTTATCATTTTTTAATATTCTTAAAAATTTGTCAAAGATGAAAAAAGAGGATGATAATTCAGGTAATTGCTTTAAACCTAAAGTATTATTTAAAGACCACGATTTGCACAACCCAAATGCTTCGAATATTGATGATAAAACCAGAAAGATTATCGATCAACCTTCAACTGTAAAATGTGATGAGCCGTTTCCAATAGATGATGCTGATGTTAACCTTCAATATTTCAGAGATGACAGCAAAAAGAGTCCTGTTGAAAAAAAAATTATCAATCGCGCCAACGAATCGAATAAAGATGTTGTAAAACATTTAAACAGTAAAAATAAGAGAAAAAGAAAAGTAGATGATCATAAGGAAGGTAAAGAGAAAACTCCTTTA…
NBO_167g0001	1023	813	ATGGCTAAGATTGCAAAGATTAAAGACGATATTCATGATCCACAAAAATGTTATAGTTTTTTAAATCTAGAAAATTGTGTGTCAATCAATAAATTTTCTTATGATTTATTTAAACCTTATTATGAGATACAAGGACGATATAAAAATATGAGAAGCATTGACAATCTTAATGATCTCAAACAAGAGCTTCTTAATGTATTGAATGATTACTTGGAAAAAATACTTCCAGTTTTTAATAATGAAATTAATAATTTAGAAATTCGTATAACAACTTTTGATGAACATGATAAGCATGAAACAGCTTTAATAACTTATGTAAATTCGGAACACGATGTTGAAAATCAAATCATCAGATATCTTGAAGACATACGGAATATCGTTTCTAATTTTGATTTTAAA…
NBO_66g0018	1185	1098	ATGAATTTTGAATTGATCACAATATTTTTTTTGTGCGCAAAATTTTCAAACGTTGCAGATATTATATCAAAATTTAGTAAGAAGAATGAAAGTGAATTCAGTAGGAAAAGTTTTGAACAGAGAGTACTTAAGGATGATGAAAGAAAAAGGATCGAAAATTCAGGAACAACGGAATCGAATGGTTATACACAACTTGATGCAGATGTATCAGCAATAAACAAGGAAATATTTAGAAACGTTGCGGAGTCAAACGATGTAGTATCTTCTTATTCTCGTCATGTCTATCAAGAGCCTTCAATTACTTCTCTAGAAAAAACAGATGATCTTAATCACAAACCAGTAGTTGTTAAATTAATTAGAAAAGTTTCCTTGTCTACAGAAAAGGATAAAATTTTAGAA…
NBO_13g0042	1584	1365	ATGAAAATTTTGTACGATGCCATGGAAATCTTAAAAAATGAATCGAATATTATTGAAATTGATAAACCTTCTTATGTCCTTGGGGATATTCATGGCCAATATTTTGATTTGATTAATATTTTAAGTAGAATTGATTTAAATAAAGATACTCTTGTCTTATTAGGGGATTATGTGGATCGTGGCTATTATTCTACTGAAGTCTATTTCTATTTACTTTTACTTAAATGTCATTTCCCTAAAAATATTTATCTTCTAAGAGGAAATCACGAATCTAAAATTATGACAAACAAATTTACTTTTAAAAGTGAATGTCTTGATAAATACGATCTAAAAATTTATGAATTGTGTCTTGAAAGTTTTATGACTTTACCATTGGCGGCTTTAATTCAAAAAAATGTA…
NBO_1313g0001	333	312	ATGCCGTATTTTGGAAGTAAAACTGAATATTCATACTATTTAAAAGGTTTTATGGCTATTTTATTAATGAGGAATTATGTAACAGATTCACTCTTGATTTTAATCACAGAGTGTCGACTTTCTGATAAACTGATGTTGTTTGCTTCTGGTTTGGTTATAGTTCACTTTTCTGTATTTATTTTTAAAGTAATGTATTCTACTGTGTTGTTTCTATTTTTTATTTGTGGTGATTTAATGAAAGAAAGAAATCAAAAATTATACAAATTTTTTGATAAAAAAAGAGATGAGTTCCTTCAAGGCGTGTTTCTTTAA
NBO_63g0003	2391	2649	ATGAACGGAATTATAAATGAAGGAAACGAGTTAAACATACAAAGTTTTGACGAGATTGTTTTAAATTCTAACAATCCTCTGTCAGACAAGAAAAAAAGTTCAGAAGAAGCACTTTTGGATTTTAAAAATGATAATAATTCTTGGATGAAAGTTGATTATATTTTGAAACATTCAAATGTACAACAATCTCATTATGTGGCTCTTCAAATTCTTGAAGAAGCTGTTAAAACCAAATGGAATATCTTTGATGATGGAAGAAAACAAGGTATAAGAGAATACGTTTTTCAGTTAGTAATTGAAAAGAGTAAAAACAGAGAATGTCAAAATTATGTAATACAAGAATTGAATAGAATTATAGTAGAAATGGCTAAACGTGACTGGCCCAAGAGATGGCCTAAT…
NBO_6g0024	1032	888	ATGTCACCACCAAATCTAAAGGGGGTTATTAGTGGGATACACCCTCTTAATATAAATTTAGGAATAGTAATAGGACAAGGATTAGGGATTATGAATACAATTGAATTATGGAAGTACGGAATAGGAATAATATTAATAATGAGTTTAATTAGTATGATATTAGGGATGTTTATCCTTGATGATGATTTGGGTATTATTGAGGATGGTAGTAAGGTAGGTGAGGATATCAATGATGATCATAATGATAGGGATACTAATGATGATCATAATGATGAGGATACTAGTGATGATCATAATGCAGGTACTACTACCCCACATCCTAATACCCCTACTAAATCCCATTCTAATATCATTAGTTTATGGAATATCTCTTCTTCTCATAAATCTATTCTTATTGTG…
NBO_10g0088	594	534	ATGGTTGCTCCTATGCCTACTGCTTCTACTTCTCAAATTTTTAATAATAATGAATGTTTCGAACCATTTACTTCTAATATTTATATGAGGAGGACTCATGCTGGGGAATTCCAAGTTATTAATGAACATCTTCTTGATGAATTAATTCGTTTAAATTTATGGTCTTATGATCTAAAAAATTTATTAATTGAACACGAGGGATCAGTTCAAAATATTCCTTCAATTCCACAAGAAATCAAAAATATTTATAAAACAGCTTGGGAAATTAGTATGAAAACCGTTATAACACTAGCAGCAGACAGACAGCCTTTTATAGATCAATCTCAATCTTTAAATTTGTTCTTAGCCAAACCAACTTACTCTCAACTCACATCTATGCATTTTTTCGCGTATCAATCA…
NBO_8g0042	1242	831	ATGCTTGAAGTTTTTACAAAATTCAATCACAAGATTTACAAGGTTTTTACTACTTTAAAAATTGATTTTAGCCGACTTTGGACAAATTTTACTTTAATTTTAGATCCAAATGAAATAAATGAAAATTTACTGCTTAAATGCCTTGAAATTGATTTTCACGACGTTGATTTGAACTGGAAAGGAAGTCAGAAGGCGTTTTACGAAGTTATTAAGGGAATCAATAGCTATAAAAAGAGATTGGATGAACCTTTTAATATTGGAGATGATCATTTGAAGGCTGTTAATAAGACAAGTATTTTACTCAACGAAGACACATCTCAAGAAGTTATCGATTATTTTTATGAAATGTTTTTATTAAACAGAGACTTCATAGAAATTTTTCATTTGAGTTTACAGACG…
NBO_929g0001	360	351	ATGTGTCTAGTTGCCAATAGTGTTAATATTCTCGCAACTCATAATCAAAATATAGCAAGAAGAAATGAACAAAGAACAACAAAAAATAATGAAGTTATTAAGAAGGAAAGTGGTTTTGATAAAGTGGCTAAGACCTTTCAAGGTGTAGCAGTGGTGTGTTCATTTTTTTATACTGTATATTTAGTGGTTGTTTTCTGCATTATTGCAACAATTTTAACACTGATCATCAACTGGTATTTTTTCGGATTCTGGTTTTTATATGTTCTCATTGCCTGCGTTACTATTAGCTTTTTTTTAATAGATAGTGTAATAAACGACAAGTTTTGGGATGAGCAAATTGCTAGAAATTAA
NBO_275g0002	771	510	ATGGCTTTATGTATGTCAAAATGTTGGGAAACGAATGTTGTATCTCCTGTGTGGTATGTAAAAGGTGAACAAGTCACAAAAACAGCACCGACCGGTCAATTTCTTACTAAAGGGTCTTTCTTAATTAAGGACAATAAGACAAATGTTAATGTTTATAAATTGGAATATGGCCTTGGACTTTTATTCAAACTGGTTGATACTTATGAGTGTACAGATGAAATAAATGATCTTATTCAATACGATGGAGCACGATTTGTGATAGATCCCAAAGAACATGAGATAGAATTTTGTCTTCCTGTATGTGGTCCATGGAAAGTATTAAAAAACTACACTTATCGAGTTAGAATAGTCTCTGGGAAAGAAAAGAAAGGGAAGATGGTAAATAGCATCATTAAAAGT…
NBO_333g0001	489	471	ATGAAAAATTTTATAAATCTTTCTGATTTGAATAAAAATTTCAAAAATTTGTCGGTAGAGAAACTTGAAAACAGCTTAAATGAAATCAATAAACAACAAACAAATTCTGAACAAGTAAGTGACATTTTAAGGAAATTATACGCAGATAAAAACGTTACAATCAATAATAATGCCGAGTTTGATTCAGAGCTTCAATCAGATTGTAGCGAAGACGAAAAAGAAGAAGATATTTATTTTATTAATGATAATACAATAAATGTAGATGCTCGTAAAAATTTATACGAATACCCGGAAGATTATTTAAAGAAATATGAAATGAAATCTAAATCAAGAAAAAATCAAAAGCCTTGCTCTAATTGGGAAGAAATGGATGTAAAAAGTGTGGCGAATAAGCCAAAG…
NBO_73g0009	738	687	ATGCTTTTTTTATACCACCCTTTTCTTATGACTTCCGTCAAACAATACATTAAAGATGCCATAGGAAATGTCTCTAGTATAATTTTCGGGTCTTCAGATAAAGATTCAGAAGTAGAGTGTTCACCAGAAGTAGAATGTACTTTAATAGATTCTTTAGGTGATTGGTCTAAGGATAATGAATGTAATGAGACAGTAGTCCTTAAGAAATCCGATTATGAGAAAATTTGTTCTGAATTAAGTTTAGCCCGACTCCAAGCAAACAATTCCCGAATTAAAGAAAAAGAATATAAAAAAGATTTAATAGAAATGAATAATACACTTTCTTATTTAATAAATAAAAATGAAGAAGGATTTAATAATACTATTAAAGTTAGTGATATTTGTTTAGAAAATGATTTA…
NBO_18g0004	1218	1008	ATGAATCTTCTTATTCAATGTTATGATAGTAATTTTGAATCAGAAAATAAAGAAAAAGGAAGAGAAGACCTAAACTTTGTAAAAAACCAGATGAAAAATCTTGTTTCTGAAACATTTAATTCCTTAACTTGTTTTTATAAAAGATATGAACTTACACAAAAAGATATTACATATATTGGATTCATGCACGCAATTTACTCAATGTCGAATGAACAATACGTATTTAAAAAACATCACAATGTGTCAATTAAATCTTACACTGAACAACTGTTTAAAGAGCATACTGAATGGTTAGAAGAAAAATCATTTGGATTACTTAGTACGCCTTTAAAGGCCTCTTTGTTTATTAATAACGACAATATCTTTGGTACATTTATATACTTAAATGAAATTTGGGAG…
NBO_36gi001	453	357	ATGGGCCTATTGCCTTCCTTTTTAGATCCTGATATTTTAAGTGAAGAATCAGAAGTAGGTAAACTTGTAAAAACGGAATTGACTTCTATGGGATTGCTACCTGCTGAAAAAGATTGTGCTTCAATAGAAAAAGTAAATAATGGTAATGTTAAGAAATTCAAATGTGATAAGTGTGATGCAACCTTTACTAGTTCAAATGGTAAGAAATATCATATTAATAAAGTACATACAACTGAAAAAGATTCAATTGAAAAGCCTTATAAATGTCTTGAAGATGGTTGTTTAAAAAAGTTCACATCTAAAAATGGATTAAAGAGTCACATGAAGTTTAAACATCCTGCTAAAAACAATCTGTAA
NBO_1344g0003	624	474	ATGTTATATAATGTTGAATATGACCAATACAATTCTGTGCTCGATGACAATGTCGATTTTTGTGATGATACAAATGACGGAGTTGTAGATTTTTGTCATTATAGAAATTTAAAAGGACTCAAATACATTTTTTATTCAAAGGAGACAGAATTAGTTGAGTCTGATAATATTTTCCGAAACCAAGATTTGTTAAAAAGTAAATTTTATTGGATTAACATATTTAATCCATCTGAATCGGATTTAGATAAACTAAGTAATCAATTCGGTGTTCATGATGTGACACTTATAGATATTCGTGAAAAAAATACAGAAGAGAAAATAGAATTTTTTAAAAATTATGTTTTTATCTCAACAAAATTACTGAATTCTTGTGAATTAATTACTGAAGATATCGATTTT…
NBO_33g0025	459	447	ATGGATTATGTTATTGAAAAATGTATCGTAATCTGGCTACTAAATCTTTGTATATTGTTGATCGTTGTGATTATTTGGAGAAAATTTTTTTCTGCAGCTAGAAATGAAAACAATGATGGTTTTTTAAAACACTTTGAAACAGGGAAGAAACTTAGAAAAAAACGCAATTATGATGAAGCAATTAAATCTTTTAGGAAGGCTTTAAGAAGAGCAAATGGATATTTTGATTTTAGAGATGTTTACAATGAACTTGGTGCTTGTTATTATGAAAAATCGGATTATGAAAAAGCACTCTTAATGTTTCAATTATCTTTAATACAAGAAGTTACAAATCTTACTGCTCTCAAATGGCGATCTATATGTTTGGCAAAGTTAGGAAGGTATGAGGAGGCCTATGAA…
NBO_1209g0001	594	453	ATGGATGGTCATGTAGGCATGGCTACTTTTTCTTCTAAAGATGCTGCTACTGCTATTAAGACGGCTATTCAAAAGGCTAAGTGTGCTATTCGTCCAGTGAGAATGGGTCGATGGGAAGGTGAAGATGGTTTATTTCACACGGTCTCTACTAGGGGAAGTGGTAAGTGTGGGGCTTCTACAGTAAAAATCATACCAGCACCAAGAGGAACCGGGATTATTGCATCTCCTGTGACTAAGAAAGTTTTAGAGATGGCTGGAGTTAAAGATGCATACACACAGTCATTTGGAGCAACTTACACTACTGAAAATTTTGCTAAGGCCACTGTAAGCGCATTGGAAACCACTTCTTCTTTTTATATACCAATTCAATGGGAAGCCGAAGAGAAGAGTTTGAATCCT…
NBO_250g0001	387	303	ATGGATACCCTTGCTGAGAACCTGCAAGTGGTGCAGAAAACTTCAGATGCCGGCGAGCTGAAAGCGGCGCTGAATAAGATGCGTACAGCGGCGGCTGACGCCCAGAAAGAGACGCCGCCGAAGCTGGAAGGTAAAGCGGCGGACAGCGCGGAAATGAAAGACTATCGTCACGGTTTCGATGTGCTGATCGGCCAGATTGACGGCGCGCTGAAGCTGGCTGATGAAGGCAAAGTCAAAGAAGCCCAGGCCGCAGCGGAAGAGTTTAAAACTACCCGCAATACATACCATAAGAAGTACCGTTAA
NBO_628g0003	1593	1563	ATGGTTCAAAAGCGCAAGCCTAAGAAGAATTTGAACTTAATTAAAAAAAATAAAAAAGAAACCACAAAATCTAGAGTTGAAATAAATAAATCTCCACAAAAAATAAAGGATAGTACATTTAATCCATCGACAAATGATCAAATAGATTTAAAAAGTCAAGAAATACACAGTTCTATTGGGACTAGTTTAGACATGTTTGAGGATGAGAATGAAGTCTCTTCTAAGGAATCTTTGTATTTAGAAGAGGAGAGTTGTTCTCCTAGACAAAAGAAATCTTCTTTACATGACAGTAAATGGAATAGAAAAAATTATAATATAATTTTTTCGAAAATTAAAAGAGGAACTGAAATTGGCGCTTTTATAGATGCACATCCAGATTTTACAATTACAAATTCGATA…

## Sheet: N. antheraeae
S1 Table. The inforamtion of re-annotion genes of N. antheraeae
CDS name	Initial length (bp)	Re-annotate length (bp)	Coding sequences after re-annotion
orf00003_scaffold21|size73174	444	384	ATGAATGCTATATCTTATGTAAATGTTCTTGCTGACGATCTCGATGTAAGTGCTGATGAAATGAGATTATCAGATTTTATATTTCAACAAGACAACGATCCAAAACATACCTCAAAGCTTGCAAGGTATTATTTCGAAATAAAAAACATTAATTTTTTGAATTGGCCATTACAATCACCAGATTTAAATTTTATAGAGACGATATGGGCGTATATTAAGAAAAAAATTAGTAATATTCGATTTAAAAATCTTAGGGAATTAAAGGACCGTGTAGAAAAGGAAAGGTACTCGATTCCGTTAGAGTACTGTCAGAAATTACCTTTAAGTTTTAGAAAACGTTCTGCTGCAGTTTTTAAGGCCAATGGAGGCCATGTAAAATACTAA
orf00001_scaffold2|size248780	1506	1398	ATGGTGGATAGAGATGGTAAAGAAGTAGAAGAAGTAACATTAAGAAAAGATTATACAAGAAATAAGAGATTCGAAGAATTTATATGGGATAAATATTTTCCTAAACCAATTTATTATTGTTTATCATATGATAGTTTTTTGAATTTAAAAACTGATATTAGACTGTTCTTGAATTTGATTTCTGCTAAAAATGAAAAGATCATTGGGCTTGAATTTGTTAAGAGGTCAGAAAAGCTATTGGGTGTATTTTTTTATGATATTTATGATCAAATTCTAAGTAAAAACCCAGATCCTAAATTTGAAAGCAACGAGATTTTTATGAGCAACAATAAAACAAACAAGTTGTTAATCTTTAATAGCTTTCAATATTTGAAGTATGTAAGTTCGTTAAACATTTCT…
orf00021_scaffold2|size248780	801	750	ATGTTTTCAGTAGACAACAATTTGGCGACTGCGACTGAAAAATTGGGTCTCAAATTTAGAAATGAGAGAGTGGATGATCCCCAGTTGTTTTTGGAGGACATGTTGGAGCTGGTAAAGTTGGCCGGTTATGATGAGGTGAGGAGTAAGTGGGTCTTTAGGACTGCGCTGAAGGAGGAGGCAGAGGCCTGGTACAGATCTGCGGCGAGGGATCTGTCGTTTGAACAATTAGTTGAGAAGTTTAGGAAACGTTTTATCAGATCAACGCAGTTGAAAATAAATATTGATAAAATTAGTAATATGAAATTTAAAGGGGGATCAGTCCTATATTATCTTGACCAGATGTTAGCACTGGCAAGAAGAGGGGGAATTCCAGAGGATGTATTGTTAGCTTTCGTTATA…
orf00052_scaffold2|size248780	639	546	ATGCTGCAATCCGATGGAAAGGTTAGTGTGTGGAGGCAACCCGGTACAGGCCTTCTTCCGAGAAATATCACGCCGACACTGAAATTCGGAGGGGGGTCTGTGATGGTGTGGGGATGTATCTCATATCATGGGGTTGGGAAATTGGTGTTCATTGAAGAAACAATGGACGCAGCGCTGTATGTAAATATATTAGCGAACAATCTCCAGGAATCGGCTGAGCTTATGGGCCTGGATGCCTTTATCTTTCAACAAGATAATGATCCAAAGCACACTTCGAAGCTTGCCAAGGCTTATTTCGAAGATGAGCAGGTCCCTGTGCTCTCCTGGCCTCCTCAATCACCTGATATGAACCCGATTGAGGCTGCATGGGCTATTGTCAAGGATATTATCAAGCCTCTG…
orf00142_scaffold2|size248780	855	621	ATGATGCCAAAATCCGAACTAGATGAAACTTTTGTTACACCTTACAACACAGATACACTTGAAAAATACAATATTGAATCTTATTTAAACGTTTCAGAAATTATTTTTGGGAATAAAACATATTTAGCATCACAAATACCTAACTTAAACAATATGAGTGCATTCATAGAATTGCTTCGTAACAGTAAGACCAACACAATCGTATCATTAATCCCTGATAACGATCATTCAAAAAATTATAATTGTGTTTCATCAGAAAAAATCTTTCATAAAAATCAAGTATTGTTTTTCGATGAAAAATATGATTTTGATGGACACGAAGTAAGGATTTTTAGATTTGTAAGCTGGATTGATCATTCTACTATCAAAAAAGATCAACTCGAGCACTTTTATCATTAT…
orf00246_scaffold2|size248780	615	408	ATGAAAAACATTGCTGATGAAATTCCCAATTTCTTTATTCAATTCGGAAAAGCTTTCCCTACTGTCATTCATTCTACTATCTACTCCAGATTTTATTATTTCTTCTTGTTCTTGACTATCAACGGAAATTTTGATTTTTCAGAAATCGAGAAATCTGAAGGAATGAAACTTGAGGAATTTAACAGACAAACCATGAAGGTTATGGCTACGGTATTTGCTCAAATTTTCTCTAAAGTTTACGAAGAGAATTATAACTACGAAAATAAGGATGCAGGTTTTATGGATAAAGTACTTTCTTATTTCAGTGTCAGTGATAATATTGATAATGTTAGGGATCAATCCAAGAATATTGAGACTGTGAAAAAAGTTTTAACTCATAACAAGACGTTATTATCCTCA…
orf00256_scaffold2|size248780	2043	1902	ATGAAACAAAGAGTAATAGTCAGAAAGATAAAGTTTGATGAAATACCGAGAACATTAAATATTACAAGATTGGAAAGAATATTGAAGAAGGGAAGTGTTGTAAACATGGCTAAAGTGAATAGTGAATTTCAACCTGAAGAAGATGACGTTGGAAGTTCAATTGTAAAAATAAAGAAAAAGATTTGTAAGCAAACAGGTAAAAACTTGAGTGAAGAATTTTGTCGTAATAATTATTTGAGGTTTGCAATGGATATTAGATCCTCTACATCTGATGATTACTATGTGTTTGTTTTTAATGGAAAGGCGATTGATTTAACAAACCGCAAAATTAAACAAAACAAAATATCTGATTTTAAAACTTCAGAAATTGTAACAGAATCTCAATTATCTGAATATGCT…
orf00001_scaffold22|size199144	1674	1473	ATGTTGTGGAATATTAAAATTATTAACATTAAGTGGCTTTATGACGTTGAATCTAATCCAAAAAAATATGAAATGAAACCACTAGAAGGAATCGAATTTTCATCTTCAGAGATGACAAATGAAATCTTTAACAATTATTATACTCTTTTAGGTGCAGTTCATAATGAAAATTTGTCTATTTCAACCTCTTTTTTTATTTCGAATGAGATAGAAGGTGAAAGAATTGATTTTTGTAAGAAGTACAATATTCCGGTCATTAAACCGAATGATGTGTTTAAAAATAGTTTTAAAGAATTGTACAAAGACTTTAAGATAAATGCATTTAGACTAGGACACACAAAAATTTTTTATGATAAAATCATTTTTATAGACCAGACACTTCCACAAAATGTATTTAAT…
orf00014_scaffold22|size199144	618	489	ATGATACTCGGTGGAACTTTTGCGAGAAATTCAAATGATTGGATCATAGTTTGTATCCACTCAATAAATTTGATCATGGAAACAAAAAAAGGCAATTTATTACTAAGAAATTTTGTGTTATTTCTGATTGTAAGAGCTTTAAAATATGCAAAAAATTCAGAATTTGATGTATTTACGATAAACAGGCTCATAACAGACTGTCCAAATAATCAACATGATTTGTACTTTTTTACTTGGGAATTTATACCTAATAAAAGGACTGAAATAAAAACAAAACATTTTTGCACTAAGTTTTTTTGTTACACTACATCTGACAAAGCCCACTTTAGAACCGTGCTTCTTATATTTATATACCAACAAATGATATTATTAAAATGCAGCAACGCTAGTTATAAAGAA…
orf00039_scaffold22|size199144	1437	1374	ATGGAAGTTCAAAACTTAAATTCATGTACTGTCTTGTTTTCGAATTATATGACTGAGGAGATGACTATTGATACCATTTACGGTGCAACAAAGATGCTTTTGAATGAAAACGATGAAAAAAATATTAGGCAAGTGCCATATGTTAAAAGAAAAATATCTGAAAATGTTTGCACATACATAATGTCCTTATTAATTTCGATCGTGATTGGTTATAGTTTTTCTTCTTATGCTTTGATAGTTGATCATGGATTAAGAGATTATTCATCTGGATTTTTTGATTGTTATCATATGTTGTTTAAGAATATGTGTCCTGCAATTTTATATTTTGGATCTACAGTCGGAACTTTTTTAATGTTGATGATTAAGCAGTATTCACATTTTAGGGCAATTCAATTATCA…
orf00055_scaffold22|size199144	597	525	ATGCAAAAAGAAAATTTTTATGAAAATAGTGAAGTATGGAAAATTCTCAAAGAAAATAGGCGATTTCTCTTTAAGTTATTCTTGAAACCATGGGAGTATAAAGATTTATCTCATATAGCGTTTTTAATTGATAAATCGAATTTAATTGATCCTATTGTTGATTTTATATTGGTACTGTTTAATAATCTTAATTCTAAAATGAAGATAATATCATTCGCCACTCTTCTTGGAAAAGTAGCCAAACTTAGAAAATCAAGTTATCAGGAAGATTTAATTAAGAAAATTCTGAATATGAAAATTAATACTAGTTTAAAGATTAGGATACTGATTACAATGTTAAATGATTTTAATTATTATTTGAAACACAAATACATCCTCGAAATCAAAAAAATTGCAAAA…
orf00098_scaffold10|size151180	420	348	ATGGTTATTCAAGCAAAGGCTAAGAGTTTGTTTGAAGACTTAAAAAACAGAGCTCTTTCCTGTAATGATAATGAAGATTTTAGCTCTGTTGAAACTTTCGAAGCCAGCAAGGGATGGTTTGAAAGATTTAAAGTTAGAGCAAACCTTCACAACATTTCCCTTAAAGGAGATGTAGCTAGTGCAGACATGCCGGCAGCCGAAAGCTATAAAGAAGAGTTGAAATTGTTGAGTCATGAGGGAGGGTATGACTTGAAACAGGTTTTTAATGTAGATGAGACAGGGCTGTTTTGGAAAAGGTTACCCAACAGTAATTACATTTCAAACAGAAAACTCGGCTCCCGGTCGTAA
orf00061_scaffold10|size151180	636	630	ATGCTCCTTCACCTCCTCATAGACTTCAACAAAGAAAACTGGGCGTATGTCAAAAGAGATTTGTATAACGACCTACTCATATTCTTGAACTCCTACAGCTTATCAAATTTAGAAAACCACATAGAAATAGTCCAAAACAAAACTCTAGTTTGGGACAGCCGTGAAAACGACCTACTTTCTCTTAGTGAAATTGAGAATTCTTTTAATGTCAATGATCTTGGATTTGTTTTGTGTAAGACAAAGTTTACTGAAGTAAAAATCTTAATTTCTACACTCCACAAAGTCAAAGAAAGTGATTTTTTAAAATATCTCAAGGCAATGTACACAGCCCAAAGATTAAATATTGTAATTAACGTCTTTTCTTTGGTTAAAAATCCAATTTTAAAACAGTGTGCTTCT…
orf00056_scaffold10|size151180	636	630	ATGCTCCTTCACCTCCTCATAGACTTCAACAAAGAAAACTGGGCGTATGTCAAAAGAGATTTGTATAACGACCTACTCATATTCTTGAACTCCTACAGCTTATCAAATTTAGAAAACCACATAGAAATAGTCCAAAACAAAACTCTAGTTTGGGACAGCCGTGAAAACGACCTACTTTCTCTTAGTGAAATTGAGAATTCTTTTAATGTCAATGATCTTGGATTTGTTTTGTGTAAGACAAAGTTTACTGAAGTAAAAATATTAATTTTCACACTCCACAAAGTCAAAGAAAGTGATTTTTTAAAATATCTCAAGGCAATGTACACAGCCCAAAGATTAAATATTGTAATTAACGTCTTTTCTTTGGTTAAAAATCCAATTTTAAAACAGTGTGCTTCT…
orf00012_scaffold10|size151180	738	645	ATGTACAGAACCTCCGACCCTCTAAAATTTATAGAAGAGGTCAAGAAGGAAGAGATTGTGAAAATCTACGTACAGTCTGACGTCTCTTCTCTTTGCTCATTGAAATTACTCTCTAATTGCCTCTCAAAAGATTATATTAAACACGAAGTGATTTTTATAGATGACAATATAGATTTAAAAGTAACAAATAGGTTTGTGTACTTGTATCACGGCAATTTAGATGAAGAAAAAGAAAATGAACAAACTTATAGAAGACGAAAAAAGTTTATGAATTATATTAATTTAGAAGTTCATAATAAGTTGATCAATAATGAAAGTCGAATTGAATTTGTTAAGGAAGAATGTAAATGTGATGAAAATAATTTAAATTGTTTGATAAATATGTTTTATTTATGTAAA…
orf00011_scaffold10|size151180	1446	1353	ATGTACAGAACCTCCGACCCTCTAAAATTTATAGAAGAGGTCAAGAAGGAAGAGATTGTGAAAATCTACGTACAGTCTGACGTCTCTTCTCTTTGCTCATTGAAATTACTCTCTAATTGCCTCTCAAAAGATTATATTAAACACGAAGTGATTTTTATAGATGACAATATAGATTTAAAAGTAACAAATAGGTTTGTGTACTTGTATCACGGCAATTTAGATGAAGAAAAAGAAAATGAACAAACTTATAGAAGACGAAAAAAGTTTATGAATTATATTAATTTAGAAGTTCATAATAAGTTGATCAATAATGAAAGTCGAATTGAATTTGTTAAGGAAGAATGTAAATGTGATGAAAATAATTTAAATTGTTTGATAAATATGTTTTATTTATGTAAA…
orf00024_scaffold12|size165829	2628	2331	ATGAAAAAAATGAAAGATGAAAAAAATTTAAGAATAAATTGTATTGAGGAGATTAGAGATAAGGGTGATGATCATAAGGTTAATGAGGGTGAGGGTGATGATCATAAGGGTGATGATCATAAGGATAATGATCATAAGGATAATAAAGGTAAGGTTAATACTGGTAATAGCTATCAAGATGAAGATCATAAAAGTAGAGGTCAAGGTGATACCTATCATAATTCTAACATTAACAACAGTATTAACAATCAATTTTTTTGTGACTACAAATCTTTGGGTTTTGATGGCTTAATTTTGGATTTTATTAATGTCAGGAAAGAAACTAAAGATTTTTTAATTGCTCATGGTCATTTTGATTCTATTCCTTTAACTAAATCCCTTTTAAATGATAAATTAATT…
orf00031_scaffold12|size165829	2172	2067	ATGAAAGCGACATTTGATATAAGTGTTTGTCCTTTGTATGAATATACAGTTCTATCTAATGGAATTTTTAAAGAAAAAATTAATGGTTACTATGTTTTTAACACAACGCCCAAAATGCCTACGTATACCGTATCTTTTGTTTCTGGAAATATAATGGGTTTAGAAGAATTTACTAAGCGAGATTTATCTGTAGTTGTTTTTGCACACGAAAAAGATGTCAATTTGGGACTAAATGCTCTTTTTGCTGCTATTGACGCACTCGATTTTTTTGAAGAATATTTTGAAATACTATATCCTTTTCCTAAGTTATATTTGGTATGTGTTCCGACTCTAAGAAAAAAGTCTATGGGAAACTGGGGACTTATAACATTTCAACCAAATTATTTATTTCTAACACCT…
orf00087_scaffold12|size165829	1923	1668	ATGCAAATATCGACTTATGGCTTTCGAGGAGAAGCTCTTTCTTCGATTTCTCAAGTAGCAAAAATTACGGTCAAAAGTAAAATAACAGATTCAGAATTTGGATACGAAGCCAAATATTCTTACGGTAAACTTACAGACTTTAAACCAGTTTCATTAAGAGAAGGGACGACTTTTGTGGTTAAAGATATTTTTTACAATAATAAAATTCGCGAGTTGAAATTCTTTAAGAAAATCAATGAGCTTAATTCTATTTCGAATCTAGTTCTCTTTTACGCAATTTGTAATACTCAATCTCGATTTGTATTTTTTGTATCAGGAAAAGAGAAATTTATGTCTAAAGGAAGTGTTTCTTGTGAGTGTAACAGTGCTGTTAAAAATAAAGATAATGTTTTAGATAAA…
orf00096_scaffold12|size165829	996	837	ATGTCACCTAAAGAAGAATTTATTGATTTTGAATATTACATGAAACTATCATACTTTTCAAACGGTGAATTAAAAAAATCTGCAATTATGCAAGACGATCCATTTTATCCAATTTACGAGCACAATGAAAATCTTTTAGAAACTCTTAATTATCTTAGGGAGTTTACTGATTCTGAAGGCAATACTAATTTACCCAAAAATCTTCTGGTTAAATTAATTTTGTATTCTAAAGAAACTTTTCTAAGTAATCTAAATATTGCAAAGTGTAAAGAATACAAGTTAAAAAGAATACACAATTCAAATGAAAGAATTCAAGTAGAATTGTTAACTAAATATAAAATCAATAAGATGTACTTTAAATATATTTATGTGCAACAAAAGATATTTAAAATTTATTTA…
orf00008_scaffold4|size346830	867	783	ATGAATATTTTTACACCCTTCATAAAATATCTTCTAATGATTTTTTATACTTCGAAAGATGGTTACAAAACTGNNNNNNNNNNNNNNNNNNNNNTTCAAAAAACAGAAGACGTATTTCAATTTGAAGAATTTGCCCCAGGTGTATATTCATTTTATATTAAAAAAAAGTTAAAGCGTATGTTCGACCTTAATCAAGTTATTTTAGAAAGATTAGAGCCTGTATTTGATGCTTACTTTGAAAACGAGAGTCCAAAATTTGAACTTCGTCATTTTGATTCTATTTCGTCTTGTCTTGAGAATTTTAAAGTTTTTGTTAAATTTTTAAACATATTAAAATGTAGTGAAGATGATTCAGATATTATTGATAGCAGTAGTAATGTGTTTAAAATATCTTCTTTA…
orf00026_scaffold4|size346830	933	885	ATGAAAGAAATTTATTTTATGACAGACAAAGAAAAAGATTATGTTGCAGATTATTTTCTAAAAAATGTTAAAAACATGTCTTCTACAATCAACTATAATTTTATTTTTAATGCTAGTTCAGAGAAAATAAATACGCCTGTGGACGAAGAAAATGAAAAGAAACCATATCAAGTAATTTTTGGTAAGGAATTTAGAAAGACATACAAGTCACCACCATGCCACATCGGGGTTCCTGCAAACCAATTGCCCAATAAGTACAGCACTAAATATAAACTTGAATCCTTAATTAAAAAATTGATAAAAAATAAATACTATGAAACTAAGCTTGAAGATTCTACTAGCCAAGATGTTCTCGATGTTGTTAAATTAGAAATTGATAACTTTGTTTCTTTTGATATT…
orf00068_scaffold4|size346830	1059	888	ATGAATTTATCTTTGATACCCAGAAGATTATCTGAATATTTATCTGTGTTTCATTCTAAAATTATAATTTTTGATGATAAAATTATATTTACTGGTTGTAATTTAAGTAAAGATTATTTTTTAAATAGAATAGACCGGTACTACAGTTTAGAAAATAAGAAAATGGCAGGGTATTTAAAAGAAAACTTTTTTAATTTTTTAATAAAAAACAGTAGAAAAATAAATGGGATCAATGTGATACCTTCTGATATTAAATTTGAATGTAAATCAAAGATAAGTAAAGGTTTTGACTATTATTGTAAGTATGACTTAATTGCTAATCAATCAAAAACCTTAATTTATGAGGGTAAGACAGAACTTACAATCTTAAAAATGATAAAAGATTTTAAATTTGATGAA…
orf00125_scaffold4|size346830	435	423	ATGGATATCATCAATAAGTTTACAGAGAAAGACATTGAGAATATCTTGCAAGGAGATCTTGAGTGCGAAGGACTTGTTATTAAGAAAGATGATATCATGTTAATCAGAGAATTGACTTCTGATAAGGACGGACTTTCTAAAGTTTGTCAATCATTTATTGTGACCTTAAACAACACTCTTACTAAAGAAGTTTTGGAATTAAGAGATGCCAGAGAATTTAATAGTTTTGTTCAACAGTTAAGAAAGAAGCTTGGATTGAAAATAGAGGACAATGTCTTTATTGATATTCAAAACGACTACATCAAAGAAGTCTCTTCAAAACATTTTGGTATTGTTTTTGGAACTGAAGGAGAAAAAGTGGGTGAGGAACAGTATGAGCAAGACGATAATAAGTATAAG…
orf00129_scaffold4|size346830	3360	3339	ATGGTAACGTACTACTGTTTTGACATTTATTTTTTCATAAAAATTCATTTTTATCCCATTATGATAAAATCCAGTAACGTAAATCTCATAAATCTATTTTTTAAAGAAAAAGGATTAGCCAGACAGCACATTGAATCTTTTAATTATTTTATTGAGCACGATATCGAGAGTATTATTAAAGCAAACGATATTGTAGATTCCGATATTGATCATTTATTTTATTTGAAATACACTGGAGTCAGAGTAGGCATGCCTAGTATTGAAGAGAATATGGTTAAACACAGTATTTATCCTATAGAATGTAGGCAAAGAGATTTGACTTATGCTAGTAATATCTATGTTGATATTGAATATGTCCGAAATAGACAGATTATTCGTAAAAAAGATGTTTTTTTGGGA…
orf00139_scaffold4|size346830	951	810	ATGAACAATAGTGACATTAATGAAAGTCTTAACAATGAAAATATTGAAATTTATGGGGAAAACAGTTCAGAGGAAGATAATGTTGAACTTATCGAAAGATTTGACAATCTTCGATTTTCAACTGAAGAAGAAGATAATTCCGAAAATGATGAATATAGTGAAGAAAATCATCATACTGGTGAAATTAATCCAATTTTTAATAATGAGTGTTGTGAAAATAGGAGATTTAGAAATAATGGTGGTTGTTTTGATCCTCTTGGTTGTGATACTGAGACTAGAAAATCCTTTTCTAAAGATTATATTTATACAGTAGGAGAAGGGTCTAAGAGTTATAAACACGTAATGAAAAATGAATTAGGCGTATTTACTATTTCTGAAATTATGACCTGTAATAATGCA…
orf00157_scaffold4|size346830	849	840	ATGAAACAACCAAATATAAAAGAAAAAATTGAATCAAACATAATGATACTAGGATTAATCTTCTTAAATATAATTTTCGCAAAAGAAGGTACTTTAGTACCGTATAAATCTAAAAATCTTAGACTTACTTTGATGGCGGATAATTCTGTGAGGTTCATTGATCCAAAAGTTTACAGCGGAAAGAATAAAAGTGATAGTGTAGTAAGATACGATCCTAAGAAGTACAGACTTTATATTGGTGGAAACAAAGCACTTTGTAAAGTAGATGAGAACTCTCCTATTGTTTCTACGTGTGTTGATAAAGTCCGATATATCGATTGGAAGGAGATCGGAGAAGATGGTAAAACGAAGTTTGTGACGGACAATAATTTATGTCTTACAGCTGGTTCTCTTGATACT…
orf00160_scaffold4|size346830	1200	1080	ATGGTAATAGATATGATGGGAACTGGTACATTTGGACAAGTAGTTAGATGTATAGATCAAGATGGAGAAGAAGTTGCGATTAAAGTTGTTAAAAATGAACCAAAATATTATCAGTACGAAATAAATGAAGTCAAAATTTTGAGAGTCTTAAGACAAAAACAATTATGTAAATATTTTGTAGAAATGAAAGACGTTTTTACTTTTAAAAATCATTTGTGTATAGTTGAAGAACTTTTAGGAAAAAATTTATATGAAGTAATAAAAATTACGGGATTTAAAGGATTTGGTTTAGATATTATTCAGACGATTTCTAATCAAATTTTACAAGGATTAGTTCACTTATCTTTGTTAGGAATAACACATTGTGATTTAAAACCAGAAAATATTTTGATAAAAAAC…
orf00207_scaffold4|size346830	831	558	ATGAAACACGATTATCCTTACTTCGATATGTGTATCAGTAACTTACCTTATCAAATTAGTTCTCCTTTTGTCTTTAAATTATTGACTTATAAATTTAAATGTGCTTACATTATGTTTCAAAAGGAGTTTGGTGAGAGACTAATAGCCAGACCAGGATCTCCAAATTACTGCAGATTGTCTGTATCAGTTCAACTCCTTGCACAAGTCGATTACATAATGAAAATATCAAAAAAATCATTTGTACCACCACCAAAAGTAGAGTCTTGCATTATACGAATAGAACCAAAGTCACCACAGCCACCAATTAATTTAGAAGAGTTTGATGCTCTTCTTAAGATTTGCTTTCTTAGAAAAAACAAGACGATACTTTCAAACTTTAAAAATTCGACTTTTATTAAA…
orf00027_scaffold34|size54832	1122	828	ATGGCTACTACTATTATTAATCCTCAAACATATGTTCCTACAGGCGCACCCGGAACACCAGGCGCAAATAATCCACCAGCTGGTTTCCATCCACCACCACCAGCCGGACCACCAGCAAAGAACGAAGAACAATGTACTGTAACCACTAAGCTTGATTGTGAACCCGTATCACCAGGAGTCCCAACTACTACTGCTCCACCAGCTGGACCACCAATTGAATCTGTAGGTGTTCCTGTCCAAAAAGTCGCTTTAGCAACTCCTGTCGCAAGTATAGCAAGTGTAATCCCTGTAACGCCATCTCATGCTGCTGGAACAGGTGTTCCTTGTATTCCAGTATCTTCAACCGGTGGTCATCCAAGTAATGTCGTAGGAAGTGGTTATCCAACCACCGCACAAGTC…
orf00040_scaffold34|size54832	579	528	ATGGATCAGGCAAAAGAATTTCTTAGTAAGGAGGTAAATACGTGGGTAGGAAAGAAAGGTGTTGAATTACATTTTACTACTCCTTTCCACCACCAGAGTAACGGAAGAGTCGAGAGATTTAATAGAACAATACAAGAAGGAATATTTAAATCAAAGAAGGACGAGCGTTTAAGAGAAGTTACGGCGAGATTTGTAGATGTATATAACAATGTATATCATTCAGGAGTAGGAATGTCGCCTTTAGAAGCAGAAAAACCAGAAAATGAACAATCAGTTAAAGAATGGATGTTTAAGAAAAGAATTGAATTTAATGCAACCCAAGAGAGTAAACCAGAAGCAAAGAGTTTAGAGTTAGGACAACAAGTATTTATAAAAAGATTAGTAGGGAAAAGTAAAGGA…
orf00066_scaffold11|size129287	678	597	ATGCCTATCATAGAAACAACTATAAATGGAATTTCTATGGTTGGATCTCAAGTTAGAGGAAATAAAAATGGTTTAATTTTATCTTCTGCTACTACAGATCAGGAACTAATGCACATTAGGAATTCTTTACCAGATCATATAATGGTAAAAAGAATAGATGAGAGACTTAATGCTTTAGGGAATGTAGTCCTTTGTAATGATAATGTTTGTATTATTCATGCTGATCTTGATAGAACAACTGAAGAGAATATTAGTCAAGTTTTAGGAGTTCCAGTTTATAGACAAAATATTGGAAATGAGCCATTAGTAGGGACTTTTGCTTCTTTAAATAACCAGGGGATGTTGGTTCATCCTGGGACTAGTGAAGAATCTAAGAAAGAATTAAGTGAATTACTAGAA…
orf00100_scaffold11|size129287	609	546	ATGGAGAGATGCACAAAAAAACAAAAATCCATAAAAGTAGATAATGTTTTGTTACATGAAAAGTATTGTAATAATCACAAATATATTTTCCATTTATACGTTGAATATTTAAGAATTTATAGACAGTGTTTATTGATGATTTTTGAAGAACAAATTTATGATTTAATTTTTGAATCCTTAATTAAAGAACCACAATACATCGAAATTGACTCTACTCTTTTGATTCATTTACAAAAAGCTATTTTGAATATACAAAGATTTATTTATGAACCATCACAATTTAATCGTCGACAAATTCTAAAAATTGATAATTATAAAGAACTGACGCCCATTTTAATCCTCAAATTTATCACAAATTGTGAAAGTAAAATTAAATTTAGACAAACAGAAGGACATAAA…
orf00065_scaffold15|size99834	3051	2805	ATGGAGTCGTCATCACAATCTTTACCACCTTCTTTATCACCTTCTTTATCATCTTCTTTACCACCTTCTTTACCACCTTCTTTACAATCACAATCTCCTCAGCCTTCACCAGAATCATCTTCACAATCATCTTCTTCTTCAATTGGTTTCATTTTAGATAAAGAACAATATGAAGATGAAAATATTTTATCTTTAGATTATTCTACAATTTATTTTAAACACGCTTCTCGTTTTGAAATTTATGAAGAATACGTTAAAAGATTATCAAAAGCTGATTTTGAATTAGAAAAAATTTGTCATTATTCAAATGAATTTAGAATAGGTCTCCAAAATTTCATGATTTCAAACAATATCGAATTTTTAGGCACAAAACATTTCATTTATAGACCCTCCCAAAAA…
orf00001_scaffold27|size61250	684	468	ATGGGTGGGCCATCCATCATGATTTGGGCTTGTTTCAATTATTGGGGGAAATCAAAATTAGCCTTTATAAATGGAACAGTGAATAGTGAGAAGTATCAGGAAATACTTCAAAATTTTTTACTGCCTTTTATTTATGAACAGAATCGTCCAAATGTGATTTTTCAGCAGGATAATGCTAGACCTCATGTTTCAATATCTACTAAAAATTGGCTAGAGGATAATAATATACAGACAATGTACTGGCCTCCTTTTTCTCCAGATTTAAATCCTATTGAAAATCTATGGGGTGAACTTTCTAGGTTAGTTTATGGCAATGGAAAGACATATGATACATTTATTGAATTAAAAACTTCTATTTCAGAAAACTGGGAGTTGATAAGTGAAAGATACTGTAAAAAG…
orf00037_scaffold27|size61250	1074	1068	ATGATCTTAAAAATATACATTGTTAATCTAGTTATAGCTTTAGCTTCTATAGTTAATACGAATCGGAAAAGAGTACATGAAAGTGATCAGAATGATTTGTCTCAGTCACAACAATTTAAAAATTTAACAGAAGAACAGCCACTGGATTTAAACACAAAAAGGATTAAATTTCAAGAATATATAACTACAGAATATAGTCATCCCTCTGCTTCACCAGTTTACAATCTAACAAACCAGAATATTGGTCCTTTAAAGAAACTCTTGTATGGAACACTAAGAGTACTTGATGCTATATTTTTTATTTATGATATAAAGTATGAAGATATAAGCGAGTATGATGACTTAAAAATTTATCAACTTAAAGAACAGATTGATAGATTGGTAAATAAAATAAATCAA…
orf00023_scaffold1|size448871	447	432	ATGATCGATTTTTTTTTAAAAAAAATTATATTAAAAAAAATTGAAAAGACCCTAATGAAAATATTCCAGAACTCCACCATAGTCGTCGTTTGTTTTATGATCGCGATTATATTTACCGAACAAATTGAAAAACTTAGATTAAAAAGTGATAAAAAATCAAACACAGTCCATTTGCTTTTGGACAAAGAAATAGAAATTAAATGCTATGAGATTTTTGAACTTAGTAAAGTTTTTGATTCAGAATTATATATTCCTATTTTTTTCTCGACAAAAATTCAAAAATTTAGAAGCTCTTTGATAATTAATTTAACTACTATAAATATAGATTGCAATAATAAATACAAAATATGTGTTACAACGAATGATGATAACTATATTTGGTCTGAAGTCTTTGTTTTT…
orf00026_scaffold1|size448871	2382	2319	ATGGTCTTGATAGGAGAAAATAGTAAGAATCAAATTCCTATCGTATCTAATTTACTTTCTAAGAATTCGTATAAACCAGTAAATTCTATCATTTGGTGTTATAAAAATGATCCACAAGAAATAGAGGAGTGTGAAGAGAAAATGAAGGACTTTTATCGATCTAAAGACATTCAATTTATCAACTACACGGAAACAGAAAAAATTTTAGGACAAACTGTCGATATTTTAATTCTCCAGGACTTCGAAAATTTAACTCCAAATTTGATCGCTTTGAGTGTGGAGACCGTTCGAGGAGGCGGACTCGTAATTTTACTTTTTGATAAAAATGAAAATTTAGATTCAATTGTAAATACACGATCTGAATTAATTTGTGGGGAGTTTGTCCCGAGATACAACAGG…
orf00098_scaffold1|size448871	1341	1047	ATGCACCTTTGTTTAGAAGACATTTTAAAAAGAGAATCTGTTTTTGTGAGTTATTTAGAGGTTTATAATGAAAAGATTTATGATTTAAATACTAAAAATGAACTTCGTATTTATTCTGTAGATAATATTCATACTGTTTCTAATCTTTCTACTACTCTAATTACTTCTAAAAATGCTTTTTATAATTTTTTAATTAAATGTGAAACTAATAGGAAATACGGGTTTACTGAATACAATAATAGAAGTAGTAGATCTCATACTGTTTTTCAAATCAAATTTAAAGAAAGTATTTTTAATTTAATAGATCTAGCAGGAAGTGAAAAGGCATCTAATAATAAGGAAAGGAAAATAGAAGGTGGTTTTATAAATAAGAGTTTATTGGCTTTGTGTAATGTCGTA…
orf00117_scaffold1|size448871	1011	900	ATGGAAAATCTTAAGTTTAACGATGTATTAAAGTCTTATGAAGAGAAAGATTCCGAAACTAAATACGAAATTGTAGAGAAACCAGCTAATGAATTGGCTGTAATAAACAATGATGTAAAAAGAACTACTTTTTTATCTGTTAATAAGAAAGACAAAGCAAAAGTTAAAATGTTAAAACATTTAACTTATAATATTCTTAGTTCTATTCCTGTTAATTATGTTCAGGGAATGAGTGAGGTCTCTTCTGTATTTATTGTTTATTATTTTTCAAGTGATTATGACCAATTTAGTGTGAAACCTTTGGATGTATCATCAAAGGAAGAAGATGAAAGTATGGAAATGAAGAGTTTAAAAAATGAAAATAAAAGAGAATTTGAATCTTTTAAAGAAGGAGTTCAG…
orf00131_scaffold1|size448871	426	357	ATGGGTGGAATCCGAAAGAGAAAAGCTGAAGACCAACTTTCGCCGTATTCGAAAGATGAAGAATCACATGTAATTCAAGAAGAAATGCCTAAAAATGAAGATGTAAAAATTAAGAAAAGAGCAAAGGCATCTATCGGCAATAGAAAAGGAGGTTTGTCTAATCCTGAGTCTATAAAAGGATTACTTTCATCTGTACGTGTAATAAATACTGGTTTAGTAGATGATAAATTAAGTGGACTCAATAAGTCTTTCATAGATGCTGTACAAAAAGTCGTTAACAAACAATCTAATAAGGATTTAACTTTTCTTTTTAAACAATACGAGAAATATTTGTCTAAACTTGTAGACAAAACTTAA
orf00192_scaffold1|size448871	2004	1521	ATGGATCTATTAAACAATCGTGTCGATAAATTTTTTTCTATATCAAACGAAATGGTAAAGAAAAGCAAAGATGGTCAATATTGGAAAGTTTCGGATGTCTTAGATTTTACGGTAAGCTTTTCTGATGAAGAAATAGATCAGCAATCAGGATTTACAGGAAAAAAAAGTTATATTGATAATTTAAATGATTTATTAATCAGTAATAGTTTTTTAAAAGTTAATAATAAAACTACTGATTTTGCGTTTTCGAATGACGATTCACAAAAAACTAATAATGTCATTTCTTTTGTGTCGATCTCATCTTTCTTTGTTCCAGAAATATTCAAATATTATAAAGGAAATGAAAAAAATTTATTTGATGAAAATTATGCACTATTTGCAGTAGGAAATCTTTTAAAA…
orf00194_scaffold1|size448871	2688	2613	ATGAACGAAGAACTTAGCGTACACACAGATAGTATTATTCATGTTTTGATTAAACACACGGTAAAAGATCTAAAAATAGAGTTGTTTCCTCTCGAAATAACAGAACTTATTGAGGAAAAATGGATTGTTGTTAATCTTATTAAAATTCTGAAAGAACATTTCTTTTCTGAAAATTTAATTAACGAGATGGAAATGGCAAATATAATTAAATTGTTGATGAGGACGACAATTAAGCAGTCCGAATTCATATTACGAGAAGAGATTAGCTCTTCTTTCATTGTCGAATTTCTCCGGTTTATTTATCTTGATGATTTATCAGAAAAATGTGCAAACACAATAGGTTTACCAGATTTAGAAGAAATAAAATATGTTACAGATGAACTCATAAGTTATATTAAA…
orf00214_scaffold1|size448871	702	612	ATGAATTTTTTGTTATTGATCGGTTTGACGCTCGCAATTTTAATTCCAACTTATAATTACGATTCTATTAATGAACTGAATAGTTGGAAAAATAATCTTAGTATTAATAATGAAATGAAGAGTGCCGTAGAAAATGTTTATTGTGTTTCCGTTTTAAGAAAATACATTCCATTAACCGTTAATCTTCTTTCTAACTCTTTAATAAGCATCGTGTATCTCTCTTTTGATTTACTTACAGACCAAGACATTTTACTAATGACTAGTATTTTTGATCCTGCTAATGTAAACAAGGAAATTCCTAAAAAGGCTTCTATCAATGCTTTTGATATCATGTTACACATTTTGATAAATAACATCGTAGATAACATTCAACTTTATGAAGAATTACTTTCTAAATTC…
orf00217_scaffold1|size448871	705	558	ATGAAAAGGCACAAGAAAGATTATGTATTTATAGAAGTGATTGATCTCAAAGACTACCCAACCCCATTTTTCTTTTCGAGAACCCGCGTTTTACTTCTTTTAGATGATCTTTTGGGCGTAGATGTAATTTGCATTGGAAATTATCATCCATTTGAATCTCAAAATGATTTAAAATATATTCTTGGGAATGATGAACAGGCTTTCTTGGATAAAGCAGTCATTTGCTGTAAAGAAATACTAAAAGAAACAATTACTTTTGAGAATACAATGGTTTTAAAGACTTGGGACAATAAGAAATTGGCAAGAATTTACATTAAAGATTTTGACTTGAAAGAAAATACAACAACTGTTGACGCAATTAAAGAGGCGATAAAAAACAACGAATCATTGAAAGGCATC…
orf00262_scaffold1|size448871	1644	1566	ATGAATATAAACATCTTTGATTTAGAAAATGATCCTCAACCTAAAAAAAAAGAATACATCAAAACTACAATGAAATGTGATACAGTCTACTCCCACTTAATAGACGATTTAGGAATAATAGACCAAGAAAAAAATATTATAGACCACAATATTGTAAAAATCCATTTTGAAAATTTAGGACGCCTTTCGTGTAAACAAGCCATGAAAATTCTTTACGATGCTATGGAAATTCTAAAAAATGAATCGAATATTATTGAAATTGATAAACCTTCTTATGTCCTTGGGGATATTCATGGTCAATATTTTGATTTAATTAATATTTTGAATACCATTGATTTAAATAAAGACACTCTTGTGTTATTAGGAGATTATGTAGATCGTGGTAATTATTCTACTGAA…
orf00276_scaffold1|size448871	1047	765	ATGAAACTTCATGATGCTCTTAGTGGTCATGACTCTACGACAGTAGAAGAGGCTATTAAAGCAAGTGCTGAAAGTAAACAGAAGTGTGTGGGGATTACAATCGAAACCAGACCCGATTATTGTGTAAGGCCTCACATTAATAAAATGCTTCTTTATGGTTGTACTCGTATAGAAATTGGTGTTCAGAGTGTGTACGAAGATGTAGCTTGGGACACCAATAGGGGTCATACAGTAGAGAGTGTTTGTGAATCATTTTGTTTATCCAAAGATTCTGGTTATAAAATAGTAAGTCACATGATGCCTAATCTTCCTAATGTCCCTAAAAAGAGAGATCTTGCCCAATTTCGGGAATATTTCGATAATCCAAAATTTAGAAGTGATGGCCTAAAAATTTACCCG…
orf00277_scaffold1|size448871	918	660	ATGACTTTAGTAAGTTCGGGTGTTGAACACGGCAATATTAGAGAATTGGCTTTGAGCCGAATGAGAGACTACAAAACTTCGTGTAGGGATGTAAGGACTAGAGAAGTTGGAATTAAAAGTGTACACAAGGAATTAGAAATAGAATTAGTAAGAAGAGATTATTACGCTAATAAAGGATGGGAGACTTTTTTAAGTTATGAAGATGTTAGACAAGATGTTTTAATTGGATTATTAAGATTAAGGAAATGTAGTAATGAGACCTTTCGTAAAGAGCTGGTTAATAAGGATTGTGATCGCATAAAAGAAGAAAAGGGATCTGATCGCATAAAAGAAGAAAAGGATTGCATAAAAGAAGAAAAGGATCGCATAAAAACAGAAAAGGATTATGATCATTTCTCT…
orf00315_scaffold1|size448871	1269	906	ATGGTAGTGGACAAACCTTTCAAAATAGAGCAAGCAATTGAAGGAAAAGTAGAAGAAGAAGTAGAAAGGCTACTCAAATTCGGGTATATTGCACACTCAACATCAACATGGTTAAACAGAGTGAAGCCAGTCAAGAAACCCAATGGAAAAATTAGATTAACAGCAAACTTCATTTCACTAAATAACTTGGTCCTCCTAGATAAATACTCCCTTCCAGACATGATGGAAATGATATACAAATTAAAAAACAAAACGTTTAAAACAAAAATTGACCTCCAAGATGGGTTTTATCAAATACCTTTGCATCCAGAAGATAGATATAAAACTGCCTTTAGAATCAAAAATAGACTGTATGAATGGACAAGAATGCCAATGGGCTTTAAAAATTCTCCTGCAGTA…
orf00004_scaffold3|size184414	603	525	ATGCCTGAATTACTGACAGTTGCTGATATTTATACAGAAAATTTTTTTTGTGGAATTATAAATATTATTCATTTAATTAACTTATTTGTAGAAAACATTGGTTCTCTTATAGATAATAAGATTTTTATATTGTGTTTGATAAACAAAGCATTTTCATACTCAAAAAAATATAGAAAAAATTTCTTTTTTATGCCAAAATACAACATCATTTGTCCAAAAGAACATTTTAACATTGACTTTTTATCATGGGAAATTCATGCTGCAAAACGTGCTTGCATGATTAAAAAAACAATGTATAAAGATATTATCATGTGCAATATAAAAGACCAAGATCATTTTAAAGCAGTATTGATAATTTATTTATATCAGCATTTTGAATTTCTAATTTTCTATGATTTA…
orf00076_scaffold3|size184414	4179	3627	ATGGATGTTAAGGATACAAGGGAGGTAAAGAATACAAGAGATAAGATTAATGAGAGGGATAAGGATACAAAGGATATGGACAAGGATCAGTTTAAAGATTTAGAAAAAGAAAAGATCCTTGAGGATATAAATAAGCCTAAAGAAAAAGATTTAGATAAAGAACTCGTTGGAGAACAAGACCTGAAAGAAGGAAAGGAGTTTGAAGATAAAGAGTCTGTACATGAAAAGACCCTTAAAGAAAAAGAACCACTTGAAGATAAAGGATTTAAATATAAAGACAACCTTGGAGATAAAGACGCTCTTAATGATAAAGAGCCCTTTGAAGATAAAGACAACCTTGAACGTAAAGGATTTAAAGATCACTTTGAAGATAAAGGTTTTGATATAAAAGAGGAAAAG…
orf00112_scaffold3|size184414	771	765	ATGTGTAAGATTATAAGTTTCTTCGTTCTTCTTATCGCGGCTAGCCCCACGTACAATTCGATACCGGTCCAAGAAATGCCTACGGATGTCATGCTTACTGAATGTCTTAAGAAGACAGGCATTAGTTTACCGCCATACTGCCCACAGGCCCCAGATGTATTCCCTACTATTATTACGCCAAATACTAACCAAATGACTATCCAACACCCAATAATCCCGCATCCTCCTCTAATACAACAGCCTATTCATCCAACTCAATTTTCGCCTCAACCAAATCCGAATTGTTCGAATCTTTCGAATGCCAAACTCTCGACAATTCTCAAAGAAAATCCTAATGCTCGTAATCAACTTGTACAATTCCTAGAGTACAGTGGTGTTCCTCCTCCATGGGACCAACTA…
orf00114_scaffold3|size184414	771	765	ATGTGTAAGATTATAAGTTTCTTCGTTCTTCTTATCGCGGCTAGCCCCACGTACAATTCGATACCGGTCCAAGAAATGCCTACGGATGTCATGCTTACTGAATGTCTTAAGAAGACAGGCATTAGTTTACCGCCATACTGCCCACAGGCCCCAGATGTATTCCCTACTATTATTACGCCAAACACTAACCAAATGACTATCCAACACCCAATAATCCCGCATCCTCCTCTAATACAACAGCCTATTCATCCAACTCAATTTTCGCCTCAACCAAATCCGAATTGTTCGAATCTTTCGAATGCCAAACTCTCGACAATTCTCAAAGAAAATCCTAATGCTCGTAATCAACTTGTACAATTCCTAGAGTACAGTGGTGTTCCTCCTCCATGGGACCAACTA…
orf00173_scaffold3|size184414	1089	747	ATGTGTAATTGTGAAAATATTACTGTCGAGGCGTTTTTACAAAATCAGGAAGAACAAATTAAAAATATAATCGATGAAAAGGATAAAAAAAAGCAAGTCGTTTTAATTAAAGAATTAGATGGAAAAATTTTCTGTTATCCTAATTATGAAAATATGAATACCAATGATGAATATGACATTTCCTCAAACTCATTTTTAAAAAATACGTGGAACTATTATAAGGATATGATATTGCCTAAGTTTTATAATTATTTCTTACAGCGATTTTTAGGAACAGATTATTATGAAGCTATCGATAAGTTTTTTGAAGAAGACGTTGAAGAAGTAGCAAATCCATCACTTGATGTTAAACATCTTCAAGATGATTTATCATTATTGTGTTTGAAGGACGATAAAACC…
orf00012_scaffold5|size202698	2187	2043	ATGAAAAGATACAAAAAATTAAATGTTGTCCTTGGGGAAGGCGCTTTTAAAAAAGTTTTTAAAGCCATAGACCAAGAAGAAGGAAAAGAAGTAGCGTGGAATGAAGTCAAAATTACAACAAATGAGTATTACAATGAAGAAAAAACAACTTTTTCTAAAGAAATTACACTCCTCAAGAGAGTTTCGCATAAAAACATTCTTAAAATTTTTGATTATTGGTTTACAAGAGAAAATTTTATTTTTATTACTGAACTAATGACAGGAGGTACTTTAAGGGAATACATTTCGACTATAGGAGATTTAAATATAAAATTAATTAAGAAATGGGGTAAACAAATCCTTGAAGGTCTTGATTATCTTCATACCCAAGATCCACCTATAATTCATCGAGATATTAAA…
orf00028_scaffold5|size202698	1479	1272	ATGTATAAATTTAACTGTGAAGATCTATTTTCATCGAGCATGCAGATTTATTTAGATCTGGTAGGAATTGCTAATGATGGTAAAAAAGAAAATGAAATACTATTTGAATTTAGTCTAGAAAATGATTTTGAGGGCATTAGATTATACAATTTTGTAGATTCGAATAACGTGAAAATCGATAATGCAGTGTATATTGATGAAGATGATAATGAGACAGAAAATATTTTTTTAAGTCGTGAAGCAAATAACGTATTAAATATTAGCGCAACGTATGATTACATTCAGTATGCTAAGAAGATAGTACCTTTATACAAAAAATTATTTAATTATTTATTCAAATACATTAAAAATATTAATGACCTTGCTATTCAAGTAAAACATGAAGAAAAAATGTTCCAG…
orf00029_scaffold5|size202698	855	795	ATGGACGACGATGAGTTAAATGAATACAAAAAGGATTTTTTAAGTTCAAATAAACATATCTTGACTAAATATTTTGGCTGCGTTGATATGGCCAGACTAGAGCAAAAATTTTGGGGAAGGTTGTTTTTTCCTGTCTCTGATTTGTCGAGCGACAAGGATTTGTTTTGGGTCTCCTCCAGTTTGAAATATGGAATAAAAAACGTGTTTGTGCCAATTGATTTTTACACATTGACTGAAACTGTTTTAACTTTGGACTGTAGAGTAAAAGGAATATTTAGAGTAAGAAACTCAATGATCACAGTAAGAGAATGCGTTAATTTATTAGAAAATGAACTAGCTAATAGATCTTCTTTTAAAGACATTCGAAATAAATTGACAGAAACATTTAATGTAATCGAT…
orf00035_scaffold5|size202698	1608	1470	ATGACAAAAGTGAAGAAAGCTAATGTCGAATTTTGTGCTAGATTTTCAACTATCTTAGAAGAATTCCCAAGACTCGAAGATATTCATCCTTTTTACGCGGATTTAATTAATGTCTTGTACGATAAAGATCATTATAAATTGGCACTTGGTCATATTAATGCTTCAAAGAAAGTTGTAGAAGGTGTTGGTAAAGAATTTATTAAGTTATTAAAATACGCAGATTCTCCTTACAGATGTAAACAACTAAAAAGGGCAGCATTGGGTCGAATGGCTTCGTGTTGTAAAAAATTAGATAAAACATTGAAATATTTAGAAGAAGTTCGTCAACATATTGGCAGACTTCCATCAATTGATCCAAATACACGATCTCTTTTAATTTGTGGATTTCCTAATGTCGGA…
orf00040_scaffold5|size202698	978	699	ATGGTAAAACATGAAGTATATGAAGTTTTACCACCATTTGAATTAGAAGAGTACTATGACGGCAATTTTTTGTATTTAATATTCACAAATTTAAACATAGAGATCACAGTTTTTATAGATGGATTTATTCATAAACTATCTGATACAATTTTTAAATGTCATTTTAACACAAAAAATATAGATGTTATAATCAGAGGTATCGATTTCTTAATTAATCATAAACCTCTTTGCATGTTAGAGAAAGAGATGAATGGTGTGCATATTTCGACCTTTTCTGATTACTTTTTATTATCAGTAGAACTTAATAAAACCAGATGCGCTAAGTATAATGAGTCTGCTATCGATACACAAAACAATAACAAACAGTTTGTGACCTCAAAAGAGATTGAAAATGATCTT…
orf00048_scaffold5|size202698	615	447	ATGAAAGAGCTTAGAAGAATAAGAAGTGGATCAACAGATGAATCCGAATGTTTTACTTTACATGATCTTTTAGACTCTAATTATATTTATGAACAAACTAAAAACGAGTCGTATTTAAGAAGGATTATTAGGCCTCTTGAGGAATTACTTGATGGTTATCCAAGAATTATGATAAAAGATTCATGTGTGAATGCCATTTGTTATGGTGCAAAATTATGTGTTAGTGGTGTATTGAAGTATGATTCTAATATAGATACTGGTACTACTGTTGTATATATCACAGTTAAAGGGGAGGCTGTTGCTTTAGGGACCGCTATCGTTTCCAGTCAAGAAATAGAAATTATGAATCACGGTTTTGTGTCAAAAACAAAGAGATTAATTATGGAGAAAGATTTGTAT…
orf00066_scaffold5|size202698	726	693	ATGGAATGCAATGTAGAATTGATATCTTTTTTTTACACATCTGAAATAAGAAATAATGAAGAGTACGTTATGGATTTTTATAAAATGATTTCTGTAACTTCAGAATCTCAAATAATTAAAACCGTCACTAATACAGATAATCTTAAGTTATACAATTACTTAGAACCAATACTATTTATTAACGATTTACAAAGTGTATCTAAGAGTAATATTTTGATTGGAGTTAACAAAGAATCCCTTTGTGAGTTATCTAAGAATGTACTAAATGACGTTCTTAAAGATGAATTAATTTTTATTTCACATCCAGTTATACGTGATTATAAAGGTAATGTAATGTCAAAAAGGAATAAAAACATTTCTATTAATATTACAGATGGTAATAATAACATTAATAATAAG…
orf00119_scaffold5|size202698	486	372	ATGGATTTAACTCTTAGTGATACACTTGCATCTTCATCTGTTACAACTTTACATGCTCCTATAAATCCGGCTATTCCAGAAGATTCCTTCTCTACTCTCTATGATGAATTTCAAAATACAATAATAGAATGTGGATTCGAAGATAAAATACGTTTTTCAAATGACTTTCAGCCAAAAGATATTAAGATCAGGAAGGAAGATAAAAAATATGTTGTCTATGGTAGAATGCAACAACCAACTCAAGATAAAAGTACTACAATTTCTTATCACTCATTTGAATATGTAAGGGAGTTCAATAGGCCAATTAAAAATGTTGAGATAGAAGTAGGAAGAGGGATAGCATCGGTTTATGGTGAGTTTGGTGATATTTAA
orf00127_scaffold5|size202698	1356	1197	ATGCCTATTGCAAAGAGAAGTCCATACACAGGAAGTTCAGCAAAGAAAAACGAATTAAGACGAAGTTTACAAAGTTTAAGACTTGCATTATTGGATGGAAGAGAATATAAATTGGATTTTCCTATAATTCAGTGCTATTACAGACGTCTTGATCTAATTTTTTTGCTGGCTATGCTTAAAGGCAAAACGGACATCCTTGCGTATTTTTTAAGTTACGGATTTCCTGGAAATATCAATACACCTATTTTCAATTCGAAACTAACACCTTCATACTTTCAAATGTCCTGTGCCTTAGAATACGAAGTACTTTCAATGTTTTTAGATTATTCACCTTCGTTTACACTCACTTGGAATGGTCTCACTCCACAAATGATCGCTTCTTTTAATTGCTTCTCGTTG…
orf00043_scaffold6|size166394	1041	789	ATGCCTCTTTATAAAATTTTAAAAGATTCAAGGAAGATTGTTTTTTATAACGAATGGGTTTACTTTTACCAAGAAATTGATTTTATTCCTCAAGGAAATGAAATTTTAAAAGAATCAAAAAAGAAAAATTTAGATTTTAAAGAAGAAGTGAATGATCATAAGATAAATGATAATATTCCTTTGAACAACATTTTACTTCTAAATAATAATATAAAACAATATTTTAATAGGGTAAGTAGAATACTCCCAGAAGGTTTCAATTTGACCCTTAAGAATAGCCCTTCTGTACCAATTTTTATTAAAAGACAAAAAGAAGAGACCCCTCCCCTTAAGAAATTAACATCTACAGAAAAGTACAAATCTTATTTAAATTCATTTTCAATTTGCTCTTCATCAAAA…
orf00056_scaffold6|size166394	987	927	ATGAACGATGGCACCAGTACAAGTCTGTATATTAGTGGTGTTCCTGGTTCAGGAAAGACGTTTACTCTAAAAAATGTTCTTGAAGATATGAAAATTGATTTTTATTATTTGAACGTGGCTTACATCAAAAAAAAATCGATGGTTTACAGTGAATTATTTGACATTTTAAAATGTAAAAAATTATTTGAATATACGCCTATAGTCACCTTAAGAGAACATTTCAGTTCTTGTTCTAATCCACATATTATCATTTTAGATGAAATTGATCTTCTTATAGATCGTCAACAAGAATTACTTTACAACATTTTTGATCTTCCTCATCTTGAAAACTCAAAGATTCTCCTTTTTTTAATTTCTAACACGTCAAATTTACCAGAAAAAATGTTCGAATCAAAAATT…
orf00058_scaffold6|size166394	444	372	ATGCTAGTTTATAAAAAAACTTACAATATCAAATACATTGAAGAAGGAAGTCTGTTGTATCCTACAATTTACACAATACATTTAGAAAACAAAGAATCATTTATTATTTTAAAATTACACGGTAATACTGTTTTTATAGACAAAAAGTTTACGATAGATGTCCGAATCACAAACCATTACGAGGTTTTAAAAAATTATCATGTTTCGCTCAATGGGATTTTCCATAAAATTGTAGAGAAAGATCATCCAAAAACATACGTGTTTGAAATGGTTCATAATGGATATACTTCGATAATATCCTTACCAAATAAGTATCTAGCCTTGTTCAATCCAAAAGATAAAGTAAGTCTATCAATTAAGGTGATACCATGA
orf00113_scaffold6|size166394	1215	831	ATGACTTCTCAAGGAAATTTACTTGTTTCGGATTTTGGATGTAGTACGTTCTATAAAACTAAAGATAAATATCGAAGATTACGAACAATGGCAGGAAGTAATGAATACATGTCACCAGAAGGTTACTGTATGAATTATGATGGACCTAAAACCGATTTATGGGCCTGTGGTGTAACATTAATTGTTTTATTAACAGGTAATCTTCCTTGGGATAAGCCAACGTTATCAGATGAAAGATTCCAAGCCTTTTACACTATGAAATACCATTGTTATCCACCTTTTTGTAAAATCAGAGACAAAATTTTGGATTTAATTAAGAAATTATTAAAACCAGAAAGTAAAAGGATTACTTTAGAAGAAGTTTGTGAACACCCGTGGTTTGCAGAAACAAATAGTTTA…
orf00114_scaffold6|size166394	1629	1524	ATGTGTTTTGAAAAGAATTACAAACAAAATACGCCTTTACATTGTTTTACAAAAAATGGATTGTTAATTTCTCTTGATCTCAAAAACTGTAAAGAAAAATTGGAATCAAAAATTATCAAGAAGTGTAGCAGGACCATTACTTGTCTGCTTAAAAATGATGAAATGATTATAATTTGTGATAATAGAGGTCAAATATCATCTTTAGACTTAAATGGTAATCTTTTAAATGAATCTGAAATGTCAAAAAGTTCAATTACATCACTTTTACATATTTCAGACAATAAATACGCAGTTCTTTGTGCTAGTGGTGAATTAATTTATTTTGATGTCAAATTGAACTTGATTTTACAAAAAATAAAAGTTAGAGAGTACGCACTTAATTGTGGAGTATTTATGAAT…
orf00115_scaffold6|size166394	2049	2004	ATGAATGAACAGCAAATTGTTAGTTCGGTTTGTCTTAGTAGAGATTCACAAATCACGACTGCTTTAGCATTGTATGACTTAAAAACTAATAGTATACATTATTTTGCATTTAAAGATAATTTTCTACACTCTGGTTTATCTGCTTTAATTCAGAATGAAAAGATAACTACACTGGTTGTTCAAAAGGAGTTAGCTGTTATTATTGATCTATTTAAAGAAAGAGTCAATTTGATATGTGTTGATAGAAAAAATTTTAATATTAATTCACGCATTGTAACAGGAGATTACTTTTCTGATTCTTCAGTAAGTTCTTTGCTTAATTATTTGAACTTGAATGATTATAGAATGAAAGAATTGAAAATTATAAGAAAACATCTACCTGGTACCATGTATATACCT…
orf00119_scaffold6|size166394	1329	1224	ATGGTGCTGGGAGCCAGAGAACAAGCTCTTACGAATATCATGTTAAATAAAACGCATAATTACGAATTAAAGACTGCATGGATAGACGTTAAAAAGGCTTTCGACTCTGTATCTCATGCCTACTTACTGGAATGTATAGAAAGACTAGGACTTCCCACTTTAATTGCCAAATTCCTAAGGCTTATTATTAATAAATGGAATTTAGAAATAAGATCAGGAAATGAAGTAATCCTTGATAAGAAAGTAGAAAGAGGCATCCTTCAAGGAGACAGCCTATCCCCGCTCCTGTTCGTACTATGCATGGACCCACTAAGTAAAAGACTCAACGGAACGTATCCTATGATTGAAGTAAAATTAGATGAGCTACACTACACATGCAATCACCTGCTCTTTATTGAT…
orf00120_scaffold6|size166394	1041	717	ATGAAAATTATACAGATGCTCGACGAAGTAGTATGGGACTTTGTGCAAACCCACCCACCCAAAAATATGACAGATATCGCCAAAAGTCTACAATCGGTACAAATTGCTTACCAAGCTTTAACTAATAAAGAGAAAATAAAAAGTGAGTGGCTATATAACATCAATGAGAAAATTAATGAACTCGAAAATAAAAAATCTTTATTGTTGAAGTATAAGGAAGATAACGCTGCACTAAAAGGAGAAAATTTAAAAGAGGCTAGACGCATCATGGGATCCCAGAGACTAGTTCTAGCTAAGCCAGAAGATTTAAAGAAAATGATCTCCTACTGCTCAGACAGGTCTGCAATTTACACCGATAAAATAAGAAAATGGGAAAAGAGAAAGTTATATAGAAGAGAA…
orf00005_scaffold7|size289203	636	480	ATGTTCGATTGTAGAAAGGGTGACAATCAGAGTGTCAAGATGAGTAAAGATGAAAAGGGAAAACAGGTTAAGGTGAATAAGGTTACAGAGAAAAATGAAATAGCGATGGAAGTAAGTGCATTTAATGAAAATGTAAGCAAGCGAGTTAAAATTGAAAATAAGTTACAAAGGTTAATTGAGAGATATCCAAAAGTATTAGCAGAATCTGACAAGAAAATAAAATACTGGACCGGTGAAAAGTGCTCTATAAATACGAAACAGGGAGAAAAAGTTGTTAGAAAGGGACAGATTGTGGATTTCTATTTAAGAGAGAGATTTGAGGATTATTTAAAGGATTTAGAACGTAGGAAAATCATTAGAAGGTCGAAGAGTGAATGGAGGAGTCCAATTAAGGCGATA…
orf00009_scaffold7|size289203	555	417	ATGGTAAGGATTAAAGTTCTAAAATCTAAATCGGCACCAGAAGTTATAAAGAATTTATGCGCGATATGCGATGAGATTGGATATCCGCAGCAGATCACAAGTGATAACAGAAAAGAATTTTGTTCTAACGACCTTAAGAAATGGTTTGAAAAACATAATATCTATCATAACACTGTGTCAGTCGGAAAGCATCAAGAAAATGGAAGAGTAGAGAGACTACACCGAAAGATCTGGCAGGCATTGCGCAAAGAGAATGAAAATGTTGATGTAAAAGAACCCCTTAAAGAGATAATATTCAAAATTAATGAACAACTTAACAATACCTATCATAAAGGAATAAAAATGACCCCTAATGAAGCCTGGTCAGATCCGAAGAATGAAATGCTCATAAAACTTAAT…
orf00013_scaffold7|size289203	516	375	ATGGAAGTAAATCATGAAAAGAACTGGTTAAAGTTTTTAAATAAAGTAATCTATCTATACAATACATCGTGCCATTCTGCAACAAAAGCTACACCTTTTCAACTTTTTTTTAGACGCTCAGGAGTTAATACCGTCGCTATGGACGTTACAGACATTAGTGGAATTAGTGATCATAATAAAATAGAAGAGAATTTAAATGAAGTCGAAATTATATCAACACATTCCATTGATAAAAATTATTTGGCTAGAATGGACAGACACTCATTGATTCATGTTTCAAAATATAATTTTAATATAGGTGATCTTGTAATTGTTGCATTAGATTTTGATAATAATGTAAAGACAAAAAAAAAAATTTTCCTCCTTTTATTCTAA
orf00015_scaffold7|size289203	621	447	ATGCCGAACTTTCGTAGAATAACATCTCTTGAGGAAAAAAATTCCATAATTGAGTATTTAACTTCTAAGAAATACCCCGAAAATCTATCCCAAGAGCAGAAAAAGACATTTAGAAAAAAATCAAATGATTTTCACCTTCTAAATGGCCTGCTTTGTTATAAAAATGGGAACGGGACATATAGAAGAGCAGTCTTTGCATTTGAAACAGACGTTATTCAAATGGTTCTCTCTGAAGAACATCTCCCTGTTCACCTTGGGATTAATAAGTTGGTAGATATTGTCCATAAAAAATATTATGGCATACCTACTTCACTTATTGCGTCTTACGTCAAGAATTGTGAGACTTGTGCACGGTTCAATTCATTAACAACCGTCGAAGATGTAATTGTTAATGAAATT…
orf00046_scaffold7|size289203	378	357	ATGTCAGGCTTTGAGGATGCAGATGACAATCAAAACAGAATCCGCATAGATAAAATTCTTAGAAGTATTGAATCTTCGGATGATAACTATACCCAAGCCATCGTCATACTTTTAAGAAAAGCTCTTGTACTCGGTAACCCGAGAGGCATAAACAATCGAAAAATTTTGGAACTATTTGGGGATTGTATTAAAAACGAAAAGCTTATTGAAATTGATAATCAAGAAATACCAAAATTTATAAGCGATGTTTATAATTCTGGAGTACCCTTAGACAAATACACTATTTTAAAGTTGGCTAATGTACATCCGAAAGATGCAAATCCAACTATAAAACATTCTAGATTTTCAGCCTTTTAA
orf00050_scaffold7|size289203	378	357	ATGTCAGGCTTTGAGGATGCAGATGACAATCAAAACAGAATCCGCATAGATAAAATTCTTAGAAGTATTGAATCTTCGGATGATAACTATACCCAAGCCATCGTCATACTTTTAAGAAAAGCTCTTGTACTCGGTAACCCGAGAGGCATTAAAAATCAAAAAATTTTGGAATTATTTGGGGATTGTATTAAAAACGAAAAGCTTATTGAAATTGATAATCAAGAAATACCAAAATTTATAAGCGATGTTTATAATTCTGGAGTACCCTTAGACAAATACACTATTTTAAAGTTGGCTAATGTACATCCGAAAGATGCAAATCCAACTATAAAACATTCTAGATTTTCAGCCTTTTAA
orf00114_scaffold7|size289203	1086	990	ATGTCAAGGGACGTAATTAAAATTAAAAGAATGGCGATTTTAAATAAAGAAATGAAAGGTATGGAATACGTGATTAAAGATTTAGAAAATCAAATTTATGGGATACAAAGGGAATATTTGAATTTATGCGAATATATGAAAATGCATGAAAAGCGGAGTAAATGTGATAAGGAAGGTAAGGGGGATGGTAGTTGTAAAGGAGATGGTAGTTGTAAAAACTTACCTAATACCCCTGATAATAATATAACACCTACCCTTAATACTGACCCCTCACTTAGTAACACTCCCAATACCACCTTTAATAATAACACCTCTACTCTTAATACTACTACCCCCACCCTTACCCCCACTTCCAATAATAACACATTTTCTTCGGACTCCTTTTATGAAAATGAAATT…
orf00118_scaffold7|size289203	993	651	ATGGGAAGATTTATAACAAAAGCCAGGAATCCAACAATTTTGTATGCTAGTGGAGGCAATACACAAATTATCTCGTACAGTAATAGAAGATACAAAATTTTTGGGGAGACCTTGGACAATGCAGTGGGTAATTGTCTTGATAAAGCTGCCAGGATTTTAAAATTGCCAAATGATCCCTCACCAGGTTTGAACATTGAAATTTATGCACGAAAAGGACGTAAATACTACGAATTGCCTTATGTTGTAAAAGGAATGGACATTTCTTTATCAGGAATTATTTCATCGATCAAAGAGATTTTAATAATTGATGAACAAACTGTTTGTGATTTGTGCTATTCCTTACAAGAAACCGTTTTTGCTGCTTTAGTGGAAGTTACTGAAAGAGCAATGGCCTTTAAT…
orf00140_scaffold7|size289203	942	726	ATGTTTTATTTAATAGATTTTGATATTTTAGATAATTTTTTAATTGATTTTTACGTAAGTGATTTTTTAAAAAGAAGATATTCGATTTCAATGCAAGAAATTTATAAATCAATTTGTAAATGTACAATTATAACTCCTTCTAATATTTTAAATAATTTACAAAGTACTAAAATTTTAATTAAAGATGGGATTACTTTTATCAATGATATTAACAACATAGAAGAATATTTAAAATATTTAATAAATCTCGGGATTTTAAAAAAAGATTTTGATGGTATAGAAAATTATAAAAAGAAAATAGATAAAAGTTTAGATTTAATTAAAATTGAACAATTAAATAAAATAATAATAGATCCTGGTTCTAAAAGATTATTGAATATGTTTTATAAAATTGATAAT…
orf00149_scaffold7|size289203	1959	1494	ATGAAAAATCAGGCAGATCATGAGTTAAGTCAGAATTTAACCAAATCTTTTTTATTTTATTTATTTGAAGATTTTTTTATTCCGTTAATTTCAACTTATTTTTACACAACTGAAACAGGTTTTGGTATGAGAGAAGTTTATTTTTATAAAAGGCATTTATGGTACGAATATTCTGATTATCACACAATTAATTTTTTAAATGAAAAATGTGTAAAAGATTTAAATGAATCTAAAAATAATATTAATAAACTTCATAATGTGAGATGTATTCCTAAAAAAGATGGTGCTAGGATTATTGTCAATTTATCTAAAGCTCTTGATAAATCAGGGGGTTCTAATAAGATACTTTATCCTATGTACTCTATTTTAAAAAGGGAAGTAAGACACAAATTGGGTAAT…
orf00173_scaffold7|size289203	513	333	ATGATGAGATGTGTGAAAGAAGATAAAAATTATGAAGTGGGGCTTTTAAATCCTATGATAACTGAGAATTTTAAAATTCAATTTACTAAAGGGATTGAAGTTGTCTTTGGAAATTCATATAAAACTGGTGAAATAAAAGCTTACAATTTAGAGAAAGAAGAAATCGAGATGATTAAAAATGTCGATTATTTCGAAAATGAATTAAATAATGGTTTTTGTCTGACATACGAAAGGATTTTTGAAAGAAAAATTGACGAGATTGAAATTATTTCTGAATGTAAAAAGCTAAAGCAAAGTTTTATGATAAAAGATTATGTAAAGTTAAATGATTAA
orf00178_scaffold7|size289203	2880	2751	ATGGGATTAAAAAGAGAAGGAATTGATAAAAATACGTATGATAAAGATATTGGTGAAAGGGTAGATTATGATTCAAACGACAATGATACCATTAACTCCAATAATTTAAATTGCAATAATTCTGATTTAAATTATATTTATTCTAATATAAATTATAATAGCCTTAGAGATTTTGATCAAATTTTATCTAATAATCAAAATCCTAATTTTATTCATAATGATAATCGCTTTTATGAAAACATATTTAATAATGTTAACACTCTTCTTGAAATTAAATACGCAGGCCAGATCATCATAAAAATGAAAATTCATCCTTTTAATAATTTTACTTTTAATATAAACGTTCATATCACAAAAGTTGAAGGTCAGGTTCTTCTAAGACTTCCATCTCTTGACAAT…
orf00004_scaffold8|size154512	1365	1050	ATGATTTCTGATCCTTTGATCAGTTCAACAATTACAGATCAAAATGAAAGAAAAGATTCGGAAAATAACATTGTAAATTTTAATAAGCGTTTACAGTTTTTAATTACGAAAAATAACATTTTCAATATACTAACAATGAAAATAAGTACTGATAATTCTTGTCGATTGATAGGTTTTCTAAGAAAAAACTTATTGAAGACTAAACTGACCATGTTAAATATCAAAGTTGATGTCATTGAGACAATAGCAGATCTGTATTATAAGAATTTAGCTAAAGGAATAAAATTAGCACCCCTTAAAACCGAGTTTGACCATGAATCTTTTTTATCCAATTTGACGAAAATAATGAAATCAAATCCAGTATACGTTGAAGCAGATCCTAAAACGCGCTCCATTCTT…
orf00007_scaffold8|size154512	816	795	ATGTCGTACTACTNTTTTTTCTTAATATTAATCTTAGGAAGCTTTAGTTATGTTGGACTAGCTGTTTACTTATATGTTTTTAAGACATCTAATTGTGATATAGCAATTGTTCATATCCTGCTGACACTAATACTTCTATGGATTATCGATTGGACAATTGCATTGATAGAAGTCTATACTACAAGTGTGACTATGTTTTATTTCATAAATAGGCACTCAGATTCAAAAATAGACAACGTTTTAGAAGTATTTAAGAATATTTATTTCTGTTTAGGAAGTATATCGATCGGTAAATTTTATTTTTATTTACAGAATACCTACCACTTCGTGTCTGAAGTAATATCAACCGAAGGCTTTAAGCTCGTATCTTTCTTAAAACTTCTAATAGGTTTACCATTA…
orf00009_scaffold8|size154512	1365	1050	ATGATTTCTGATCCTTTGATCAGTTCAACAATTACAGATCAAAATGAAAGAAAAGATTCGGAAAATAACATTGTAAATTTTAATAAGCGTTTACAGTTTTTAATTACGAAAAATAACATTTTCAATATACTAACAATGAAAATAAGTACTGATAATTCTTGTCGATTGATAGGTTTTCTAAGAAAAAACTTATTGAAGACTAAACTGACCATGTTAAATATCAAAGTTGATGTCATTGAGACAATAGCAGATCTGTATTATAAGAATTTAGCTAAAGGAATAAAATTAGCACCCCTTAAAACCGAGTTTGACCATGAATCTTTTTTATCCAATTTGACGAAAATAATGAAATCAAATCCAGTATACGTTGAAGCAGATCCTAAAACGCGCTCCATTCTT…
orf00012_scaffold8|size154512	912	891	ATGGTAACCTTCTTTCTAGGATTCATAATACATATTGTTGGTATCCAAAACATTGACTTATACACTGCAATGATATCAGAATATTCTAATGTGTTTTTAATTAATGTGTTTTTTTTCTTAATATTAATCTTAGGAAGCTTTAGTTATGTTGGACTAGCTGTTTACTTATATGTTTTTAAGACATCTAATTGTGATATAGCAATTGTTCATATCCTGCTGACACTAATACTTCTATGGATTATCGATTGGACAATTGCATTTATAGAAGTCTATACTACAAGTGTGACTATGTTTTATTTCATAAATAAGCACTCAGATTCAAAAATAGACAACGTTTTAGAAGTATTTAAGAATATTTATTTCTGTTTAGGAAGTATATCGATCGGTAAATTTTATTTT…
orf00014_scaffold8|size154512	1365	1050	ATGATTTCTGATCCTTTGATCAGTTCAACAATTACAGATCAAAATGAAAGAAAAGATTCGGAAAATAACATTGTAAATTTTAATAAGCGTTTACAGTTTTTAATTACGAAAAATAACATTTTCAATATACTAACAATGAAAATAAGTACTGATAATTCTTGTCGATTGATAGGTTTTCTAAGAAAAAACTTATTGAAGACTAAACTGACCATGTTAAATATCAAAGTTGATGTCATTGAGACAATAGCAGATCTGTATTATAAGAATTTAGCTAAAGGAATAAAATTAGCACCCCTTAAAACCGAGTTTGACCATGAATCTTTTTTATCCAATTTGACGAAAATAATGAAATCAAATCCAGTATACGTTGAAGCAGATCCTAAAACGCGCTCCATTCTT…
orf00051_scaffold8|size154512	459	339	ATGTTAAGTCAAGCCGAAACCGTGGATGTGGCTATGAACATCAAAACTGAGTCACAGCCATCTGATAAAGAAGTCACAAATCAAAAAAGCCTTGTTTCTTGTCATGCTAAAGCTAAAACAGTAGGAAGTACAGTTGAAATAGCATTACATTTGACTAATGAAGATGATGATCAGAAGGAAGATGAAGTAGGTAATGAGTCGACTATTACATTTATCGAACAAGAAGATACAGAAGATCTTAGTTCTACACTAGCACAAGTCAAAAGAAATAACAAAGTTGGAAAGTTAATTGAATACTTCGAGAAATTGGAGGAGAAGAATAAAAAAGAGCGGGAATAA
orf00052_scaffold9|size149647	1275	1071	ATGAGCGATTCTGGTTCTTATGATGGTAATTTGGTCGTAGAAGATTATTGCCCATTTTCATACGATCAAGAAGAATGTTATAACGATGAATTTTTTTTAAATATGCCACTAGATCTTTGTCCATTCGATAAATCAAAAGAGCAAAATGTTTCTCTTGTAACGGAAAGAACTAAAACGCTTTTGCAAAAATTAAACCTGAATTTTGTTATCGAAAATTTAAAATTCGATCTTAGAGTAAAAGAATATTCTATTAATCAAGATTATGTTCTAGTCTATTTTTTTTGTGAGACAGATTCCCTGTCCTTCTATCGACAATATTTTAAATATTTGGACCTATCTTTCATTAGTAATTGTGATTGGTTCGCAACATCATTTGCCTATCCTTTAGATTTTAGTTCA…
orf00061_scaffold9|size149647	678	558	ATGATGAAAGAAAAGAATGTTAAAAATTTAGATGAACAAGGCATTTTTAAGATTAATGGAGAAACAACTAAGATAGAAAATGATAAAACCTCTATTTGCACTAAAATATTTGGTCCAGATATTGTCACTTGCAAAAGAAATCTTAGTAAAGATACATTTTTTCACATAATTAACATCGCAAATGATATAAAATTCGAACCAGCCGATAACAAATGTTTGAGTATTTCCCAATATGATCTAAAAAACAAGGGATATTGTCTTAAATTGGAAAATTGTGAAGATACGCCTCAGCAAATGTTTAAGATGATAGAAGTGCCTGAAAACGAGCCCAAAATACAGATTCACGAGAAAGATATTTATGATACAAGCAATGATATGTATCACAAATCAAGTTCAAAC…
orf00092_scaffold9|size149647	411	390	ATGTTTTATTTTCTTATATTTGCATTTACTAAATGTGCTACCGTGAAGAGTTCAACTGGATTGTTATGCCTTTATGTCTTAAGTTCTAAAATTTTAGGAGCGCAAAGAGAAATCATAAGAAGTGAAAAAGAACAATTTAAATCAGAGACTGCCGCAGGAAATTTATTGCAAGACACTAAAAAATTATCAAAGGCTGAAGAATATTTGAAACAAGTTGAACATAAGCGATGTGTTGAAACTGTTAAATACACTCTTGCTATTTTGATGGTTTTGGTTTTACTTATCAACTGGTGGTTTATTGGGTTTCGTTTTTTGTATGTATTTGGTATCTGCGGACTTGTATACTTTTTTATCGTAAGAGCTGCAGAAACTACTGACTTTAAAAAATAA
orf00096_scaffold9|size149647	411	390	ATGTTTTATTTTCTTATATTTGCATTTACTAAATGTGCTACCGTGAAGAGTTCAACTGGATTGTTATGCCTTTATGTCTTAAGTTCTAAAATTTTAGGAGCGCAAAGAGAAATCATAAGAAGTGAAAAAGAACAATTTAAATCAGAGACTGCCGCAGGAAATTTATTGCAAGACACTAAAAAATTATCAAAGGCTGAAGAATATTTGAAACAAGTTGAACATAAGCGATGTGTTGAAACTGTTAAATACACTCTTGCTATTTTGATGGTTTTGGTTTTACTTATCAACTGGTGGTTTATTGGGTTTCGTTTTTTGTATGTATTTGGTATCTGCGGACTTGTATACTTTTTTATCGTAAGAGCTGCAGAAACTACTGACTTTAAAAAATAA
orf00098_scaffold9|size149647	411	390	ATGTTTTATTTTCTTATATTTGCATTTACTAAATGTGCTACCGTGAAGAGTTCAACTGGATTGTTATGCCTTTATGTCTTAAGTTCTAAAATTTTAGGAGCGCAAAGAGAAATCATAAGAAGTGAAAAAGAACAATTTAAATCAGAGACTGCCGCAGGAAATTTATTGCAAGACACTAAAAAATTATCAAAGGCTGAAGAATATTTGAAACAAGTTGAACATAAGCGATGTGTTGAAACTGTTAAATACACTCTTGCTATTTTGATGGTTTTGGTTTTACTTATCAACTGGTGGTTTATTGGGTTTCGTTTTTTGTATGTATTTGGTATCTGCGGACTTGTATACTTTTTTATCGTAAGAGCTGCAGAAACTACTGACTTTAAAAAATAA
orf00105_scaffold9|size149647	510	492	ATGTTTCTTAAAAGACAAATTAAAAGAGTGTTATATGATATTGCGATGTTAAAAACAATTATAAATGATGAAAAGGAGTTTTTACTGAAATTAACAAATTTACATGAAGCTTATAAAGTACTTATGACAAGTTTAGAAGATAATAAATATCAAACAATTGATATTGTGGAAAAAATAGAGGACGATTTAACAAAATATACTAACAAACAAATGGAAATAATATTTTCGGATAAACACGGGGTGCTTTCGATTGAAATGGGTAATTTGAGCTTGAACAAATTTATTTTTGACAAACTCATTACGTTAGTTAAAAGCGATCAAAAAAACGAGATCAAACACATTTTGTGTCTTTATGATAATTATACAGAAACAAACTGTAATATATGTGGTTCTTTTGTA…
orf00009_scaffold13|size118952	591	585	ATGGAAAACAACAAATTTACCAAAGAAGAAGAAGCAAAAATCTCAAAACTTTTGAGTAAAAATCTGGCACCAGAGTATCTAAGCTACAGGGTTGCTTTCGGTAGAAATTCAGTAGTATATGTAGAAGGTTGGACAATTATATCTTTGGCGAACCAAATTTTCGGTTTTAATAAATGGTCTTCCTCAATTTTACGCATGGAAGTCGACTATTGTGATCACATAGATGGCAAATACTCTATTGGCATATCTTGTACTACACGAATAACATTATTTGATGGTTCATACAGAGAAGATGTTGGTTTTGGAAGTTGTGAAAACCAGAGAATAAAGTCACATGCATTTGAAATAGCAAGAAAAGCTGCTTCTACGGATGCTTTGAAAAGAGCTTTGAGATTATTT…
orf00013_scaffold13|size118952	633	480	ATGTTAATGGAGGAGGAGAAAGTAGTTAACCAGGCAGAAATCAAAACAATTGAAGGTAAAAAAGTTGTTGAGAAAGTATATGACCTACCCAAGAAAATCGAATCGGGGATCGATGAGGCAGTATCGGAATTATTGCAGAAGGGGTACATTTCAGAATCAAAGTCCACGTGGTTAAATAATATAAGACCTGTTATAAAACCCAATGGAAGTATCCGAGTGACAACGAACCTTGTAGCAGTAAATAAATTAGTGGAACAAGACCGATACTCATTACCAAATATAAATACTATCTTGGTTAATTTAATAGATATGAAATATTTCAGTAAAATTGATTTAAAGGATGGTTTTTTTCAAATCCCGTTGGCAAAGGAGGACCGACATAAAACAGCTTTTCGGGTC…
orf00015_scaffold13|size118952	498	453	ATGGATAGAGTTTTAGCGGATGAAATAGGAAAATCATGTTTTGTCTACGTGGATGACATTTTGATTTTTAGTAAAAGTGAAGAAGAACACGAGGCTGTTTTTAAAAATATTATTGACATTTTGAACAGAAACCATTTAGAGATTAACAATGAAAAAACGATTTATAAGCAGGAAAAAGTTGAATTTTTAGGCCATATAATCACGTACAATAAAGTATATCCCAAGAACTCAGTTTCACAAGGGATTGATGATACGGATATTCCCCATGATCGAAAGCAGTTACAAGAATTTTTGGGTTTTATAAATTATTATAGAAAATTTGTGAAAGGATGTGCAATGCTTGGAGCACCCTTATACGATTTGTTACAGGAAAAGAAAAAATATATATGGGACGAGGCA…
orf00044_scaffold13|size118952	1182	858	ATGATCGAAAATTTAAGGTTTTTTCCTGAGGAAGAAAATAAATCCGAAAATCAAGATTATGGGTTTTCACTGAGTCAATTCTTTAATCAAAATATAGACATTGTTATAATAGATGCTTTTGGCTGCTTGCATCGGGATGCTTATTCAATAACGAAGACAGGAAAACCGACGTACGCTGGAAATTTAGTGATGAGAGAAATAAAAGTTGGTACATCAATTATGAAAGAAAAATTAGATTTGATAATTTTGGGCGGTTGTAAAGTATCAGATAAAATTAAAATCATAGAATCTCTTGTAAATAATTGTAAAACAATTTTTATCGTTGGTGGTTTAACGTACACATTTCTTAAGTATCACTTTAATAAAGAAGTAGGTACTTCTGTTGTTGATCAAAATAGT…
orf00059_scaffold13|size118952	600	507	ATGATTTCTATACTTAAAAATCATGATCTGATATTTATGACATTAATTCCAAAAATTTTAACAGATTTTGATAAGTTAAAAGATCTCTTCCTTAAAATTAAAAAAATGATAAATAAATTAAAAAAAAATCGACAATTATGCAACTCGGCTTTAATTAAAAAGGCTAAAGAAAAAAACAGTTGTTACAATAATTTAAATGATTTTGTCGATAAACTTTCTTTAAATGTCAAAAAGGCTAATTTTATAGTAAAAAATATTTTTATTGGGCAGCAAATAAAAAGCATCGAACTTTCTATCAATGTGCTTGAAAATATTAATAGAAGTAAGATTCGTTTAATATCTAAACTTTATGAAAAGGTCAAAAAGTTAATCAAAATTTTCTCAAGTATTCAATTTAAT…
orf00009_scaffold14|size115329	1371	939	ATGAATTTCCCGCACATCACAGTGATATTATTAACAAGATTTTTCATGGGAATTGCATCAGGTTTTTCTACCATAATAATTCCTCAAATATTATATTTTCGATCTAAAGATGGATTAAGAGGATTGACCACATCGTTTTTTCCGTTTTTTATTTTAGCAGGACTAATTTCTGCCGTAACATTGATTCCTTATGTGACAGTTACAAATCTTTATAAAATTTCTATAATACCTATATTACTACCACTGCTTTCAATAATCAATTCATTTTGGTCTTTGGAAATGTTAGATGTTAAGAAAGAAAAAGGATTAATTGAAGTTACAAAATTTATGTTTCGCTCAAATGCTCTTAAATCAACTTTGTTGGTCATTTTAGTTCACTTATTCCAGAAGACTACAGGT…
orf00013_scaffold14|size115329	1371	939	ATGAATTTCCCGCACATCACAGTGATATTATTAACAAGATTTTTCATGGGAATTGCATCAGGTTTTTCTACCATAATAATTCCTCAAATATTATATTTTCGATCTAAAGATGGATTAAGAGGATTGACCACATCGTTTTTTCCGTTTTTTATTTTAGCAGGACTAATTTCTGCCGTAACATTGATTCCTTATGTGACAGTTACAAATCTTTATAAAATTTCTATAATACCTATATTACTACCACTGCTTTCAATAATCAATTCATTTTGGTCTTTGGAAATGTTAGATGTTAAGAAAGAAAAAGGATTAATTGAAGTTACAAAATTTATGTTTCGCTCAAATGCTCTTAAATCAACTTTGTTGGTCATTTTAGTTCACTTATTCCAGAAGACTACAGGT…
orf00038_scaffold14|size115329	1239	1134	ATGACAGATCTAAGCCAACATAAAAAATCTGATAATACCAAAAACGAGATAGAAGAGCACGAGAGAGAACACGATAGGAGAATATACGAACAAAACTACTCATATTCATATGGTTATCCTCCAAATGGATATAATAAACAACCAAATTTTGAAAAACAGCCTTCTCAGATGTATGAAAACAGTAAGCACGGAGAAGAACAAGTACACGAGAAGTACGATCATAAGGATTTCTACACAATGAATACCAATCATGACTCTAAAATTAATGAACAGAAAAATGTATACGAGGCTTATGAACCAAAAGAAGCTTACTATGCTCCAAATATGTATTATGGACCACCAGAAGGACAACAGCCAATGATTGAAAATGGATATGTATATAAAAATAATGAAGTATAT…
orf00056_scaffold14|size115329	864	693	ATGATCAAATCAAAAGAAGACGAACCTGATACAATGAACTTTTTAAAATCAGAAATAAGCAATCTTATGCGAGAAGAAGATGAGAATGCTAAAAATAAAAAAGTTAAGCTAAATCCTAAAAAACTTAAAGAAAAGGAATTTTTAAAAGCAATGTCTTCTATAGCCAAATCTATTAAAGAAATAGAAATTAATATAACAAAAGCAGTAAATTTAATAAAAGAAATTTTTAATGAGCCAGAAGAAAAGAGTAAGAAACTTAAGGGGGTTGAAAAGGGCGACAATAAGCCTAAGGAGGCTTTTAAAGACAAAGCAACTAAAACGGTTAAAGATACCAATAAGGTCAAGGGAACTAAAAAGGTTAATGATAAAAGGAATAAGGCCGTTATAGAAACCAATAAG…
orf00074_scaffold14|size115329	615	465	ATGGTTAAGAGTAAATCAGAAGGAGATTTGTGTGTAGTAAAAGATACAGAAATAGAAGAAAAGTTGGTTTATAATAAAATGAAAAAACTAAATAAAAATGAAAGGGTGGGTGATGTTAATAAAGAGAATTATGATAATATTAATGGTAATGTTGATAGAAAAGTTGATGGACATGAGAATAACAATAATAACATTAATGGTAATGAAAATAACAATAATAATGATATTAATAATTACAAATACGTGAATAATATATCCTTACCATTGTGTATTCCAGATTATAACGAATCTTATTATAATAACGGATATCTCCAAAGTGTAGCGCATCCTTTCGTCCAATTGAAACACCCCCCTTTTGAAAACCCACACTTGTTTAAGCCAAAGATTAAAAGAGAAGAA…
orf00042_scaffold17|size110473	1221	1131	ATGTATGACTTAGTAAATAATGAAAGTTTTGCTTTAAAAGAAATTCCAATTTCATCGGAGAATGTTTCAAGTTTCATGGCTGAAATTCTGCCTGATTGTGTTGTATCTCATGAGAACATCCAGAAGTATCATCCTTTTGCTATAAGTAGAAGACCTGCTATCTTAAAGAACTTAATTACTTGTAGATTATCACCTAAAAAAGAAATTGTTGAGATTAGAGGTGATAACAAACTTAAAAATGATGTAAATCAACTTGGAAATGAAGATTTTAATGTCCAGAACTGTCTTTTGGAATTAAACAGTTTTGAAAAAAATTATCATCAGAAAAATCATAACAACAATATTATTTTTGAAAATAATTGTGAAGATGATGAGGAAATAAGAAACAACAAACCCCAC…
orf00054_scaffold17|size110473	1644	1491	ATGGGAGGGAATGCGGTAGATGCTGCAATAGCAACGTGTATTTGTGTCGGTATAGTTAATTCATTTAGTTCTGGACTAGGAGGTGGTGGATTTATGTTAATTAAAAAGATGGGAGATGAAAACAGCAGTACAATGATCGATTTTAGAGAGAAAGCACCAGGAAAATTGGACGTTGAAAAGTTATCTCAAGACACAATCTTATCTAAAGTTGGAGGATTGGCTGTTGGGATACCAGGAGAAATTAAAGGATTGTATTATGCGCACTCAAAATATGGACATTTGAAGTGGAAGGAGGTAATAAGTGTATGTATAGAAGTTGCTAATCATTTCGAAGTGACTGAAGAACTTCATAAAAGACTTAAGAAGTTTGAAGCTCTTGTAAGAAATGATGAAGGACTA…
orf00021_scaffold19|size75244	1050	864	ATGGACGCCAATTCAACAATTTGTTTTACTTTTTTTGTTGATGAACACGTTAGTACAAAAGAAGCTTTACATTTTCAATTTGTTTTTGAATATTATTCTTATGATGGTTCTTATAAAACTTTAGTAATTAATACGCACTTAAAGACTTCAGATAAACCTTCAGAAGTTTACTCATCTATTTCTTTTGATACACTTTTCGCTTGTCTTGCCAAATTTATTTCTTCAGATAAAAAAGAAGCAGCCACACATTCAAAACACGTTGAAGATTTAATTTGTAAATTTTTATCTTATTACAGAAAAACGTGTTGTAGAGAAGTTTCAGCCACTCAATTTGTTTTACCAGAAACAGCCAAACTCCTTCCTCTCCTTTATCAAGCTTTAATTAAAAATAAATCATAT…
orf00024_scaffold19|size75244	1431	1110	ATGACACTTAAAGAAATTGTAGAAGTTGCATATAGTGAGCATGGTAAAGGATTAGTTTTATATCTTTATAAATCTAATGAATCTAATAAGAGTAGGATTATAGAAGCCATTAGAAAGAATATAAAACCTCTTATTACAAACCCATGTGCTATAACTTTAGTTGATGAGATTTATAATTTGAATAAAACAGAGAAAAGAGGCGGATTCGGAGCCGTGGCAAGTGCTTACGTTGAAGGATGTGAAAACAAGGATAATGATGGTAGTAAGGAAGATAGTGGCAAGCCTAGTATTGAAGACGCTGGTAAAAACGACAATGCTAATGATGATGGTAATAAAAACGACACTATTTATAATGCCAGTCATAATAATGACATTATTAATGTTGACTCAACTATCAAT…
orf00003_scaffold20|size75027	1008	966	ATGAATGTAAACTTAAATACAACAAATGATATTATAATATACAAAAATTCATGGAATAATTTAAAAGAAATGAGTATGGTCCAAATCTGTTTTGCATGCCCCTTTTCTTTCTTTTGTTCTATCTGTTTTAACATTATTTTTTACTTATTAAGTAGATATAAAAAAGTCAATTCAAAACTCTCAAAAGTAATGAATACCTTAAAATCAATCTTGTCTGGCTTGATAATTTCTTTGTTTTTAAAAGATAAAAATGCATTTAATATTCAATTTGATTCGCTATCATATTTTGCGAACCTATTACTAAATAATTTGCCTCTTGTCTTACTGTTAATTGCACATTGTTCAGTTCTTGTTAGGTTCATAAAACGTAGTCCAATTAAGCATGGAAAAAATTTAACT…
orf00005_scaffold20|size75027	1008	966	ATGGACATAAGCTCAAATGCAACAAATAATACAATGAACAGAAATTCATGCATTGATTTAAAAGAAACGAATATATTTCAAATCTGTTTTGCAAGTATCTTTTTTCTCTGTTGTTCTATCTATTTTAACATTATTTTTTCCTTATTAAGTAGAAATAAAAAAGTCAATGCTAAACTCTCAAAAGTAATGAATGTCCTCAAATCAATCTTGTCTGGCTTAATTATTTCTTTGTTTTTCAACGTTCAACATACAAATAATGTTTGTTTAGATTCACTTTCAAGTTTTTGGAATTCATTACTAAATAGTTTGCCTGTTATTTTAATGACAATTGCATATTTATTGGTAAGTTTACGTTTTGTAATACATTATAAAAGAAAGAATGACAAAAATTTGATCAAC…
orf00019_scaffold20|size75027	1599	1443	ATGAAATTAATTCATAAATGTCCTACGTCAGTTACAGATTTTGGATCTACAGATGATTTTATTAAAAATGAAATTTATAGAACAATAGGAGATGCAGAAGTTAGAATAGGAGATATTGTATCAATTTTACATAATAGAGGAATAAAAGTAAGTTATAATTCAGTTTGGAATGCAATGAGAAAGAAAGAAAATGATTATGATGAAGATAAAGAGAATGGAGATCAAAAAAAGTCATATGAAGAAGAAATTAAAAGGAGGAAAGTAGGTGATGATTTATATATTAAAAGGAAGGGTGATAATCTTAATGATCTTAGTAATAAAGGGGGTGATCATTATAATAATGATCTTAATATCATTAACAACAGTAATAAAAATATCACTGTTAATAACAAAAGAGAT…
orf00007_scaffold23|size58335	1878	1788	ATGAAAAATGAAATTAATAATTTAAATTTTGAATTGAATCAGCCCATAAAAAAGGCTTTCTCTCCCAATTCCTATCCCCTACCACCCTCTTCCCAAACCTCACCTACCTTCCCTTCTTTTAATCAAATCCTTAAAACCAATAAAAGATTCCCAGGGGATAAGGAAGAAGATGTCTTTACTCCTGAGTTTATTCAACTTTTACATTCTCACGATTTTACTAAAGTCCTTGATCTTTTTAATACCACGGACAAAATTTTAATTTGTGATTTTATTATTAAGTTTTACGTAGAAAAGAGATTGGCTTCTTCTTATTTTAATTCTTTAATTTTATTTTTTATTTCTGAAAAGTACATTCTTAAAGAAAACGAATGTTTTATTTTGTTATCTTATCTCCTAAAA…
orf00010_scaffold24|size74117	570	537	ATGAAATGTCTTGTTATTAAACACAAACTTGAAAGTAAGTACTTATCTATAATTGAGGAATCTGGACGTACTTACATTCAACTTGTACCTAACTTTGAAGAAGCTGTTGATGTCACTTTTACGCCAGGTAGAAATGGCAATATAATCATACGGAATAGTAAGGATACATCCAAAGTATTTGATATAGCTGGTACCTCAAGATTGAACATGTATAAATACCACGGGCAACCTAACCAACAATTTTTTGTATCTTTGATCGATTCTGGCAAGTACAATATTGTTTGCAAACAAAAATGTCTTGAGTTCGATGCTACAACAAACTCGATCTTACTAAAACCATGTTCTAATTCAGAAAACCAGATTTTTGAAGTCGTTGATAAAGCAGAAAAAGTGGAGAAT…
orf00037_scaffold24|size74117	2382	2292	ATGGACAGTTTGCGTTTAGAAAGTTTAGATAACAAAAAAAACGTGTTCTTTCGATTTGAGAAAAAATCTGGAGTTGGTTCAAAGAAAAAAGGTGAAATGTATAGTGAAGATGAGAATGGCGTAAAGAAGTATTTGTGTTTATTGCCTACAGCCAACAATGAAGTAAATTTAAGAAAAGAGAAGCACGATGTTTTTATCACTAAATTAAAAAATAACACGTTTAGAATCTCTAATAATCGAAATGACTGTCTTACTATCGAAGATAATAAAGTAACTTCTAAAAAATGTGTTAGAAACAAAAACCAACACTTTAATATTACTTTCTATAAGAATAATCCGGAAGAAAATGAGTTAGATAAAGATGCTAAAGATCCTGATGTTGAAGTAGATCAGACGAGA…
orf00040_scaffold24|size74117	624	600	ATGAATTTTTGTACTAAAGTGACTATAAGTCCTGTTACGGATAGACTAATTGCTCTTTCATATTCAAGAAAATCAGCACATACTTTTGCATTTGATTTTGTGGGAAAATCTAGAATAAACCACACAATAAGAAACTGTATGATTCCTTTAATTGTACCTTTAAGTAACGGTACTCATAGATTTTACTTCTGCGGCCAACTAATGTGCTTAACAGATCATGGACTTACTACTTGTGACATACCAGAAGAAAATTCAGAATTCACACTAAAAGTTAAAGATGATAAATTCCTTATAAGTAAAGATGATTTCTGCTTGCACTATACTGATGGGAATATCTTTTTCAGAGATTGTAATGAAAACTCAGTCTATCAGTTATTTTATATTGATCGATTCGTTGTT…
orf00059_scaffold24|size74117	1398	1392	ATGCGAAATCAAAGAGAACTAACAATTGTTGAAATTAAGCGACGTCATAGAGACTTATGGGCGTCTATATTTTTCATCATATTGACTTTTTCCTATATAATAATGATTTGGTTTAATCCGATAAAAGAAACTAATACAAATAGCCTTGAACATCTAAGGCAAAAAAATACAAACGAATTACCTATTTTGCATAACAACCCATGTGAATATGAGTCAGAGATCAATAATATTGTAGATAGTAATAAAATACAAGGCAAACAATCTGATTCTAACATTTTACTGCCTTTGGCCTTTACTTTTTCATCAATCGTAATAATTCTTCTGGGTTCAATGATACTATTAGATACAAACAGATTAATACTGGTTTCTTTGATTATATTTCTTATTTCTATCTTTTTC…
orf00011_scaffold25|size105611	666	465	ATGATGGATTGTATTGACCTCCGTCGATATGCAGGCCACAATGATGGTTACGCATGGCTCTTGAATGTAATGGATACTTACACTAAGTATCTATGGTCATTCAAGATGATCAATAAGAGTGCTCTATCGGTCAAAGAGTGTCTGGAATTCATTTATATGAATTTCGGAGTTCCTAAATCAATACAGGCGGATAATGGGGAGGAATTTCGAAACCGCCTGTTAAATGATTACCATAGGAATCTGAACGTAACAGTTATACACGACAGACCAAGAAATCCTAGAGACCAAGGACAGGTTCAAAGGGTTAACCAGACAATCAAAAGACGTTTAAGCAAAGCTTTAAATGTTGGGGTAGAAAAGAGATGGATTGACGTTTTGCCTACCATAGTAGGCAGTACA…
orf00018_scaffold25|size105611	576	339	ATGGGAATAGTGCGATTACCTGAAATAAAACTTTATTGGTCAAAAAAAGAAATGTATTCAAACACACTTATTAAGAAAATTATGGAAAGGGATCGGTTTATTAAAATTCTTCAATTTATTCATTTTTCAGATAATCTCGTAAGCAATACAGAAGATAGACTTGTGAAAGTAAGAAATGCTTTAAATATATTAGTGAACTCTTTTAAATCCACGTTGCGTCCTGGTAAAGAAGTTGTAATCGATGAAAGCATGGTTCCCTGGCGAGGCAGGCTTTTTTCCGACAATATATTCCTGGGAAGAGCCATAAATATGGTATTAAACTCTATAAATGTTGTTTAA
orf00032_scaffold25|size105611	987	771	ATGGATAAGGATTGGTGGTATAATGATCATAAACTCATTTTTTATCCAAATAATGACTGGATGAGTCAACATTTTATATTTTCTTTACTACCTAAAAACCAATTGAAGATTATGGTAAAAGAGAGGTGTGCTGAAGTAAAAGATGATGGAACAATTAAAGCAAGTCTTTGTAAAAGTAAATCTGATAATAAATTTCAATACTTTCGTTGGATTCGAGAAGATGATAAAAGAGTGGTACGTGCATTTGTAAGGAAACATTCAAGGAAAATGAGGCAGTCTAAATATGATACTGATGAAAATTTGGGTTATAGAAATCGTGGCGGATATGATGGTAATTATGATAGAGATTACGATGATTATGATGATACCGATGATATTTATGGTTCAAATTATGGTCGA…
orf00019_scaffold26|size48338	867	831	ATGTTTCTTTCTTCAGATGGTGTATGGTCAATAAGTAAAACTCATTTAAAAATTTTAGAAACAATAGACAAATTTAGAAATTCAAATTTAGATTTTATTAATTTAAAATTAAAAATTCAAGGATTTAACAATTTTATCCGAGATTTATGCAAACTTAAATTTATTCGCATAGAAGAAAAAATCGTTCGTCTTACAATTTCCGGAATGGACTGTTTGGCCATAAACGCCCTTCGGCTTTTGGGCTTAGAAAAAATGGGCTCAAAAATTTCAATAGGTAAAGAGTCCGATATTTTTTACGGAATTTTTAAAGGAAAAGAAGTTGTTTTAAAATTTCACAGATTAGGCAGAACAAGTTTTAAATCGGTCAAAAATAAAAGAAATTACACAAAAGAAAAAACG…
orf00034_scaffold28|size62501	1242	1032	ATGATAAAAAATATTTTTACACCAAAAATCCTTGGTTCAGAAATTGATGCACGAAATGCTGCAACCATTGACAATTTTCTTATGATGATCGATGGTACGCCTAATAAAGAAATGTGTGGTGCTAATTGTTTACTTCCTTTATCAATTGCATTTCATAAACTAGCTGCATACCTTTCTAAACAATCTTTAAGCAGTTATATTTCAAGTACTTACAGATTTAAACAACATATTCCAAGGCCACATTTCAATATATTAAATGGTGGTTTGCACTCTGGAAATAGTTTAGCAATACAAGAAATTATGATAGTATTTAAACATAAAGATATTAAGGACAATATTGAAAACGTAAGTGTGTTTTATGAAACCTTAAGACAAACAATTGTTGAGAAATACGAGAGT…
orf00010_scaffold29|size79953	537	468	ATGGATACTTATACTAAGTATCTATGGTCATTCGAGATGATCAACAAGAGCGCTCTTCAGGTCAAAGAGTGTCTGGAGTACATTTATATGAACTTCGGAGTCCCAAATTCTATACAGGCGGATAATGGGAAGGAATTCCGAAACCGTCTATTAACAGAATTTCATAGGGATCTCAGAATAAGAGTGATACATGGGAGACCAAGACACCCAAGATCCCAAGGGCAAATTGAGCGTGCTAATCAGACCATAAAAAAGTGGATTGGTAAGGCTCTTAATGGGCAGGCAGAGAAAAGATGGATAGATTATTTGGATATTACAGTATACAAATATAATATCTCTGTACACAGGGCTACTAATCAGAGTCCTTTTATGCTTTTCCATGGACAGCCTGGGTTTAAT…
orf00021_scaffold29|size79953	1182	972	ATGATGACATTTGTGAGACGTTATTACCTTAATGCATACAGAACTGAGGGAATCTTTTTGGGAATGATTGTTTTTATGATTATTTTTTCGTTATTTGTTGGATTAATGTATACAAGTGCTCGTAATACTATCACTACAATTTTGCGTTTTATTTTTCCTAAATCCTATTCTCTGGAAGACTTAGTTGATAATGCCAAGAAATATTTTAACTCTGATATGGAAAGATCAATGTCTCATTTTCTGTATTGTGTTTTATTAATCCCTGCCATTATCTATATTTTTCATATAAAAAATTTATGTGACAATAGAATTCAGATTCTAGAAGATATTTACAGTGCGAAGTACACGGTCTTGACTTGTTTTCTAGGGTATTTGGTACACGATTTTCTTATGACCACA…
orf00036_scaffold29|size79953	519	426	ATGGAAAAAGCAACATACAGTCAGGTACCAAAAAATTTTGTGTTATTTTTGATTGTAAAAACTTTAAAATGTGCAAAAGTCTTTGATTTTGACATGTTCGAGATCAACAAGCTTGTAACGGACTGTCCAGAGAATCAACATGATTTGCACTTCTTTACTTGGGAAATGGAAAAAAGTCAAAGAGAAGTATTAAGATCAGAATATAAAAAGAATGAAATATTTTATTTAACTGAAACTAACAAGATTCACTTTAGAGCAGTACTTCTAATATTTATATACCAACAAATTATAATATCTGTGTGGAATAACGCCAGTTATGAAGAATTTAAGGTATATTTTGATTTAATAAAACGAGTAATGGAGAATGATAAATGCCCGGATTGCGATTATGATGAGTTT…
orf00038_scaffold29|size79953	519	426	ATGGAAAAAAGAAAATACAGTCAGGTACCAAAAAATTTTGTGTTATTTTTGATTGTAAAAACTTTAAAATGTGCAAAAGTCTTTGATTTTGACATGTTCGAGATCAACAAGCTTGTAACGGACTGTCCAGAGAATCAACATGATTTGCACTTCTTTACTTGGGAAATGGAAAAAAGTCAAAGAGAAGTATTAAGATCAGAATATAAAAAGAATGAAATATTTTATTTAACTGAAACTAACAAGATTCACTTTAGAGCAGTACTTCTAATATTTATATACCAACAAATTATAATATCTGTGTGGAATAACGCCAGTTATGAAGAATTTAAGGTATATTTTGATTTAATAAAACGAGTAATGGAGAATGATAAATGCCCGGATTGCGATTATGATGAGTTT…
orf00040_scaffold29|size79953	519	426	ATGGAAAAAGCAACATACAGTCAGGTACCAAAAAATTTTGTGTTATTTTTGATTGTAAAAACTTTAAAATGTGCAAAAGTCTTTGATTTTGACATGTTCGAGATCAACAAGCTTGTAACGGACTGTCCAGAGAATCAACATGATTTGCACTTCTTTACTTGGGAAATGGAAAAAAGTCAAAGAGAAGTATTAAGATCAGAATATAAAAAGAATGAAATATTTTATTTAACTGAAACTAACAAGATTCACTTTAGAGCAGTACTTCTAATATTTATATACCAACAAATTATAATATCTGTGTGGAATAACGCCAGTTATGAAGAATTTAAGGTATATTTTGATTTAATAAAACGAGTAATGGAGAATGATAAATGCCCGGATTGCGATTATGATGAGTTT…
orf00054_scaffold29|size79953	642	498	ATGTACTTAAAAGGATTTTTAGGAAACAATTATTTTGAAGCTATTGATAGGTTTTTTGATGAGTACGTAATTAAAGAGGAAAACCCACTATCTGACGCTTCTTATCCTCTTGATGATTCAATACCGTCGTTTTTAGAGGTCGATAAGACTTTAGAACTGAAAAGTAAAGATTCAGTTGATGAGAATGAAGGACAGAATGTACATGAATTTAAGGAACAGTTTAAGGAAATTGCTGAAAAAAATTTAAGTTTATTTATTAAGAGATTTGTAAAACCTGACATTTTTCATACTGATATCGATATGACGTTCAGAATAGCAGCAAAAGTTATGTATAATATCTCTGAAAATAAAGAAATTAATAAGAAGCAACCTCCTGAATACATCGATAGTATTATTGCA…
orf00023_scaffold30|size43996	2133	1617	ATGGTAAGGACACAAGCTAGAAATGAATTTAAAAAAGTTTCGGTTGTATTAACTTCTTATCAAATAGCCGTTGCTGATTATAAAATTTTAAGAAAAATCAAATGGATGTACATGATTTTAGATGAAGCTCAAGCCATCAAAAGTACGGCTTCTAAAAGATGGACTATTTTATTAGGATTTAAAACTAGGAATAGACTTTTATTAACAGGTACACCTGTTCAAAATACAATGACTGAATTATGGGCTTTATTACATTTTATAATGCCAACTTTATTCGATTCTCTTTCTGAATTTACTGAATGGTTTAGTAAAGGAATTGAAGAATCAGCAGAAAGGAAAAAAGCAGTTGATGAAATACAACTTAAGAAACTCCATGCGATTTTAAAACCTTTTATGTTG…
orf00003_scaffold31|size40726	1131	972	ATGGTATTGAGTTGTAAACCACTTGATAAATCAGAAATAGGTAACCGAATTTTGAACATGAAAGAATGTATGAGGTTTAGTGTTTGGTATAGAATGTGTTCTAATATTAAAATGGATAATAATGATTATGAAACAAATGTTATTGATGATCGTGAAGCAATTAATAACGAACAAAGAGATAAAGAAATTCTTAAATTAATTTTAAAAAGGTTTAGATACAAAGAAATTGATGAAGAAAAATTATTTGAAATGATTATACAAACACTTAATGATAGTACAATTAATATTAGTACCTTCTTGGATTTTATTTATAATGTTTTAGATATGCCCTATGCTAAATTAATTTATCTAAAGGTCATGCTTAAGTTTATGAACGATAAATTAAAACTATTTGAACTT…
orf00017_scaffold31|size40726	924	906	ATGAATTTATTTGAAAGATCTGAGCTGCTTATATATAATCTTAGAAGAGCTGATTTAGTTTTAGATGATGAGTTTAATTTTGCTTTATCATATGTTACCGATTTGAAAAATCTTTATAAAATTATAATTCGGGAAATAGAGAATTACAACGATTATCAAACAATTGATCTTGCTTATTATAAAAGATTTTTTGTTGTGAACGAAAAAGACCCTAGTATTAATGATATAAATACACAAGATCCTTTTTATCCATTGATTTTTCATATGAGAAATATAATGATTATTTTCAAAAGACTTGATGATTCACCAATGAAAGGGTATTTTGAGAATAGGATTAGATCACCGCTCGATAAAAATTATCTTTTTCTTACGTTAATGATCAAAAGCAGAATCATATTC…
orf00020_scaffold31|size40726	555	492	ATGGAACAATTTCAGTATTTCTTGCGAGGTAAAGAATTTGAACTCATCACAGATCATAGAGCACTACAAGCACTCAATACAAAAGGAGAATTAAAATCAGCAAGAATACACAGATGGATCGAGAGAATCCAAAATTTTAGTTTTATTGTAACGTATAAAGAAGGCAAGGAAATCCCTCACGTCGATGTACTTAGTAGAAGTTTTAATGAAGAGAAGAACGTTTGTAATATACAAAAAAGAGAACCAACAATGGAAGAGAAGATCATGGAAATTCACAAAGATTTAGTTCACCGAGAAGCGAAATCGGTTTATAAACACTCGAAAGAGACTGGTGACCCTAATGAAACATTAAAGAAATGCCAAGAAGTTTTAAAAAATTGTATAACATGTAAACTATAT…
orf00010_scaffold32|size67428	1044	768	ATGAATAAGAGTAATATGAGTGAAGGGAGTATGAATAAAAGTGATATGAGTAAAGGAAATGAATCTATGATTAAAGGAAGTACTAGTATGAATAAAAGTGATAATAATAATATGAACAAAGGAATCGCAGCTGGTGCAGTTGTTGGTGCCGGTGCTGGTATCGTTTTGGGTAAATCAGCTCAAGAAGAAAAGAAAATCAAAGAATCAGAACCACAAACCAATGAAAATAAAACAGTTTCTATTGATGAAGATGAAAATAAACCAAACTCTAAAGCAGTCACAATAGACGAAGACCAAAACCAAGAATATTTAGTATCAAGAGATTCAAACAAATCACTTCCTTTAAATGAAGAAGACAAACAAAGTGGTAAATCCCATACTCCTAAAACATTTGTTCCT…
orf00014_scaffold32|size67428	2112	1884	ATGCATAAAAAGAATATTCACGAAAAGCAAAATATAAAAATCAAAAGCAAAAAAATGAAAGAAAATATTATTATGCCCAATTTTAAAAGAATAATAGGAGAATATTTGAATACACAAGGCCTTAAATTAGATTTGAAATCAATTAGAATTTTTATAATTTACTGTCTTTTAGAAGAAGGGAAGAGTGTATCATTAGAAGATCTTTTTGAAGGAGAAAAGGTAGATAAAGAAGGTTTTAATATGGAGGATTTGAATAATGAAGTATTAAATAATGAAGGTTTAAGTCACGGAGTTATGAATCAAGCAGGTTTAAGTCAAGGAGTTTTACATTCGGAAGTATCAAACCAGAGTATGTTATCCCATACAGATACCACCCTTAAATCCCCCACAATTATCTCT…
orf00034_scaffold33|size77880	957	867	ATGCATATACTAAAAGAAAAGGAGGTAGAAGATGTGTGTACTAAGGCAATTGAAATTTTGATAGGAGAGCCTAATTTACCAAATGTTGAGACGCCTGTAATCATTTGCGGTGACATCCATGGTCAGTTCTCGGATTTGATCGACATGTTTAAAATTGATGGAGATCCTTCTAAAAAGAAGTACATTTTTCTAGGTGATTATGTCGATAGAGGCTACTTTTCGGTTGAATGTTTTTCTCTCCTGCTTATATATAAAATTCTTTATCCGAGAAATATATTTTTATGTCGAGGAAATCATGAACAAAATGAGCTTACAAAAATGTACGGGTTTTATGACGAAGTATTACAAAAATATGGGAATGCTCGAGTTTGGAGGATGTTTTGTGAGGTTTTTTCTTTC…
orf00042_scaffold33|size77880	837	756	ATGGAATTGTCAAATGAAATGGTTATTTCTATCTTACCAAAAGACTTTAACACGCCAGTTTATGTAGAGGCAAGCTCCAGTGGTTTTACAAACAGTAGAAAATGTTACGGCAACGGGATTTATTTTTTTACATCTGAAAAATCTTCTATGATTTGCTCAAAAAAAATGTTAAAATATCGAACAAAATGTATAAATGAGCAGACTAATGGGAAACAAGTCGATATAGAAAAATATATGGGCCGAACATTTATATGTGATAAGCACATTTCTAAATTATTGATAACGTTATTTCATTATTATTCTGAGATTAAAGGAGAAAATACAGCGTATAAGATCGTTTTAAAGGAAGATAATATGTATTATATAAAATGGACATTCTCTAATTTATTATTAAAGGAG…
orf00009_scaffold35|size28530	1407	1221	ATGAATTTTACTACTTCTCAACCTTTTACTAGGAATATTATAGAAGCCAGTGCTAGACATTTAAATAATTGTCTTAAATCTTTTATTAAAAATGGATCCTTTGACGATGAATACAATGAATTTTTTATAAAACAAAAAAATGAATCAATTTGGGATAATTACGTAATAATAGAAGAGAATATTCCTTACTTTATTAATAAAGAGATAGTAGAAGATATTTTGTATATAGGGAAATGTATAGGATTAATAAAATGGATATGTAATAATGAAGGAAAAATAGAAATAGGGTGTATATGTAGGGAATGTCTAAATGTAAAGGGAAGTGATGTAAGGGATGTTAGTTACAAGGATGTTAGTCATAAGGATGTTAGTCATAAGGATGTTAGTCATAAGGATGTT…
orf00001_scaffold36|size26430	888	792	ATGAGAAAGTCTTTAGATATTACATTGAGTTTTTCGGGAAGGGAGGAAGAAATCCCCGAAGACTTTCTGAGGCAGTTTGTGAGATTGGAGGATGAGTGGTCCTCTGATAGATTGCTTAAAAATATCAAAGCAAACCTAAAAGGCGAGGCATTAGACTGGTTCTTTGCCTACGAAAAGAAAATGGATGGTTATGATTCTTTCATACGTCTTTTTAGGAAAGAATACGTTACAGAGGAGGATGAAGACGAAGAAAAGCTTTTTTGGCAAACGGTTCATGAAGGTCCCACGGATAATAATATGCTTAGTTTTGTGTACAGATTAATGAGGCATGCGGGTGATAAAGATAATAGGTTTTTAAGTGCTCGGGAAGCAGTAGTAGAGGCAGCCCCGAGGGAACTC…
orf00002_scaffold36|size26430	1548	1167	ATGAGACTTGATTTGGAACATTCTATTAGAACCTTAAATGATGCGGGGTATCTTAAATGTGCAAGGTATCGTCGGTCTCCGAAGGAACACGAACTTATAAAAGAGGAGACTGAGAAACTGCTAGAAAAAGGATTAATTAAGCCAAGTACAAGCAGCTATCTATCTCCGGTGGTAATAGTAGGGAAAAAGGATGGGTCTAAGAGATTCTGTGTGGATTATAGAAAGCTTAACCATATTACGATAAAGGAAGAGTACCCGATACCACGAGTGGATGATGCATTGGATTGTGTGGGTAAAGCTTCGGTATATACGACTTTGGATTTAGAATCAGGCTATCATCAGATTAAGGTTAAGAAAGAGCACCAGGAGAAGACAGCTTTTCTTACTAGGGATGGTTCG…
orf00004_scaffold37|size40223	1839	1374	ATGGAATTTGGATACGGAGGCCGAATATTTAAAGGTAAATTTTTTATATTACCCAAGGTTAGACAGTTTAAAATTTTAATTGGAAAAACAGAAATAAAGAATATTTTTAATAAACCCTCAAACAGAATCTGTGAAATAAATACCGAACCGGGGGTACGAGTTGTTGATAAAATATATGGATTATCCCATAAGTTAGAAGGAGGAGTACAAATAGCAATAGATGAGTTACTTAAAAAAGGATTTATCCGACAATCGCGATCAACGTGGTTGAATAATTTAAAACCGGTGATAAAGCCCGATGGATCAGTTAGGGTCACAACTAATCTCGTGTCCCTTAATAAATTGGTAGAGTTGGATAGATATTCATTACCTAATATTGAAAACATGATTTTTGGACTA…
orf00015_scaffold37|size40223	1188	1095	ATGGATATAATTCCTTTCAACAATGGAGTTTATGATTTATTAACTCAACAATTTAGAAATTATAATGATAATGATAATATTTCACAATATTTTCCTTATGATTATGATGAAAATGCTTCTTCGAAAATACTAGATAAGTTTCTAACAGATTTATTAAAAACGGATGAAGAGTTAATATTTGTTTTACGTATGTTAGCTTCCTTTTTAACACCTAAACGTGGTCTTGAATATTTTTATTTTTTTAAAGGTACTGGACAAAATGGAAAATCATTATTAACTTCATTACTCATGCATACATTTAGTCCCTTTTATGCTTCACTTCCATCTTCTTTTTTTAGTATAGACCCCAACACAACTGGATCGGCAAATCCAATGTTAGTTTCTTTAAAAGACAAAAGG…
orf00006_scaffold38|size29024	684	615	ATGAATGTAGATGCTAGCGAAGAAATAAATTTTAAAACAGTCTTTGAAGAAATTTTTAATGTTTTGAGAATGTTTTTTTCATCGGATACGCAAACACGTGTTGACGAGCTCGAACGATTAGTTTTTAAATCTGAAAAATATAAAGAAGCCTTTATTCATTTAGGAGTTTTTATTTCTTACGAACCTACAAGTATCGATAACCAAAAAAAGAAAGTATCTGAAGTTATTATACCAGAACAAAGTATGCAAGGGCAGGTACCTTTGACTATTAGAACAATAATTGTTGGCGAATCGAAAAATTTGAGTGAAACAAATCGAAATAGGACAGTTCACTTAACTCCATCAAAAACTATAGAACCTATAAACGTAAAAAAAAGAGATATTAAGATAAAAAAGAGT…
orf00007_scaffold39|size39538	489	441	ATGTTGAACAAATTTTCAATTCCGTTAGAAAAAATAGTCGGAATTTCAACAGACGGAGCGAGAGCGATGCTAAGCATTGAAAAGGGAGTAGCAGGCAGACTTTTAAAAGAAACAAAAAAAACCGGCCAAGAAATCTTTATAAATCACTGTATTATTCACCAAGAGAACTTGTGTGCTAAAAAACTAGATTTGTCACATGTTATTGTGCCTATCATAAAAATGATTAATTTTTTAAAGTCTCGTGCGCTTAATCACAGACAATTTAAACAACTTGTAAAGGAATTGAAATCAGATCATAATGATGTTATTTTTAACACAGAAATAAGATGGCTTAGTAGGGGAGCCATGTTAAAGAGGGTTTATGACCTAAAAACGGAAATTAAGATATTTTTAGATATG…
orf00011_scaffold39|size39538	624	441	ATGGATTACACGTTACGAGATGAAATAGGTAAAAGCTGCTACGTATATATTGATGACATTTTAATTTTTGGAAAGGACCAAAGATCGCATGATGAAGCAGTAGAAAGAATTTTAAAACTTTTAAAGAACAATAAATTAGAAATTAATAAAGAGAAAACGGAAAGTGGAAAGTTACAAATAAAATTCTCAGGCTACGGAATCACGGAAAACAAAATCCTGATGAACGTATCTAAAGTACAATCAATTGCCGATTTGGATGTTCCAAAAGGCAAGAAAAAGTTTCAAGAGATGTTAGGGCTTGTTTATTATTATCAAAAATTGTTTAAAGGATGTTCGCACATCGCGGGTCCTCTGTACGAAGTTCTTAAGAAAAAGAATGAGTTTATATGGTCAGAGAAG…
orf00019_scaffold41|size31590	444	384	ATGAATGCTGTATCTTATTTTAATATTTTTTCTGATTATCTCGATGTAAGTGCTAATGAAATAGGTTTATCAGATTTTATATTTCAACAAGACAACGATCCAAAACATACCTCAAAGCTTGCAAGGTATTATTTCGAAGAAAAAAACATTAATCTTTTGAGTTGGCCACCACAATCACCAGATTTAAATTCCATAGAGACGATATGGGCGTATATTAAGAAAAAAATTAGTAATATTCGATTTAAAAATCTTAGAGAATTAAAGGACCGTGTAGAAAGGGTATGGTACTCGATTCCGTTAGAATACTGTCAGAAATTGTCTTTAAGTTTTAGAAAACGTTCTGCTGCAGTTTTTAAGGCCAATGGAGGCCATGTAAAATACTAA
orf00004_scaffold42|size19119	411	399	ATGGTCGAAAGAATTTTGAAGGAAGGAGATTGGAAGGAAATTGAAGAGAAATTGGAATTTTTAGCTGTTCAGGAGGAGAAGGAGACACAGAGGAAAAAGGAATTTGAAGAGTTGTCTCAGGCGTTATGGACTAAATTTGAGGAGAGGAATAAGTTGTCTCGTGAGGAAAGTAAGAAACAGATGCGTTGTTACAATTGTGGCAGATTGGGCCACAATATTCGTTTTTGTAGGGATATGAAAAGAGATTCGGAGGACAAGAGAAATAAAAGTTGTTTCAATTATGTTAGTAAATGTAAAGTACAATTAGACTTAGAGGGTAAATGCGATGACGATTCCAATTCAGACAAATGTGACTATTATGATGTTGTGATGGAGGGAAACGGAAGAAGAAGAATTTAG
orf00005_scaffold42|size19119	654	609	ATGAATGGGATTTTTGAAAAATTTATTGGGAATGGAATTGAGATTTATATGGACGACATTGTGATTCATAGTAAGACTAGAGAGGGTCATGACAGATTGCTAGAAAAAGCTGTGGAAATATTAGAAAGGAATAATATGAGAATTAATTTGGCTAAGGTTCAATTATGTAAACGGGAGGTGATGTTGTTAGGAATAACAGTTAATGGAAAAGAGATAATACCATCTGAGATAAAGCAAAATGAAGCGTTAGAATTTCCTAAACCGGAGTGTGTATCAGATGTTAGGAAGTTCCTTGGGTTGGCTGGATGGTTCAGGAATCATATTGATAGTTATGCCAAACGTGTACTAGCGCTGACAGATTCTCTTAAAGGACGAGGAAGTAATTGGAAATTGACAGAA…
orf00008_scaffold42|size19119	411	399	ATGGTCGAAAGAATTTTGAAGGAAGGAGATTGGAAGGAAATTGAAGAGAAATTGGAATTTTTAGCTGTTCAGGAGGAGAAGGAGACACAGAGGAAAAAGGAATTTGAAGAGTTGTCTCAGGCGTTATGGACTAAATTTGAGGAGAGGAATAAGTTGTCTCGTGAGGAAAGTAAGAAACAGATGCGTTGTTACAATTGTGGCAGATTGGGCCACAATATTCGTTTTTGTAGGGATATGAAAAGAGATTCGGAGGACAAGAGAAATAAAAGTTGTTTCAATTATGTTAGTAAATGTAAAGTACAATTAGACTTAGAGGGTAAATGCGATGACGATTCCAATTCAGACAAATGTGACTATTATGATGTTGTGATGGAGGGAAACGGAAGAAGAAGAATTTAG
orf00009_scaffold42|size19119	654	609	ATGAATGGGATTTTTGAAAAATTTATTGGGAATGGAATTGAGATTTATATGGACGACATTGTGATTCATAGTAAGACTAGAGAGGGTCATGACAGATTGCTAGAAAAAGCTGTGGAAATATTAGAAAGGAATAATATGAGAATTAATTTGGCTAAGGTTCAATTATGTAAACGGGAGGTGATGTTGTTAGGAATAACAGTTAATGGAAAAGAGATAATACCATCTGAGATAAAGCAAAATGAAGCGTTAGAATTTCCTAAACCGGAGTGTGTATCAGATGTTAGGAAGTTCCTTGGGTTGGCTGGATGGTTCAGGAATCATATTGATAGTTATGCCAAACGTGTACTAGCGCTGACAGATTCTCTTAAAGGACGAGGAAGTAATTGGAAATTGACAGAA…
orf00012_scaffold42|size19119	558	444	ATGATCTCTGAAAAAAAACACTTTCGCCTGTTCTCCTGGGCTCCCTACGCTCGCCCAACCTTTTACATACGTAATGAACTAATCCAGGTCGTGCTCCCTGTTACTTCTGAATTTTCGTTTATTAGCAACTGTCGCCCAACTGTTGGCTTCACACCTATCCGTGCTGAACGTAGGGGTTCAATGGAAAGTGATTTTAAGCTTTTCTCCCATCACTCGATTACCACCCATCAGCATCATCACAACTCACTGATCTCACTCCCACAGAACAAACATACCCCTTTGAACAAGACCAAAAGCCTTCGATCTGTTAAGTATGTGTATCAGGATCATTATGATATACAAAATTTAAAAAATGGTCACTGTTCTGTATTCCATCCCTGTAATTTATCTCAAGGCAGG…
orf00003_scaffold44|size29986	426	420	ATGGAGGTAGAAAGGCTTCACAACGAAAAACATTTTGGTCAGAATAGAATGTATTCTTCATGCAAGGATTACTTCTTTTCGATACCAAGACATGTTGTTAGAGATGTCGTTGCAAACTGCAATGTTTGCAAGACATCTCAGCCTTTACAACAAAAAGAGCCCTATAAACATGCTACTGCTTCTTTTCCTCTGGAGCATATCATGATTGATCTTATAGACTTAAAAAGATATAAGAGTACAAATAGAGGATTTTCTTGGGTGTTTAACATAGTAGATGTGTATTCGAAATACGCAAAAGCCTTCCCATTAAAATCTAAATCTGCTTTGGAGGTTGTTGATGCCTTACAATCACTATTTTTTACATTTGGTCCCCTTGTATTTTACAGTGTGATAATGGAA…
orf00004_scaffold45|size23613	1272	1008	ATGTCAAAAAATAAATCTACCTCAAACGAAGACAGAGAAAGAATCATATCTAGTTATATAAATGGTTCTAGCACTTCAAGTATTTCACAGGTTTTAAATATCAAACGCACAACAGTGCATATGATAATTAAAAAGTATAATGAAACCTGTGTAATAGAATCAGAAAGAAAAGGAGGTAACAAATTAGAAAAGCTTAATCAGGAACAAAAACGTTTTATTAAAGAAATAATCGATGATGATTGCACTTTAAGCTTGAAACAAATATGCAATTTAGTGCAAGAAAAATTTAATGTGGAAATCTGCAAGTCTACTGCAGCTAGAATTATAAAAGGATTTAACTACTCTATAAAAAGTGTGCAAAGAATTCCAGTTGCTAGAAATGATTTGAATACTTTAGAG…
orf00007_scaffold45|size23613	657	504	ATGACGAAAATACATAAAAGAAATGAGCAATCATCATATATTCAAAAAAGTCTATTTAATTTATCAAGTGAAGATTTAGATGTTGCGTGTGAATTTGATTTGTCTTTGGTANNNNNNNNNNNAAACGTACTAGCATTTTTTGAAAAAAATTATATACTGGTTGAACAAAGTGAAATTAATTTTTGGAATTTACATGAACGGGTTTTGAAACATCTACCTAGAACAACTAACAGTTTAGAAGGATTTCATAGGTCTTTAAATAATTTATTTAATAGCTCCCATCCAGATATAGGTGTTTTTGGTGAAAAGTTACACGAAGAACATTTTTGTAGTAAAAAAAAAATTCTCAATGCTCTATATAAGTCTAGTCCATTTACACTGAATAGTTTCTTTAAAAAG…
orf00003_scaffold46|size15993	600	591	ATGTCAAAAATTTCCACCTCCGACAGACTTTCTTCAAATCGATCGGAAAACTCACTACTTAATCTGACGAAAAAGTTTTTAAAACTTATAAAATCTTCTTCCGATAAAAGCATTAATATTAATATTGCTGCTGCTCATCTTAATGTCCAGAAAAGGCGTGTTTACGATATTATTAATGTATTGGAAGGTTTAGGATTATTAGGAAAATGGTCAGTTAATTGTTCTAGGTGGATTGGTGGCGATATAGACAATCATATAATGAGCGATTCAGACAATAAGGAAAACATCAAATCAGAAGAAGTAAAAGACATTTCCAAAGAAGAAAAAAGTTTAGATCAACAAATTGAAAAACTTAATCGTGAAATTAATTTGTTATCTCAGTCCGAAAAAAATCTGGAA…
orf00010_scaffold46|size15993	2658	1950	ATGACAGCAATCCAGTGCTATGACTATTTAAAATCTATTGAAACGAGGGCGATAGCACGAGCGGAATCAAGACAGCCAACGACGCGAAGAGACAACAGTACATATAATAATAACACTTCTAATGAATCCAGAAATGATAATTATTCAAAAAAAACAAATATTAATGAAACAAATAAACCAAAAAATGACAAATACTGTAAACTGCGTTTAAATGGAAATCATTCAACTGAAGAGTGTACAAAATACGATCCCGATTATTATAAGAAAAAGAGAGCTGAGACAGAGGAACCGAGTAAAAACCTTTTAATTAGTGAAAAAATTAATCGACCTAAAAAAACAGCTATTAATGGAACTGTCAATGGACAGATGAAAGAATTTACTATTGACAGCGGTTCGGCA…
orf00025_scaffold48|size40764	1101	1038	ATGGAGCAATTTCAATATTTTTTAAGAAGAAAAGAATTTGAACTCATAACAGATCATAGAGCATTACTAGCCCTTAACACCAAAGGTGAATTGAAGTCAGCAAGAATACTTAGATGGATTGAAAAAATACAGAACTTTAGCTTTACAGTAACATATAGACAAGGCAAGGACATCCCGCATGTAGATGCATTGAGTAGAAGTTTTAATGAGGAGACTAACGTTTGTACGGTACAAAGAGAAGAATCAACAATGGAAAACAGGATTATGGAGACTCATAAAGATCTGGTTCATCGGGGCGCGAAGTCCGTTTATGAGCACCTGAAAGGAAAATGCGAGATAGAAGTTACATTAGAAAAATGCAGAGAGGTTCTAAAGTCGTGCTTAACATGTAAGATTTAC…
orf00029_scaffold48|size40764	2811	2187	ATGACAGATGTCGTAAAAATTCTACAATCAACACAGCTGGCATACCAAATACTGACAACAAAGGAAAAGGTCGAAAGTAAGTGGCTCGAAAATATTGAAAATAAAATTTATGAGCTGGAAAGAAAGAAATCTTTGTTAAATAAGTATAAGGAGGACAGCGCTGTCCTGAAAGGAGAGAATCTGAAAGAAGCAAGACGAATTATGGGGAATCAAAGACTAGTGCTTGCTAAACCAGAAGATCTTAAGAAAATGATCTCTCACCTAAGCGAAAGGTCAGTTATTTATGCTGATAAAATTAAGAAATGGGAGAAGAGGAAGGTGTATAGGAGTGAGAATACCAAGTTTGAGCTTTTTCGAGGTAAATTTTATAGAGACTTAACCGAAGAAACAAAACAAGAA…
orf00033_scaffold48|size40764	1941	1317	ATGACAGATGTCGTAAAAATTCTACAATCAACACAGCTGGCATACCAAATACTGACAACAAAGGAAAAGGTCGAAAGTAAGTGGCTCGAAAATATTGAAAATAAAATTTATGAGCTGGAAAGAAAGAAATCTTTGTTAAATAAGTATAAGGAGGACAGCGCTGTCCTGAAAGGAGAGAATCTGAAAGAAGCAAGACGAATTATGGGGAATCAAAGACTAGTGCTTGCTAAACCAGAAGATCTTAAGAAAATGATCTCTCACCTAAGCGAAAGGTCAGTTATTTATGCTGATAAAATTAAGAAATGGGAGAAGAGGAAGGTGTATAGGAGTGAGAATACCAAGTTTGAGCTTTTTCGAGGTAAATTTTATAGAGACTTAACCGAAGAAACAAAACAAGAA…
orf00035_scaffold48|size40764	2811	2187	ATGACAGATGTCGTAAAAATTCTACAATCAACACAGCTGGCATACCAAATACTGACAACAAAGGAAAAGGTCGAAAGTAAGTGGCTCGAAAATATTGAAAATAAAATTTATGAGCTGGAAAGAAAGAAATCTTTGTTAAATAAGTATAAGGAGGACAGCGCTGTCCTGAAAGGAGAGAATCTGAAAGAAGCAAGACGAATTATGGGGAATCAAAGACTAGTGCTTGCTAAACCAGAAGATCTTAAGAAAATGATCTCTCACCTAAGCGAAAGGTCAGTTATTTATGCTGATAAAATTAAGAAATGGGAGAAGAGGAAGGTGTATAGGAGTGAGAATACCAAGTTTGAGCTTTTTCGAGGTAAATTTTATAGAGACTTAACCGAAGAAACAAAACAAGAA…
orf00038_scaffold48|size40764	2811	2187	ATGACAGATGTCGTAAAAATTCTACAATCAACACAGCTGGCATACCAAATACTGACAACAAAGGAAAAGGTCGAAAGTAAGTGGCTCGAAAATATTGAAAATAAAATTTATGAGCTGGAAAGAAAGAAATCTTTGTTAAATAAGTATAAGGAGGACAGCGCTGTCCTGAAAGGAGAGAATCTGAAAGAAGCAAGACGAATTATGGGGAATCAAAGACTAGTGCTTGCTAAACCAGAAGATCTTAAGAAAATGATCTCTCACCTAAGCGAAAGGTCAGTTATTTATGCTGATAAAATTAAGAAATGGGAGAAGAGGAAGGTGTATAGGAGTGAGAATACCAAGTTTGAGCTTTTCAGAGGCAAATTTTACAGAGACTTAACTGAAGAAACGAAACAAGAA…
orf00001_scaffold50|size24583	2385	2187	ATGAATAAGTTATCTAAAGAGAACATAGTAAATGATAACCCCCAGATCGAGGAAAATAGAATAGAAACTTTACTAAAAATACTATGTAGTTACCATGCAACAGGAGAAATAGAATATAAATGCCACATCCCAACTAGACCTGGAGAAATTGCAACGGGAGGAACGTATTTTATTTCATATGCAGAAGAAGATAAAATAAATCAAGAAATAAGGAGGCTTTTAAAACTAGGTTACATAAGACCATCTACATCGACTTGGCTGAATAAATTAAAACCGGTTGTTAAACCTAATGGTGACTTACGAATTACTTTAAATTTAATCAATCTTAATCAACTTGTTCCCATTGACAGATATTCTTTACCAAACATGGAAGAGATGATATATAAACTAAATGGACAA…
orf00037_scaffold51|size34783	417	369	ATGTTACACAATGATAATGAATTTTTTTCAACACTTGAAGAAATTAATTTTGACATATTAGCAGCAGAAGAGATGAAAAAACATCTTCTAATTTATAAGACTGATAAAACGGATTTCTTAATTTTTTCTCAAACAGAATATTTTAGAAATAAGATGTTGGATAGAATAATTAAAAATATGAAGAATTACATCTTTTTACAAGAAAATATTTTTGCCAAGTATGATGTGAAAGGAAGCGTATCGGGTGGACACATAAAAAGAAAGGAAAACGAAATTGATAGATTGAAAACATTACGGATAAAATGGAAGGAATTTAAAAATATACATGATTCATTTAATGATTTTCTTGTTAAAACGAATGCAGTGTGA
orf00005_scaffold53|size32103	2721	2169	ATGACTACAGAAAACAATAACAATAATAAAAATAATTATACTGACAGTAAAAACGTGTTTGTAAATATCCTAGAAGGATATTTTAAGACAAACAAAGTCCCAGTGTTTGAGGAAAGATTGAATTCAATTGCCAAAGATAAAGAAACAAATAACAGGGAAAAAATTAAGGAAGAATTTGAAACAGTAGACTTTAAAATTGAAGATGAAGACATTGGAATGGACTACAAGAAATCAATTAGAATTATTAAGGAGATTCGATGGATGAGTGAAGAGGACATGACAGAGTGGTTTATAGACTTAGAGGAAATTATGAATCTTAAGAAATGGACGACGGCACAGATGAAGACCGTCTTAAAAGTCCTATTGAAGGATCCCTGTCTAGCACATATTTTAGGAATG…
orf00007_scaffold53|size32103	1233	1191	ATGGGTGCACATAAAAAACATAAAGTTATAGGAAGGGTAGAGTGTGATATATTATCACCAACACTATTTCTTCTAGAAATTTTTATCTTTAAAAATTTATATTTTTTACACCCATACGAAAAATACATAATGACTACAGAAAACAATAACAATAATAAAAATAATTATACTGACAGTAAAAACGTGTTTGTAAATATCCTAGAAGGATATTTTAAGACAAACAAAGTCCCAGTGTTTGAGGACACCAATGATGAAATAGACAAAAAGATTGTTGCACTACACGAAAAGCTTATCCATAGAGGAGCTAAAGTTGTTTACGAGTGGGCTAAGGAAAACGAGGACAAGGAAATTACATATAAAAGATGCAAAGAAATAATTGGAAAATGTGTTACATGCAAA…
orf00010_scaffold53|size32103	450	396	ATGTTTAATTATTGTAATATTAATGGAAAGATAGGAACATGTTTCTTGGAGAATCGAGAAAAATCCCGCATTGTGGCGAGGTGCAGAAAACGGTTAATCATTTGGCTCTTAGGTGTAAAAAATGCTTGGAATGACTATATTAGGAGACATAATGAGGTTTTTAAGTGTATACACCTTTTAATGTGTAATAAATACGGTATTAGATCTATAAAGAGGCTTAGAAATCATTCTGTCCAGGAAGTTGGATTTAACAAGTACGTAGAAATTCGGGTAGATGCTTTCGTGAAGACCGACATCAAGGTCAAGCACAATCGCCCGAATCTAGTTGTAATTGACAAGAGAAGCAAAGAGATTTTGATCATAGAGGTTGGAATTACGTCATCAGATAACTTATAA
orf00001_scaffold56|size15671	510	345	ATGAATTTAGCGGCATTAGTTCAAGTATTGATTGGGAAATGTTCTGATAACATAAAGGGTATTTTATTCCAGGCTATGGAACAGTGTAGTGATTGGTCTTCTTTTATTCAACGCGCAGAACAGGTAGCGTGGCTTGCATTTCCGGACAAGATTCTGAATTGTGTATCATCGCAGTACTCGAACAAACAGAAAACACTTAAAACAAAGAGGTGGTGTGATTTGCATGGGAAAGGTACTCATGATTCGGATTACTGCAAGACGCTGAAGAAGCTTAAGTCTAGAGGATGGAGCAAGGAAAAAAAAGAAAATGATCAACTCTCAAGCGAAAGAGAAGCCAAATTATGA
orf00002_scaffold56|size15671	507	438	ATGTTTCTCTCTGATGAGTATATAAAGAGCATAATATTTTCAGACGAGAGTAAATTTAAGCTTTTCGGATCGGATGGGAGACAATTTACGTGGAGAAAGCCAGGTACAGGCCTTCATCCAAAAAATATTATACCAACTGTAAAATATGGAGGTGGGTCTGTGATGGTGTGGGGTTGTTTCTCCTATCATGGAGTCGGGAGACTAGTATTTATAGATGGGATAATGGATGCTAAATACTATGTAAACATTTTAGCTAATAATCTCGAGCCATCTGCTGAGATGATGGGGTTGGAGTCATTTATCTTTCAACAAGATAATGATCCAAAGCGTACCTCACGTCTTGCAAAGAACTTTTTTGCTCAAAAAGAAATAGAGCTTCTTCCATGGCCTCTACAATCG…
orf00003_scaffold56|size15671	591	453	ATGACTGTTTACTCCTTCAACATGGCACCCGACGCTAAAATTTTAAACGGGGGATATACATTCAGAACCGCTAATGCCAAAGCAGACATGGAAATCTTAGAATACTATTTTTCCACCTTCAAAATTACAGATGATAACAAAAAAATCTCTTTCTTCTTAAGATCTTTAGACCCCGAAGCAGCAACAATTATTGCAAAAAACTCAGAAAGTTTCAAAGAAGTCACATGGAGACAATTAAAAGGAAGACTGAAAAAAATAACAGATGAACTGACACTTTTCAACATACTTAGAGCGAGACAAAAATTGAACGAGCCTTCGAGTGTTTGGCTAGAAAGGATTATTACAATAGCTCACAATGCCGGTTTGGACGAAGAATATGCTAAAAAATTAATTTACGAA…
orf00010_scaffold56|size15671	594	510	ATGGAAATAATTAATAAAAAGAAACATGAAATAGGACAATTAAAAAGCAAATTTAAAAGTGTATTTAACAATGAACCGTCACCTGGACACGACAAAATCATGTGCACAATTGATACAAAAGAGGGAGCTAAGGTCAATATAAAAAAGAGAGACATCGCTCAATGCGACATTGAAGGCACTCAAAAGACTATTACAAAACTATTGAACCTAGGATACATAGAAAAATCCACGTCTTCCTGGTGCAATCCCATGAGACCAAAAAAGAAACCCAACGGCGAATACAGAATTACATGCAATATGCAGTGGCTGAATAGAATTGTGGAAGATAACAACTACACTATTCCAAAGATTAATGATATCATAAATATGACACAAGGAAAGAAACACTTTACCGTACTA…
orf00011_scaffold56|size15671	669	576	ATGCAAAAGACACAGGGAGGTGAAAAACTCATAGAAACTACAAGAAAACTTGAAAAAGTAGGCGTTGACCTTATGTTCCTAGAACAAACCATTCTGATCCTAACATGTATTGATTTCCACTCTTGCAGAGTAAGTTCGAAATACTTGTCGAACAAAACAAACAGCGAAACCATTAAAAAAATCAAAGAAATCTTCCACGAATGGGGAAAACCAGAACAAATAATGTTCGATAATGGCAAAGAATTTGCATCAAAACAACTAATGGATTGGTGCGAAGCAAACAACATCAAAATACATAAAACAAGTCCGGGGAAACATCAAAGCAATGGCCGAGTCGAAAGATTCAATCGCAGCCTATGGCAAATAATTCGTAAAAAATTCTCGGATGACCCAAATTAT…
orf00004_scaffold56|size15671	594	510	ATGGAAATAATTAATAAAAAGAAACATGAAATAGGACAATTAAAAAGCAAATTTAAAAGTGTATTTAACAATGAACCGTCACCTGGACACGACAAAATCATGTGCACAATTGATACAAAAGAGGGAGCTAAGGTCAATATAAAAAAGAGAGACATCGCTCAATGCGACATTGAAGGCACTCAAAAGACTATTACAAAACTATTGAACCTAGGATACATAGAAAAATCCACGTCTTCCTGGTGCAATCCCATGAGACCAAAAAAGAAACCCAACGGCGAATACAGAATTACATGCAATATGCAGTGGCTGAATAGAATTGTGGAAGATAACAACTACACTATTCCAAAGATTAATGATATCATAAATATGACACAAGGAAAGAAACACTTTACCGTACTA…
orf00005_scaffold56|size15671	669	576	ATGCAAAAGACACAGGGAGGTGAAAAACTCATAGAAACTACAAGAAAACTTGAAAAAGTAGGCGTTGACCTTATGTTCCTAGAACAAACCATTCTGATCCTAACATGTATTGATTTCCACTCTTGCAGAGTAAGTTCGAAATACTTGTCGAACAAAACAAACAGCGAAACCATTAAAAAAATCAAAGAAATCTTCCACGAATGGGGAAAACCAGAACAAATAATGTTCGATAATGGCAAAGAATTTGCATCAAAACAACTAATGGATTGGTGCGAAGCAAACAACATCAAAATACATAAAACAAGTCCGGGGAAACATCAAAGCAATGGCCGAGTCGAAAGATTCAATCGCAGCCTATGGCAAATAATTCGTAAAAAATTCTCGGATGACCCAAATTAT…
orf00006_scaffold57|size20262	633	456	ATGGAACGAACAAATTCCGCCAATATTAATCAAATAATTTTAAATTTTTTAACAAAATTGCATGGGGGACAAATTAATTTTAAAAGGGTGAGAATGATACTTTCTGATCAAACTACCTATGCTATAAAAATCGGGAAATGTTTAAAAGAGCTTATTCCTGGATTAAAGCATGTAACATGCTTATGTCATCTCGTACATCGTCTTTGTGAGGAAATAAGAAATAGGTGTTTAAAATTAAATTATATATGTGCTGAGATTAAGAGACTGCTTGTGAAAAACAGGCATAATCAGCAACTTTATAATACAGAAACAGGGCTTTTACTTCCAAAATTCCCAGTTATTACTAGGTGGGGAACTTGGATTGAATTTGTATGTTATATTGGCGAAAATTACGAAAAG…
orf00013_scaffold57|size20262	468	420	ATGAAACCTGTTATTATTAAATTAAGTGAAAACCGGATTACAACTAAGTTTAAAAATTATTCTGTAGCGCCCAAATTTGTTAATGCTGCAAAAGAAGAAATTGAGAGATTACGGACAGAGGATATTATTGAAGAATCGAACAGTCTTACAGTGAGTCCAGCGTTTTTAATACTAAAGAAAAATATAAAAGTGATATTGGTAGTAGATTATAGAGAGATAAATCAGTACATTATTAATGAGATTTGCATGATACCTAAAATGTTAGAAAGTTTAGCTAGTGTTGGTGAGAATGTGGTGTTTTCACAATTGGATTTGAGAAATGGATTCAACCAAATACCGTTGGACGAAAGTAGTAGGGATTTAACTGCTTTTGTGTTGATGAATCGACAATTTAGATAT…
orf00017_scaffold57|size20262	1725	1218	ATGATCTTTAAATTTAAAGACCAAGAATATTTTTCTAAAATTGATTTACAAGAAGGATTTTTTCAGATACCATTAGCAGAAGAAGACAAACATAAAACAGCGTTTCGAGTTATAAACAGATTATATGAATGGAATAGAATGCCTATGGGCTTTAAGAATTCATCTGCGGTTTTTCAAAGATATATGGACACAATATTGGGACCAGAAATAGGGAAAAGCTGCTTTGTTTATGTTGATGATATTCTGATGTTTAGGAAAGACGAAAGAGAACATGATGAGGCATTTAAGAGAGTTGTTAAAATCCTCATAGAAAACAATATAGTAGGCAACAAGGACAAGATTGACTATAAGAAAACATCAGTCATATTTTTAGGACACCGTCTAAGAAAGAATCAGATA…
orf00020_scaffold57|size20262	1725	1218	ATGATCTTTAAATTTAAAGACCAAGAATATTTTTCTAAAATTGATTTACAAGAAGGATTTTTTCAGATACCATTAGCAGAAGAAGACAAACATAAAACAGCGTTTCGAGTTATAAACAGATTATATGAATGGAATAGAATGCCTATGGGCTTTAAGAATTCATCTGCGGTTTTTCAAAGATATATGGACACAATATTGGGACCAGAAATAGGGAAAAGCTGCTTTGTTTATGTTGATGATATTCTGATGTTTAGGAAAGACGAAAGAGAACATGATGAGGCATTTAAGAGAGTTGTTAAAATCCTCATAGAAAACAATATAGTAGGCAACAAGGACAAGATTGACTATAAGAAAACATCAGTCATATTTTTAGGACACCGTCTAAGAAAGAATCAAATA…
orf00012_scaffold59|size18487	1326	1284	ATGTGCTACAATCGTTCCTGTAGAGGAGCGTTATTTTTAAAAAATGATTATGAAATTGAAAAACAGGTAGGACATTCTCATCTTACTGTCCCTGATTTTATTCTGAAAAAAAAAACAATGAGAACTATCAGAGAAAAATCAATACAATCATCTGAAAAGGCTTTCGATATTGTTAGTAAAGAACTACCTAGTTTGAAGGAAAGTAATAATATTTCAGAAATGCCTTCGGTCAAATACATGATGGATGTCATCAGAAGAGTAAGAAATAACCAGATAGGGTATATTACTGGGGGTATTATAGATATACCTGATGTTTTAAAGCATGATTCGAAAGGGAATTCCTTTTTACGGTACGATAGTGGTTTCGAAGATAAAGAAAGGTTTATTATTTTCTTCTCT…
orf00001_scaffold61|size19764	495	423	ATGGAGTTAGATTCAAAAGATATCGATGATTACTTTGAAATGAGTAATGTCAATGAATTTGTAGACAAGAAAATAGTAAGTGATCTAGACGAAGTATATATCAACTGTATCGAAAGGTATAAAAACATTTCAAAAAATTATATGATAAAATTAAAATATGGCATAATAAGATTTATAAAGGAAAATTTAGTAGAATATTCTAGAAGTTTTTATTGTAAACGATTAGAAACAATGGAAAAATTATTTGAAGTTATGAAAAAAACTGGTATCAAATATCGTAAAAGTATTCATTTTAAGTTTTCAGGGGAACATATAGTAATAGCAGCGTTATATCGTTTGCATACAAATTTTAGAAATATAAAAAATTGGACAAAAGAACTTATAATTTATTTTCACGAG…
orf00002_scaffold61|size19764	633	552	ATGAAATTACTTAAGTACGCAGATATGATACCCGAGTTATCAGTTATCGGTGGACTTTATACGGATAAATTATATAACGACCTATCTTTTGTTTTGCTTGTTTTAAATTTGTTTATAGAAAATATCGGCAATCTAGAAGAGAATAAGATTTTTATTCTGTGTATGATATACAAGGCTTTTTCATTTTCATGTAAGAAAAATTTAGATTTTTTTGTTCTAAGACAACATCATCTTAATTGTCATAAAAAGCATTACAATGGGTTCTTTTTCTTATGGGAAATACATCATTTAAAGCGAAATCATATGAAAAGCAGATTCAATCGATGGAAGTTTTTAAAATGCAAGTATCTTGATGAAACACATTTGAAAACAGTTTTATTAATTTACCTTTACCAACAC…
orf00003_scaffold61|size19764	495	423	ATGGAGTTAGATTCAAAAGATATCGATGATTACTTTGAAATGAGTAATGTCAATGAATTTGTAGACAAGAAAATAGTAAGTGATCTAGACGAAGTATATATCAACTGTATCGAAAGGTATAAAAACATTTCAAAAAATTATATGATAAAATTAAAATATGGCATAATAAGATTTATAAAGGAAAATTTAGTAGAATATTCTAGAAGTTTTTATTGTAAACGATTAGAAACAATGGAAAAATTATTTGAAGTTATGAAAAAAACTGGTATCAAATATCGTAAAAGTATTCATTTTAAGTTTTCAGGGGAACATATAGTAATAGCAGCGTTATATCGTTTGCATACAAATTTTAGAAATATAAAAAATTGGACAAAAGAACTTATAATTTATTTTCACGAG…
orf00004_scaffold61|size19764	633	552	ATGAAATTACTTAAGTACGCAGATATGATACCCGAGTTATCAGTTATCGGTGGACTTTATACGGATAAATTATATAACGACCTATCTTTTGTTTTGCTTGTTTTAAATTTGTTTATAGAAAATATCGGCAATCTAGAAGAGAATAAGATTTTTATTCTGTGTATGATATACAAGGCTTTTTCATTTTCATGTAAGAAAAATTTAGATTTTTTTGTTCTAAGACAACATCATCTTAATTGTCATAAAAAGCATTACAATGGGTTCTTTTTCTTATGGGAAATACATCATTTAAAGCGAAATCATATGAAAAGCAGATTCAATCGATGGAAGTTTTTAAAATGCAAGTATCTTGATGAAACACATTTGAAAACAGTTTTATTAATTTACCTTTACCAACAC…
orf00004_scaffold62|size10294	456	393	ATGTTTTACTTAGATGGACATGTAAAAACCTGGAGGAGACCCGGTACAGGCCTTCATCCAAAGAACATTACGCCTACGGTTAAATTCGGAGGGGGGTCATTCATGGTATGGGGATGTATATCATGCCATGGCGTAGGGAAGTTAGAGTTCATCGATACAAAGATGGACTCTGCGCGCTATGTAAACATTCTAGCGAACAACCTCGAAGAATCGGCCGAGCTTATGGGTCTTGACAGTTATATCTTTCAACAAGATAATGACCCAAAGCACACCTCAAGGCTTGCAAAAGCATATTTCGAGGATGAGCAGATCCCGGTCCTTGATTGGCCTCCCCAATCGCCTGATTTGAATCCAATTGAGGCAGCTTGGGCAAATGTTAAAAAGAAAAATTAG
orf00004_scaffold63|size12782	588	495	ATGAAACAAAATCCTACGGAAAGAATTGCGGATTACGTTAAGAGAGTAGCTAAGGAGAGTGCTAATAATGGAATTACGGATAAAGAAGTTTTGGAAGTTGCTATTGCCGGTATGAAAGAAGGCAGGGAGGATATTAGAAGACAATTGATTGGAAGAAAAACTATAAATCAAGCCCTTTATGTAATTATTGAAAAAATGGAAGACTTCCATGTTGCAGAGGAGCAACAGAAAAAAGAAGAGAAGACTAGATCCGAAAACTCTAGAAATAAAGAACTTAAAGAAGTTTCTGATCTATTTAAAGAACTTAAATTGCACATAAATAAACCTGTATTAAAATGTACATTCTGCCAGAGAACTGGCCACGTCGAGAAGTTTTGCAGAGCAAGAGATGTGTATAAC…
orf00003_scaffold69|size7520	726	609	ATGGATGAATTGATAAGTGAATTAAAAATTGTTTTTAAACACTTAAGACCGCGCCACCCCCAGGCTAACGGACAGATGGAACGTTTCAATCAAACGTTAACAAGGACATTGCAGAAGCATGTTTTTGAAGAAAATTATGAGAAAAATGAAAATAATGGTACTGAAAACCAAAAAGAATGGTTAAAATATTTAGGTAAAGTTGTTTATAATTATAATCTTGCAAAGCACAGCGCAACAAAGCAAACCCCTTTTGAATTATTTTTAAAGATATCTGAGTTTAATTCTGTGACAATTCCTGATGAAGATAATTCTACCAAAGAAAGCATAAATGAAATAGAGATTGTTTTGGAGAAAGAAGACAAACAAGACTTAAATATATCGTTAGTAGCTGAAGAAGTA…
orf00003_scaffold73|size12863	2604	1830	ATGCAGAGGACCATGAATAATGTTTTAGATGAGTTTAGAGGAAATGGGGTAGAAGTCTATATGGATGATATTGTTATACATGCAAAGGATTATAATGAACATGATGAGATTGTAGAAAACGTTGTAAAGAGATTTAGGGAACGTGGATTAAAGATAAATAAAGAGAAGATACAATATAAACAAGAGGAAGTAAAATTATTAGGAGTAACTATAAATGGAACGGACATTAAACCAAATGAGATTAAGAAACAGGAGGCATTGGAGTACAAGAGACCGGAGAATGTGAAGGAGCTGAGACGATTTTTAAGGTTAACGGGGTGGTTTAGAGATTTCATACCAGAGTATGCGTACAGGACGATAAATTTGAATGAGGCATTGAAGAAAAGTACGAAATGGAAG…
orf00001_scaffold75|size9097	510	378	ATGCCCTTTAATATATGTCCTGAGAATGTTCCATCGAATCTACAATTAGAATTAATAGACTTACAATGCAACAATAACTTGAAACAGATATTTTTAAATACAGATAAGCTTAGTTTCTATAAATCCTTACCAAAGACTAAATTTCCAAATTTAATCGATCATGCTCAAAAAGTAATGGCAATGTTTGCTTCTTCTTATCTATGTGAACAAGCGTTTTCAATAATGAAGTGCAGAAAAAATTCATTACGAAACCGTTTAACAGATGAAAGCCTTTTCAACCTATTAAAAGTCGCATCCTCCCAGATAGAACCTGATTTTGAGGAAATTATTTCAAATCAAAAACAGCTTCATACTTCCCATGCATCTGGAAAATCTTAA
orf00009_scaffold75|size9097	525	459	ATGCCATTTGGGCTGGTTAACGGCCCAGCGACCTTCCAAAGAATTATAAACAAGATTTTGAAACCATTTTTGTATAAGTTTGTTATTGTATATATGGATGATATCTTGATTTATAGCAGGACAATGGAAGAGCATAGGAATCATGTGATTGTAATAAAGGATCGTTTGAAAGAAGTTGGGTTGAAGCTAAACGTAGACAAATGTGAGTATGCAAAGGAAAATATAAAAATATTGGGACATGAGATAAGTAGGGGTTGTGTGAAAGTGGATCAGGACAAGGTGAAGACTATTAGAAAGCTTCCGATCCCGGAATCCAAGAAGAAACTTCAGTCTTTTTTTGGTTTGTTCAATTATTGTAGTAAGCATGTGAAGGATGTATATAGATTAACTAAGGAGCTG…
orf00001_scaffold78|size6406	1965	1935	ATGATGAATATGATATCTTCTACAGTGAAAACTGCTCTAGAAACAGGGAATAATTATGGTAAAAGGGATAGTGTAAGATGTTTTTATTGTGACAGAATGGGTCACAGAGCAAGGGACTGCTTTAAGAGAAAGGACAATGGAGATAATAAAAGTAATTTCAATTATTTTAGTAAATGTAAACAGGGTATGACACAAGTGGAGTCAGAGTGTGTTTTTGAGGGAAAAGAAATAAGAAAGGAAGAAATGGATTGTAAGTTAGAGAAAAAAAGTAAAATTATGAATGGGTTAGATGAGTTGGAAAAAGAGTTCCCAAGAGTATTTAAGGTAGATGGAGAAATAGAATATTGTTTATTGGAGAAATGTAAGATTAAAACTGAAGAAGGTAAAGTTATTAGAAGG…
orf00008_scaffold80|size16177	3810	3183	ATGGAAGAGAAAACCTTTTTAGCAACAACCGGAGCACATGATCTTCCAACTATCTCTACAGGCCTTAGGAGTCTTAACAGAAACAAAAGCTTTTTTAGTATACAAACATCCGGACTCAAACAAACTACATTGTCAGCAACATCACATGAGAAAACGATCCCTGAACCAAGAACAGATGATAACATCAGTGGTAAGAAGAAGAGTTACTGTAGCTATCATAAATCCCATTTTCATGACACAGCGGATTGTCTTAAATTAAAGAGCATGAAAACAGAGGAAAATCAGGATAAGAAAACGACATTCATCATTTCATCTCAGAGAGCAATCAGAAAAAGCAGCGATCCCTTTTTAACATTGACTTTTGCTGATAAACACCTTGATTTACTTGTGGATACAGGA…
orf00003_scaffold82|size8510	2529	1725	ATGATTGAAGACGGAGAGCTAAAAGTTATAACAAAAAGTTTAGAGAAGATTATGTTTGTAGAGGATAAAGTGCCATCAAAGAAGGAGGTACAAGGAATTTTAGGAGTAATAAATTGGTACAGAACATTTATACCAGATGTTAGTAGAAGAATCGAAAGCATCTCAAGATTATTAGCTAAAGACTGTAAGGAAGTGTGGGGCGATGAACAAACGAAAGCCTTAGAAAGTATTAAGAAAGATATAAGTGAAAAAGCACATTTAAAATTACCAGATTGTACAAAAGTTTTTAGGTTACAATGCGATGCGTCAGATCAAGGTATTGGCGCCGTTTTATTCCAGGACCACGGAGTCATTGGTTATTATAGTAAGAAATTTTCGAACGCGGAAAAAAACTATACG…
orf00004_scaffold84|size8832	723	684	ATGTTTACGGACGCGGCACGAGAGAGTGTATTAGAAATTAAGAGAAGAATTACTGAAGATCCAATCCTTAAACTTCTAGATTTTTCCAAGACATTCATTTTGTATACCAATGCGTCTAACTTGGTAATAGGAGAAGCGTTGATGCAGGCTCATGAAGGAAAGGAACACCCACTTTACTTTATTTCTCGCAAGTTGAAATCAGCAGAAATTTATTATACGTTGACCGAGAAAGAATGTCTAGCAATTAGTTTGTGCATATCAAAATTCCATATATACTTGGCAAACGAATTTATAATCCGTACAGATCATCAGGCCCTAAAATGGTTACTAGATCTAAAGGAAGGAACTGACAGAATTATGCGTTGGATTTTGACTTTACAAAACTATAGCTTTAGAGTT…
orf00002_scaffold85|size5928	1758	1512	ATGGATAAGATACTATTAGACAGACTATTGCTAATTAAAGAAGAAGTGGACTTGATTAAAGACGAAAGACTGAAAAATAAACTGTTGAACTATTTAGCTTGTAACGAAAAATACCATAAATTACATATAAACCCAGTTAAATTATTTATAGACCCTAAATTGTTAGAAAGCGATATGAAAATTAAATATTATAACGTCCCACTGAAGTATGAGTTGGGAGCGAAAGATGAAATTAAGAGATTGTTAGACCTTGACATAATAGAACAATGTAGAGTACCCTATGCCAGTCCGGCATTTATGATTGAAAAGAAAAATAAAGAACTGAGATTAGTTGTAGACTTTAGAAAAATCAATAATTTCATTTTTGACGATGTGGCTGCAATTCCAAAGATATACGAT…
orf00002_scaffold86|size13498	468	399	ATGATCGAACGTGGAACTACAAAATGCGCCTTTTTTCCTGTCGAGAATAGATCGGCAGCAGCTCTTTTGCCACTTATAAGAGAAAATGTACTTCCGGGAACCACTATAGTAAGCGATAGCTGGGCGGCCTATAGGACGTTGAGTCAGGACCCAAATTATAATCACTTTATGGTTAATCATTCTTTAAATTTCGTTTCGCCTGACAATCCGGAAGTGCATACACAGGCAATTGAAAATTGCTGGATGCACTCCAAGAGGGAGTTAAGAAACAAATACGGAATTAATAGCAGCAAACTTGAGGGGTTTCTCTTTGAGTTTGTTTTTAAAAAGAAAATACCAAGAAATAAGCGTTTGAATGAACTTATAATAATATTTTCAAAGATTCCTTTCGATTTATAA
orf00002_scaffold87|size14997	1092	819	ATGATTGAAGAATTTGTGAAGGGATGCTCTACGTGCCAGAGGGAGGCACCGGCAAAGGAAGAAAAGGATAATATTACAATTAAGACGGAAAAGTTGGGAGACTTATGGGAAGTGGATATAGTAGGCCCTTTTAAAGAAAGTGAGGCCGGCTTTAAATATGTTTTAACTATGATCGATCATTTTTCAAAGATTTCAGAGGTAGCTCCTCTATATACAAAGGATATGGCTTCGGTTTTGGCATTAGTAGATTCACGTATTACAAAGAAATATGGAACCCCGAAGGTTATTATGACAGACAATGGAAAGGAGTTTAAAAATAGATTATGTCAGGATTATGCAAGGGAAAAAGGTATCGTTTGGAAGCATGGGGCTCCATATAACCCGACCACGACAGGGTTG…
orf00010_scaffold99|size13366	1098	1065	ATGAGCTACTTGGATAAAATGAATGGGTTGTCACAACGTGCCGGAACGCCAGAGGATGTTCTGGTAGCGTTTGTGATCAACGGGTTGCCAGAAAACATAGGGAATATGATAATGTTAAATTGTCCGGAAAAGTTGTCATGGGCGTACATTTATAATATCTGTAGTGGGCTGCAGTGGCAGAAGATAGCGGCTGAGGGTACTTCACCCAATGTCTACGAAGTGGATGCGGTTAAAAATACAAAATTTGGGGCTAAATTAGGTAATATAGGGACGCCAGAGACGGGCGAGGTAAGATGCTTTTATTGCGGCAAGGTAGGTCATATCAAGAGACAATGTTTTAAGTTTCAGAAGAAAATAGCATCTATTATGGAATCGGGCACAGAAAGGAGTGAGGAAAAG…
orf00006_scaffold99|size13366	1098	1065	ATGAGCTACTTGGATAAAATGAATGGGTTGTCACAACGTGCCGGAACGCCAGAGGATGTTCTGGTAGCGTTTGTGATCAACGGGTTGCCAGAAAACATAGGGAATATGATAATGTTAAATTGTCCGGAAAAGTTGTCATGGGCGTACATTTATAATATCTGTAGTGGGCTGCAGTGGCAGAAGATAGCGGCTGAGGGTACTTCACCCAATGTCTACGAAGTGGATGCGGTTAAAAATACAAAATTTGGGGCTAAATTAGGTAATATAGGGACGCCAGAGACGGGCGAGGTAAGATGCTTTTATTGCGGCAAGGTAGGTCATATCAAGAGACAATGTTTTAAGTTTCAGAAGAAAATAGCATCTATTATGGAATCGGGCACAGAAAGGAGTGAGGAAAAG…
orf00012_scaffold99|size13366	1494	1440	ATGCCAAGGATTGATGAGTTGATAGATCAGTTAGACGGGGCTAAGATTTTCACAAAGCTGGATGCTTTGTCGGGTTATCATCAAATTAAAATGAGTGAGAAAGATGTGGAGAAGACGGCCTTTGGATGTAGAGATGGTTTGTTTGAGTTTTTAAGAATGCCATTTGGGTTGAAAAATGGACCGGCAACATTCCAGCGAGCAATGAATAATGTATTAAGAGAATTTATTGGTAAATGTGTGACTGTGTACATGGATGATATTTTAATTTACAGTCAGAATAAGGAAGAGCACGAAGTCCATTTAAAGCAAGTGTTAAGAGTATTAAATGAGGTTGGTTTGAATTTAAATGCGTCAAAATGTGAATACAGGAAAGAAGAGCTAAAGATTTTGGGAGTAACC…
orf00002_scaffold106|size3661	1020	846	ATGTTTTCTGAACCGAATAATGCAGGAGATAGTACTATCAACAGAGTTAGGGAACAAGGTCAACCGAGGCGCAGGATTAATTGTTTCTTATGTGGTAAACCTGGGCATATAGTTAGGAATTGCTTTCAGAATCCGAGTGTTAAGCGAGAAGTAAACTTGAAGGATAAAAAGGTAGTGAGAGAGGTTCTTTCTAGGGAACAGGAAGATGTTGATAAAGATGATGAAGAGAATAAAATTTTTAAATCTTATAAAGTCACAAGTGTTGTGGAAAATGGTTCGTCTCCCTGGGTAAAGGTTCGTCTTCATGGTACGACAAAGGAAATTAAGTGTTTATTAGACTCTGGAGCTGACGTAAATCTGATTAAAGCGAGTGTGATCGAAGGCTTAGTTGAAATAGGT…
orf00008_scaffold108|size14582	2949	2211	ATGAGACCAAAAAAGAAACCCAATGGTGAATACAGAATTACATGCAACATGCAGTGGCTGAATAGAATTGTAGAAGATAACAACTATACCATTCCAAAAATTAATGATATCATAAATATGACACAAGGGAAAAAATACTTTACCGTACTAGACCTATCAGACGGATTTTTCCAAATTAAGATCGATCCTAAGGACAAGCACAAAACAGCTTTCTATTTTAGAAACAATCTATATCAATATACTAGAATGCCCCAAGGCTTTAAGAACTCCCCTGCTCTATTTCAAATGATAATGGACAACATACTCTCAGATATTATGGAGAAAGAATGCATGGTATATATGGACGACATAATAGTATATGGTAAAACAGCTGAAGAACACGATAAACATCTAAATGAC…
orf00001_scaffold115|size10981	1200	1077	ATGAATACAAAATTAACCCTTGATAATGCTAGATATCCTTATTTAGAGATTTTTAACATTGTATCCTCCGCTAAACGTATTCTTATGATGAACGATAAGACTAACAAAAATGAATCTGAAACTAGCAAGATGAGTAAGTTTAACGAAGAGATTCTATACAAAGAATATGAAGAGATAGATAGAGTTCTTGATTTGAGCATACTTGAAATATGGAATCAAATGAATTACACACATTTTGACAAAACTCGTTATGATGTATGGGGAGATAATGATTTTAGTCCTGAAGATATTATCGCAAGGGTATTACCCGCCATCAATATTTATGAATTTCCTGATTATATACTTTCAAGAATTTTACCAGTAGATGAAAAGCCTGTTTATATTGTGACAAATTTTGAG…
orf00002_scaffold144|size11801	489	390	ATGATCACTATTTTTATTTTTATGGTATGCAAACTATCATTAGTAGCAAACATTCCAACATTTCTACCAAAAGTAAAAAACATCTCTAATGGTATCAGTTATGTTTCTAGAGATTTAAATGATATTCCGATTTTACTGTCTTTTAAACAATATTCAGATTATGAAGACAGTCCAAATTTCAAAAATACCAATGAAGAACAATGTCTAAAATATTCTCTCCCCAATGACTCAATTGACAGTAAAGTTGCTTTTGATAATAAGTCAGACGATTATGGCCCAACAACCTATGATTCTGAAGAAATAACTACATATGATGATGTGACAGAATATAAGGATGAAAATATTGCACGAAACTCAAGTGTAGACGAACTAACATCTGAAAGTAATTAA
orf00002_scaffold150|size6029	1011	996	ATGTGTGAAGAAACTAAAAAATTCTTCAAAACAGTCGGTCTTGAGATGAACAAAGAGAAATCTGCCACCAATTGCATTGGGTGTCAAGAGGATGCTGTCGTATTAGAAGGATCACAGGGATACAAGTACCTTGGGATCACTGAAGATTCTTCTAGTGCAACCAAAAGAGAGACCTTTGAGAAGGTAAAGGCAGAGATTTTGAGGCGTGTCGAGCGACTCTGCATGACGAAGTTGAATGGTGTGAATATGTTCAGAGCCATCAACGAGCATGCAATCTCTGTCATCAACTATCATGTTGGCCTTCTGAAGCTTGAACCAGCGGATTTTAAAGGTCTTGATTTTGAGATACGTCAGGTGTTGATAAAGCATTACATCCACCTACAACCAGCCTGTAAGGAA…
