# Supplementary material for: Identification, Diversity and Evolution of MITEs in the Genomes of Microsporidian Nosema Parasites
Source: PLoS One. 2015 Apr 21;10(4):e0123170. doi: 10.1371/journal.pone.0123170 (PMC4405373; doi:10.1371/journal.pone.0123170)
Supplement: S4 Table — (XLS) [file pone.0123170.s013.xls]

## Sheet: N. bombycis
S4 Table-1. The distribution of MITE elements in N .bombycis genome
MITE Name	Scaffold name	Orientation	Starting site	Ending site
NbN1_1	NBO_25	-	161387	161531
NbN1_2	NBO_218	+	12817	12961
NbN1_3	NBO_218	+	12817	12961
NbN1_4	NBO_360	-	9904	10047
NbN1_5	NBO_22	+	76622	76765
NbN1_6	NBO_13	+	173910	174041
NbN1_7	NBO_13	+	1915	2045
NbN1_8	NBO_1275	-	1883	2015
NbN1_9	NBO_9	-	163032	163163
NbN1_10	NBO_688	+	1021	1152
NbN1_11	NBO_688	+	2320	2451
NbN1_12	NBO_33	+	69621	69752
NbN1_13	NBO_10	-	217899	218030
NbN1_14	NBO_296	+	5427	5556
NbN1_15	NBO_486	+	6846	6977
NbN1_16	NBO_1480	+	2909	3040
NbN1_17	NBO_429	+	7108	7225
NbN1_18	NBO_280	+	1597	1711
NbN1_19	NBO_373	-	20678	20809
NbN1_20	NBO_1473	+	6172	6303
NbN1_21	NBO_1038	+	3039	3170
NbN1_22	NBO_22	+	148271	148402
NbN1_23	NBO_186	-	4091	4222
NbN1_24	NBO_8	+	239098	239229
NbN1_25	NBO_1044	-	29	161
NbN1_26	NBO_117	-	7040	7147
NbN2_1	NBO_1104	-	2516	2988
NbN2_2	NBO_10	+	282477	282950
NbN2_3	NBO_408	+	1725	2149
NbN2_4	NBO_2	+	308291	308714
NbN3_1	NBO_25	+	73403	73691
NbN3_2	NBO_12	+	435765	436051
NbN3_3	NBO_25	+	80883	81170
NbN3_4	NBO_15	-	140946	141238
NbN3_5	NBO_84	-	29526	29819
NbN3_6	NBO_36	+	5936	6223
NbN3_7	NBO_9	-	59552	59846
NbN3_8	NBO_13	+	17321	17615
NbN3_9	NBO_46	-	12848	13142
NbN3_10	NBO_11	-	57378	57672
NbN3_11	NBO_12	-	452105	452399
NbN3_12	NBO_8	+	27868	28162
NbN3_13	NBO_461	-	5393	5687
NbN3_14	NBO_14	-	132915	133209
NbN3_15	NBO_1195	-	2431	2726
NbN3_16	NBO_31	-	27343	27637
NbN3_17	NBO_28	+	50511	50805
NbN3_18	NBO_18	-	17954	18248
NbN3_19	NBO_577	+	5167	5461
NbN3_20	NBO_2	+	118019	118313
NbN3_21	NBO_33	-	73795	74088
NbN3_22	NBO_382	+	11861	12155
NbN3_23	NBO_6	+	563287	563579
NbN3_24	NBO_607	-	2668	2962
NbN3_25	NBO_265	-	6402	6694
NbN4_1	NBO_6	-	338587	338793
NbN4_2	NBO_6	+	218237	218443
NbN4_3	NBO_21	-	13254	13456
NbN4_4	NBO_13	-	170384	170591
NbN4_5	NBO_1435	+	3919	4125
NbN4_6	NBO_1438	+	2962	3168
NbN4_7	NBO_469	+	14683	14890
NbN4_8	NBO_63	+	32644	32851
NbN4_9	NBO_347	+	17918	18116
NbN4_10	NBO_17	+	84972	85170
NbN4_11	NBO_864	-	200	397
NbN5_1	NBO_4	+	179253	179444
NbN5_2	NBO_9	-	98592	98783
NbN5_3	NBO_1569	-	1327	1518
NbN5_4	NBO_276	-	1331	1522
NbN5_5	NBO_4	+	186285	186476
NbN5_6	NBO_4	-	47488	47671
NbN5_7	NBO_13	+	110881	111062
NbN5_8	NBO_219	+	2738	2922
NbN5_9	NBO_7	+	160247	160438
NbN5_10	NBO_9	-	168215	168396
NbN5_11	NBO_9	-	165288	165470
NbN5_12	NBO_9	-	129774	129936
NbN5_13	NBO_11	-	70982	71163
NbN5_14	NBO_11	+	29277	29450
NbN5_15	NBO_10	-	229069	229253
NbN5_16	NBO_10	+	31006	31197
NbN5_17	NBO_10	+	294971	295154
NbN5_18	NBO_650	-	1821	2003
NbN5_19	NBO_40	-	40484	40666
NbN5_20	NBO_21	-	23986	24168
NbN5_21	NBO_21	+	12511	12695
NbN5_22	NBO_380	+	4768	4949
NbN5_23	NBO_2	+	390400	390581
NbN5_24	NBO_2	+	221216	221399
NbN5_25	NBO_2	+	387983	388165
NbN5_26	NBO_2	-	220387	220568
NbN5_27	NBO_545	+	5941	6125
NbN5_28	NBO_24	+	119448	119632
NbN5_29	NBO_24	+	116321	116504
NbN5_30	NBO_1536	-	6893	7077
NbN5_31	NBO_546	-	3636	3827
NbN5_32	NBO_50	+	54503	54686
NbN5_33	NBO_1281	-	556	739
NbN5_34	NBO_22	-	60582	60763
NbN5_35	NBO_512	+	11561	11748
NbN5_36	NBO_45	+	83518	83701
NbN5_37	NBO_218	+	6870	7053
NbN5_38	NBO_477	-	1868	2050
NbN5_39	NBO_477	-	5375	5557
NbN5_40	NBO_42	-	25366	25547
NbN5_41	NBO_42	-	28721	28902
NbN5_42	NBO_16	-	45238	45419
NbN5_43	NBO_6	+	263207	263390
NbN5_44	NBO_307	-	1565	1747
NbN5_45	NBO_1572	-	526	708
NbN5_46	NBO_1128	-	305	487
NbN5_47	NBO_490	-	7842	8026
NbN5_48	NBO_12	-	270868	271050
NbN5_49	NBO_5	+	49425	49608
NbN5_50	NBO_3	-	123166	123348
NbN5_51	NBO_136	-	10831	11013
NbN5_52	NBO_1189	+	1206	1387
NbN5_53	NBO_451	-	7778	7943
NbN5_54	NBO_728	+	672	853
NbN5_55	NBO_289	+	2467	2648
NbN5_56	NBO_1100	-	2216	2398
NbN5_57	NBO_371	-	2885	3066
NbN5_58	NBO_295	-	5282	5447
NbN6_1	NBO_22	-	67167	67386
NbN6_2	NBO_32	-	132896	133115
NbN6_3	NBO_73	+	51067	51285
NbN6_4	NBO_73	-	10351	10556
NbN6_5	NBO_73	-	12709	12913
NbN6_6	NBO_14	+	63246	63455
NbN6_7	NBO_14	+	65223	65432
NbN6_8	NBO_517	+	3253	3455
NbN6_9	NBO_7	+	157996	158205
NbN6_10	NBO_7	+	153852	154061
NbN6_11	NBO_542	-	2802	3011
NbN6_12	NBO_490	-	12638	12828
NbN6_13	NBO_534	+	6892	7084
NbN6_14	NBO_417	-	2192	2401
NbN6_15	NBO_15	-	119120	119329
NbN6_16	NBO_12	-	361383	361576
NbN7_1	NBO_22	+	27351	27747
NbN7_2	NBO_391	+	7332	7729
NbN7_3	NBO_6	+	263917	264310
NbN7_4	NBO_13	-	101741	102138
NbN7_5	NBO_1472	+	3080	3475
NbN7_6	NBO_181	+	250	645
NbN7_7	NBO_12	+	377622	378017
NbN7_8	NBO_591	+	4244	4629
NbN7_9	NBO_806	-	857	1240
NbN7_10	NBO_696	+	1989	2372
NbN7_11	NBO_4	-	113124	113507
NbN7_12	NBO_26	+	18225	18608
NbN7_13	NBO_485	+	7327	7709
NbN7_14	NBO_12	-	129237	129618
NbN7_15	NBO_15	+	123230	123609
NbN8_1	NBO_6	-	230689	230926
NbN8_2	NBO_524	+	1740	1977
NbN8_3	NBO_12	+	180440	180677
NbN8_4	NBO_32	-	97908	98146
NbN8_5	NBO_36	-	110902	111140
NbN8_6	NBO_12	+	201078	201304
NbN8_7	NBO_12	+	202615	202841
NbN8_8	NBO_12	+	36479	36703
NbN8_9	NBO_66	-	92280	92504
NbN8_10	NBO_4	+	184827	185053
NbN8_11	NBO_71	+	3827	4050
NbN8_12	NBO_219	+	10810	11025
NbN8_13	NBO_186	-	3066	3291
NbN8_14	NBO_19	-	110804	111029
NbN8_15	NBO_19	-	38838	39061
NbN8_16	NBO_34	+	101330	101555
NbN8_17	NBO_15	-	51186	51410
NbN8_18	NBO_1085	-	636	862
NbN8_19	NBO_28	+	9210	9435
NbN8_20	NBO_21	+	16743	16968
NbN8_21	NBO_21	+	17255	17434
NbN8_22	NBO_14	+	162132	162356
NbN8_23	NBO_14	+	89275	89500
NbN8_24	NBO_8	+	165197	165421
NbN8_25	NBO_366	+	19773	19997
NbN8_26	NBO_6	+	422872	423098
NbN8_27	NBO_6	-	464006	464235
NbN8_28	NBO_6	-	564190	564414
NbN8_29	NBO_2	-	132741	132967
NbN8_30	NBO_163	+	1678	1904
NbN8_31	NBO_46	+	19831	20052
NbN9_1	NBO_15	+	77868	79332
NbN9_2	NBO_356	+	6835	8297
NbN9_3	NBO_379	-	513	1948
NbN10_1	NBO_15	+	25178	25653
NbN10_2	NBO_22	+	53459	53934
NbN10_3	NBO_40	-	18105	18580
NbN10_4	NBO_4	+	19582	20046
NbN10_5	NBO_16	-	161983	162446
NbN10_6	NBO_28	+	237802	238267
NbN10_7	NBO_851	+	593	1059
NbN10_8	NBO_558	+	6734	7148
NbN11_1	NBO_7	-	124804	125285
NbN11_2	NBO_58	+	29305	29786
NbN11_3	NBO_22	-	79320	79798
NbN11_4	NBO_5	+	43409	43884
NbN11_5	NBO_6	+	225422	225899
NbN11_6	NBO_83	+	35272	35738
NbN11_7	NBO_28	+	43591	44057
NbN11_8	NBO_12	+	233200	233664
NbN11_9	NBO_17	-	13360	13769
NbN11_10	NBO_8	+	147507	147955
NbN12_1	NBO_22	-	140330	141072
NbN12_2	NBO_37	+	4997	5740
NbN12_3	NBO_2	-	69194	69937
NbN12_4	NBO_6	-	170946	171690
NbN12_5	NBO_1472	-	6696	7439
NbN12_6	NBO_2	-	368735	369473
NbN12_7	NBO_21	-	4249	4989
NbN12_8	NBO_45	+	28453	29182
NbN12_9	NBO_37	-	15927	16657
NbN12_10	NBO_37	-	12102	12820
NbN12_11	NBO_37	+	6634	7241
NbN12_12	NBO_1504	-	893	1624
NbN12_13	NBO_12	+	78843	79571
NbN12_14	NBO_25	-	142646	143372
NbN12_15	NBO_17	+	37669	38395
NbN12_16	NBO_8	-	251998	252725
NbN12_17	NBO_51	+	17738	18465
NbN12_18	NBO_50	-	4642	5368
NbN12_19	NBO_14	-	89591	90315
NbN12_20	NBO_510	-	3486	4155
NbN12_21	NBO_929	+	4826	5407
NbN13_1	NBO_10	-	265377	265620
NbN13_2	NBO_37	+	14289	14532
NbN13_3	NBO_465	-	7046	7288
NbN13_4	NBO_18	-	87561	87804
NbN13_5	NBO_593	+	1793	2036
NbN13_6	NBO_295	+	5578	5821
NbN13_7	NBO_692	-	1799	2042
NbN13_8	NBO_130	-	6926	7169
NbN13_9	NBO_775	-	374	617
NbN13_10	NBO_526	-	5764	6000
NbN13_11	NBO_28	+	60289	60522
NbN13_12	NBO_1406	+	156	387
NbN13_13	NBO_12	+	51465	51696
NbN13_14	NBO_12	+	23828	24062
NbN13_15	NBO_12	+	70819	71052
NbN14_1	NBO_2	+	121372	121517
NbN14_2	NBO_1582	+	2147	2292
NbN14_3	NBO_45	+	47755	47899
NbN14_4	NBO_1416	+	2070	2215
NbN14_5	NBO_28	-	46064	46200
NbN14_6	NBO_28	-	49552	49687
NbN14_7	NBO_988	+	745	880
NbN15_1	NBO_3	+	123702	123855
NbN15_2	NBO_25	-	31739	31892
NbN15_3	NBO_391	+	1176	1329
NbN15_4	NBO_33	-	67707	67860
NbN15_5	NBO_2	+	414874	415027
NbN15_6	NBO_559	+	1178	1331
NbN15_7	NBO_66	+	90301	90454
NbN15_8	NBO_535	+	5101	5253
NbN15_9	NBO_521	-	1246	1399
NbN15_10	NBO_394	-	7884	8024
NbN15_11	NBO_10	+	138955	139098
NbN15_12	NBO_10	-	197959	198086
NbN15_13	NBO_71	-	318	464
NbN15_14	NBO_71	-	2435	2577
NbN15_15	NBO_12	+	222233	222379
NbN15_16	NBO_399	-	6776	6921
NbN15_17	NBO_2	+	362987	363130
NbN15_18	NBO_1486	-	406	549
NbN15_19	NBO_222	-	4161	4292
NbN15_20	NBO_57	-	4884	5026
NbN15_21	NBO_1213	-	1610	1748
NbN15_22	NBO_803	-	1063	1184
NbN15_23	NBO_52	-	8374	8494
NbN15_24	NBO_1279	+	1564	1690
NbN15_25	NBO_29	+	73454	73576
NbN16_1	NBO_21	-	12770	13043
NbN16_2	NBO_388	+	15791	16063
NbN16_3	NBO_465	-	840	1111
NbN16_4	NBO_51	+	78227	78499
NbN16_5	NBO_724	+	984	1257
NbN16_6	NBO_364	+	23567	23838
NbN16_7	NBO_672	-	1696	1967
NbN16_8	NBO_239	+	179	451
NbN16_9	NBO_39	-	10100	10372
NbN16_10	NBO_1477	+	1502	1774
NbN16_11	NBO_1067	+	3985	4257
NbN16_12	NBO_18	+	131199	131471
NbN16_13	NBO_14	-	55820	56092
NbN17_1	NBO_3	+	46067	46298
NbN17_2	NBO_2	-	318805	319036
NbN17_3	NBO_2	-	245327	245556
NbN17_4	NBO_19	-	69499	69729
NbN17_5	NBO_10	+	236534	236763
NbN17_6	NBO_136	+	10132	10362
NbN17_7	NBO_8	+	77703	77934
NbN17_8	NBO_11	+	94323	94543
NbN17_9	NBO_1275	+	2315	2537
NbN18_1	NBO_1390	-	2161	2804
NbN18_2	NBO_9	+	19165	19807
NbN18_3	NBO_33	-	61577	62215
NbN18_4	NBO_66	+	137265	137909
NbN18_5	NBO_6	-	118307	118852
NbN19_1	NBO_397	-	1586	1791
NbN19_2	NBO_411	+	5990	6195
NbN19_3	NBO_339	+	661	866
NbN19_4	NBO_1586	-	6546	6750
NbN19_5	NBO_6	-	537654	537859
NbN19_6	NBO_873	-	249	454
NbN19_7	NBO_12	+	461643	461848
NbN19_8	NBO_485	+	2726	2932
NbN19_9	NBO_10	+	84790	84995
NbN19_10	NBO_24	-	100466	100659
NbN19_11	NBO_24	-	102474	102667
NbN19_12	NBO_24	+	143013	143206
NbN19_13	NBO_637	+	260	453
NbN19_14	NBO_637	+	2217	2410
NbN19_15	NBO_8	-	84390	84581
NbN19_16	NBO_35	-	47221	47414
NbN19_17	NBO_35	-	49030	49223
NbN19_18	NBO_494	+	4518	4711
NbN19_19	NBO_4	+	120300	120493
NbN19_20	NBO_4	+	122311	122504
NbN19_21	NBO_1398	+	3722	3915
NbN19_22	NBO_1398	+	1705	1898
NbN19_23	NBO_492	+	3837	4028
NbN19_24	NBO_710	+	1865	2058
NbN19_25	NBO_354	-	1801	1991
NbN19_26	NBO_1499	-	3226	3417
NbN20_1	NBO_8	+	107729	107972
NbN20_2	NBO_75	+	20647	20885
NbN20_3	NBO_35	+	68418	68657
NbN20_4	NBO_82	+	24330	24554
NbN20_5	NBO_502	-	2536	2762
NbN20_6	NBO_1093	+	185	410
NbN20_7	NBO_35	+	27766	27990
NbN20_8	NBO_6	+	322700	322924
NbN20_9	NBO_22	-	99699	99923
NbN21_1	NBO_3	+	153228	153421
NbN21_2	NBO_420	+	6739	6931
NbN21_3	NBO_40	-	45451	45643
NbN21_4	NBO_54	-	2090	2282
NbN21_5	NBO_364	-	29569	29760
NbN21_6	NBO_953	-	97	289
NbN21_7	NBO_365	+	11910	12102
NbN21_8	NBO_364	-	15161	15353
NbN21_9	NBO_36	+	81636	81816
NbN21_10	NBO_27	-	123776	123957
NbN22_1	NBO_461	+	2567	2903
NbN22_2	NBO_1119	-	1716	2057
NbN22_3	NBO_222	+	4557	4868
NbN22_4	NBO_182	+	3763	4039
NbN22_5	NBO_4	+	104280	104554
NbN22_6	NBO_4	+	132476	132783
NbN22_7	NBO_1523	+	300	570
NbN22_8	NBO_18	+	159613	159919
NbN22_9	NBO_438	+	270	539
NbN22_10	NBO_25	+	54609	54885
NbN22_11	NBO_25	-	197912	198183
NbN22_12	NBO_43	+	55031	55301
NbN22_13	NBO_512	+	3741	4010
NbN22_14	NBO_39	-	7332	7608
NbN22_15	NBO_8	-	152244	152517
NbN23_1	NBO_10	+	243270	243602
NbN23_2	NBO_506	+	6136	6468
NbN23_3	NBO_22	+	30454	30788
NbN23_4	NBO_463	+	5388	5707
NbN23_5	NBO_4	+	224250	224569
NbN23_6	NBO_511	+	7971	8296
NbN23_7	NBO_102	+	2511	2837
NbN23_8	NBO_1558	+	98	417
NbN23_9	NBO_28	+	71113	71432
NbN23_10	NBO_28	-	78960	79277
NbN23_11	NBO_25	-	162073	162386
NbN23_12	NBO_25	-	56006	56339
NbN24_1	NBO_501	+	3926	4262
NbN24_2	NBO_49	+	24243	24552
NbN24_3	NBO_130	+	9452	9781
NbN24_4	NBO_540	+	2627	2959
NbN24_5	NBO_10	-	7768	8082
NbN24_6	NBO_521	+	6561	6894
NbN24_7	NBO_1603	+	847	1179
NbN24_8	NBO_548	+	5625	5940
NbN24_9	NBO_1445	+	183	495
NbN24_10	NBO_6	-	166903	167219
NbN24_11	NBO_13	+	284596	284918
NbN24_12	NBO_36	-	30012	30324
NbN24_13	NBO_504	-	11228	11543
NbN25_1	NBO_1	+	48237	48527
NbN25_2	NBO_348	+	12224	12515
NbN25_3	NBO_584	+	2031	2322
NbN25_4	NBO_419	+	12465	12754
NbN25_5	NBO_1481	-	1734	2027
NbN25_6	NBO_426	+	12077	12355
NbN25_7	NBO_18	+	159196	159488
NbN25_8	NBO_1535	+	8161	8440
NbN25_9	NBO_26	-	10922	11205
NbN25_10	NBO_1496	-	534	824
NbN25_11	NBO_1186	+	206	496
NbN25_12	NBO_517	+	14254	14561
NbN25_13	NBO_25	-	98393	98677
NbN25_14	NBO_15	-	146313	146603
NbN25_15	NBO_12	-	296550	296841
NbN25_16	NBO_517	+	1940	2220
NbN25_17	NBO_12	-	320742	321013
NbN25_18	NBO_12	-	65533	65808
NbN25_19	NBO_4	-	105032	105305
NbN25_20	NBO_17	-	59348	59609
NbN25_21	NBO_1414	+	2705	2959
NbN25_22	NBO_22	-	8932	9209
NbN25_23	NBO_608	+	2941	3214
NbN25_24	NBO_180	-	206	477
NbN25_25	NBO_11	+	35938	36213
NbN25_26	NBO_35	+	35192	35453
NbS1_1	NBO_1066	-	346	629
NbS1_2	NBO_15	+	150218	150502
NbS1_3	NBO_6	+	138758	139042
NbS1_4	NBO_39	+	27309	27593
NbS1_5	NBO_255	+	1332	1616
NbS1_6	NBO_367	+	1906	2169
NbS1_7	NBO_1472	-	6000	6285
NbS1_8	NBO_3	+	111627	111911
NbS1_9	NBO_524	-	1	236
NbS2_1	NBO_14	+	110873	111017
NbS2_2	NBO_6	+	242006	242150
NbS2_3	NBO_712	+	1137	1281
NbS2_4	NBO_1573	+	2754	2892
NbS3_1	NBO_25	+	108947	109163
NbS3_2	NBO_47	+	231	446
NbS3_3	NBO_51	-	53365	53582
NbS3_4	NBO_61	+	14575	14815
NbS3_5	NBO_10	+	172635	172871
NbS3_6	NBO_8	+	220239	220474
NbS4_1	NBO_511	+	10633	10901
NbS4_2	NBO_37	+	53058	53318
NbS4_3	NBO_4	-	156346	156616
NbS4_4	NBO_22	+	160089	160359
NbS4_5	NBO_22	+	153299	153569
NbS4_6	NBO_40	-	23353	23623
NbS4_7	NBO_1420	-	657	927
NbS4_8	NBO_6	+	417674	417944
NbS4_9	NBO_520	+	6967	7242
NbS4_10	NBO_66	-	107773	108036
NbS5_1	NBO_7	+	120539	120714
NbS5_2	NBO_75	-	727	902
NbS5_3	NBO_18	-	39674	39849
NbS5_4	NBO_550	-	346	521
NbS5_5	NBO_10	-	209268	209443
NbS5_6	NBO_22	-	131467	131632
NbS5_7	NBO_13	-	3330	3495
NbS5_8	NBO_18	-	95568	95736
NbS5_9	NBO_18	-	97358	97525
NbS5_10	NBO_382	-	2894	3066
NbS5_11	NBO_388	-	19854	20021
NbS5_12	NBO_438	+	2147	2314
NbS5_13	NBO_10	+	48725	48891
NbS5_14	NBO_5	+	1977	2140
NbS5_15	NBO_8	+	220932	221098
NbS5_16	NBO_43	+	31488	31653
NbS5_17	NBO_12	+	398012	398179
NbS6_1	NBO_82	-	8341	8585
NbS6_2	NBO_35	+	88172	88398
NbS6_3	NBO_18	+	98364	98610
NbS7_1	NBO_496	+	6321	7036
NbS7_2	NBO_1387	+	12107	12822
NbS7_3	NBO_409	+	3961	4677
NbS7_4	NBO_487	-	19587	20305
NbS7_5	NBO_28	+	123392	124111
NbS7_6	NBO_18	+	114848	115564
NbS7_7	NBO_17	+	4883	5598
NbS7_8	NBO_2	+	143483	144195
NbS7_9	NBO_7	-	164380	165091
NbS7_10	NBO_22	-	91346	92053
NbS7_11	NBO_9	+	35675	36384
NbS7_12	NBO_9	-	68386	69064
NbS7_13	NBO_4	+	141911	142595
NbS7_14	NBO_347	+	3597	4275
NbS7_15	NBO_988	+	1481	2160
NbS8_1	NBO_17	+	28698	29024
NbS8_2	NBO_28	+	30453	30779
NbS8_3	NBO_550	-	10064	10389
NbS9_1	NBO_6	-	393000	393680
NbS9_2	NBO_37	-	59046	59728
NbS9_3	NBO_68	+	1905	2584
NbS9_4	NBO_1287	+	203	882
NbS9_5	NBO_12	-	374509	375187
NbS9_6	NBO_49	-	17594	18272
NbS9_7	NBO_4	-	133215	133805
NbS9_8	NBO_1	+	22869	23446
NbS10_1	NBO_483	-	9008	9269
NbS10_2	NBO_43	-	32688	32998
NbS10_3	NBO_83	-	48439	48749
NbS10_4	NBO_33	+	45281	45540
NbS10_5	NBO_444	+	13006	13266
NbS10_6	NBO_505	-	4294	4559
NbS10_7	NBO_118	+	3080	3346
NbS10_8	NBO_36	-	50488	50754
NbS10_9	NBO_1445	+	799	1107
NbS10_10	NBO_1437	+	2593	2904
NbS10_11	NBO_518	+	7088	7354
NbS11_1	NBO_365	-	9425	9706
NbS11_2	NBO_8	+	168543	168826
NbS11_3	NBO_18	-	117230	117501
NbS11_4	NBO_983	-	2580	2838
NbS11_5	NBO_35	-	116948	117209
NbS11_6	NBO_5	+	7868	8126
NbS11_7	NBO_56	+	19076	19338
NbS12_1	NBO_15	+	159949	160295
NbS12_2	NBO_389	-	4426	4768
NbS12_3	NBO_13	-	232998	233344
NbS12_4	NBO_389	+	1970	2315
NbS12_5	NBO_25	-	185732	186064
NbS12_6	NBO_55	-	25893	26230
NbS12_7	NBO_35	-	119596	119928
NbS12_8	NBO_35	+	27437	27711
NbS12_9	NBO_1172	-	779	1111
NbS12_10	NBO_29	-	45761	46097
NbS12_11	NBO_66	-	105204	105540
NbS12_12	NBO_45	-	33328	33663
NbS12_13	NBO_796	-	819	1154
NbS12_14	NBO_12	+	105277	105609
NbS12_15	NBO_1090	-	416	751
NbS12_16	NBO_130	-	7243	7521
NbS12_17	NBO_1463	+	1399	1680
NbS12_18	NBO_526	-	6081	6362
NbS12_19	NBO_1	+	6579	6851
NbS13_1	NBO_51	-	55362	56124
NbS13_2	NBO_6	-	221685	222444
NbS13_3	NBO_15	-	165419	166176
NbS13_4	NBO_12	+	272013	272772
NbS13_5	NBO_1089	-	1234	1993
NbS13_6	NBO_36	-	27924	28683
NbS13_7	NBO_12	+	328254	329013
NbS13_8	NBO_594	-	3618	4378
NbS13_9	NBO_470	+	4717	5474
NbS14_1	NBO_2	-	304422	304764
NbS14_2	NBO_28	+	241792	242137
NbS14_3	NBO_44	-	33800	34146
NbS14_4	NBO_17	-	47523	47869
NbS14_5	NBO_8	+	229686	230033
NbS14_6	NBO_592	-	3847	4183
NbS14_7	NBO_402	+	2823	3159
NbS14_8	NBO_4	+	169126	169462
NbS14_9	NBO_32	+	108141	108477
NbS14_10	NBO_29	+	49412	49748
NbS14_11	NBO_1547	+	1603	1939
NbS14_12	NBO_548	+	10619	10955
NbS14_13	NBO_36	+	109232	109567
NbS14_14	NBO_36	+	136561	136898
NbS14_15	NBO_14	-	105323	105659
NbS14_16	NBO_380	+	2291	2625
NbS14_17	NBO_13	-	35086	35423
NbS14_18	NBO_2	-	321769	322103
NbS14_19	NBO_2	+	38906	39241
NbS14_20	NBO_2	+	39876	40211
NbS14_21	NBO_8	-	331544	331881
NbS14_22	NBO_6	-	254011	254347
NbS14_23	NBO_6	+	441261	441541
NbS14_24	NBO_34	+	45741	46041
NbS14_25	NBO_423	-	8389	8725
NbS14_26	NBO_1363	+	4118	4452
NbS14_27	NBO_28	+	213018	213330
NbS14_28	NBO_547	-	8425	8759
NbS14_29	NBO_575	-	4840	5140
NbS14_30	NBO_617	-	2707	2987
NbS14_31	NBO_1037	-	1395	1674
NbS15_1	NBO_12	-	199118	200558
NbS15_2	NBO_15	+	106568	108021
NbS15_3	NBO_999	+	2958	4412
NbS15_4	NBO_37	+	26007	27461
NbS15_5	NBO_12	+	160926	162378
NbS15_6	NBO_12	+	336301	337755
NbS15_7	NBO_12	+	152209	153659
NbS15_8	NBO_15	+	92696	94149
NbS15_9	NBO_14	-	139640	141092
NbS15_10	NBO_517	-	15658	17106
NbS16_1	NBO_439	-	3778	4115
NbS16_2	NBO_296	+	2828	3165
NbS16_3	NBO_46	+	25660	25997
NbS16_4	NBO_33	+	49373	49713
NbS16_5	NBO_18	-	88905	89244
NbS16_6	NBO_18	+	15347	15622
NbS16_7	NBO_67	-	10472	10812
NbS16_8	NBO_1560	-	2077	2416
NbS16_9	NBO_2	+	316402	316742
NbS16_10	NBO_506	-	5363	5708
NbS16_11	NBO_8	+	274614	274953
NbS16_12	NBO_15	+	137494	137831
NbS16_13	NBO_585	+	2097	2436
NbS16_14	NBO_1468	+	685	1026
NbS16_15	NBO_556	-	2680	3017
NbS16_16	NBO_3	-	51115	51455
NbS16_17	NBO_487	+	5422	5763
NbS16_18	NBO_14	+	139248	139589
NbS16_19	NBO_14	-	10688	11023
NbS16_20	NBO_11	-	4831	5173
NbS16_21	NBO_11	-	31521	31806
NbS16_22	NBO_156	-	2311	2649
NbS16_23	NBO_44	+	7625	7963
NbS16_24	NBO_388	-	23590	23930
NbS16_25	NBO_35	-	81481	81818
NbS16_26	NBO_12	-	242229	242545
NbS16_27	NBO_51	+	63974	64315
NbS16_28	NBO_4	+	5423	5739
NbS16_29	NBO_1444	+	1120	1454
NbS16_30	NBO_9	+	53858	54195
NbS16_31	NBO_600	+	2408	2684
NbS17_1	NBO_64	-	13193	13783
NbS17_2	NBO_39	+	39970	40603
NbS17_3	NBO_130	-	12310	12943
NbS17_4	NBO_22	+	80193	80825
NbS17_5	NBO_8	-	262309	262942
NbS17_6	NBO_13	-	176493	177126
NbS17_7	NBO_1	-	22278	22868
NbS17_8	NBO_550	+	9469	10039
NbS18_1	NBO_45	-	5286	6127
NbS18_2	NBO_45	-	5286	6127
NbS18_3	NBO_8	+	246371	247255
NbS18_4	NBO_25	+	30805	31658
NbS18_5	NBO_25	-	150720	151534
NbS18_6	NBO_37	+	28988	29824
NbS18_7	NBO_9	+	122176	123034
NbS18_8	NBO_421	+	11225	12079
NbS18_9	NBO_387	+	12334	13190
NbS18_10	NBO_388	+	24984	25823
NbS18_11	NBO_63	-	23292	24090
NbS18_12	NBO_10	-	121936	122777
NbS19_1	NBO_75	-	16143	16566
NbS19_2	NBO_369	-	6780	7204
NbS19_3	NBO_28	+	73824	74247
NbS19_4	NBO_265	+	3301	3730
NbS19_5	NBO_347	+	11186	11610
NbS19_6	NBO_209	+	4128	4551
NbS19_7	NBO_1387	+	9308	9732
NbS19_8	NBO_19	+	95192	95618
NbS19_9	NBO_364	-	16081	16505
NbS19_10	NBO_4	-	193828	194251
NbS19_11	NBO_495	-	3295	3715
NbS19_12	NBO_9	+	118270	118693
NbS19_13	NBO_478	+	9246	9665
NbS19_14	NBO_2	-	96413	96834
NbS19_15	NBO_2	-	396557	396942
NbS19_16	NBO_1029	-	493	913
NbS19_17	NBO_382	+	7859	8272
NbS19_18	NBO_506	+	8792	9198
NbS19_19	NBO_39	+	47180	47589
NbS19_20	NBO_36	+	94134	94539
NbS20_1	NBO_25	+	104997	105262
NbS20_2	NBO_390	-	3031	3295
NbS20_3	NBO_8	-	326362	326628
NbS20_4	NBO_16	-	130860	131113
NbS20_5	NBO_43	+	31945	32194
NbS20_6	NBO_2	-	396943	397192
NbS20_7	NBO_10	-	33396	33649
NbS20_8	NBO_45	-	70232	70468
NbS20_9	NBO_443	+	6594	6831
NbS20_10	NBO_1228	+	7153	7386
NbS20_11	NBO_6	+	495176	495413
NbS20_12	NBO_309	-	4291	4528
NbS20_13	NBO_8	+	54908	55154
NbS20_14	NBO_8	-	332902	333139
NbS20_15	NBO_8	-	265113	265359
NbS20_16	NBO_8	-	264017	264237
NbS20_17	NBO_265	-	5950	6186
NbS20_18	NBO_209	-	7963	8199
NbS20_19	NBO_1108	+	418	640
NbS20_20	NBO_495	+	9091	9313
NbS20_21	NBO_347	-	16249	16484
NbS20_22	NBO_13	-	75646	75869
NbS20_23	NBO_46	+	15484	15705
NbS20_24	NBO_12	+	303664	303900
NbS20_25	NBO_1	-	5129	5378
NbS20_26	NBO_14	+	84062	84284
NbS20_27	NBO_14	+	116893	117112
NbS20_28	NBO_1100	-	1798	2019
NbS20_29	NBO_32	+	128118	128338
NbS20_30	NBO_36	-	144334	144555
NbS20_31	NBO_984	+	3936	4156
NbS20_32	NBO_1193	+	68	289
NbS20_33	NBO_117	-	4246	4455
NbS21_1	NBO_1102	+	318	645
NbS21_2	NBO_6	+	404311	404637
NbS21_3	NBO_424	+	8432	8757
NbS21_4	NBO_14	-	103975	104290
NbS21_5	NBO_2	-	305006	305322
NbS21_6	NBO_12	+	94513	94827
NbS21_7	NBO_22	-	7388	7704
NbS21_8	NBO_22	-	234640	234956
NbS21_9	NBO_22	+	3365	3678
NbS21_10	NBO_347	+	16679	16992
NbS21_11	NBO_1427	-	1431	1746
NbS21_12	NBO_36	+	8096	8352
NbS22_1	NBO_1595	+	3598	4168
NbS22_2	NBO_8	-	400006	400619
NbS22_3	NBO_15	+	134982	135550
NbS22_4	NBO_1250	+	118	688
NbS22_5	NBO_19	+	58183	58753
NbS22_6	NBO_15	+	133649	134213
NbS22_7	NBO_24	-	29723	30235
NbS22_8	NBO_36	+	135222	135694
NbS23_1	NBO_47	+	28343	28811
NbS23_2	NBO_479	-	10378	10850
NbS23_3	NBO_1524	+	3271	3736
NbS23_4	NBO_49	+	24998	25453
NbS23_5	NBO_877	-	397	859
NbS23_6	NBO_18	+	192759	193209
NbS23_7	NBO_348	+	1508	1968
NbS23_8	NBO_2	-	348371	348833
NbS23_9	NBO_2	+	363559	364020
NbS23_10	NBO_2	+	141612	142075
NbS23_11	NBO_17	-	45522	45973
NbS23_12	NBO_13	-	77423	77883
NbS23_13	NBO_20	+	8213	8676
NbS23_14	NBO_8	+	26311	26773
NbS23_15	NBO_1549	+	486	950
NbS23_16	NBO_550	+	8860	9322
NbS23_17	NBO_25	-	136531	136993
NbS23_18	NBO_28	+	82249	82707
NbS23_19	NBO_367	+	2892	3354
NbS23_20	NBO_1477	+	736	1194
NbS23_21	NBO_246	-	1853	2316
NbS23_22	NBO_1491	-	214	614
NbS23_23	NBO_1475	-	1312	1745
NbS23_24	NBO_19	-	63812	64238
NbS24_1	NBO_1474	-	3637	4026
NbS24_2	NBO_1463	+	5312	5702
NbS24_3	NBO_43	+	5411	5801
NbS24_4	NBO_64	-	50066	50462
NbS24_5	NBO_45	+	52807	53202
NbS24_6	NBO_45	+	31591	31985
NbS24_7	NBO_45	-	50950	51344
NbS24_8	NBO_1497	+	553	948
NbS24_9	NBO_8	-	268592	268985
NbS24_10	NBO_8	-	267746	268141
NbS24_11	NBO_8	-	443825	444219
NbS24_12	NBO_78	+	37046	37439
NbS24_13	NBO_76	+	13840	14233
NbS24_14	NBO_397	-	2995	3390
NbS24_15	NBO_36	+	14335	14729
NbS24_16	NBO_36	+	130499	130856
NbS24_17	NBO_9	+	104380	104775
NbS24_18	NBO_9	+	162241	162633
NbS24_19	NBO_9	+	20816	21213
NbS24_20	NBO_9	+	25383	25741
NbS24_21	NBO_14	+	40860	41254
NbS24_22	NBO_19	+	135923	136317
NbS24_23	NBO_15	+	148795	149189
NbS24_24	NBO_1381	-	73	465
NbS24_25	NBO_1389	-	796	1190
NbS24_26	NBO_960	-	591	983
NbS24_27	NBO_518	-	8761	9153
NbS24_28	NBO_2	-	198408	198800
NbS24_29	NBO_2	-	427026	427422
NbS24_30	NBO_2	-	30058	30454
NbS24_31	NBO_2	-	202745	203137
NbS24_32	NBO_225	+	5027	5421
NbS24_33	NBO_563	+	2231	2624
NbS24_34	NBO_291	+	1215	1612
NbS24_35	NBO_51	+	57180	57576
NbS24_36	NBO_51	+	54898	55292
NbS24_37	NBO_354	+	7097	7493
NbS24_38	NBO_16	-	17469	17864
NbS24_39	NBO_12	+	96187	96580
NbS24_40	NBO_12	+	209139	209533
NbS24_41	NBO_12	-	332037	332433
NbS24_42	NBO_80	-	6173	6566
NbS24_43	NBO_61	+	12441	12836
NbS24_44	NBO_543	+	4495	4889
NbS24_45	NBO_66	+	2396	2789
NbS24_46	NBO_3	-	170970	171360
NbS24_47	NBO_3	+	87619	88011
NbS24_48	NBO_20	+	10631	11027
NbS24_49	NBO_33	+	45614	46010
NbS24_50	NBO_362	+	6234	6630
NbS24_51	NBO_602	-	2576	2970
NbS24_52	NBO_27	-	88159	88553
NbS24_53	NBO_25	+	160411	160771
NbS24_54	NBO_505	-	3720	4118
NbS24_55	NBO_22	-	130677	131071
NbS24_56	NBO_22	+	242235	242668
NbS24_57	NBO_22	-	228359	228720
NbS24_58	NBO_22	-	78202	78563
NbS24_59	NBO_429	+	16520	16914
NbS24_60	NBO_628	-	1341	1733
NbS24_61	NBO_388	+	21321	21716
NbS24_62	NBO_75	+	32727	33122
NbS24_63	NBO_283	-	851	1245
NbS24_64	NBO_519	-	5100	5494
NbS24_65	NBO_1139	-	4380	4776
NbS24_66	NBO_1003	-	381	777
NbS24_67	NBO_41	-	62720	63114
NbS24_68	NBO_11	+	24667	25061
NbS24_69	NBO_62	-	24824	25164
NbS24_70	NBO_39	-	16666	17061
NbS24_71	NBO_1523	+	927	1320
NbS24_72	NBO_1387	+	2312	2703
NbS24_73	NBO_1387	-	11440	11769
NbS24_74	NBO_545	+	8392	8760
NbS24_75	NBO_53	-	20255	20627
NbS24_76	NBO_386	+	23356	23700
NbS24_77	NBO_1185	-	1819	2177
NbS24_78	NBO_1475	+	3141	3483
NbS24_79	NBO_17	+	90167	90507
NbS24_80	NBO_68	+	30251	30591
NbS24_81	NBO_392	-	612	950
NbS24_82	NBO_10	-	123377	123713
NbS24_83	NBO_18	+	54284	54635
NbS24_84	NBO_517	+	13541	13878
NbS24_85	NBO_401	-	397	748
NbS25_1	NBO_76	+	22851	23323
NbS25_2	NBO_24	+	117492	117967
NbS25_3	NBO_28	+	90715	91189
NbS25_4	NBO_1201	+	249	724
NbS25_5	NBO_9	+	113350	113769
NbS25_6	NBO_582	-	2932	3351
NbS25_7	NBO_548	+	9216	9647
NbS25_8	NBO_8	+	129777	130235
NbS25_9	NBO_28	+	1162	1625
NbS25_10	NBO_4	-	180700	181163
NbS25_11	NBO_769	-	428	890
NbS25_12	NBO_12	-	44508	44970
NbS25_13	NBO_25	-	152701	153118
NbS25_14	NBO_19	-	89205	89670
NbS25_15	NBO_1259	+	3811	4275
NbS25_16	NBO_2	+	251695	252154
NbS25_17	NBO_351	+	2787	3206
NbS25_18	NBO_373	-	13175	13636
NbS26_1	NBO_706	-	1296	1728
NbS26_2	NBO_13	+	45991	46399
NbS26_3	NBO_486	+	4713	5157
NbS26_4	NBO_6	-	502162	502605
NbS26_5	NBO_27	+	122987	123404
NbS26_6	NBO_510	+	441	844
NbS27_1	NBO_6	+	485220	486093
NbS27_2	NBO_1473	+	1048	1929
NbS27_3	NBO_10	+	119910	120791
NbS27_4	NBO_12	-	211122	212006
NbS27_5	NBO_51	+	61864	62751
NbS27_6	NBO_576	-	2997	3881
NbS27_7	NBO_6	+	309778	310523
NbS27_8	NBO_44	-	62502	63290
NbS27_9	NBO_531	-	1055	1835
NbS28_1	NBO_296	+	6344	7047
NbS28_2	NBO_1525	-	1170	1943
NbS28_3	NBO_25	-	57875	58538
NbS28_4	NBO_443	+	3364	4135
NbS28_5	NBO_443	+	5255	6026
NbS29_1	NBO_13	+	96644	97370
NbS29_2	NBO_1117	+	1005	1715
NbS29_3	NBO_8	+	92171	92896
NbS29_4	NBO_39	+	12597	13322
NbS30_1	NBO_1512	-	2052	2428
NbS30_2	NBO_9	-	173773	174147
NbS30_3	NBO_709	+	1096	1472
NbS30_4	NBO_50	+	19693	20069
NbS30_5	NBO_130	-	8027	8387
NbS30_6	NBO_1390	-	1002	1379
NbS30_7	NBO_9	+	89159	89535
NbS30_8	NBO_1535	-	856	1232
NbS30_9	NBO_6	-	547402	547779
NbS30_10	NBO_1330	-	1414	1791
NbS30_11	NBO_13	+	79484	79859
NbS30_12	NBO_18	+	157235	157611
NbS30_13	NBO_18	-	145799	146174
NbS30_14	NBO_512	-	14290	14666
NbS30_15	NBO_46	+	30159	30535
NbS30_16	NBO_44	+	9373	9749
NbS30_17	NBO_19	-	4244	4621
NbS30_18	NBO_202	-	2590	2954
NbS30_19	NBO_9	-	18028	18400
NbS30_20	NBO_12	+	440864	441235
NbS30_21	NBO_6	+	321627	321977
NbS30_22	NBO_6	+	114890	115257
NbS30_23	NBO_6	-	457051	457419
NbS30_24	NBO_25	+	77896	78269
NbS30_25	NBO_50	+	58338	58707
NbS30_26	NBO_364	+	4362	4731
NbS30_27	NBO_504	-	13227	13537
NbS30_28	NBO_2	-	224740	225080
NbS30_29	NBO_871	-	713	1053
NbS31_1	NBO_134	+	5519	6306
NbS31_2	NBO_57	-	3588	4375
NbS31_3	NBO_28	+	274103	274896
NbS31_4	NBO_37	-	12982	13776
NbS31_5	NBO_1067	+	2135	2928
NbS31_6	NBO_6	+	426588	427378
NbS31_7	NBO_667	+	548	1258
NbS31_8	NBO_14	-	6596	7249
NbS32_1	NBO_9	+	179713	180279
NbS32_2	NBO_395	+	7331	7900
NbS32_3	NBO_24	-	24112	24681
NbS32_4	NBO_495	+	1354	1922
NbS32_5	NBO_686	+	1633	2184
NbS32_6	NBO_45	+	76020	76589
NbS32_7	NBO_35	+	63956	64408
NbS32_8	NBO_518	-	11093	11564
Nbh1_1	NBO_15	+	146789	147066
Nbh1_2	NBO_18	-	77602	77876
Nbh1_3	NBO_882	+	476	750
Nbh1_4	NBO_12	+	47145	47419
Nbh1_5	NBO_8	-	324408	324685
Nbh1_6	NBO_8	-	428238	428515
Nbh1_7	NBO_8	+	168262	168539
Nbh1_8	NBO_8	-	32343	32600
Nbh1_9	NBO_920	-	309	584
Nbh1_10	NBO_2	-	65571	65848
Nbh1_11	NBO_2	-	64399	64676
Nbh1_12	NBO_2	+	108283	108560
Nbh1_13	NBO_2	+	369878	370155
Nbh1_14	NBO_1369	-	3102	3379
Nbh1_15	NBO_36	-	51288	51564
Nbh1_16	NBO_1359	+	631	909
Nbh1_17	NBO_1378	+	1613	1890
Nbh1_18	NBO_37	-	22981	23258
Nbh1_19	NBO_320	-	1570	1847
Nbh1_20	NBO_11	-	27327	27602
Nbh1_21	NBO_1424	+	930	1207
Nbh1_22	NBO_12	-	437729	438004
Nbh1_23	NBO_12	-	40552	40813
Nbh1_24	NBO_15	-	119405	119681
Nbh1_25	NBO_15	+	45940	46213
Nbh1_26	NBO_1388	+	4462	4739
Nbh1_27	NBO_13	-	99287	99527
Nbh1_28	NBO_9	-	52752	53026
Nbh1_29	NBO_32	-	2157	2432
Nbh1_30	NBO_66	+	136875	137115
Nbh1_31	NBO_19	-	110518	110795
Nbh1_32	NBO_1	-	38135	38377
Nbh1_33	NBO_24	+	127245	127522
Nbh1_34	NBO_432	+	1152	1428
Nbh1_35	NBO_1276	-	1287	1564
Nbh1_36	NBO_7	+	155726	156003
Nbh1_37	NBO_7	+	71014	71291
Nbh1_38	NBO_598	-	1395	1672
Nbh1_39	NBO_40	+	508	780
Nbh1_40	NBO_39	+	33649	33925
Nbh1_41	NBO_356	-	13228	13505
Nbh1_42	NBO_25	-	12436	12713
Nbh1_43	NBO_25	+	7236	7513
Nbh1_44	NBO_210	-	264	542
Nbh1_45	NBO_580	+	5687	5964
Nbh1_46	NBO_28	-	203210	203487
Nbh1_47	NBO_1525	+	758	1035
Nbh1_48	NBO_5	-	44140	44413
Nbh1_49	NBO_5	+	55920	56196
Nbh1_50	NBO_495	+	3843	4114
Nbh1_51	NBO_412	+	12223	12499
Nbh1_52	NBO_4	-	113846	114086
Nbh1_53	NBO_31	-	36247	36524
Nbh1_54	NBO_561	+	6586	6828
Nbh2_1	NBO_12	+	458830	459039
Nbh2_2	NBO_51	-	56574	56782
Nbh2_3	NBO_781	+	588	796
Nbh2_4	NBO_18	-	166870	167079
Nbh2_5	NBO_22	-	55708	55919
Nbh2_6	NBO_2	-	114001	114211
Nbh2_7	NBO_982	+	381	611
Nbh2_8	NBO_896	-	378	608
Nbh2_9	NBO_840	+	533	763
Nbh2_10	NBO_8	-	118130	118360
Nbh2_11	NBO_8	+	307648	307878
Nbh2_12	NBO_8	+	256143	256373
Nbh2_13	NBO_64	+	44105	44335
Nbh2_14	NBO_62	+	5648	5878
Nbh2_15	NBO_56	+	21724	21954
Nbh2_16	NBO_513	+	7303	7533
Nbh2_17	NBO_465	-	10834	11064
Nbh2_18	NBO_44	-	28660	28890
Nbh2_19	NBO_423	+	3040	3270
Nbh2_20	NBO_417	-	12544	12774
Nbh2_21	NBO_40	+	47070	47300
Nbh2_22	NBO_3	+	168856	169086
Nbh2_23	NBO_24	+	110521	110751
Nbh2_24	NBO_235	-	2252	2482
Nbh2_25	NBO_2	-	34679	34909
Nbh2_26	NBO_1490	+	1935	2165
Nbh2_27	NBO_1416	+	268	498
Nbh2_28	NBO_1415	+	669	899
Nbh2_29	NBO_136	-	1769	1999
Nbh2_30	NBO_13	-	15020	15250
Nbh2_31	NBO_12	-	193133	193363
Nbh2_32	NBO_12	-	268331	268561
Nbh2_33	NBO_12	+	124744	124975
Nbh2_34	NBO_12	+	108538	108768
Nbh2_35	NBO_1137	-	506	736
Nbh2_36	NBO_1096	-	405	635
Nbh2_37	NBO_1078	+	1345	1575
Nbh2_38	NBO_205	+	334	564
Nbh2_39	NBO_1060	+	2328	2557
Nbh2_40	NBO_1379	+	-8	209
Nbh2_41	NBO_1337	-	421	626
Nbh2_42	NBO_397	-	444	643
Nbh2_43	NBO_517	+	17121	17340
Nbh2_44	NBO_6	+	45309	45539
Nbh2_45	NBO_6	-	330451	330681
Nbh2_46	NBO_37	-	47588	47818
Nbh2_47	NBO_9	+	6879	7109
Nbh2_48	NBO_9	-	106043	106273
Nbh2_49	NBO_80	+	68393	68623
Nbh2_50	NBO_663	+	1199	1429
Nbh2_51	NBO_58	-	50848	51078
Nbh2_52	NBO_508	+	21783	22013
Nbh2_53	NBO_486	-	7677	7907
Nbh2_54	NBO_41	-	5205	5435
Nbh2_55	NBO_402	-	3891	4121
Nbh2_56	NBO_4	-	214129	214359
Nbh2_57	NBO_388	+	8407	8637
Nbh2_58	NBO_355	-	7547	7777
Nbh2_59	NBO_31	+	69944	70174
Nbh2_60	NBO_28	+	107257	107487
Nbh2_61	NBO_28	+	130341	130571
Nbh2_62	NBO_28	+	199005	199235
Nbh2_63	NBO_28	+	208401	208631
Nbh2_64	NBO_192	-	2384	2614
Nbh2_65	NBO_19	-	79654	79884
Nbh2_66	NBO_18	-	195861	196091
Nbh2_67	NBO_18	+	197195	197425
Nbh2_68	NBO_18	-	229071	229301
Nbh2_69	NBO_1562	-	165	395
Nbh2_70	NBO_140	+	2083	2313
Nbh2_71	NBO_1279	-	430	660
Nbh2_72	NBO_1195	-	1842	2072
Nbh2_73	NBO_1182	-	108	338
Nbh2_74	NBO_100	+	3900	4130
Nbh2_75	NBO_10	-	40412	40642
Nbh2_76	NBO_11	-	110567	110759
Nbh3_1	NBO_18	+	67	692
Nbh3_2	NBO_8	-	408231	408862
Nbh3_3	NBO_238	+	2133	2757
Nbh4_1	NBO_69	-	26665	26904
Nbh4_2	NBO_22	-	166526	166765
Nbh4_3	NBO_29	-	59341	59580
Nbh4_4	NBO_28	+	25523	25762
Nbh4_5	NBO_13	-	237236	237475
Nbh4_6	NBO_22	-	2195	2434
Nbh4_7	NBO_465	+	12232	12471
Nbh4_8	NBO_19	-	99380	99619
Nbh4_9	NBO_59	-	2043	2282
Nbh4_10	NBO_298	-	3295	3534
Nbh4_11	NBO_861	-	429	668
Nbh4_12	NBO_20	-	36201	36440
Nbh4_13	NBO_8	+	131868	132107
Nbh4_14	NBO_27	+	116823	117062
Nbh4_15	NBO_1139	-	1932	2171
Nbh4_16	NBO_64	+	65947	66186
Nbh4_17	NBO_509	+	4801	5040
Nbh4_18	NBO_18	-	12866	13105
Nbh4_19	NBO_39	+	28867	29106
Nbh4_20	NBO_66	+	10430	10669
Nbh4_21	NBO_83	-	42414	42653
Nbh4_22	NBO_27	-	57004	57243
Nbh4_23	NBO_349	+	839	1078
Nbh4_24	NBO_416	+	7473	7712
Nbh4_25	NBO_22	+	245996	246235
Nbh4_26	NBO_1118	-	276	522
Nbh4_27	NBO_6	+	85035	85274
Nbh4_28	NBO_2	-	72234	72473
Nbh4_29	NBO_3	+	114510	114749
Nbh4_30	NBO_3	+	113302	113541
Nbh4_31	NBO_716	+	782	1021
Nbh4_32	NBO_27	-	38764	39003
Nbh4_33	NBO_12	+	316809	317048
Nbh4_34	NBO_1462	+	6175	6414
Nbh4_35	NBO_50	-	42735	42974
Nbh4_36	NBO_588	-	2586	2826
Nbh4_37	NBO_609	-	2255	2495
Nbh4_38	NBO_1150	+	727	967
Nbh4_39	NBO_40	-	27030	27270
Nbh4_40	NBO_1519	-	2232	2472
Nbh4_41	NBO_373	-	15254	15494
Nbh4_42	NBO_1022	-	324	564
Nbh4_43	NBO_14	+	108219	108458
Nbh4_44	NBO_4	+	115048	115288
Nbh4_45	NBO_487	-	14997	15237
Nbh4_46	NBO_460	-	1945	2185
Nbh4_47	NBO_13	-	4402	4642
Nbh4_48	NBO_1556	-	506	746
Nbh4_49	NBO_18	-	83626	83866
Nbh4_50	NBO_256	-	3139	3379
Nbh4_51	NBO_27	-	38764	39003
Nbh4_52	NBO_509	+	4801	5040
Nbh4_53	NBO_1408	+	2479	2719
Nbh4_54	NBO_18	+	20363	20603
Nbh4_55	NBO_1078	-	3557	3797
Nbh4_56	NBO_65	-	10951	11191
Nbh4_57	NBO_6	+	44445	44685
Nbh4_58	NBO_1179	-	2778	3018
Nbh4_59	NBO_6	+	433454	433694
Nbh4_60	NBO_943	+	4034	4261
Nbh4_61	NBO_6	+	388240	388479
Nbh4_62	NBO_6	+	546145	546370
Nbh4_63	NBO_12	+	459433	459659
Nbh4_64	NBO_12	-	408739	408963
Nbh4_65	NBO_12	-	113649	113874
Nbh4_66	NBO_12	+	338998	339223
Nbh4_67	NBO_12	+	56194	56417
Nbh4_68	NBO_29	+	28356	28581
Nbh4_69	NBO_544	-	2561	2786
Nbh4_70	NBO_47	-	36623	36848
Nbh4_71	NBO_2	-	403397	403622
Nbh4_72	NBO_2	-	135693	135913
Nbh4_73	NBO_1369	-	3539	3764
Nbh4_74	NBO_27	+	133106	133330
Nbh4_75	NBO_18	+	57084	57312
Nbh4_76	NBO_18	+	134731	134955
Nbh4_77	NBO_8	-	254785	255013
Nbh4_78	NBO_8	+	23777	24001
Nbh4_79	NBO_8	-	265559	265782
Nbh4_80	NBO_8	+	356769	356990
Nbh4_81	NBO_4	-	111337	111565
Nbh4_82	NBO_16	+	117722	117950
Nbh4_83	NBO_13	-	103811	104035
Nbh4_84	NBO_13	+	94578	94802
Nbh4_85	NBO_13	-	250807	251030
Nbh4_86	NBO_13	+	56775	56976
Nbh4_87	NBO_113	-	2244	2471
Nbh4_88	NBO_921	-	2835	3061
Nbh4_89	NBO_75	-	10816	11042
Nbh4_90	NBO_65	-	13123	13349
Nbh4_91	NBO_174	-	4531	4757
Nbh4_92	NBO_1345	+	355	581
Nbh4_93	NBO_1078	+	4738	4964
Nbh4_94	NBO_43	-	65965	66190
Nbh4_95	NBO_3	+	23118	23343
Nbh4_96	NBO_53	-	91722	91946
Nbh4_97	NBO_26	+	50738	50962
Nbh4_98	NBO_24	-	145866	146090
Nbh4_99	NBO_15	-	74364	74588
Nbh4_100	NBO_15	-	180037	180261
Nbh4_101	NBO_41	-	9338	9564
Nbh4_102	NBO_35	+	29100	29326
Nbh4_103	NBO_35	+	93329	93556
Nbh4_104	NBO_926	+	710	934
Nbh4_105	NBO_1536	+	630	854
Nbh4_106	NBO_1387	-	6031	6255
Nbh4_107	NBO_1213	-	920	1146
Nbh4_108	NBO_1258	-	984	1210
Nbh4_109	NBO_1031	+	1461	1687
Nbh4_110	NBO_622	-	2324	2548
Nbh4_111	NBO_55	+	28463	28687
Nbh4_112	NBO_444	-	20378	20602
Nbh4_113	NBO_411	+	2691	2915
Nbh4_114	NBO_779	+	1251	1477
Nbh4_115	NBO_384	+	1574	1800
Nbh4_116	NBO_1054	-	453	671
Nbh4_117	NBO_19	+	118886	119109
Nbh4_118	NBO_19	+	65485	65707
Nbh4_119	NBO_117	+	17512	17709
Nbh4_120	NBO_1339	+	1232	1458
Nbh4_121	NBO_1466	-	3124	3348
Nbh4_122	NBO_45	+	16881	17106
Nbh5_1	NBO_1358	-	4379	4712
Nbh5_2	NBO_13	+	80668	80961
Nbh5_3	NBO_14	-	114669	114960
Nbh5_4	NBO_5	-	59843	60134
Nbh5_5	NBO_56	+	13585	13847
Nbh5_6	NBO_356	-	19894	20210
Nbh5_7	NBO_536	-	3992	4287
Nbh5_8	NBO_1511	+	951	1244
Nbh5_9	NBO_10	+	19810	20090
Nbh5_10	NBO_726	-	17	308
Nbh5_11	NBO_39	+	33014	33309
Nbh5_12	NBO_548	-	8676	8971
Nbh5_13	NBO_518	+	10682	10975
Nbh5_14	NBO_225	-	3903	4196
Nbh5_15	NBO_541	-	2836	3130
Nbh5_16	NBO_350	+	3817	4080
Nbh5_17	NBO_8	+	301603	301895
Nbh5_18	NBO_494	+	2294	2551
Nbh5_19	NBO_28	+	213331	213621
Nbh5_20	NBO_1389	-	4213	4470
Nbh6_1	NBO_9	+	180735	181068
Nbh6_2	NBO_11	-	121017	121350
Nbh6_3	NBO_34	+	67639	67972
Nbh6_4	NBO_369	-	14328	14661
Nbh6_5	NBO_513	-	7626	7959
Nbh6_6	NBO_24	-	7049	7361
Nbh6_7	NBO_417	+	22939	23251
Nbh6_8	NBO_6	+	193081	193406
Nbh6_9	NBO_1417	+	66	391
Nbh6_10	NBO_6	+	191805	192099
Nbh6_11	NBO_209	-	4682	5013
Nbh6_12	NBO_414	+	1649	1961
Nbh6_13	NBO_51	-	90039	90353
Nbh6_14	NBO_1464	-	3031	3364
Nbh6_15	NBO_538	+	5183	5516
Nbh6_16	NBO_12	-	279565	279881
Nbh6_17	NBO_156	-	145	479
Nbh6_18	NBO_516	-	1344	1614
Nbh6_19	NBO_25	-	134846	135141
Nbh6_20	NBO_22	-	121385	121682
Nbh6_21	NBO_78	+	32544	32837
Nbh7_1	NBO_117	+	8201	9239
Nbh7_2	NBO_9	-	8099	9118
Nbh7_3	NBO_1280	-	930	1948
Nbh7_4	NBO_215	-	1090	2110
Nbh7_5	NBO_6	-	250135	251153
Nbh7_6	NBO_8	+	51301	52317
Nbh7_7	NBO_51	-	90521	91522
Nbh7_8	NBO_12	-	153672	154672
Nbh7_9	NBO_118	+	1	833
Nbh8_1	NBO_7	+	140540	141248
Nbh8_2	NBO_1368	-	2733	3411
Nbh8_3	NBO_553	-	7934	8634
Nbh8_4	NBO_33	-	2962	3668
NbT1_1	NBO_28	+	72884	73118
NbT1_2	NBO_28	+	72884	73118
NbT1_3	NBO_347	+	8419	8655
NbT1_4	NBO_2	+	70107	70343
NbT1_5	NBO_28	-	124251	124487
NbT1_6	NBO_78	+	37912	38149
NbT1_7	NBO_587	-	1959	2196
NbT1_8	NBO_24	-	128914	129150
NbT1_9	NBO_2	+	140434	140658
NbT1_10	NBO_1375	+	49	277
NbT1_11	NBO_18	-	131826	132053
NbT1_12	NBO_18	-	136178	136406
NbT1_13	NBO_496	+	14055	14260
NbT2_1	NBO_8	-	406145	406319
NbT2_2	NBO_17	+	102552	102726
NbT2_3	NBO_235	-	1844	2019
NbT2_4	NBO_706	+	216	391
NbT2_5	NBO_182	+	4638	4813
NbT2_6	NBO_548	+	7167	7343
NbT2_7	NBO_520	-	7748	7923
NbT2_8	NBO_13	+	127554	127759
NbT3_1	NBO_38	+	21149	21267
NbT3_2	NBO_597	-	2943	3074
NbT3_3	NBO_76	+	15482	15616
NbT3_4	NBO_595	+	2592	2724
NbT4_1	NBO_28	+	132070	132221
NbT4_2	NBO_21	-	46777	46928
NbT4_3	NBO_1588	-	1641	1792
NbT4_4	NBO_134	+	4729	4880
NbT4_5	NBO_12	+	3906	4057
NbT4_6	NBO_219	-	6073	6218
NbT4_7	NBO_45	-	1442	1587
NbT4_8	NBO_45	-	4970	5114
NbT4_9	NBO_2	+	266524	266669
NbT4_10	NBO_1430	+	365	509
NbT4_11	NBO_490	-	563	707
NbT5_1	NBO_419	-	1281	1485
NbT5_2	NBO_22	+	131962	132164
NbT5_3	NBO_393	+	2147	2349
NbT5_4	NBO_36	+	120285	120487
NbT5_5	NBO_63	+	23089	23291
NbT5_6	NBO_12	+	123970	124164
NbT5_7	NBO_1108	-	3205	3399
NbT6_1	NBO_412	+	13751	14339
NbT6_2	NBO_19	-	55962	56544
NbT6_3	NBO_4	-	188339	188930
NbT6_4	NBO_14	+	41772	42362
NbT6_5	NBO_66	+	75791	76383
NbT6_6	NBO_1401	-	3291	3875
NbT6_7	NBO_370	+	5467	6038
NbT6_8	NBO_5	-	18691	19274
NbT6_9	NBO_1470	-	577	1160
NbT6_10	NBO_12	+	343113	343698
NbT6_11	NBO_12	-	31058	31641
NbT6_12	NBO_14	-	12533	13119
NbT6_13	NBO_8	+	344648	345230
NbT6_14	NBO_8	+	3887	4443
NbT6_15	NBO_426	-	2441	3022
NbT6_16	NBO_1448	+	1060	1648
NbT6_17	NBO_1446	+	1415	2004
NbT6_18	NBO_1450	-	502	1085
NbT6_19	NBO_1	+	34911	35467
NbT6_20	NBO_13	+	123211	123790
NbT6_21	NBO_13	+	117890	118469
NbT6_22	NBO_490	+	7197	7781
NbT6_23	NBO_320	+	4437	5024
NbT7_1	NBO_580	+	4022	4336
NbT7_2	NBO_6	+	489545	489855
NbT7_3	NBO_8	-	338637	338954
NbT7_4	NBO_400	+	432	746
NbT7_5	NBO_366	+	2419	2734
NbT7_6	NBO_8	-	316577	316886
NbT7_7	NBO_356	+	6540	6826
NbT8_1	NBO_2	+	362598	362777
NbT8_2	NBO_27	-	134165	134343
NbT8_3	NBO_61	+	31329	31508
NbT8_4	NBO_19	+	31566	31745
NbT8_5	NBO_19	+	29919	30098
NbT8_6	NBO_1092	+	1793	1966
NbT8_7	NBO_2	-	328458	328629
NbT8_8	NBO_52	+	8148	8315
NbT9_1	NBO_1399	+	3029	3271
NbT9_2	NBO_387	+	2610	2852
NbT9_3	NBO_1067	-	4391	4631
NbT9_4	NBO_2	-	436383	436618
NbT9_5	NBO_2	+	367316	367550
NbT9_6	NBO_18	+	108736	108971
NbT9_7	NBO_18	+	111277	111512
NbT9_8	NBO_18	-	198922	199154
NbT9_9	NBO_1402	+	309	543
NbT9_10	NBO_1385	-	365	599
NbT9_11	NBO_528	+	3733	3965
NbT9_12	NBO_7	-	10398	10632
NbT9_13	NBO_7	-	12941	13175
NbT9_14	NBO_39	+	22424	22658
NbT9_15	NBO_424	-	2256	2490
NbT9_16	NBO_25	-	35363	35597
NbT9_17	NBO_1355	-	1870	2105
NbT9_18	NBO_75	+	11235	11469
NbT9_19	NBO_550	+	5182	5416
NbT9_20	NBO_22	-	46091	46325
NbT9_21	NBO_13	+	105307	105537
NbT9_22	NBO_6	-	200938	201173
NbT10_1	NBO_7	-	102028	102248
NbT10_2	NBO_3	-	179842	180060
NbT10_3	NBO_71	-	9745	9966
NbT10_4	NBO_12	+	30384	30605
NbT10_5	NBO_24	+	77862	78080
NbT10_6	NBO_24	+	79234	79452
NbT10_7	NBO_163	+	5736	5954
NbT10_8	NBO_369	-	14100	14310
NbT10_9	NBO_389	+	9087	9297
NbT10_10	NBO_557	+	5701	5911
NbT10_11	NBO_12	-	448880	449090
NbT10_12	NBO_2	+	249094	249304
NbT10_13	NBO_2	-	270097	270307
NbT10_14	NBO_1402	+	1252	1460
NbT11_1	NBO_154	-	2610	2932
NbT11_2	NBO_539	+	3997	4323
NbT11_3	NBO_76	+	59645	59972
NbT11_4	NBO_738	+	1014	1337
NbT11_5	NBO_641	+	866	1188
NbT12_1	NBO_53	+	17472	18168
NbT12_2	NBO_65	+	15729	16436
NbT12_3	NBO_80	+	28809	29517
NbT12_4	NBO_80	+	30369	31076
NbT12_5	NBO_6	+	145228	145935
NbT12_6	NBO_22	-	239591	240289
NbT12_7	NBO_2	+	9795	10493
NbT12_8	NBO_434	+	3008	3701
NbT12_9	NBO_31	+	32423	33117
NbT12_10	NBO_37	+	43813	44512
NbT13_1	NBO_39	+	39152	39591
NbT13_2	NBO_649	+	1032	1471
NbT13_3	NBO_8	-	440461	440904
NbT13_4	NBO_531	-	611	1054
NbT13_5	NBO_44	-	62072	62502
NbT13_6	NBO_4	-	164011	164440
NbT13_7	NBO_4	-	148714	149143
NbT13_8	NBO_202	+	2048	2476
NbT13_9	NBO_28	-	20032	20459
NbT13_10	NBO_36	-	90967	91392
NbT13_11	NBO_19	-	108615	108958
NbT14_1	NBO_394	-	3034	3307
NbT14_2	NBO_1339	-	1706	1980
NbT14_3	NBO_494	+	2555	2872
NbT14_4	NBO_6	-	512772	513089
NbT14_5	NBO_10	-	142265	142538
NbT14_6	NBO_341	-	5544	5818
NbT14_7	NBO_347	-	8092	8366
NbT14_8	NBO_504	+	12910	13226
NbT14_9	NBO_28	+	42587	42849
NbT14_10	NBO_15	+	5537	5798
NbT14_11	NBO_25	+	197086	197348
NbT14_12	NBO_551	-	5266	5523
NbT14_13	NBO_1092	-	1533	1785
NbT14_14	NBO_12	+	84114	84345
NbT14_15	NBO_31	-	8517	8768
NbT14_16	NBO_1433	+	1	231
NbT14_17	NBO_35	-	40301	40520
NbT14_18	NBO_45	-	97894	98152
NbT14_19	NBO_13	-	106953	107171
NbT14_20	NBO_1463	-	6058	6318
NbT14_21	NBO_17	-	41455	41674
NbT15_1	NBO_6	+	174160	174984
NbT15_2	NBO_43	+	54088	54925
NbT15_3	NBO_6	+	405679	406516
NbT15_4	NBO_7	+	131783	132623
NbT15_5	NBO_9	+	124689	125527
NbT15_6	NBO_85	-	16937	17773
NbT15_7	NBO_85	-	16937	17773
NbT15_8	NBO_61	-	49416	50255
NbT15_9	NBO_36	+	91615	92455
NbT15_10	NBO_267	-	656	1498
NbT15_11	NBO_694	-	200	1030
NbT15_12	NBO_658	-	185	1018
NbT15_13	NBO_15	-	160404	161227
NbT15_14	NBO_1390	+	1	774
NbT15_15	NBO_73	-	51286	51953
NbT15_16	NBO_6	+	422124	422871
NbT15_17	NBO_6	+	372811	373561
NbT16_1	NBO_32	+	95860	96797
NbT16_2	NBO_501	-	16264	17203
NbT16_3	NBO_369	+	10349	11304
NbT16_4	NBO_480	-	5239	6195
NbT16_5	NBO_13	+	269649	270605
NbT16_6	NBO_130	+	3160	4117
NbT16_7	NBO_72	-	40432	41387
NbT16_8	NBO_19	+	26036	26991
NbT16_9	NBO_7	-	74175	75133
NbT16_10	NBO_183	+	332	1272
NbT16_11	NBO_419	+	7287	8241
NbT16_12	NBO_10	-	3683	4637
NbT16_13	NBO_472	-	3291	4240
NbT16_14	NBO_50	-	9600	10552
NbT16_15	NBO_36	+	59050	60006
NbT16_16	NBO_13	-	121603	122561
NbT16_17	NBO_18	-	31249	32208
NbT16_18	NBO_4	+	174615	175574
NbT16_19	NBO_12	+	26567	27515
NbT16_20	NBO_30	-	2238	3182
NbT16_21	NBO_1474	-	4794	5743
NbT16_22	NBO_6	+	214580	215528
NbT16_23	NBO_548	+	2534	3474
NbT16_24	NBO_514	+	5842	6764
NbT16_25	NBO_2	+	5527	6464
NbT17_1	NBO_550	+	2826	3032
NbT17_2	NBO_693	+	1268	1477
NbT17_3	NBO_7	+	125568	125776
NbT17_4	NBO_9	-	148323	148532
NbT17_5	NBO_464	-	11127	11336
NbT17_6	NBO_18	+	89293	89502
NbT17_7	NBO_21	+	52720	52923
NbT17_8	NBO_21	+	48328	48529
NbT17_9	NBO_8	+	51055	51253
NbT17_10	NBO_1028	+	2329	2533
NbT17_11	NBO_7	-	83964	84138
NbT17_12	NBO_1341	+	216	390
NbT18_1	NBO_1406	+	1448	2062
NbT18_2	NBO_12	+	53770	54382
NbT18_3	NBO_28	+	223239	223849
NbT18_4	NBO_22	+	146310	146921
NbT19_1	NBO_1518	-	494	1545
NbT19_2	NBO_83	+	2020	3071
NbT19_3	NBO_28	+	56090	57141
NbT19_4	NBO_429	-	3497	4547
NbT19_5	NBO_429	-	5511	6560
NbT19_6	NBO_401	-	11720	12777
NbT19_7	NBO_376	+	8137	9192
NbMu1_1	NBO_455	+	7168	7285
NbMu1_2	NBO_154	-	11559	11693
NbMu1_3	NBO_12	+	191935	192069
NbMu1_4	NBO_543	-	794	883
NbMu1_5	NBO_455	+	6837	6923
NbMu1_6	NBO_529	-	3	92
NbMu1_7	NBO_529	-	147	220
NbMu1_8	NBO_154	-	11284	11357
NbMu1_9	NBO_12	+	192271	192344
NbMe1_1	NBO_512	-	5751	6132
NbMe1_2	NBO_41	-	17715	18103
NbMe1_3	NBO_12	-	305322	305709
NbMe1_4	NBO_37	+	58644	59033
NbMe1_5	NBO_649	+	2673	3057
NbMe1_6	NBO_28	-	41582	41968
NbMe1_7	NBO_113	-	2469	2839
NbMe1_8	NBO_19	+	53916	54282
NbMe1_9	NBO_1599	+	861	1229
NbMe1_10	NBO_1550	+	1937	2306
NbMe1_11	NBO_12	-	109271	109643
NbMe1_12	NBO_562	-	857	1205
NbMe2_1	NBO_10	+	1361	1675
NbMe2_2	NBO_1355	-	1334	1648
NbMe2_3	NBO_25	+	122936	123253
NbMe2_4	NBO_6	-	496829	497149
NbMe2_5	NBO_1455	+	4216	4534
NbMe2_6	NBO_24	-	40512	40830
NbMe2_7	NBO_551	+	1575	1893
NbMe2_8	NBO_1152	-	1037	1355
NbMe2_9	NBO_578	+	1427	1745
NbMe2_10	NBO_22	-	45563	45858
NbMe2_11	NBO_6	+	483822	484120
NbMe2_12	NBO_1452	+	576	873
NbMe2_13	NBO_8	-	351013	351296
NbMe2_14	NBO_50	+	48913	49206
NbMe2_15	NBO_1608	-	415	685
NbMe3_1	NBO_557	-	3263	3839
NbMe3_2	NBO_25	+	130484	131067
NbMe3_3	NBO_16	-	48598	49180
NbMe3_4	NBO_6	-	540325	540909
NbMe3_5	NBO_18	+	213156	213739
NbMe3_6	NBO_474	+	2263	2830
NbMe3_7	NBO_4	-	189224	189797
NbMe3_8	NBO_9	+	112780	113314
NbMe3_9	NBO_37	-	10826	11394
NbMe3_10	NBO_356	+	10441	10897
NbMe3_11	NBO_45	+	44824	45325
NbMe3_12	NBO_510	+	4744	5243
NbMe4_1	NBO_405	+	5065	5432
NbMe4_2	NBO_45	+	78496	78862
NbMe4_3	NBO_12	-	431523	431909
NbMe4_4	NBO_8	-	254336	254700
NbMe4_5	NBO_1370	+	752	1116
NbMe4_6	NBO_15	-	113050	113392
NbMe4_7	NBO_25	-	69919	70235
NbMe4_8	NBO_510	+	5757	6104
NbMe4_9	NBO_667	+	2360	2676

## Sheet: N. antheraeae
S4 Table-2. The distribution of MITE elements in N .antheraeae genome
MITE Name	Scaffold name	Orientation	Starting site	Ending site
NaS1_1	scaffold27	+	22553	22704
NaS1_2	scaffold27	+	25890	26041
NaS1_3	scaffold40	-	26852	27021
NaS2_1	scaffold41	-	34049	34193
NaS2_2	scaffold38	+	22143	22287
NaS2_3	scaffold8	-	1389	1533
NaS2_4	scaffold63	+	8458	8601
NaS2_5	scaffold54	-	18253	18403
NaS2_6	scaffold28	+	15032	15176
NaS2_7	scaffold34	-	89115	89259
NaS2_8	scaffold3	-	35025	35143
NaS3_1	scaffold3	+	224067	224150
NaS3_2	scaffold3	+	227704	227787
NaS3_3	scaffold3	+	231288	231371
NaS3_4	scaffold53	+	29967	30039
NaS3_5	scaffold53	+	33271	33342
NaS3_6	scaffold10	-	119892	119964
NaS3_7	scaffold10	-	123640	123706
NaS3_8	scaffold57	+	11429	11500
NaS3_9	scaffold7	+	204109	204179
NaS3_10	scaffold4	-	130396	130471
NaT1_1	scaffold25	-	18373	18547
NaT1_2	scaffold34	+	89099	89272
NaT1_3	scaffold28	-	15019	15192
NaT1_4	scaffold9	-	1240	1413
NaT1_5	scaffold9	-	6526	6699
NaT1_6	scaffold7	-	322650	322823
NaT1_7	scaffold5	-	225777	225950
NaT1_8	scaffold10	+	113767	113938
NaT1_9	scaffold2	-	411943	412116
NaT1_10	scaffold2	-	407591	407764
NaT1_11	scaffold2	-	401820	401993
NaT1_12	scaffold17	+	2529	2702
NaT1_13	scaffold86	+	2929	3094
NaT1_14	scaffold50	-	23815	23980
NaT1_15	scaffold43	+	528	686
NaT2_1	scaffold16	-	167640	167789
NaT2_2	scaffold35	+	19035	19182
NaT2_3	scaffold47	-	8686	8835
NaT2_4	scaffold47	-	10690	10839
NaT2_5	scaffold28	-	8942	9059
NaT3_1	scaffold15	-	84264	84463
NaT3_2	scaffold72	-	5172	5384
NaT3_3	scaffold84	+	6918	7126
NaT3_4	scaffold7	+	227726	227934
NaT3_5	scaffold51	+	1665	1869
NaT3_6	scaffold51	+	14729	14933
NaT3_7	scaffold51	+	32265	32469
NaT3_8	scaffold51	+	48312	48516
NaT3_9	scaffold78	+	3101	3299
NaT4_1	scaffold74	-	6265	6408
NaT4_2	scaffold22	+	110380	110524
NaT4_3	scaffold25	-	66004	66153
NaT4_4	scaffold47	+	9113	9257
NaT4_5	scaffold47	+	11117	11261
NaT4_6	scaffold66	+	9313	9457
NaT4_7	scaffold7	+	261113	261248
NaT4_8	scaffold27	-	1210	1345
NaT5_1	scaffold2	+	14962	15033
NaT5_2	scaffold2	-	220863	220936
NaT5_3	scaffold2	-	220719	220792
NaT5_4	scaffold2	+	290877	290950
NaT5_5	scaffold2	+	292664	292737
NaT5_6	scaffold11	+	68896	68968
NaT5_7	scaffold11	-	174416	174482
NaT6_1	scaffold14	+	2517	2697
NaT6_2	scaffold9	-	155273	155448
NaT6_3	scaffold16	+	107774	107952
NaT6_4	scaffold16	+	164999	165176
NaT6_5	scaffold80	+	12124	12296
NaT6_6	scaffold80	+	18108	18280
NaT6_7	scaffold119	+	1456	1625
NaT6_8	scaffold189	+	184	353
NaT6_9	scaffold1	-	56740	56886
NaT7_1	scaffold2	+	36039	36223
NaT7_2	scaffold93	+	6987	7170
NaT7_3	scaffold2	-	168491	168674
NaT7_4	scaffold60	-	7749	7920
NaT7_5	scaffold13	+	98129	98302
NaT8_1	scaffold81	+	3030	3205
NaT8_2	scaffold79	+	6528	6703
NaT8_3	scaffold12	+	70564	70739
NaT8_4	scaffold12	+	171183	171358
NaT8_5	scaffold66	+	14354	14529
NaT8_6	scaffold9	-	5187	5362
NaT8_7	scaffold149	-	565	740
NaN1_1	scaffold104	+	506	695
NaN1_2	scaffold25	+	46391	46582
NaN1_3	scaffold33	+	59310	59500
NaN1_4	scaffold33	+	60584	60774
NaN1_5	scaffold33	+	62485	62666
NaN2_1	scaffold50	-	11845	11919
NaN2_2	scaffold4	-	127855	127929
NaN2_3	scaffold6	-	118014	118088
NaN2_4	scaffold10	+	84775	84849
NaN2_5	scaffold16	+	47350	47424
NaN2_6	scaffold84	-	8374	8448
NaN2_7	scaffold38	-	5911	5976
NaN2_8	scaffold170	-	807	872
NaN2_9	scaffold7	+	283947	284011
NaN2_10	scaffold16	-	73057	73121
NaN2_11	scaffold50	-	5959	6025
NaN2_12	scaffold50	-	13161	13222
NaN2_13	scaffold45	-	21262	21324
NaN3_1	scaffold40	+	19506	19656
NaN3_2	scaffold40	+	24016	24166
NaN3_3	scaffold25	-	69963	70114
NaN3_4	scaffold47	+	9537	9688
NaN3_5	scaffold47	+	11541	11692
NaN3_6	scaffold21	+	9808	9967
NaN3_7	scaffold82	-	7734	7893
NaN3_8	scaffold5	-	140555	140714
NaN3_9	scaffold144	-	4318	4477
NaN3_10	scaffold52	-	31530	31677
NaN3_11	scaffold52	-	27815	27962
NaN3_12	scaffold79	+	3917	4058
NaN3_13	scaffold79	+	1959	2097
NaN4_1	scaffold103	+	468	686
NaN4_2	scaffold45	-	17804	18022
NaN4_3	scaffold4	+	25766	25984
NaN4_4	scaffold18	-	75991	76209
NaN4_5	scaffold76	-	4074	4282
NaN4_6	scaffold177	+	587	795
NaN4_7	scaffold7	+	11700	11908
NaN4_8	scaffold36	-	19778	19986
NaN4_9	scaffold13	-	45087	45288
NaN4_10	scaffold13	-	42765	42966
NaN4_11	scaffold13	-	47573	47774
NaN4_12	scaffold13	-	52247	52448
NaN5_1	scaffold7	+	185231	185439
NaN5_2	scaffold13	-	19857	20065
NaN5_3	scaffold41	+	12276	12484
NaN5_4	scaffold41	+	16616	16824
NaN5_5	scaffold10	+	168123	168331
NaN5_6	scaffold10	+	180006	180214
NaN5_7	scaffold36	+	24765	24973
NaN5_8	scaffold36	-	25452	25660
NaN5_9	scaffold22	-	195657	195851
NaN5_10	scaffold198	-	304	498
NaN5_11	scaffold57	+	34303	34497
NaN5_12	scaffold13	-	147857	148051
Nah1_1	scaffold20	-	55713	55966
Nah1_2	scaffold5	-	119949	120202
Nah1_3	scaffold58	+	2366	2618
Nah1_4	scaffold58	+	3737	3976
Nah1_5	scaffold53	+	20643	20872
Nah1_6	scaffold53	+	24452	24681
Nah1_7	scaffold13	+	146809	147049
Nah1_8	scaffold29	+	19439	19680

## Sheet: N. ceranae
S4 Table-3. The distribution of MITE elements in N .ceranae genome
MITE Name	Scaffold name	Orientation	Starting site	Ending site
NcS1_1	ACOL01003542_590	+	371	507
NcS1_2	ACOL01000217_6474	+	2804	2951
NcS1_3	ACOL01000565_2383	+	45	181
NcS1_4	ACOL01004035_564	+	382	503
NcS1_5	ACOL01003046_620	-	287	395
NcS1_6	ACOL01000150_8497	-	188	308
NcS1_7	ACOL01000136_9244	+	4769	4880
NcS1_8	ACOL01000147_8611	-	2360	2471
NcS1_9	ACOL01001438_907	-	33	143
NcS1_10	ACOL01000065_15020	-	13457	13568
NcS1_11	ACOL01000302_4766	-	2028	2136
NcS1_12	ACOL01000015_25755	-	6090	6198
NcN1_1	ACOL01000285_5036	-	3481	3770
NcN1_2	ACOL01000454_2987	-	765	1054
NcN1_3	ACOL01000125_9717	-	1653	1920
NcN1_4	ACOL01000895_1363	-	991	1281
NcN1_5	ACOL01001563_862	-	288	578
NcN1_6	ACOL01000141_8866	-	546	836
NcN1_7	ACOL01001580_857	-	241	528
NcN1_8	ACOL01000281_5133	+	1501	1790
NcN1_9	ACOL01003491_593	+	248	536
NcN1_10	ACOL01000182_7389	-	6430	6719
NcN1_11	ACOL01000137_9101	+	1446	1735
NcN1_12	ACOL01000051_16333	-	8117	8406
NcN1_13	ACOL01000239_5835	-	4413	4702
NcN1_14	ACOL01001027_1180	+	660	950
NcN1_15	ACOL01002044_742	+	127	416
NcN1_16	ACOL01000326_4362	-	2755	3045
NcN1_17	ACOL01000410_3322	+	1604	1894
NcN1_18	ACOL01001202_1026	+	330	608
NcN1_19	ACOL01000637_2009	+	1678	1961
NcN1_20	ACOL01001242_1002	-	652	932
NcN1_21	ACOL01000305_4714	-	2845	3116
NcN1_22	ACOL01000447_3025	+	2562	2841
NcN1_23	ACOL01000979_1228	+	802	1082
NcN1_24	ACOL01003791_578	-	26	308
NcN1_25	ACOL01000089_11612	+	5173	5452
NcT1_1	ACOL01000551_2475	+	2104	2210
NcT1_2	ACOL01000243_5722	+	1531	1640
NcT1_3	ACOL01000113_10433	-	2982	3092
NcT1_4	ACOL01002827_639	-	321	416
NcT1_5	ACOL01000798_1546	-	329	426
NcT2_1	ACOL01000306_4689	+	2685	2996
NcT2_2	ACOL01002681_654	+	177	487
NcT2_3	ACOL01004687_533	-	110	401
NcT2_4	ACOL01000336_4126	-	3186	3484
NcT2_5	ACOL01000475_2829	+	449	750
NcT2_6	ACOL01000087_11631	+	7484	7783
NcT2_7	ACOL01000201_6818	-	665	966
NcT3_1	ACOL01000517_2618	-	290	407
NcT3_2	ACOL01000367_3723	+	255	373
NcT3_3	ACOL01000114_10314	+	1950	2067
NcT3_4	ACOL01000180_7472	-	3134	3252
NcT3_5	ACOL01004688_533	+	170	288
NcT3_6	ACOL01004999_519	-	284	402
NcT3_7	ACOL01000077_12482	+	1524	1637
NcT3_8	ACOL01000077_12482	-	10818	10919
NcT3_9	ACOL01000054_15958	+	11067	11178
NcT3_10	ACOL01003239_607	-	481	596
NcT3_11	ACOL01001657_836	+	294	409
NcT3_12	ACOL01000026_20217	+	14067	14170
NcT3_13	ACOL01000002_58817	+	51717	51828
NcT3_14	ACOL01000205_6718	+	267	377
NcT3_15	ACOL01001558_862	+	194	309
NcT3_16	ACOL01000176_7532	-	5860	5967
NcT3_17	ACOL01000216_6478	-	4254	4364
NcT3_18	ACOL01000053_16068	-	9424	9537
NcT3_19	ACOL01003070_619	-	360	475
NcT3_20	ACOL01001677_830	-	64	179
NcT3_21	ACOL01000016_24848	+	9388	9499
NcT3_22	ACOL01000557_2461	+	2011	2124
NcT3_23	ACOL01000291_4933	-	2906	3009
NcT3_24	ACOL01000180_7472	-	4925	5020
NcT3_25	ACOL01000025_20388	+	14993	15098
NcT3_26	ACOL01000773_1599	-	583	691
NcT3_27	ACOL01000104_10729	-	8018	8113
NcT3_28	ACOL01000064_15146	-	11377	11480
NcT3_29	ACOL01000090_11578	-	11408	11518
NcT3_30	ACOL01000380_3597	+	317	417
NcT3_31	ACOL01005391_502	-	105	216
NcT3_32	ACOL01005159_512	-	140	250
NcT3_33	ACOL01000296_4869	-	4495	4596
NcT3_34	ACOL01000114_10314	+	3452	3550
